# Supplementary material for: The CRL5–SPSB3 ubiquitin ligase targets nuclear cGAS for degradation
Source: Nature. 2024 Feb 28;627(8005):873–9. doi: 10.1038/s41586-024-07112-w (PMC10972748; doi:10.1038/s41586-024-07112-w)
Supplement: Supplementary file 5 — List of primer sequences, siRNA sequences and antibodies used in this study. [file 41586_2024_7112_MOESM5_ESM.xlsx]

## Sheet: Cas9-Crispr primers
PCR primers used in this study
Targeted gene	Final oligo used for cloning
	sense	antisense
cGAS	CACCGAGACTCGGTGGGATCCATCG	AAACCGATGGATCCCACCGAGTCTC

## Sheet: RT-qPCR primers
RT-qPCR primers used in this study
Gene		Sequence
IFIT1	forward	TTGATGACGATGAAATGCCTGA
	reverse	CAGGTCACCAGACTCCTCAC
IFIT2	forward	AAGCACCTCAAAGGGCAAAAC
	reverse	TCGGCCCATGTGATAGTAGAC
IFNB1	forward	CATTACCTGAAGGCCAAGGA
	reverse	CAGCATCTGCTGGTTGAAGA
GAPDH	forward	GAGTCAACGGATTTGGTCGT
	reverse	GACAAGCTTCCCGTTCTCAG
ISG15	forward	CAGCCATGGGCTGGGAC
	reverse	GCCGATCTTCTGGGTGATCT
SPSB3	forward	CAGGCTCCACTAACTGGGG
	reverse	CAGTCACAGAAGGACTCGCC
cGAS	forward	ACCCAGAACCCTCAAGACAG
	reverse	GTCCTGAGGCACTGAAGAAAG

## Sheet: siRNAs
siRNAs used in this study
Targeted gene	sense	antisense
CUL5	GGAAUAGUUCAACUACGAAtt	UUCGUAGUUGAACUAUUCCtt
SPSB3-1	CACUCACCUUUUUCAAGAAtt	UUCUUGAAAAAGGUGAGUGtg
SPSB3-2	GUCAUAGACUUAAAGGACUtt	AGUCCUUUAAGUCUAUGACgg

## Sheet: Antibodies
Antibodies used in this study
Primary Antibodies for Immunoblotting	Clone	Source	Reference	Dilution	Species Validation	Application Validation
Mouse anti-Vinculin	hVIN-1	Sigma	V9264	5000	H, M, Rb	WB, IHC, ICC/IF, E
Rabbit anti-GAPDH	14C10	Cell Signaling Technology	2118	3000	H, M,Rb	WB, IHC, ICC/IF, F
Mouse anti-FLAG	M2	Sigma	F1804	3000	all	WB, IHC, ICC/IF, IP
Rabbit anti-ISG15	EPR24482-49	Abcam	ab285367	1000	H	WB, IHC, ICC/IF, F
Rabbit anti-ISG15		Cell Signaling Technology	2743	1000	H, M, Mk	WB, E, F
Rabbit anti-cGAS	D1D3G	Cell Signaling Technology	15102	1000	H	WB
Rabbit anti-cGAS	E5V3W	Cell Signaling Technology	79978	1000	H	WB, IHC, ICC/IF, F
Rabbit anti-cGAS	D3O8O	Cell Signaling Technology	31659	1000	M	WB, IP
Rabbit anti-cGAS		Novus	NBP3-16666	50	H, M, R	WB, ICC/IF, IHC
Rabbit anti-H2B	mAbcam-52484	Abcam	52484	5000	All	WB, IHC, ICC/IF, IP, F, CHIP
Mouse anti-Ubiquitin	P4D1	Santa Cruz	sc-8017	500	H, M, R, D	WB, IHC, IF, IP, E, F
Rabbit anti-Ubiquitin (linage-specific K48)	EP8589	Abcam	ab140601	200	H, M, R	WB, IHC, ICC, F
Rabbit anti-SPSB3		Novus	NBP2-20480	1000	H, M, Mk	WB
Rabbit anti-SPSB3		Aviva	ARP71676_P050	1000	H	WB
Mouse anti-His-Tag	27E8	Cell Signaling Technology	2366	1000	All	WB, IP
Secondary Antibodies for Immunoblotting	Clone	Source	Reference	Dilution	Species Validation	Application Validation
Donkey anti-rabbit IgG (H+L) -HRP	polyclonal	Jackson ImmunoResearch	711-036-152	5000	Rb	WB, ICC/IF, E, F
Donkey anti-mouse IgG (H+L) -HRP	polyclonal	Jackson ImmunoResearch	715-036-151	5000	M	WB, ICC/IF, E, F
Primary Antibodies Immunofluorescence	Clone	Source	Reference	Dilution	Species Validation	Application Validation
Rabbit anti-SPSB3		Aviva	ARP71676_P050	100	H	WB
Rabbit anti-cGAS	E5V3W	Cell Signaling Technology	79978	200	H	WB, IHC, ICC/IF, F
Rabbit anti-H3pS10		Sigma	06-570	200	H, M	WB, IP, ICC
Rabbit anti-CUL5	polyclonal	Abcam	ab264284	100	H	IHC, IP, WB
Secondary Antibodies Immunofluorescence	Clone	Source	Reference	Dilution	Species Validation	Application Validation
Click-iT EdU Imaging Kit with Alexa Fluor 647 Azides		Invitrogen	C10086			IHC, ICC/IF, F
Goat anti-Rabbit IgG (H+L) Cross-Adsorbed Secondary Antibody, Alexa Fluor 488	polyclonal	Invitrogen	A11008	800	Rb	IHC, ICC/IF, F
Goat anti-Rabbit IgG (H+L) Cross-Adsorbed Secondary Antibody, Alexa Fluor 568	polyclonal	Invitrogen	A11011	800	Rb	IHC, ICC/IF, F
WB (Western Blot), IP (Immunoprecipitation), IHC (Immunohistochemistry), IF (Immunofluorescence), F (Flow Cytometry), E (ELISA), ICC (Immunocytochemistry), EM (Electron Microscopy), C* (Immunohistology - Frozen)
H (Human), M (Mouse), R (Rat), Mk (Monkey), Rb (Rabbit), B (Bovine), G (Goat), S (Sheep), Hm (Hamster), NHP (non-human primate)

## Sheet: primers
Gene	Sequence
cGAS-K427RK428R-F	AAGACAGAAGACATCTGGATAAATTCTCTTCTTATC
cGAS-K427RK428R-R	GATGTCTTCTGTCTTTAAACCTTTCTTTCAGCTG
cGAS-R512A-F	CAA ATT GAA TAT GAA GCA AAC AAT GAG TTT CCA GTT TTT
cGAS-R512A-R	AAA AAC TGG AAA CTC ATT GTT TGC TTC ATA TTC AAT TTG
cGAS-N513A-F	CAA ATT GAA TAT GAA AGA GCC AAT GAG TTT CCA GTT TTT-
cGAS-N513A-R	AAA AAC TGG AAA CTC ATT GGC TCT TTC ATA TTC AAT TTG
cGAS-N514A-F	CAA ATT GAA TAT GAA AGA AAC GCT GAG TTT CCA GTT TTT
cGAS-N514A-R	AAA AAC TGG AAA CTC AGC GTT TCT TTC ATA TTC AAT TTG
cGAS-N513AN514A-F	CAA ATT GAA TAT GAA AGA GCC GCT GAG TTT CCA GTT TTT
cGAS-N513AN514A-R	AAA AAC TGG AAA CTC AGC GGC TCT TTC ATA TTC AAT TTG
cGAS-D465A-F	CTG GGC CTC TGC TTT GCT AAC TGC GTG ACA TAC
cGAS-D465A-R	GTA TGT CAC GCA GTT AGC AAA GCA GAG GCC CAG
cGAS-E515A-F	TAT GAA AGA AAC AAT GCG TTT CCA GTT TTT GAT
cGAS-E515A-F	ATC AAA AAC TGG AAA CGC ATT GTT TCT TTC ATA
cGAS-E509A-F	CTG ACA AAG CAA ATT GCA TAT GAA AGA AAC AAT
cGAS-E509A-R	ATT GTT TCT TTC ATA TGC AAT TTG CTT TGT CAG
cGAS-Y510A-F	ACA AAG CAA ATT GAA GCT GAA AGA AAC AAT GAG
cGAS-Y510A-R	CTC ATT GTT TCT TTC AGC TTC AAT TTG CTT TGT
cGAS-509510512A-F	TTT CTG ACA AAG CAA ATT GCA GCT GAA GCA AAC AAT GAG TTT CCA
cGAS-509510512A-R	TGG AAA CTC ATT GTT TGC TTC AGC TGC AAT TTG CTT TGT CAG AAA
mcGAS-KK409410RR-F	AAA TAC CTT TTG GAA CAG TTG CGA CGA GAG TTT CAA GAG CTG GAT
mcGAS-KK409410RR-R	ATC CAG CTC TTG AAA CTC TCG TCG CAA CTG TTC CAA AAG GTA TTT
SPSB3-Y160&T162A-F	ATG ACC TCT CCC GTC GCC GGC GCC GAC ATG ATG GTG GGC
SPSB3-Y160&T162A-R	GCC CAC CAT CAT GTC GGC GCC GGC GAC GGG AGA GGT CAT
SPSB3-T259&R262A-F	CCG ATG GTG TGC TCC GCG GCG GCC GCG AGC AGC ATG AAG GTC
SPSB3-T259&R262A-R	GAC CTT CAT GCT GCT CGC GGC CGC CGC GGA GCA CAC CAT CGG
SPSB3△SOCS-F	ACG GCG GCC CGG AGC TGA ATG AAG GTC ACC CGC
SPSB3△SOCS-R	GCG GGT GAC CTT CAT TCA GCT CCG GGC CGC CGT

## Sheet: mRNA primers
	Sensc_human_GAS_TISU:	5' TAA TAC GAC TCA CTA TAA GGC AAG ATGCAGCCTTGGCACGGAAA 3’
	Revsc_human_GAS_PolyT:	5' TTTTTTTTTTTTTTTTTTTTTTTTTTTTTTTTTTTTTTTTTTTTTTTTTTTTTTTTTTTTTTTTTTTTTTTTTTTTTTTTTTTTTTTTTTtcaaaattcatcaaaaactg 3’
	SenscGAS_mouse_cGAS_TISU:	5' TAA TAC GAC TCA CTA TAA GGC AAG ATG GAAGATCCGCGTAGAAG 3'
	RevcGAS_mouse_cGAS_PolyT:	5' TTTTTTTTTTTTTTTTTTTTTTTTTTTTTTTTTTTTTTTTTTTTTTTTTTTTTTTTTTTTTTTTTTTTTTTTTTTTTTTTTTTTTTTTTTtcaaagcttgtcaaaaattgg 3’
