# Supplementary material for: The CRL5–SPSB3 ubiquitin ligase targets nuclear cGAS for degradation
Source: Nature. 2024 Feb 28;627(8005):873–9. doi: 10.1038/s41586-024-07112-w (PMC10972748; doi:10.1038/s41586-024-07112-w)
Supplement: Supplementary file 6 — Mass SPSB3 and KanR source data. [file 41586_2024_7112_MOESM6_ESM.xlsx]

## Sheet: Mass SPSB3 and KanR
#PBX_221018_all_expressed_proteins, Samples Report created on 11/01/2022
									Quantitative Value (Normalized Total Spectra)	Quantitative Value (Normalized Total Spectra)
PBX_221018_all_expressed_proteins									Uncategorized Sample	Uncategorized Sample
#	Visible?	Starred?	Identified Proteins (83)	Accession Number	Alternate ID	Molecular Weight	Protein Grouping Ambiguity	Taxonomy	SPSB3	unknown
1	TRUE	Empty	p28_ORF_3995_4810	p28_ORF_3995_4810		31 kDa		unknown	68.612	586.55
2	TRUE	Empty	SWISS-PROT:P04264 Tax_Id=9606 Gene_Symbol=KRT1 Keratin, type II cytoskeletal 1	P04264		66 kDa		unknown	325.09	159.85
3	TRUE	Empty	SWISS-PROT:P35527 Tax_Id=9606 Gene_Symbol=KRT9 Keratin, type I cytoskeletal 9	P35527		62 kDa		unknown	200.94	158.56
4	TRUE	Empty	SWISS-PROT:P13645 Tax_Id=9606 Gene_Symbol=KRT10 Keratin, type I cytoskeletal 10	P13645		60 kDa		unknown	227.07	108.29
5	TRUE	Empty	spsb3_his_sumo	spsb3_his_sumo		39 kDa		unknown	219.72	65.745
6	TRUE	Empty	SWISS-PROT:P35908 Tax_Id=9606 Gene_Symbol=KRT2 Keratin, type II cytoskeletal 2 epidermal	P35908		66 kDa		unknown	181.33	96.684
7	TRUE	Empty	SWISS-PROT:P13647 Tax_Id=9606 Gene_Symbol=KRT5 Keratin, type II cytoskeletal 5	P13647		62 kDa		unknown	94.75	56.721
8	TRUE	Empty	SWISS-PROT:P08779 Tax_Id=9606 Gene_Symbol=KRT16 Keratin, type I cytoskeletal 16	P08779		51 kDa		unknown	82.498	52.854
9	TRUE	Empty	SWISS-PROT:P00761|TRYP_PIG Trypsin - Sus scrofa (Pig).	P00761		24 kDa		unknown	30.222	100.55
10	TRUE	Empty	SWISS-PROT:Q86YZ3 Tax_Id=9606 Gene_Symbol=HRNR Hornerin	Q86YZ3		282 kDa		unknown	52.276	67.034
11	TRUE	Empty	SWISS-PROT:P02768-1 Tax_Id=9606 Gene_Symbol=ALB Isoform 1 of Serum albumin precursor	P02768-1		69 kDa		unknown	40.024	72.19
12	TRUE	Empty	SWISS-PROT:P20930 Tax_Id=9606 Gene_Symbol=FLG Filaggrin	P20930		435 kDa		unknown	60.444	34.806
13	TRUE	Empty	SWISS-PROT:P02769 (Bos taurus) Bovine serum albumin precursor	P02769		69 kDa		unknown	22.054	83.793
14	TRUE	Empty	SWISS-PROT:Q5D862 Tax_Id=9606 Gene_Symbol=FLG2 Filaggrin-2	Q5D862		248 kDa		unknown	57.177	16.759
15	TRUE	Empty	SWISS-PROT:P02533 Tax_Id=9606 Gene_Symbol=KRT14 Keratin, type I cytoskeletal 14	P02533		52 kDa		unknown	48.192	23.204
16	TRUE	Empty	SWISS-PROT:P02538 Tax_Id=9606 Gene_Symbol=KRT6A Keratin, type II cytoskeletal 6A	P02538		60 kDa		unknown	34.306	25.782
17	TRUE	Empty	SWISS-PROT:P19013 Tax_Id=9606 Gene_Symbol=KRT4 keratin 4	P19013		64 kDa		unknown	43.291	6.4456
18	TRUE	Empty	SWISS-PROT:P13646-1 Tax_Id=9606 Gene_Symbol=KRT13 Isoform 1 of Keratin, type I cytoskeletal 13	P13646-1		50 kDa		unknown	40.024	3.8673
19	TRUE	Empty	TREMBL:Q7RTT2 Tax_Id=9606 Gene_Symbol=KRT78 Keratin-78	Q7RTT2		57 kDa		unknown	24.504	16.759
20	TRUE	Empty	SWISS-PROT:Q04695 Tax_Id=9606 Gene_Symbol=KRT17 Keratin, type I cytoskeletal 17	Q04695		48 kDa		unknown	22.054	12.891
21	TRUE	Empty	TREMBL:Q32MB2;Q86Y46 Tax_Id=9606 Gene_Symbol=KRT73 Keratin-73	Q32MB2		59 kDa		unknown	21.237	14.18
22	TRUE	Empty	cGAS	cGAS		76 kDa		unknown	15.519	19.337
23	TRUE	Empty	EloBC	EloBC		26 kDa		unknown	10.619	18.048
24	TRUE	Empty	SWISS-PROT:P02662 Alpha-S1-casein - Bos taurus (Bovine).	P02662		23 kDa		unknown	8.9849	18.048
25	TRUE	Empty	SWISS-PROT:P02754 Beta-lactoglobulin - Bos taurus (Bovine).	P02754		18 kDa		unknown	8.1681	14.18
26	TRUE	Empty	SWISS-PROT:Q7Z794 Tax_Id=9606 Gene_Symbol=KRT77 Keratin 77	Q7Z794		62 kDa		unknown	14.703	3.8673
27	TRUE	Empty	SWISS-PROT:P12035 Tax_Id=9606 Gene_Symbol=KRT3 Keratin, type II cytoskeletal 3	P12035		65 kDa		unknown	11.435	5.1565
28	TRUE	Empty	SWISS-PROT:Q01546 Tax_Id=9606 Gene_Symbol=KRT76 Keratin, type II cytoskeletal 2 oral	Q01546		66 kDa		unknown	13.886	0
29	TRUE	Empty	SWISS-PROT:P02666 Beta-casein - Bos taurus (Bovine).	P02666		24 kDa		unknown	5.7177	9.0238
30	TRUE	Empty	Catabolite activator protein OS=Escherichia coli (strain B / BL21-DE3) OX=469008 GN=ECBD_0391 PE=4 SV=1	A0A140N3D6		24 kDa		unknown	0.81681	18.048
31	TRUE	Empty	SWISS-PROT:Q6KB66-1 Tax_Id=9606 Gene_Symbol=KRT80 Isoform 1 of Keratin, type II cytoskeletal 80	Q6KB66-1		51 kDa		unknown	11.435	1.2891
32	TRUE	Empty	SWISS-PROT:Q9C075 Tax_Id=9606 Gene_Symbol=KRT23 Keratin, type I cytoskeletal 23	Q9C075		48 kDa		unknown	9.8017	1.2891
33	TRUE	Empty	SWISS-PROT:P02663 Alpha-S2-casein [Contains: Casocidin-1 - Bos taurus (Bovine).	P02663		24 kDa		unknown	4.9009	7.7347
34	TRUE	Empty	SWISS-PROT:P02668 Kappa-casein [Contains: Casoxin C; Casoxin 6; Casoxin A; Casoxin B; Casoplatelin] - Bos taurus (Bovine).	P02668		19 kDa		unknown	5.7177	7.7347
35	TRUE	Empty	SWISS-PROT:P01966 (Bos taurus) Hemoglobin subunit alpha	P01966		15 kDa		unknown	4.9009	6.4456
36	TRUE	Empty	SWISS-PROT:P62894 Cytochrome c - Bos taurus (Bovine).	P62894		12 kDa		unknown	3.2672	7.7347
37	TRUE	Empty	Formyltetrahydrofolate deformylase OS=Escherichia coli (strain B / BL21-DE3) OX=469008 GN=purU PE=3 SV=1	A0A140NAF7		32 kDa		unknown	0	14.18
38	TRUE	Empty	TREMBL:Q0VBK2;Q8C1M7 Tax_Id=10090 Gene_Symbol=Krt80 Keratin 80	Q0VBK2		51 kDa		unknown	6.5345	2.5782
39	TRUE	Empty	GTP cyclohydrolase 1 OS=Escherichia coli (strain B / BL21-DE3) OX=469008 GN=folE PE=3 SV=1	A0A140N5I1		25 kDa		unknown	0.81681	11.602
40	TRUE	Empty	Acyl-[acyl-carrier-protein]--UDP-N-acetylglucosamine O-acyltransferase OS=Escherichia coli (strain B / BL21-DE3) OX=469008 GN=lpxA PE=3 SV=1	A0A140NCU2		28 kDa		unknown	0	12.891
41	TRUE	Empty	Chaperone protein DnaK OS=Escherichia coli (strain B / BL21-DE3) OX=469008 GN=dnaK PE=2 SV=1	A0A140NFV3		69 kDa		unknown	0.81681	9.0238
42	TRUE	Empty	RNase adapter protein RapZ OS=Escherichia coli (strain B / BL21-DE3) OX=469008 GN=rapZ PE=3 SV=1	A0A140N319		32 kDa		unknown	0	10.313
43	TRUE	Empty	Transcriptional regulator, LysR family OS=Escherichia coli (strain B / BL21-DE3) OX=469008 GN=ECBD_1501 PE=3 SV=1	A0A140N8K1		33 kDa		unknown	0	9.0238
44	TRUE	Empty	SWISS-PROT:Q6IFZ6 Tax_Id=10090 Gene_Symbol=Krt77 Keratin, type II cytoskeletal 1b	Q6IFZ6		61 kDa		unknown	3.2672	3.8673
45	TRUE	Empty	Succinate dehydrogenase iron-sulfur subunit OS=Escherichia coli (strain B / BL21-DE3) OX=469008 GN=ECBD_2936 PE=3 SV=1	A0A140NDZ9		27 kDa		unknown	3.2672	2.5782
46	TRUE	Empty	Glyceraldehyde-3-phosphate dehydrogenase OS=Escherichia coli (strain B / BL21-DE3) OX=469008 GN=ECBD_1865 PE=3 SV=1	A0A140N783		36 kDa		unknown	2.4504	3.8673
47	TRUE	Empty	50S ribosomal protein L15 OS=Escherichia coli (strain B / BL21-DE3) OX=469008 GN=rplO PE=1 SV=1	A0A140N711		15 kDa		unknown	0.81681	7.7347
48	TRUE	Empty	Periplasmic binding protein/LacI transcriptional regulator OS=Escherichia coli (strain B / BL21-DE3) OX=469008 GN=ECBD_4279 PE=3 SV=1	A0A140NHP9		31 kDa		unknown	0	9.0238
49	TRUE	Empty	SWISS-PROT:Q9NSB2 Keratin, type II cuticular Hb4 (Hair keratin, type II Hb4) - Homo sapiens (Human).	Q9NSB2		65 kDa		unknown	3.2672	2.5782
50	TRUE	Empty	Phosphomethylpyrimidine kinase OS=Escherichia coli (strain B / BL21-DE3) OX=469008 GN=ECBD_1554 PE=4 SV=1	A0A140N8D7		29 kDa		unknown	0.81681	5.1565
51	TRUE	Empty	50S ribosomal protein L1 OS=Escherichia coli (strain B / BL21-DE3) OX=469008 GN=rplA PE=3 SV=1	A0A140NFM7		25 kDa		unknown	0	7.7347
52	TRUE	Empty	30S ribosomal protein S2 OS=Escherichia coli (strain B / BL21-DE3) OX=469008 GN=rpsB PE=3 SV=1	A0A140NFK2		27 kDa		unknown	0	7.7347
53	TRUE	Empty	TREMBL:Q3SX14 (Bos taurus) Similar to Gelsolin	Q3SX14		86 kDa		unknown	4.0841	0
54	TRUE	Empty	SWISS-PROT:Q14CN4-1 Tax_Id=9606 Gene_Symbol=KRT72 Isoform 1 of Keratin, type II cytoskeletal 72	Q14CN4-1		56 kDa		unknown	2.4504	2.5782
55	TRUE	Empty	SWISS-PROT:O76009 Keratin, type I cuticular HA3-I (Hair keratin, type I HA3-I)	O76009		46 kDa		unknown	2.4504	1.2891
56	TRUE	Empty	SWISS-PROT:P48668 Tax_Id=9606 Gene_Symbol=KRT6C Keratin, type II cytoskeletal 6C	P48668		60 kDa		unknown	2.4504	1.2891
57	TRUE	Empty	(S.avidinii)	Streptavidin		17 kDa		unknown	1.6336	2.5782
58	TRUE	Empty	TREMBL:Q3SX09 (Bos taurus) similar to HBG protein	Q3SX09		22 kDa		unknown	2.4504	1.2891
59	TRUE	Empty	Transcriptional regulator, LacI family OS=Escherichia coli (strain B / BL21-DE3) OX=469008 GN=ECBD_1507 PE=4 SV=1	A0A140N9Y3		37 kDa		unknown	0	5.1565
60	TRUE	Empty	NADH pyrophosphatase OS=Escherichia coli (strain B / BL21-DE3) OX=469008 GN=nudC PE=3 SV=1	A0A140SS78		30 kDa		unknown	0	5.1565
61	TRUE	Empty	SWISS-PROT:P19012 Tax_Id=9606 Gene_Symbol=KRT15 Keratin, type I cytoskeletal 15	P19012		49 kDa		unknown	2.4504	0
62	TRUE	Empty	OmpA domain protein transmembrane region-containing protein OS=Escherichia coli (strain B / BL21-DE3) OX=469008 GN=ECBD_2638 PE=3 SV=1	A0A140NDE3		37 kDa		unknown	0	5.1565
63	TRUE	Empty	TREMBL:A2A4G1 Tax_Id=10090 Gene_Symbol=Krt15 Keratin complex 1, acidic, gene 15	A2A4G1		49 kDa		unknown	2.4504	0
64	TRUE	Empty	50S ribosomal protein L2 OS=Escherichia coli (strain B / BL21-DE3) OX=469008 GN=rplB PE=1 SV=1	A0A140N7J1		30 kDa		unknown	0.81681	2.5782
65	TRUE	Empty	SWISS-PROT:Q3TTY5 Tax_Id=10090 Gene_Symbol=Krt2 Keratin, type II cytoskeletal 2 epidermal	Q3TTY5		71 kDa		unknown	1.6336	1.2891
66	TRUE	Empty	SWISS-PROT:P08730-1 Tax_Id=10090 Gene_Symbol=Krt13 Isoform 1 of Keratin, type I cytoskeletal 13	P08730-1		48 kDa		unknown	1.6336	1.2891
67	TRUE	Empty	TREMBL:A3EZ79;Q32W65;Q6UXC7 Tax_Id=9606 Gene_Symbol=DMKN Dermokine beta-1	A3EZ79		45 kDa		unknown	1.6336	0
68	TRUE	Empty	Transcriptional regulator, DeoR family OS=Escherichia coli (strain B / BL21-DE3) OX=469008 GN=ECBD_2783 PE=4 SV=1	A0A140NBP0		29 kDa		unknown	2.4504	0
69	TRUE	Empty	Elongation factor Tu OS=Escherichia coli (strain B / BL21-DE3) OX=469008 GN=tuf PE=3 SV=1	A0A140NCI6		43 kDa		unknown	0	3.8673
70	TRUE	Empty	Malate dehydrogenase OS=Escherichia coli (strain B / BL21-DE3) OX=469008 GN=mdh PE=3 SV=1	A0A140N775		32 kDa		unknown	0	3.8673
71	TRUE	Empty	Transcriptional regulator, PadR-like family OS=Escherichia coli (strain B / BL21-DE3) OX=469008 GN=ECBD_0671 PE=4 SV=1	A0A140N812		23 kDa		unknown	0	3.8673
72	TRUE	Empty	Transcriptional regulator, IclR family OS=Escherichia coli (strain B / BL21-DE3) OX=469008 GN=ECBD_4019 PE=4 SV=1	A0A140NF03		30 kDa		unknown	0	2.5782
73	TRUE	Empty	TREMBL:Q3SX28;Q5KR48 (Bos taurus) Tropomyosin 2	Q3SX28		33 kDa		unknown	2.4504	0
74	TRUE	Empty	SWISS-PROT:Q2M2I5 Tax_Id=9606 Gene_Symbol=KRT24 Keratin, type I cytoskeletal 24	Q2M2I5		55 kDa		unknown	2.4504	0
75	TRUE	Empty	60 kDa chaperonin OS=Escherichia coli (strain B / BL21-DE3) OX=469008 GN=groL PE=3 SV=1	A0A140NH65		57 kDa		unknown	0	2.5782
76	TRUE	Empty	50S ribosomal protein L14 OS=Escherichia coli (strain B / BL21-DE3) OX=469008 GN=rplN PE=1 SV=1	A0A140N3H4		14 kDa		unknown	0	3.8673
77	TRUE	Empty	SWISS-PROT:P02535-1 Tax_Id=10090 Gene_Symbol=Krt10 Isoform 1 of Keratin, type I cytoskeletal 10	P02535-1		58 kDa		unknown	1.6336	0
78	TRUE	Empty	Transcriptional regulator, DeoR family OS=Escherichia coli (strain B / BL21-DE3) OX=469008 GN=ECBD_0917 PE=4 SV=1	A0A140N6L1		27 kDa		unknown	0	2.5782
79	TRUE	Empty	4-hydroxy-tetrahydrodipicolinate reductase OS=Escherichia coli (strain B / BL21-DE3) OX=469008 GN=dapB PE=3 SV=1	A0A140NEB2		29 kDa		unknown	0	2.5782
80	TRUE	Empty	Peptidyl-prolyl cis-trans isomerase OS=Escherichia coli (strain B / BL21-DE3) OX=469008 GN=ECBD_0400 PE=3 SV=1	A0A140N6V1		21 kDa		unknown	0	2.5782
81	TRUE	Empty	SWISS-PROT:Q5XKE5 Tax_Id=9606 Gene_Symbol=KRT79 Keratin, type II cytoskeletal 79	Q5XKE5		58 kDa		unknown	1.6336	0
82	TRUE	Empty	50S ribosomal protein L3 OS=Escherichia coli (strain B / BL21-DE3) OX=469008 GN=rplC PE=1 SV=1	A0A140N3G7		22 kDa		unknown	0	2.5782
83	TRUE	Empty	30S ribosomal protein S3 OS=Escherichia coli (strain B / BL21-DE3) OX=469008 GN=rpsC PE=3 SV=1	A0A140N4K1		26 kDa		unknown	0	2.5782
END OF FILE
