# Supplementary material for: The CRL5–SPSB3 ubiquitin ligase targets nuclear cGAS for degradation
Source: Nature. 2024 Feb 28;627(8005):873–9. doi: 10.1038/s41586-024-07112-w (PMC10972748; doi:10.1038/s41586-024-07112-w)
Supplement: Supplementary file 12 — Source Data Fig. 1 [file 41586_2024_7112_MOESM12_ESM.xlsx]

## Sheet: Fig.1b
Relative nuclear cGAS-GFP MFI
time (min)	cell1	cell2	cell3	cell4	cell5	cell6	cell7	cell8	cell9	cell10	cell11	cell12	cell13	cell14	cell15	cell16	cell17	cell18	cell19	cell20	cell21	cell22	cell23	cell24	cell25	cell26	cell27	cell28	cell29
0	1	1	1	1	1	1	1	1	1	1	1	1	1	1	1	1	1	1	1	1	1	1	1	1	1	1	1	1	1
5	1.00648	1.00618	0.99936	0.963314	1.01169	0.990381	0.988189	1.01399	0.949404	0.970587	0.978773	0.943292	0.954243	0.985883	0.966636	0.865847	0.966831	0.99568	0.997069	0.972793	0.99656	0.993801	0.99553	0.990113	0.998697	1.00784	0.989022	0.994762	0.98395
10	0.907353	1.02049	1.00886	0.961896	1.00631	0.95979	0.950693	1.04891	0.966838	0.954391	0.953099	0.93337	0.935383	0.967613	0.85516	0.985863	0.934906	0.877979	0.918105	0.879543	1.01154	0.688074	0.9657	0.991656	1.00354	0.983325	0.989036	0.994382	0.994792
15	0.927764	0.99252	0.992231	0.960897	0.9873	0.952631	0.966116	1.02719	0.945433	0.972065	0.969778	0.976192	0.965539	1.0102	0.95643	0.976299	0.97276	1.00762	0.999543	0.956259	1.02615	0.996338	1.00673	0.99311	1.00237	0.952156	0.986295	0.996081	0.980583
20	0.935481	0.987333	0.991716	0.948758	0.982984	0.950574	0.97224	1.04299	0.940247	0.982565	0.96888	0.946259	0.96937	1.01789	0.953935	0.97514	0.986727	1.00607	0.992444	0.941684	1.01927	0.719071	1.00621	1.00391	1.01353	0.970982	0.981571	0.995442	0.995107
25	0.925459	0.904198	0.892456	0.819544	0.86657	0.93159	0.969357	1.00142	0.908559	0.968717	1.0199	0.917632	0.959694	0.98386	0.948492	0.95057	0.980799	1.00561	0.996951	0.930901	1.00624	0.987964	1.02453	0.999239	1.00869	0.96126	0.969558	0.971331	0.963995
30	0.923877	0.994731	0.998705	0.930921	0.962895	0.939818	0.957838	1.01306	0.901498	0.95513	0.980804	1.02393	0.950739	0.964036	0.933976	0.960649	0.96018	1.00681	1.00888	0.917705	1.01286	0.990375	1.03149	1.00387	1.01334	0.945675	0.966584	0.986405	0.992637
35	0.880881	0.984243	1.00072	0.921904	0.965265	0.937198	0.957445	0.97684	0.913099	1.07648	0.963095	0.973533	0.941915	0.967145	0.930483	0.972757	0.967873	1.00221	1.00295	0.916122	1.01277	0.989215	1.01697	0.993155	1.00056	0.967211	0.952645	0.985486	0.98175
40	0.911991	0.999816	0.98701	0.907743	0.957073	0.960503	0.964523	0.966665	0.887698	1.07643	0.977889	0.916303	1.02434	1.07668	0.960649	0.96841	0.984529	1.00576	0.999797	0.904869	1.01864	0.720322	0.999525	0.985348	0.993679	0.956281	0.948971	0.969731	0.967743
45	0.890565	1.01457	0.996742	0.927825	0.964522	0.916593	0.882375	1.01259	0.915013	1.00893	1.01765	0.885777	1.01724	1.03831	0.927013	0.93653	0.952199	1.02082	0.99878	0.904572	1.01824	0.71541	0.995411	0.985527	0.998566	0.937515	0.946828	0.963334	0.967294
50	0.902863	1.00724	0.993178	0.919338	0.954854	0.97843	0.964893	1.03634	0.91134	0.990435	0.999117	0.874573	0.980289	0.993527	0.902336	0.940137	0.940054	1.01321	0.99878	0.887019	1.01538	0.704805	0.988844	1.00078	1.01088	0.93504	0.935077	0.979288	0.971021
55	0.89518	0.902356	0.908997	0.823393	0.859863	0.9725	0.942965	0.889287	0.824737	0.960565	0.949949	0.876923	0.967716	0.983413	0.918462	0.924647	0.927851	1.00726	0.987158	0.884104	1.01642	0.692153	0.985164	0.978772	0.991507	0.951361	0.939509	0.978148	0.958091
60	0.89107	0.976804	0.977152	0.882924	0.932376	0.964077	0.935338	0.977748	0.896195	0.956609	0.923334	0.889836	0.956469	0.98929	0.914788	0.945031	0.925306	1.00893	0.998052	0.886658	1.00149	0.7097	0.973256	0.983604	1.00146	0.971424	0.934261	0.978448	0.953826
65	0.877974	0.96913	0.971429	0.888845	0.939665	0.95732	0.927767	0.973691	0.915156	1.00713	0.881807	0.877659	0.956862	0.970296	0.931141	0.958363	0.976316	0.994193	0.978484	0.874371	1.00827	0.977233	0.975195	0.973493	0.996677	0.968654	0.930864	0.983846	0.942894
70	0.87384	0.971003	0.970831	0.910605	0.948539	0.994185	0.952454	0.969584	0.909723	0.994326	0.909894	0.874834	1.00969	0.985542	0.920889	0.944419	0.958561	1.02001	0.978298	0.885843	1.00565	0.711911	0.959212	0.970853	0.996112	0.966828	0.915249	0.978808	0.94671
75	0.798405	0.975106	0.987065	0.908298	0.939504	0.943288	0.93757	0.96595	0.918764	0.951109	0.944326	0.879486	0.97893	0.971744	0.923429	0.938591	0.930424	1.01737	0.980941	0.883555	1.00801	0.714684	0.960557	0.962555	0.987185	0.994049	0.900494	0.965133	0.934768
80	0.872613	0.966623	0.970998	0.909421	0.931874	0.953792	0.948169	0.958913	0.909038	0.946174	0.904344	0.894987	0.972857	0.95899	0.911817	0.913087	0.915618	1.0103	0.973741	0.875703	0.993624	0.712328	0.957432	0.95146	0.973501	0.952775	0.890391	0.939863	0.889448
85	0.858343	0.919781	0.929924	0.852776	0.893374	0.949264	0.931637	0.884151	0.858157	0.882283	0.88503	0.879842	0.931863	0.936292	0.897709	0.922554	0.894451	1.00197	0.980653	0.879903	0.975885	0.719851	0.851842	0.969735	0.992811	0.974222	0.888247	0.963654	0.904487
90	0.869471	0.930873	0.959929	0.892472	0.932677	0.952493	0.929248	0.945928	0.908417	0.915326	0.832536	0.892233	0.934221	0.952815	0.915332	0.939879	0.904861	0.944631	0.898843	0.779914	0.847369	0.882013	0.918147	0.896544	0.922068	0.924199	0.883757	0.971611	0.906889
95	0.862557	0.934608	0.93871	0.890251	0.937687	0.925798	0.844879	0.942875	0.938242	0.930457	0.876478	0.883878	0.904605	0.940912	0.933522	0.93756	0.986091	0.983511	0.961238	0.858871	0.973192	0.70941	0.938205	0.954994	0.980821	0.997319	0.881074	0.97291	0.903567
100	0.853125	0.944185	0.953983	0.88887	0.914868	0.951287	0.890338	0.935559	0.900735	0.926804	0.872621	0.879059	0.964458	0.953816	0.930415	0.913924	0.959255	1.02287	0.972724	0.850816	0.977223	0.99139	0.937532	0.934996	0.958406	1.03129	0.874484	0.970991	0.884891
105	0.871891	0.944952	0.930732	0.90102	0.9206	0.963226	0.938804	0.960221	0.926033	0.917674	0.902048	0.863535	0.949135	0.946853	0.901315	0.87599	0.925537	1.02647	0.97225	0.857038	0.981219	0.974061	0.940697	0.935645	0.958992	1.00669	0.868375	0.967732	0.873937
110	0.8566	0.9272	0.941578	0.881098	0.914868	0.951528	0.918805	0.955642	0.937013	0.881109	0.866276	0.861826	0.923825	0.930287	0.880222	0.911123	0.903415	1.04506	0.964474	0.843889	0.98108	0.983704	0.940539	0.937524	0.964987	0.979466	0.870504	0.956437	0.861007
115	0.859604	0.918963	0.932096	0.880272	0.941632	0.982682	0.970468	0.947478	0.933276	0.886217	0.777922	0.882691	0.912709	0.935419	0.916081	0.935177	0.899858	1.04811	0.967473	0.845644	0.974877	0.974369	0.932508	0.940946	0.961903	1.02271	0.865882	0.954777	0.852791
120	0.832995	0.938772	0.929785	0.902402	0.905963	0.969972	0.978375	0.945043	0.917548	0.890804	0.697767	0.866265	0.887677	0.920961	0.951168	0.920783	0.969897	1.02863	0.958477	0.855047	0.986709	0.968677	0.931281	0.938911	0.952063	1.00191	0.774687	0.945281	0.836899
125	0.831401	0.791319	0.838921	0.790864	0.795021	0.94538	0.9621	0.95024	0.930197	0.866717	0.825602	0.789333	0.927296	0.946108	0.915899	0.906872	0.957347	1.01553	0.941112	0.84649	0.985145	0.960683	0.935712	0.954971	0.964553	0.975165	0.85435	0.939763	0.830928
130	0.82686	0.907145	0.957729	0.871686	0.889469	0.927579	0.951389	0.944413	0.913461	0.857109	0.842266	0.838136	0.922908	0.913082	0.909912	0.907741	0.918568	1.0203	0.930862	0.821132	0.986413	0.960719	0.940855	0.95099	0.956885	0.936719	0.850093	0.944201	0.837011
135	0.820072	0.884133	0.923756	0.848853	0.889971	0.934003	0.901241	0.906306	0.866435	0.80763	0.831373	0.830208	0.83231	0.82674	0.911499	0.900528	0.894769	1.01675	0.926525	0.823703	0.997724	0.955009	0.924675	0.929538	0.931603	0.965473	0.856668	0.932326	0.824687
140	0.820404	0.890211	0.950739	0.861608	0.889941	0.917466	0.900747	0.932882	0.900954	0.836152	0.855986	0.824179	0.909042	0.90778	0.904015	0.898081	0.896706	1.02351	0.924407	0.805586	0.970499	0.938079	0.930569	0.897193	0.898414	0.921312	0.837248	0.932906	0.823498
145	0.809184	0.879877	0.938208	0.852936	0.882201	0.933945	0.909843	0.920527	0.895199	0.824152	0.835789	0.853138	0.904491	0.88949	0.877364	0.876473	0.891704	1.03613	0.929778	0.799787	0.96136	0.934272	0.918068	0.919159	0.91225	0.976049	0.793232	0.928267	0.812588
150	0.806793	0.914318	0.956337	0.910272	0.920118	0.962261	0.915766	0.918819	0.88696	0.90537	0.816961	0.839679	0.96567	0.917533	0.87276	0.942906	0.971892	1.01827	0.910397	0.783613	0.961551	0.92907	0.927958	0.917526	0.908427	0.985034	0.84375	0.915132	0.809985
155	0.797488	0.904822	0.951728	0.896875	0.910069	0.977315	0.925535	0.940283	0.902726	0.862174	0.787269	0.830968	0.933779	0.918001	0.965412	0.916565	0.944478	1.01852	0.926254	0.782124	0.953038	0.934073	0.928393	0.92191	0.90808	0.972072	0.83458	0.902717	0.798357
160	0.79829	0.891071	0.931135	0.865753	0.891788	0.960411	0.935405	0.93803	0.886598	0.806261	0.769649	0.742998	0.95015	0.901542	0.924155	0.89734	0.909517	1.0078	0.923713	0.783362	0.94039	0.947704	0.914824	0.905961	0.890117	0.983915	0.842672	0.901018	0.782756
165	0.790997	0.874577	0.922252	0.855959	0.888676	0.920891	0.874972	0.934614	0.889159	0.785522	0.777392	0.775612	0.910679	0.884848	0.881424	0.865653	0.900581	1.00755	0.910329	0.790807	0.950241	0.941976	0.908336	0.857466	0.831038	1.01868	0.849378	0.900418	0.784664
170	0.794867	0.868601	0.913202	0.864729	0.885714	0.927855	0.897292	0.908341	0.875359	0.712283	0.75612	0.8266	0.818755	0.814006	0.855795	0.739293	0.832683	0.995267	0.902248	0.787704	0.943326	0.939511	0.90521	0.887239	0.869765	0.980262	0.87342	0.896679	0.764978
175	0.793663	0.86104	0.873409	0.839478	0.890342	0.907848	0.886446	0.90931	0.865633	0.640152	0.756488	0.841388	0.820818	0.815263	0.739601	0.870806	0.774934	0.98442	0.902045	0.780432	0.928871	0.909185	0.905566	0.797047	0.78093	1.0028	0.851448	0.889322	0.757593
180	0.782907	0.865849	0.891927	0.832657	0.888565	0.899792	0.873839	0.914918	0.846853	0.748826	0.749481	0.856746	0.878428	0.871582	0.860286	0.857313	0.887944	0.969076	0.901164	0.782845	0.942648	0.898943	0.891403	0.880416	0.862098	0.935364	0.853417	0.892121	0.755303
185	0.780545	0.897639	0.889477	0.87218	0.912157	0.954194	0.915979	0.907747	0.83921	0.865457	0.751542	0.844189	0.942701	0.918193	0.847902	0.906679	0.995055	0.977633	0.901232	0.779335	0.923172	0.907789	0.897496	0.850039	0.826281	1.01393	0.860881	0.872408	0.750208
190	0.78023	0.880675	0.88083	0.872908	0.8923	0.954585	0.912277	0.944959	0.865051	0.815543	0.825308	0.823965	0.955896	0.926667	0.926786	0.866362	0.944594	0.979569	0.897555	0.776952	0.942023	0.899269	0.884757	0.874041	0.847068	0.976137	0.828427	0.86761	0.747716
195	0.796822	0.87121	0.845535	0.867862	0.872422	0.927453	0.898829	0.922768	0.85936	0.758913	0.78671	0.815206	0.94275	0.906183	0.896235	0.858183	0.906683	0.977456	0.874617	0.77001	0.942457	0.894067	0.873165	0.861604	0.836685	0.993283	0.814008	0.86729	0.743384
200	0.799483	0.863055	0.870875	0.846386	0.868798	0.914892	0.889475	0.892061	0.852984	0.747283	0.773918	0.819669	0.903803	0.882761	0.879791	0.85493	0.910616	0.960448	0.862063	0.761735	0.947009	0.902424	0.868537	0.841024	0.817181	1.00059	0.800814	0.863252	0.742957
205	0.79258	0.842438	0.862577	0.821259	0.85394	0.864478	0.859684	0.87801	0.841344	0.74787	0.737822	0.880555	0.870848	0.859616	0.865321	0.851935	0.899974	0.908372	0.855236	0.754933	0.940685	0.899433	0.87277	0.830757	0.80947	0.970746	0.791074	0.865911	0.742733
210	0.760776	0.851207	0.854112	0.830264	0.859472	0.886737	0.894982	0.878143	0.837114	0.786522	0.760051	0.840818	0.849369	0.850481	0.872964	0.873833	0.943668	0.928437	0.84441	0.755325	0.929444	0.876992	0.864304	0.818499	0.803519	0.972484	0.780606	0.8426	0.699903
215	0.759647	0.863813	0.845604	0.8669	0.893143	0.901114	0.94384	0.879112	0.826211	0.790587	0.748156	0.815823	0.981877	0.949706	0.910274	0.869679	0.931089	0.926608	0.838836	0.773834	0.914971	0.858901	0.861811	0.799284	0.781125	0.973397	0.772923	0.856894	0.708815
220	0.774966	0.883151	0.822742	0.86262	0.903574	0.954481	0.91581	0.900855	0.838317	0.764674	0.727753	0.804026	0.931077	0.896666	0.884305	0.849005	0.910442	0.90463	0.825368	0.784773	0.924822	0.862508	0.877082	0.790471	0.770004	0.958726	0.776539	0.848218	0.696694
225	0.748197	0.863833	0.834856	0.855243	0.881197	0.931486	0.868085	0.899099	0.840322	0.730304	0.754045	0.809509	0.907192	0.87582	0.860875	0.845366	0.90784	0.88846	0.825131	0.785776	0.930278	0.854786	0.876568	0.798188	0.773197	0.960111	0.771552	0.836542	0.702507
230	0.654156	0.845354	0.828284	0.837579	0.875504	0.898942	0.866616	0.891189	0.82691	0.715826	0.735452	0.789594	0.861975	0.849715	0.843525	0.837348	0.907435	0.91674	0.814254	0.798784	0.927081	0.829771	0.878467	0.792685	0.766659	0.966592	0.765516	0.826246	0.699567
235	0.745565	0.818812	0.843641	0.827205	0.860556	0.907526	0.859998	0.868295	0.813601	0.707435	0.722895	0.815348	0.88293	0.850119	0.845725	0.832775	0.883433	0.905527	0.820574	0.819079	0.928749	0.81382	0.875618	0.777944	0.755387	0.973898	0.757847	0.827685	0.703315
240	0.73544	0.82225	0.824636	0.823492	0.861239	0.892437	0.839517	0.863753	0.806617	0.666783	0.697369	0.830066	0.85613	0.820778	0.847811	0.821601	0.863711	0.9189	0.8027	0.82248	0.918741	0.805264	0.852316	0.790985	0.765182	0.936601	0.749989	0.822627	0.714404
245	0.734219	0.827233	0.808791	0.805519	0.892109	0.889656	0.875589	0.856522	0.804379	0.780196	0.737498	0.799183	0.963296	0.901776	0.833704	0.859986	0.918047	0.912385	0.799583	0.809049	0.916361	0.802599	0.862444	0.79575	0.772676	0.924022	0.746417	0.813471	0.700981
250	0.732189	0.839952	0.773635	0.84609	0.908925	0.916765	0.890551	0.898978	0.825603	0.761174	0.733185	0.803385	0.926772	0.878737	0.900159	0.856605	0.869061	0.914604	0.801718	0.799928	0.902879	0.801584	0.839538	0.793379	0.770374	0.942788	0.742262	0.803175	0.688231
255	0.726272	0.868877	0.772535	0.874277	0.866198	0.918891	0.871697	0.88661	0.809449	0.719022	0.699666	0.7796	0.920387	0.848629	0.873894	0.831004	0.895897	0.909399	0.795619	0.781999	0.913286	0.796454	0.830637	0.781344	0.758688	0.952628	0.744697	0.792419	0.695414
260	0.729397	0.841353	0.758444	0.837702	0.848057	0.894839	0.850902	0.859804	0.803215	0.671022	0.684783	0.779078	0.865773	0.816753	0.852484	0.839151	0.869003	0.905763	0.787419	0.786669	0.927011	0.79611	0.818966	0.786892	0.764075	1.03235	0.735818	0.781003	0.680868
265	0.719575	0.810064	0.711662	0.810576	0.836151	0.884542	0.746321	0.838473	0.793955	0.6765	0.677923	0.770533	0.877282	0.824951	0.831413	0.827719	0.863596	0.897985	0.774103	0.781764	0.911166	0.81275	0.811489	0.777117	0.754583	0.922932	0.739492	0.76211	0.6707
270	0.719231	0.797131	0.815488	0.800116	0.836964	0.800239	0.730338	0.837286	0.794188	0.641478	0.672403	0.809604	0.841936	0.811409	0.828056	0.827848	0.830803	0.907192	0.778373	0.775981	0.909099	0.818478	0.800688	0.769869	0.747546	0.92137	0.748006	0.771027	0.678983
275	0.715831	0.794113	0.826251	0.799845	1.03289	0.78245	0.791859	0.818136	0.785315	0.638326	0.674611	0.78563	0.843999	0.812878	0.833069	0.849778	0.847517	0.903686	0.788131	0.753993	0.902271	0.816829	0.793488	0.754256	0.732385	0.919897	0.747336	0.766509	0.667377
280	0.712449	0.792261	0.810184	0.777332	0.741161	0.837082	0.656591	0.861633	0.802582	0.75087	0.673051	0.775636	0.926248	0.883421	0.889453	0.845334	0.888291	0.905291	0.778796	0.772063	0.887485	0.807439	0.790719	0.752623	0.730799	0.911383	0.628862	0.750075	0.670453
285	0.719375	0.572621	0.763373	0.724956	0.860667	0.714327	0.84314	0.766086	0.734719	0.707348	0.668782	0.696093	0.914854	0.8689	0.853277	0.829136	0.8341	0.903426	0.789063	0.768975	0.890074	0.820074	0.781699	0.7526	0.730778	1.09062	0.73436	0.73596	0.66722
290	0.716697	0.808079	0.873131	0.838578	0.841693	0.865765	0.815369	0.854717	0.799128	0.65163	0.646965	0.749525	0.863497	0.831381	0.824745	0.818767	0.846852	0.90083	0.770834	0.767596	0.885296	0.81043	0.796495	0.734459	0.713162	0.907171	0.711965	0.733041	0.669218
295	0.732957	0.810248	0.787349	0.816658	0.821996	0.848194	0.799318	0.827911	0.783466	0.597739	0.638604	0.736375	0.725177	0.682374	0.821796	0.814388	0.813944	0.894964	0.768479	0.753569	0.883959	0.802418	0.815484	0.74457	0.72298	0.903783	0.723687	0.717028	0.655278
300	0.737435	0.63254	0.810699	0.813648	0.822136	0.866903	0.807618	0.820934	0.773778	0.620674	0.632745	0.726168	0.837238	0.801571	0.813722	0.795131	0.819641	0.897773	0.75845	0.741784	0.873256	0.791741	0.814614	0.739224	0.717789	0.922696	0.618831	0.648214	0.592494
305	0.710453	0.645667	0.79658	0.792431	0.828069	0.858847	0.780744	0.800184	0.772472	0.60163	0.610252	0.776989	0.838335	0.805362	0.806283	0.801185	0.811746	0.890868	0.753435	0.749306	0.872109	0.78005	0.802587	0.738329	0.71692	0.999499	0.688682	0.71015	0.654583
310	0.706451	0.632795	0.798349	0.788866	0.821534	0.868799	0.786408	0.785891	0.763742	0.588957	0.708425	0.737111	0.831704	0.802019	0.813246	0.836897	0.792285	0.889558	0.74327	0.745545	0.883802	0.776769	0.790561	0.748149	0.726455	1.01181	0.709079	0.713349	0.640284
315	0.696045	0.64798	0.766492	0.775581	0.870043	0.856514	0.821347	0.835845	0.778771	0.702261	0.672903	0.733123	0.94812	0.893748	0.876684	0.821988	0.854255	0.868985	0.733478	0.737662	0.836406	0.768068	0.822843	0.753562	0.731712	0.916333	0.70157	0.698235	0.627556
320	0.695196	0.675739	0.76801	0.86204	0.853699	0.855526	0.807461	0.84115	0.778318	0.683087	0.644271	0.726025	0.878722	0.822481	0.841052	0.789979	0.808536	0.866081	0.741711	0.757425	0.867974	0.803796	0.802033	0.754681	0.732798	0.915537	0.698465	0.713969	0.635794
325	0.705597	0.676414	0.774554	0.843401	0.838299	0.835048	0.798903	0.823732	0.769704	0.643478	0.631317	0.715913	0.856196	0.826356	0.819324	0.789013	0.785923	0.853912	0.730988	0.756876	0.879719	0.793228	0.743324	0.744592	0.723002	0.856941	0.690475	0.704832	0.643741
330	0.701371	0.667277	0.767105	0.825983	0.824285	0.851331	0.819597	0.800729	0.767907	0.610565	0.612592	0.711973	0.84097	0.807108	0.801905	0.774908	0.777884	0.781287	0.652244	0.692792	0.817138	0.725651	0.80777	0.75052	0.728758	1.02313	0.679249	0.702073	0.64172
335	0.673025	0.648256	0.770419	0.786707	0.845708	0.838208	0.788427	0.786945	0.75765	0.592652	0.609251	0.71964	0.821882	0.795396	0.784418	0.777291	0.77103	0.779304	0.752317	0.739934	0.853432	0.775174	0.808166	0.678202	0.658536	0.994668	0.688726	0.693057	0.630631
340	0.685014	0.651428	0.756105	0.799635	0.846411	0.826842	0.803805	0.779289	0.741108	0.5635	0.598298	0.72885	0.810029	0.768078	0.784668	0.809944	0.765189	0.826611	0.733732	0.749259	0.85239	0.761288	0.79424	0.72021	0.699327	0.968036	0.676245	0.700794	0.628364
345	0.673834	0.652165	0.752221	0.76929	0.829194	0.845562	0.79353	0.770374	0.739569	0.648478	0.604275	0.713635	0.897631	0.833234	0.811522	0.811232	0.789827	0.820993	0.734105	0.750074	0.837344	0.738612	0.801559	0.706789	0.686295	0.990897	0.689294	0.701913	0.63108
350	0.676041	0.673826	0.752778	0.822098	0.804307	0.888266	0.802088	0.85909	0.758594	0.698891	0.575216	0.704709	0.890182	0.824674	0.838331	0.790365	0.793037	0.833552	0.728057	0.747786	0.850427	0.743887	0.777861	0.700593	0.674566	1.01806	0.677849	0.674664	0.616288
355	0.665291	0.668055	0.750536	0.809257	0.789308	0.86619	0.78633	0.817821	0.750588	0.636239	0.651337	0.695998	0.850891	0.785666	0.816149	0.774586	0.769469	0.834307	0.718807	0.75078	0.836979	0.729005	0.774855	0.703434	0.683036	0.994638	0.676756	0.71143	0.636019
360	0.661357	0.654334	0.745816	0.808368	0.803192	0.873602	0.773577	0.794273	0.742945	0.608783	0.63011	0.695571	0.829576	0.775722	0.800975	0.774844	0.758567	0.808812	0.735646	0.752582	0.838004	0.729911	0.783835	0.694016	0.675608	1.01983	0.668854	0.699794	0.644481
365	0.648142	0.644941	0.729038	0.781576	0.792621	0.861433	0.766578	0.786981	0.728265	0.573891	0.59163	0.711546	0.837091	0.772315	0.790066	0.779964	0.75154	0.825691	0.721975	0.828671	0.828466	0.753204	0.775013	0.683592	0.67172	1.02015	0.666083	0.692877	0.637568
370	0.652213	0.639211	0.733536	0.763788	0.781458	0.863961	0.786958	0.777775	0.721384	0.543826	0.590305	0.705327	0.822733	0.765629	0.786346	0.805887	0.740696	0.826175	0.720873	0.82295	0.82023	0.764914	0.780354	0.667666	0.66149	1.02984	0.661345	0.694416	0.628566
375	0.650682	0.676332	0.748573	0.804631	0.757153	0.846275	0.78504	0.785225	0.729106	0.540783	0.57841	0.704733	0.836092	0.79908	0.815741	0.800348	0.72777	0.815788	0.731343	0.805758	0.814705	0.744847	0.763896	0.683749	0.680473	0.963292	0.651664	0.670865	0.619318
380	0.648772	0.663532	0.717482	0.79697	0.769521	0.831267	0.768193	0.778914	0.729972	0.6225	0.572507	0.690467	0.913822	0.81769	0.843797	0.780608	0.750152	0.814572	0.721924	0.731299	0.821759	0.740497	0.771967	0.636349	0.634253	0.905049	0.63258	0.68342	0.617051
385	0.644627	0.672495	0.741806	0.768278	0.772673	0.845298	0.685731	0.769575	0.715668	0.598457	0.573538	0.694574	0.871143	0.795801	0.81912	0.767276	0.744108	0.786292	0.727633	0.72445	0.802074	0.746968	0.764569	0.668717	0.66427	0.976667	0.647757	0.682421	0.620665
390	0.644082	0.709709	0.72908	0.73417	0.776187	0.777612	0.741913	0.713164	0.674591	0.535804	0.567767	0.695808	0.811732	0.748786	0.813745	0.761963	0.723952	0.787165	0.7256	0.721426	0.82367	0.73011	0.754639	0.644827	0.648892	0.926791	0.628993	0.673064	0.609643
395	0.643681	0.736261	0.732129	0.733171	0.780313	0.846953	0.741049	0.745118	0.702734	0.524609	0.555034	0.69379	0.828054	0.751703	0.792266	0.754718	0.72615	0.782409	0.737459	0.714639	0.835624	0.712564	0.800372	0.652701	0.653454	1.03367	0.640832	0.670645	0.608274
400	0.63953	0.739689	0.788101	0.726905	0.773627	0.834358	0.746714	0.748038	0.696862	0.513957	0.544803	0.675442	0.813009	0.748808	0.779156	0.74203	0.711142	0.804894	0.722059	0.720031	0.823479	0.691954	0.757566	0.65165	0.652606	1.08652	0.646474	0.687119	0.626883
405	0.636956	0.727451	0.697906	0.721465	0.768889	0.841759	0.718707	0.747565	0.703161	0.498065	0.540048	0.673614	0.797521	0.736202	0.781651	0.719553	0.701888	0.782054	0.720247	0.710157	0.829491	0.669676	0.753135	0.661537	0.660578	0.827127	0.637653	0.680182	0.632943
410	0.633934	0.718662	0.727479	0.715692	0.79218	0.832025	0.715678	0.741909	0.695065	0.491891	0.542153	0.668036	0.79153	0.729559	0.758993	0.71234	0.697435	0.786363	0.735325	0.704139	0.848967	0.674099	0.747715	0.648719	0.653975	1.08691	0.642829	0.669626	0.626501
415	0.642661	0.718365	0.719779	0.713657	0.810923	0.828348	0.723485	0.730547	0.687498	0.481261	0.531804	0.705255	0.788321	0.72843	0.766568	0.762317	0.696134	0.773119	0.725244	0.702102	0.867054	0.666739	0.738616	0.634806	0.646785	1.14344	0.657321	0.674204	0.620261
420	0.634651	0.712666	0.714419	0.70327	0.794679	0.821269	0.651442	0.734168	0.687641	0.460674	0.589392	0.676011	0.81332	0.747764	0.832388	0.7647	0.656401	0.729625	0.687601	0.658784	0.803256	0.648612	0.737825	0.604429	0.624674	0.861743	0.641298	0.664787	0.614447
425	0.634943	0.716206	0.712149	0.735638	0.777643	0.754709	0.733905	0.79185	0.704364	0.544283	0.580354	0.680426	0.889478	0.819372	0.821547	0.7201	0.723258	0.794672	0.709912	0.720281	0.855343	0.674606	0.73826	0.609507	0.461229	1.03143	0.637872	0.662048	0.605446
430	0.614394	0.625173	0.695985	0.761309	0.767734	0.831382	0.750393	0.763797	0.713081	0.52413	0.55075	0.684082	0.826024	0.76301	0.783511	0.694564	0.704057	0.811527	0.705389	0.7242	0.84756	0.664111	0.707521	0.604787	0.630951	0.94488	0.62217	0.665367	0.600575
435	0.621934	0.605742	0.689942	0.743879	0.760998	0.798492	0.805958	0.755826	0.698647	0.491348	0.533762	0.67969	0.80479	0.735798	0.759605	0.695144	0.687285	0.804398	0.701848	0.712414	0.81474	0.637773	0.726471	0.629057	0.616877	0.988098	0.627608	0.673744	0.603807
440	0.61217	0.587233	0.670783	0.724759	0.770475	0.820476	0.783223	0.727882	0.691637	0.479109	0.5244	0.667561	0.793298	0.726407	0.74543	0.693695	0.686909	0.795392	0.705152	0.706662	0.82725	0.654739	0.720457	0.637423	0.643679	1.02192	0.642858	0.693956	0.598195
445	0.608409	0.582045	0.704589	0.702986	0.76661	0.82112	0.707793	0.725314	0.685222	0.468543	0.523929	0.664784	0.78891	0.719785	0.750374	0.682231	0.679622	0.789431	0.70998	0.703105	0.82096	0.664147	0.726352	0.636305	0.649957	1.04522	0.609733	0.674764	0.609486
450	0.601758	0.703826	0.709546	0.708809	0.783807	0.794217	0.656209	0.709845	0.671409	0.461326	0.512314	0.661959	0.777074	0.718444	0.738036	0.677562	0.671901	0.733307	0.718756	0.763333	0.807773	0.666141	0.710092	0.609574	0.651064	0.94052	0.613524	0.640197	0.588655
455	0.598197	0.699682	0.697474	0.705441	0.77693	0.719808	0.719065	0.724878	0.673621	0.442935	0.503746	0.671288	0.774815	0.711481	0.732298	0.683294	0.666811	0.733414	0.709218	0.715078	0.806644	0.663621	0.723108	0.618678	0.629757	1.08137	0.618758	0.661649	0.615053
460	0.597011	0.688294	0.683105	0.721342	0.759201	0.804181	0.727253	0.73928	0.667102	0.44037	0.494855	0.671667	0.772604	0.709203	0.727467	0.696046	0.667592	0.753514	0.699815	0.718652	0.814636	0.659633	0.709064	0.617895	0.642485	0.837909	0.61453	0.669006	0.6142
465	0.592452	0.712247	0.652418	0.743817	0.759934	0.820947	0.717865	0.766813	0.689025	0.422739	0.489511	0.654268	0.828348	0.743782	0.763416	0.746506	0.654203	0.740413	0.69104	0.7896	0.835433	0.667772	0.697393	0.61445	0.644374	1.10897	0.619997	0.681861	0.60576
470	0.591375	0.717086	0.667623	0.733578	0.743309	0.79624	0.72187	0.720735	0.690357	0.491348	0.488805	0.640951	0.857571	0.738757	0.815491	0.699266	0.674359	0.767702	0.681603	0.689078	0.842591	0.663331	0.7004	0.592999	0.46907	1.15219	0.62596	0.694256	0.602797
475	0.587447	0.694873	0.658545	0.711362	0.750407	0.778589	0.733164	0.735125	0.679441	0.455935	0.484654	0.63948	0.8144	0.724023	0.763257	0.693985	0.663341	0.740673	0.700967	0.691633	0.82308	0.664292	0.68319	0.618208	0.641051	1.07689	0.606278	0.687959	0.597163
480	0.594092	0.686288	0.650121	0.705022	0.742425	0.7823	0.745985	0.730547	0.669391	0.436065	0.475379	0.632952	0.794476	0.708351	0.739283	0.683777	0.657558	0.752228	0.68179	0.663219	0.797714	0.645803	0.682359	0.597025	0.619809	0.77672	0.598507	0.695916	0.59622
485	0.584059	0.670429	0.64082	0.670359	0.736834	0.780025	0.741823	0.723327	0.654595	0.450804	0.480046	0.633664	0.767562	0.697002	0.742118	0.680782	0.65215	0.761175	0.71447	0.674534	0.786855	0.658038	0.680619	0.594475	0.646199	1.09144	0.637435	0.701613	0.600911
490	0.584712	0.681029	0.635571	0.684311	0.74102	0.776497	0.724169	0.72942	0.664645	0.445217	0.469241	0.640809	0.765221	0.706115	0.7176	0.667257	0.655851	0.78026	0.696393	0.674628	0.811126	0.654775	0.682043	0.614137	0.636512	0.889465	0.634635	0.693836	0.59081
495	0.582425	0.670817	0.631269	0.677896	0.731352	0.784093	0.727119	0.719936	0.660506	0.425109	0.470168	0.639622	0.754514	0.692083	0.722363	0.652541	0.64333	0.765459	0.70051	0.680505	0.810918	0.647615	0.663449	0.59698	0.632537	1.04911	0.614895	0.681141	0.578352
500	0.578279	0.668096	0.635822	0.674504	0.738952	0.772142	0.727478	0.716823	0.662381	0.418283	0.45951	0.626424	0.735491	0.662806	0.688818	0.657017	0.641971	0.767607	0.66905	0.658078	0.802561	0.647017	0.692606	0.589845	0.659296	1.08614	0.605345	0.68456	0.597185
505	0.568848	0.664821	0.646738	0.660947	0.734173	0.76658	0.759893	0.703268	0.651465	0.414326	0.456007	0.624217	0.743218	0.683971	0.715332	0.647131	0.636824	0.765719	0.689396	0.680537	0.790382	0.663277	0.68596	0.601432	0.511794	0.903576	0.62373	0.667087	0.60044
510	0.566405	0.66431	0.675573	0.664265	0.747485	0.76666	0.758502	0.699283	0.649344	0.403283	0.454123	0.630768	0.738291	0.680244	0.696235	0.640658	0.635378	0.764692	0.706914	0.676681	0.792414	0.655446	0.670451	0.605324	0.636056	1.57645	0.606118	0.662228	0.621989
515	0.557742	0.661251	0.664114	0.664302	0.743971	0.780657	0.753073	0.696545	0.644533	0.400717	0.448337	0.624145	0.731889	0.664892	0.706736	0.644844	0.627078	0.759735	0.702018	0.665491	0.790399	0.653815	0.706413	0.614294	0.492268	1.0695	0.626923	0.653632	0.603179
520	0.556727	0.658836	0.652808	0.661194	0.733882	0.796056	0.718852	0.664991	0.635479	0.368152	0.45028	0.622033	0.727993	0.667511	0.694806	0.630547	0.62384	0.76507	0.682738	0.669331	0.778046	0.668189	0.690509	0.600693	0.629626	0.804531	0.623045	0.647754	0.596669
525	0.543695	0.666653	0.645902	0.68563	0.721795	0.794689	0.752064	0.657045	0.628974	0.364326	0.447572	0.626306	0.726602	0.662806	0.689907	0.647871	0.624216	0.751756	0.685229	0.660351	0.755234	0.656933	0.702694	0.593379	0.642963	1.05983	0.625013	0.645915	0.595816
530	0.550202	0.689419	0.639386	0.688011	0.719857	0.778037	0.726737	0.722976	0.647818	0.360652	0.44136	0.616265	0.728271	0.67935	0.705557	0.686063	0.619386	0.763488	0.688515	0.678954	0.792136	0.662769	0.707837	0.586064	0.492984	0.876944	0.626325	0.644015	0.588835
535	0.545312	0.683495	0.634666	0.687777	0.72565	0.768717	0.717383	0.681671	0.650185	0.391283	0.433867	0.619184	0.814302	0.716166	0.777047	0.67096	0.612128	0.749655	0.68345	0.673092	0.803412	0.668352	0.712782	0.564769	0.654214	1.44058	0.621966	0.632899	0.58558
540	0.532022	0.673314	0.616162	0.673344	0.721213	0.772716	0.71339	0.696121	0.639282	0.376	0.434014	0.613986	0.777057	0.703837	0.74924	0.652283	0.612244	0.759322	0.684771	0.668641	0.793231	0.663785	0.705701	0.577251	0.494917	1.10143	0.602006	0.641696	0.581584
545	0.533575	0.662959	0.614505	0.668151	0.725399	0.767085	0.712549	0.694038	0.640032	0.376935	0.431349	0.61033	0.756119	0.675177	0.727829	0.628228	0.616292	0.74504	0.674251	0.671149	0.784457	0.666322	0.697868	0.56242	0.515334	0.769856	0.592005	0.626042	0.59191
550	0.53494	0.652165	0.616998	0.653262	0.713493	0.766488	0.724315	0.684057	0.625068	0.367696	0.424107	0.598604	0.73608	0.65497	0.708165	0.626167	0.601891	0.746196	0.672523	0.67969	0.775405	0.673374	0.697353	0.552891	0.501846	0.9787	0.598011	0.621524	0.575434
555	0.521988	0.651305	0.613238	0.648538	0.709979	0.764373	0.747746	0.677867	0.627137	0.367696	0.422119	0.599008	0.732479	0.657844	0.691222	0.611097	0.605593	0.75388	0.657716	0.677575	0.756085	0.670655	0.709538	0.543362	0.502498	1.02009	0.58922	0.597873	0.571595
560	0.519769	0.643365	0.613921	0.646293	0.706013	0.74378	0.766006	0.674209	0.622843	0.362957	0.422856	0.603091	0.73446	0.663934	0.68587	0.614124	0.614413	0.746291	0.670862	0.685787	0.734767	0.661627	0.637655	0.538105	0.494136	1.08882	0.589716	0.614546	0.584749
565	0.513955	0.644695	0.62311	0.642604	0.712177	0.776819	0.748273	0.640765	0.621097	0.365109	0.418263	0.591008	0.727273	0.649945	0.68689	0.615992	0.607357	0.613682	0.530655	0.549062	0.537328	0.572951	0.712149	0.400134	0.476412	1.18059	0.564595	0.612547	0.581405
570	0.507631	0.643498	0.617638	0.635918	0.714497	0.76943	0.681569	0.671144	0.615937	0.353304	0.416746	0.592409	0.720331	0.644387	0.685892	0.599891	0.606807	0.750646	0.668406	0.681179	0.778741	0.65909	0.68137	0.546203	0.48927	1.04799	0.585181	0.60549	0.574581
575	0.453312	0.626544	0.6136	0.633488	0.704839	0.760374	0.712582	0.640232	0.611889	0.351043	0.405367	0.589821	0.710836	0.634337	0.676639	0.608424	0.601776	0.746208	0.679706	0.691021	0.772313	0.647869	0.6805	0.543362	0.477346	1.61519	0.569479	0.609608	0.575681
580	0.507253	0.639323	0.606847	0.645059	0.692752	0.780657	0.73183	0.641613	0.613777	0.348739	0.405721	0.582368	0.7156	0.627374	0.665185	0.615122	0.598421	0.749041	0.668033	0.683796	0.783154	0.640909	0.667959	0.545107	0.46894	0.559274	0.554448	0.606629	0.574311
585	0.489468	0.648757	0.60533	0.660133	0.702831	0.758708	0.725963	0.660618	0.608655	0.343087	0.401702	0.581513	0.714438	0.622881	0.670152	0.602016	0.597091	0.75584	0.671472	0.69798	0.782859	0.641434	0.685287	0.574768	0.458601	0.750029	0.552377	0.598952	0.578599
590	0.446736	0.635302	0.592312	0.640211	0.704738	0.761604	0.709958	0.656488	0.607051	0.342717	0.42761	0.580089	0.7165	0.614939	0.663121	0.602692	0.600648	0.750682	0.677927	0.684909	0.762218	0.643011	0.67595	0.564389	0.465182	0.755774	0.56232	0.598752	0.579833
595	0.489267	0.624661	0.588705	0.632637	0.685293	0.766936	0.640002	0.655192	0.60127	0.335674	0.409106	0.580659	0.704533	0.598778	0.65457	0.601146	0.59472	0.753597	0.674454	0.692369	0.764182	0.640038	0.672153	0.546449	0.320765	0.763198	0.552815	0.592935	0.576197
600	0.493223	0.620077	0.592506	0.627234	0.693866	0.749354	0.735643	0.647803	0.597545	0.330804	0.400627	0.574606	0.709608	0.600524	0.662781	0.596703	0.593245	0.752488	0.660918	0.683342	0.761628	0.6526	0.65435	0.539269	0.472263	1.16362	0.552144	0.582639	0.544591
605	0.486016	0.618645	0.588371	0.622016	0.690423	0.679472	0.731975	0.644447	0.599317	0.317326	0.396417	0.572588	0.696217	0.586534	0.657224	0.592387	0.58804	0.732245	0.652905	0.678985	0.787376	0.629072	0.638802	0.548015	0.455799	1.08782	0.55261	0.596393	0.558464
610	0.483826	0.616199	0.510665	0.615676	0.685433	0.738747	0.598726	0.650383	0.596743	0.317826	0.390897	0.569241	0.697264	0.582808	0.66117	0.589296	0.583644	0.716724	0.661985	0.685019	0.774224	0.616582	0.655932	0.546449	0.46805	1.13478	0.555293	0.610528	0.566904
615	0.469853	0.610592	0.580059	0.608386	0.605331	0.743769	0.691518	0.643272	0.592902	0.310848	0.387143	0.56663	0.702765	0.57691	0.654434	0.584723	0.584194	0.722755	0.65099	0.667967	0.776413	0.630014	0.632907	0.536629	0.471286	0.796253	0.569931	0.612147	0.589418
620	0.480432	0.614982	0.565217	0.607362	0.676579	0.657098	0.675748	0.637034	0.586332	0.303761	0.390808	0.558607	0.698607	0.574994	0.659447	0.574837	0.577282	0.724278	0.656852	0.669221	0.792258	0.62619	0.633778	0.54665	0.465465	1.17986	0.539154	0.603071	0.578621
625	0.470799	0.611615	0.49819	0.609311	0.658769	0.734552	0.681962	0.62996	0.583719	0.292413	0.388571	0.557895	0.698509	0.570394	0.655704	0.565531	0.570313	0.723818	0.659851	0.675098	0.78239	0.624576	0.633422	0.539984	0.457776	1.21341	0.570543	0.598533	0.57384
630	0.463151	0.531448	0.57048	0.53573	0.612198	0.728209	0.687503	0.522881	0.511006	0.283109	0.38389	0.558844	0.686034	0.564624	0.649785	0.567656	0.59365	0.717975	0.65897	0.679346	0.783137	0.622202	0.639396	0.544704	0.457928	1.25292	0.567598	0.580959	0.559811
635	0.465192	0.598539	0.571218	0.595754	0.672192	0.758857	0.649681	0.620464	0.568613	0.279761	0.380018	0.556898	0.685395	0.560962	0.652007	0.567689	0.593071	0.718247	0.682179	0.696648	0.783154	0.622419	0.63627	0.525579	0.483384	1.14188	0.574815	0.57816	0.567375
640	0.429427	0.586117	0.568725	0.580433	0.682713	0.743746	0.665844	0.60508	0.552278	0.278891	0.340566	0.554406	0.684806	0.561217	0.649875	0.556386	0.596194	0.713997	0.674098	0.689846	0.775996	0.625918	0.630099	0.527301	0.492029	0.807359	0.554637	0.576421	0.558396
645	0.46064	0.538968	0.568238	0.526725	0.676037	0.734001	0.664498	0.580624	0.536744	0.282761	0.376779	0.561456	0.690061	0.567009	0.62978	0.60997	0.581533	0.721268	0.650228	0.668955	0.785534	0.625827	0.64173	0.530657	0.474088	1.20027	0.561941	0.57798	0.561853
650	0.454144	0.593157	0.546072	0.585195	0.675595	0.752951	0.674862	0.612384	0.564396	0.277457	0.373982	0.53468	0.686034	0.564368	0.698957	0.597121	0.578034	0.719144	0.67176	0.680051	0.801397	0.615894	0.659612	0.522335	0.491659	0.808331	0.562043	0.584098	0.55274
655	0.448456	0.596155	0.563254	0.586996	0.649563	0.748434	0.64672	0.614625	0.576851	0.272152	0.364384	0.547902	0.679371	0.558108	0.697619	0.57941	0.587143	0.721752	0.650363	0.669989	0.792328	0.618123	0.661234	0.525064	0.450065	0.783113	0.53268	0.592195	0.542549
660	0.448571	0.594262	0.559216	0.587489	0.671479	0.754341	0.634809	0.617145	0.568587	0.275413	0.362971	0.545765	0.669204	0.540457	0.657655	0.562729	0.581244	0.689069	0.656733	0.687762	0.792797	0.618377	0.690153	0.527726	0.465074	1.24069	0.547755	0.590995	0.544614
665	0.443846	0.587151	0.550945	0.582123	0.672182	0.738195	0.653102	0.611767	0.568289	0.281848	0.36016	0.547997	0.673837	0.550166	0.640032	0.568977	0.563489	0.693318	0.672201	0.682919	0.7765	0.631573	0.677493	0.524595	0.434926	1.28612	0.530668	0.584738	0.545063
670	0.445113	0.571516	0.551655	0.564286	0.665455	0.751089	0.62615	0.602767	0.558046	0.271543	0.360307	0.548353	0.675098	0.55666	0.639374	0.564404	0.558688	0.688691	0.672031	0.670444	0.778411	0.629253	0.714523	0.523275	0.448805	0.778547	0.533132	0.583438	0.541224
675	0.441484	0.579507	0.508939	0.584813	0.673918	0.732541	0.611086	0.607309	0.566712	0.269283	0.361013	0.542181	0.671562	0.552679	0.641551	0.55674	0.556057	0.71035	0.673014	0.667748	0.750943	0.638969	0.707521	0.529135	0.450912	0.791598	0.541311	0.561267	0.551034
680	0.435607	0.579364	0.544708	0.579693	0.613894	0.710224	0.613464	0.612736	0.562896	0.267087	0.355405	0.544792	0.669417	0.541819	0.637061	0.557287	0.557127	0.696387	0.651075	0.658219	0.769585	0.622474	0.712505	0.522805	0.434079	0.799405	0.512546	0.574482	0.547442
685	0.435842	0.566349	0.543301	0.574525	0.664542	0.709064	0.608103	0.6029	0.560594	0.2605	0.354625	0.53525	0.667813	0.542969	0.635473	0.554872	0.550158	0.717208	0.649144	0.669221	0.743142	0.628745	0.685208	0.5288	0.438944	0.7855	0.53997	0.554789	0.546701
690	0.434959	0.567894	0.526691	0.578558	0.65374	0.721498	0.558201	0.603845	0.555912	0.2565	0.355626	0.537077	0.655944	0.533451	0.628918	0.548883	0.545675	0.72521	0.639775	0.666432	0.747138	0.630032	0.686672	0.545353	0.442485	0.793631	0.529983	0.544293	0.558913
695	0.431823	0.522904	0.544248	0.525898	0.645106	0.716533	0.607789	0.54563	0.509118	0.250543	0.35461	0.533825	0.652162	0.528937	0.630347	0.546918	0.55143	0.735774	0.670541	0.677042	0.751168	0.628111	0.665664	0.53938	0.439487	1.3344	0.529123	0.544673	0.54724
700	0.42703	0.566707	0.531355	0.573624	0.662423	0.684908	0.533122	0.596492	0.553299	0.256283	0.349987	0.524212	0.657188	0.529235	0.636698	0.547111	0.559064	0.731041	0.66883	0.677825	0.769429	0.617742	0.672786	0.53012	0.434666	1.17712	0.517036	0.568784	0.539069
705	0.420654	0.557406	0.526761	0.571009	0.657655	0.726692	0.650601	0.598539	0.548501	0.294587	0.347912	0.530431	0.663884	0.53047	0.620209	0.540864	0.555218	0.731171	0.643079	0.670694	0.76545	0.62106	0.675753	0.517101	0.445591	1.23126	0.506874	0.569644	0.523064
710	0.419445	0.538232	0.5236	0.557255	0.650758	0.639527	0.60974	0.57676	0.532489	0.2685	0.343275	0.530811	0.651949	0.516694	0.615877	0.547272	0.547902	0.726166	0.645179	0.670632	0.748701	0.619102	0.688887	0.533475	0.435056	0.826243	0.512312	0.572622	0.50174
715	0.412931	0.557949	0.521136	0.568345	0.649222	0.718625	0.640058	0.593597	0.54585	0.254152	0.344084	0.529624	0.660577	0.523273	0.624337	0.539447	0.541714	0.73018	0.671998	0.670647	0.728269	0.616981	0.696127	0.529985	0.435752	0.803647	0.539489	0.563806	0.516196
720	0.415236	0.545169	0.518003	0.565754	0.646672	0.687482	0.621876	0.586705	0.538581	0.246913	0.349914	0.515524	0.653897	0.522698	0.627013	0.539158	0.530609	0.724313	0.641605	0.649412	0.727939	0.616401	0.673102	0.52408	0.462381	0.802204	0.529414	0.557788	0.502233
725	0.317669	0.554296	0.514049	0.559599	0.647706	0.723244	0.614821	0.588086	0.542241	0.246261	0.337637	0.516569	0.653553	0.52157	0.617827	0.521124	0.545126	0.725706	0.647805	0.661228	0.726984	0.60857	0.667286	0.511867	0.453106	0.828747	0.541705	0.564146	0.495993
730	0.407651	0.557662	0.524686	0.563559	0.645327	0.730392	0.628157	0.588013	0.538555	0.241478	0.341037	0.515144	0.639818	0.508326	0.59408	0.535229	0.528759	0.731773	0.616972	0.653142	0.737321	0.628764	0.674408	0.511554	0.436447	0.812839	0.515432	0.55245	0.500595
735	0.40319	0.554419	0.523962	0.556133	0.639353	0.719165	0.643658	0.579158	0.540961	0.236217	0.336268	0.528271	0.711835	0.535368	0.615559	0.482289	0.526272	0.738182	0.610602	0.643064	0.716785	0.634057	0.66697	0.508377	0.429974	0.841769	0.493038	0.546092	0.522481
740	0.40088	0.548034	0.518504	0.554406	0.640448	0.713304	0.622594	0.578238	0.537158	0.226	0.31426	0.520794	0.695676	0.535069	0.572239	0.527694	0.515254	0.741322	0.614702	0.63236	0.737912	0.6168	0.673379	0.513365	0.451238	0.839736	0.514237	0.544693	0.506139
745	0.401602	0.539552	0.512851	0.554517	0.633922	0.717085	0.623547	0.577136	0.536473	0.223217	0.328834	0.518586	0.679043	0.526212	0.622681	0.519192	0.53006	0.742195	0.623054	0.631827	0.73859	0.608462	0.685168	0.512806	0.425738	0.85809	0.492178	0.528859	0.512469
750	0.348086	0.543798	0.507101	0.546869	0.638831	0.704835	0.632005	0.57229	0.530588	0.221739	0.330688	0.520604	0.676326	0.518078	0.622862	0.523089	0.52792	0.710999	0.623105	0.638394	0.730945	0.61196	0.669621	0.515222	0.434513	0.828247	0.504454	0.55185	0.52394
755	0.394441	0.544443	0.516235	0.552087	0.6334	0.71173	0.627574	0.571818	0.53214	0.20963	0.328215	0.51702	0.660855	0.506686	0.61844	0.525568	0.490501	0.712605	0.659054	0.652797	0.73237	0.600993	0.685327	0.533654	0.424414	0.848162	0.491872	0.547192	0.521942
760	0.387796	0.541322	0.407786	0.546375	0.637305	0.720486	0.633407	0.567954	0.52491	0.219326	0.327067	0.510041	0.656566	0.503428	0.612611	0.522252	0.527602	0.692244	0.646873	0.631545	0.734576	0.607737	0.671757	0.542042	0.43043	0.869491	0.492513	0.542414	0.478619
765	0.38525	0.537986	0.509343	0.543205	0.504277	0.700789	0.614731	0.568063	0.520254	0.215043	0.323078	0.509851	0.656124	0.503045	0.614969	0.525536	0.527342	0.69248	0.683314	0.636372	0.748006	0.610963	0.690509	0.537524	0.429974	0.839824	0.497121	0.543933	0.518126
770	0.386093	0.537966	0.511779	0.536815	0.636623	0.70557	0.632274	0.564889	0.514628	0.208413	0.318544	0.505009	0.649723	0.499787	0.609254	0.499002	0.522281	0.696588	0.633591	0.6249	0.726011	0.611706	0.666574	0.532536	0.453931	0.830544	0.490545	0.539975	0.459157
775	0.381712	0.536543	0.497703	0.537333	0.633792	0.701559	0.59111	0.567966	0.513865	0.210022	0.322636	0.507999	0.645712	0.492271	0.577705	0.501803	0.530551	0.686803	0.61914	0.627329	0.75063	0.602063	0.680025	0.492674	0.453627	0.828011	0.47149	0.549091	0.495926
780	0.380669	0.42433	0.503411	0.421293	0.626363	0.69417	0.612264	0.457374	0.424338	0.200522	0.321885	0.504035	0.641111	0.494315	0.585008	0.511625	0.529944	0.692445	0.618615	0.626796	0.717219	0.606993	0.66068	0.533318	0.466898	0.848162	0.491814	0.55327	0.47184

## Sheet: Fig.1c
Fig.1 c
Nuclear cGAS MFI						Cytosolic cGAS MFI
G1	S	G2	M			G1	S	G2	M
0.0516612	0.0002313	0.0439062	0.0258827			1.1182e-05	1.729e-05	0.00229012	0.00489611
0.051002	0.00176373	0.0436766	0.0255842			2.7678e-05	2.2255e-05	0.00165144	0.00404189
0.0496134	0.00217101	0.0423559	0.0428185			2.8876e-05	0.00017297	0.00356009	0.00240335
0.0456883	0.00223694	0.0402819	0.0481157			5.1196e-05	0.00024703	0.00074829	0.00234419
0.0446141	0.00249644	0.0385942	0.0183514			6.5027e-05	0.00028994	0.00237513	0.00440957
0.0441038	0.00261548	0.0355578	0.0203513			7.0743e-05	0.00029612	0.00136866	0.00225694
0.0413479	0.0030563	0.035348	0.0364321			8.7484e-05	0.00030761	0.00499378	0.0003879
0.0403174	0.0030628	0.0353291	0.0583136			0.00010276	0.00038054	0.00436568	0.00212904
0.0392927	0.00308385	0.0352522	0.0216771			0.00011129	0.00058807	0.00768381	0.00273135
0.0388958	0.00308422	0.0321993	0.0200248			0.0001139	0.00059616	0.00162115	0.00043901
0.0388783	0.00311419	0.030782	0.0259627			0.00012026	0.00060249	0.00173095	0.00106138
0.0387871	0.00311462	0.0307518	0.016378			0.00012488	0.00066002	0.00178132	0.00189001
0.0383498	0.00318229	0.0302433	0.0309604			0.00012549	0.0006683	0.00112994	0.00317123
0.0382567	0.00320087	0.0277256	0.0155589			0.00012914	0.0006686	0.0011368	0.00185709
0.0360378	0.0032241	0.0274977	0.0324779			0.0001512	0.00073312	0.00105589	0.0019339
0.0360166	0.00324376	0.0272438	0.0254311			0.00015885	0.00083331	0.00534082	0.00205776
0.0359067	0.00324755	0.0269682	0.0366277			0.00016702	0.0008376	0.00244754	0.00114712
0.0351927	0.003356	0.0257719	0.0273455			0.00016824	0.00089649	0.00383747	0.00270209
0.0349342	0.00337024	0.0257009	0.0340872			0.0002001	0.00089766	0.00431532	0.00195477
0.0347476	0.00342644	0.0255234	0.0235095			0.00020021	0.00091783	0.00541998	0.00186603
0.0345169	0.00342752	0.0254239	0.0353907			0.00021717	0.00091859	0.00284337	0.00177418
0.034491	0.00347398	0.0249068	0.0378199			0.00021948	0.00095153	0.00614225	0.00097127
0.0344718	0.00350889	0.0247493	0.0229124			0.00022029	0.00095212	0.00572484	0.00083715
0.0342926	0.00351115	0.0240143	0.043003			0.00022142	0.00098112	0.00124431	0.0022781
0.0342839	0.00352493	0.0233239	0.0359427			0.00022561	0.00099925	0.00468742	0.00235278
0.033957	0.00352697	0.0232333	0.0291606			0.00022887	0.00099993	0.00619101	0.00128997
0.0339036	0.00356213	0.0231054	0.0369363			0.00023384	0.00101639	0.00700868	0.00198691
0.033842	0.0035913	0.0230235	0.0399946			0.00023419	0.00103255	0.00405612	0.00248787
0.0337074	0.0036217	0.0227161	0.0443781			0.00023471	0.00103301	0.00233981	0.00232263
0.0336716	0.00365707	0.0223282	0.0466053			0.00023842	0.00103303	0.00320606	0.00218279
0.0332929	0.00369141	0.0217619	0.0211082			0.00024066	0.00103615	0.00373777	0.00248032
0.0332209	0.00370801	0.0212615	0.0374725			0.00025128	0.00104067	0.00162785	0.00132296
0.0331505	0.00373103	0.0212104	0.0233427			0.00027805	0.00106881	0.00513509	0.00179112
0.0329992	0.0037575	0.0209386	0.0307563			0.00028006	0.00107185	0.00254635	0.00147014
0.0329843	0.00377072	0.0208865	0.0579194			0.00028527	0.00109523	0.00575932	0.00221888
0.0329246	0.003784	0.0197904	0.025988			0.00029774	0.00109903	0.00394314	0.0034837
0.0327778	0.00378722	0.0194404	0.032745			0.00031142	0.00114674	0.00300634	0.00212768
0.0325466	0.00381952	0.0190599	0.0286639			0.00031246	0.0011586	0.00621961	0.00284632
0.0325266	0.00383343	0.018995	0.0244074			0.00032398	0.00115989	0.00651964	0.00176497
0.0323559	0.00385169	0.0188022	0.0375425			0.00033105	0.0011664	0.00398748	0.00295033
0.0322779	0.00386119	0.0186107	0.028568			0.00033971	0.00116818	0.00513862	0.00171874
0.0322487	0.00387589	0.0184937	0.0272826			0.00034727	0.00118782	0.00405188	0.00158279
0.0322023	0.0039102	0.0176245	0.0314851			0.00035147	0.00118846	0.001497	0.00092471
0.0319551	0.0039302	0.0173912	0.0237011			0.00035888	0.00118935	0.00350833	0.00270193
0.031455	0.00393284	0.0173206	0.0277275			0.00036519	0.0011925	0.00305003	0.00202587
0.0313576	0.00394321	0.0172149	0.0331538			0.00036681	0.00119936	0.00373763	0.00287206
0.0312165	0.00398024	0.0171673	0.0288406			0.0003678	0.0012019	0.0052043	0.00163635
0.0311547	0.00398026	0.0171435	0.0348685			0.00037239	0.00121043	0.0044212	0.00146789
0.0311498	0.00401012	0.0171399	0.0349739			0.00037623	0.00121057	0.00422345	0.00274833
0.0310444	0.00402769	0.0170134	0.0297161			0.00037851	0.00122476	0.00296951	0.00213109
0.0309468	0.00403678	0.0164228	0.0324525			0.00038313	0.00123308	0.00426328	0.0014248
0.0307272	0.00404165	0.0155193	0.0222943			0.00038606	0.00123923	0.00336744	0.00132252
0.0307085	0.00404505	0.0154562	0.0266478			0.00038775	0.00124219	0.00339484	0.00125387
0.0304301	0.00405491	0.0153954	0.0309631			0.00038815	0.0012481	0.00386917	0.00178935
0.0303282	0.00408144	0.0152357	0.0314983			0.00038849	0.00124925	0.00340875	0.00101458
0.0300968	0.00411864	0.0150984	0.0299121			0.00039221	0.00125972	0.00302721	0.00237225
0.0300938	0.00414651	0.0149598	0.0423558			0.00039448	0.0012736	0.00475134	0.0021543
0.0299576	0.00415254	0.0145397	0.0234402			0.00039704	0.00127416	0.00438817	0.00284816
0.0299102	0.00415877	0.0145019	0.0209061			0.00039735	0.00130419	0.00531815	0.0008911
0.0298846	0.00422928	0.0143373	0.020062			0.00039936	0.00130729	0.0038595	0.00442886
0.0297611	0.00423406	0.0140827	0.0198644			0.00040142	0.00131151	0.00485553	0.00130693
0.0297608	0.00425656	0.0136201	0.0126421			0.0004032	0.00132576	0.00190605	0.0007261
0.0296787	0.00426259	0.0135575	0.039158			0.0004107	0.00133417	0.00288312	0.00015947
0.0296562	0.00427356	0.0134646	0.0553038			0.00041186	0.00133568	0.00885162	0.00231165
0.029559	0.00427579	0.013421	0.0364513			0.00041528	0.00133845	0.00303321	0.00204263
0.0293678	0.00427957	0.013375	0.0416636			0.00042331	0.00135076	0.00238385	0.00314626
0.0293498	0.00430197	0.0133092	0.0312266			0.00042756	0.00136589	0.0039659	0.00355633
0.0293155	0.00430653	0.0131013	0.0276111			0.00043098	0.00137295	0.00254266	0.0016876
0.0292254	0.00433235	0.0130902	0.0257934			0.00043478	0.00139393	0.00581372	0.00173189
0.0291373	0.00435145	0.0130015	0.0279196			0.00043746	0.00139656	0.00296399	0.00138734
0.0290823	0.00436883	0.0129286	0.0293176			0.00043768	0.001405	0.00196955	0.00182547
0.0289641	0.0043861	0.0128638	0.067744			0.00043789	0.00140946	0.00351277	0.00522425
0.028963	0.00441626	0.0128496	0.00798616			0.00044454	0.00142487	0.00349929	0.00166468
0.028908	0.00444608	0.0124927	0.0327715			0.00044701	0.00143305	0.00424318	0.00263405
0.0288863	0.00445098	0.0123377				0.0004498	0.0014488	0.00515579	0.00138649
0.0286917	0.0044857	0.0122666				0.00045088	0.00144899	0.00387066
0.0285882	0.00450959	0.0120146				0.00045339	0.00145906	0.00323762
0.0285766	0.00452471	0.0117184				0.00046165	0.00146	0.00410199
0.0285274	0.00453732	0.0116762				0.00046389	0.00146622	0.00224476
0.028496	0.00458521	0.0114391				0.0004751	0.0014735	0.00192447
0.0284404	0.00458997	0.0113735				0.00047538	0.0014788	0.0022584
0.0283696	0.00460774	0.0113631				0.00047715	0.00148391	0.00416115
0.0283656	0.00461568	0.0112661				0.00047908	0.00149771	0.00335105
0.0283211	0.00462485	0.0112654				0.00048276	0.00150284	0.00348998
0.0282085	0.0046351	0.0111414				0.00048627	0.00150319	0.00573598
0.0282009	0.00464896	0.0111403				0.00048631	0.00150634	0.00194267
0.0281169	0.00465133	0.0108835				0.00048945	0.00150956	0.00158407
0.0280809	0.00465411	0.0108584				0.00049291	0.00151488	0.0034602
0.0280809	0.00466602	0.0108358				0.00049408	0.00152236	0.00450478
0.0280408	0.00467144	0.0108118				0.00049522	0.00152388	0.00506275
0.0278786	0.00467386	0.0107623				0.00049982	0.00153254	0.00354683
0.0277782	0.00467408	0.0106119				0.00050788	0.00154195	0.00248172
0.0276777	0.00469713	0.0105665				0.00050951	0.0015423	0.00467883
0.0276647	0.00469792	0.0105643				0.0005155	0.00154445	0.00488721
0.0276457	0.00470039	0.0104445				0.00051753	0.00154507	0.00337263
0.0275642	0.00470627	0.0103904				0.00051996	0.00154539	0.00323221
0.027402	0.00471724	0.0103736				0.00052024	0.00154984	0.00464459
0.0273904	0.00472743	0.010287				0.00052697	0.00154985	0.00347001
0.0273373	0.00474518	0.0102811				0.00052965	0.00155056	0.00362415
0.0272762	0.00474701	0.0102008				0.00053011	0.00155497	0.00181549
0.0272249	0.00475177	0.0101823				0.00053322	0.00155954	0.00330202
0.0271684	0.00475581	0.00993286				0.0005345	0.00157424	0.00291207
0.0270983	0.00475737	0.00988979				0.00053494	0.00157441	0.00414779
0.0270795	0.0047739	0.00986986				0.00053535	0.001576	0.002209
0.0270387	0.004789	0.00986103				0.0005477	0.00157602	0.00421509
0.0268467	0.00479711	0.00984419				0.00055024	0.00158189	0.00523145
0.0267013	0.00480114	0.00980108				0.00056202	0.00158281	0.00358448
0.0266922	0.00480385	0.00978655				0.00056762	0.00158369	0.00341809
0.0266561	0.00482465	0.00973966				0.00056938	0.00158448	0.00172269
0.026604	0.00482503	0.00973759				0.00056996	0.00158665	0.00271078
0.026569	0.00483476	0.00970555				0.00057602	0.00159236	0.00185527
0.0265416	0.00484488	0.0095621				0.00057909	0.0016	0.00232096
0.0265045	0.00487236	0.00947549				0.0005818	0.00161048	0.00433564
0.0264987	0.00488956	0.00947512				0.00058271	0.00161108	0.0020399
0.0264773	0.00489209	0.00934952				0.00058385	0.00161279	0.00397759
0.0264108	0.00489245	0.00928281				0.00059287	0.00161357	0.00208733
0.0263682	0.0049096	0.00914526				0.00059638	0.00161711	0.00282179
0.0263606	0.00492151	0.00912649				0.0005974	0.00161737	0.00279737
0.0262961	0.00495983	0.00901344				0.00059801	0.00162061	0.00186867
0.0262597	0.00496069	0.00898859				0.00059916	0.00162537	0.00230311
0.0261589	0.00498074	0.0089645				0.00060255	0.00162725	0.00365375
0.0261206	0.00498102	0.00891679				0.00060493	0.00163322	0.00329041
0.0260463	0.0049874	0.00891206				0.00060517	0.00163444	0.00496083
0.0260437	0.00499236	0.00883676				0.00060551	0.00164519	0.0047567
0.0260313	0.00499271	0.00874876				0.00060629	0.00164554	0.00153048
0.0260155	0.00499841	0.00873147				0.00060856	0.00164767	0.00197714
0.0260152	0.00500951	0.00868659				0.00060954	0.00164894	0.00298831
0.025995	0.00501073	0.00867281				0.00061183	0.00165291	0.00265733
0.0259714	0.00503539	0.00866918				0.00061958	0.00165584	0.00155242
0.0259659	0.00504172	0.00866284				0.00061985	0.00166497	0.00182228
0.0259478	0.00505403	0.00861677				0.00062055	0.00166965	0.00431181
0.0259477	0.0050588	0.00858188				0.00062702	0.00167422	0.00284064
0.0259155	0.00506254	0.00847143				0.00063037	0.00167465	0.003132
0.0259032	0.00507443	0.00845546				0.00063076	0.00168109	0.00391161
0.0258591	0.00508452	0.00841275				0.00063127	0.00168292	0.0024592
0.0258158	0.00508781	0.00840546				0.00063531	0.00169061	0.00328612
0.0255773	0.00510099	0.00834153				0.00063609	0.00169254	0.00413762
0.0255709	0.00513074	0.00832219				0.00064064	0.00170186	0.00500237
0.0254521	0.00513218	0.00828991				0.00064452	0.00170261	0.00254444
0.0254374	0.00513464	0.00828868				0.00064607	0.00170327	0.00469731
0.025373	0.00514246	0.00825845				0.00064792	0.00171018	0.00339217
0.0253031	0.00514253	0.00825271				0.00064922	0.00171089	0.00251559
0.0253014	0.00514774	0.00825112				0.00065022	0.00171902	0.0017281
0.0252894	0.00515598	0.00812284				0.00065051	0.00171957	0.00342713
0.0252863	0.00516024	0.008121				0.00065127	0.00172132	0.00444138
0.0252748	0.0051633	0.00809351				0.00065193	0.00172224	0.00321856
0.0252727	0.00516378	0.00802703				0.00065352	0.00172355	0.00479163
0.0252516	0.00516866	0.00794995				0.00065713	0.00172573	0.00472365
0.0252408	0.00517953	0.00793871				0.00065832	0.00173999	0.00172109
0.0252362	0.00518692	0.00786282				0.0006597	0.00174084	0.00410733
0.0252155	0.00520612	0.00778335				0.0006609	0.00174103	0.00334338
0.0252031	0.00521408	0.00778087				0.00066257	0.00174165	0.00239565
0.0251975	0.00522133	0.00777971				0.00066344	0.00174552	0.00211733
0.0251927	0.00522424	0.00776781				0.00066403	0.00174955	0.00454014
0.0251818	0.00522983	0.00776578				0.00066572	0.00175095	0.00346919
0.0251775	0.00523687	0.00775635				0.00066605	0.00175134	0.00312086
0.0251389	0.00524692	0.00772726				0.00066786	0.00175145	0.0064875
0.0250597	0.00524993	0.00767956				0.00066828	0.00175507	0.00364289
0.0250534	0.00525166	0.00764229				0.00066873	0.00175928	0.00175306
0.0250453	0.00526749	0.0076394				0.00067254	0.00175961	0.00179543
0.0249661	0.00526931	0.00761452				0.00067755	0.00176556	0.00584032
0.0249425	0.00527038	0.00757026				0.00067773	0.00176598	0.00160243
0.0248956	0.00527099	0.00741356				0.00067824	0.00176925	0.00291451
0.0248851	0.00527251	0.00741285				0.00067861	0.00177016	0.00415789
0.0248802	0.00527513	0.0073622				0.00068252	0.00177016	0.00401838
0.0248629	0.00528653	0.00735046				0.00069066	0.00177472	0.00417462
0.0248447	0.00530647	0.00731318				0.00069803	0.00177547	0.00592062
0.0248062	0.00532596	0.00730017				0.00069851	0.00178873	0.0046982
0.0247684	0.00533237	0.00729369				0.00069996	0.00179001	0.00259635
0.0247481	0.00533467	0.00721998				0.00070002	0.00179069	0.00296457
0.0247162	0.00534694	0.00717945				0.00070083	0.00179745	0.00290874
0.0247056	0.00538762	0.007159				0.00070275	0.00180333	0.00316679
0.0246735	0.00538978	0.00711168				0.00070295	0.00180398	0.0051925
0.0245753	0.0053957	0.00710935				0.00070645	0.00180469	0.00303273
0.0244711	0.00542253	0.0071041				0.00070738	0.001806	0.00196801
0.0244634	0.00542766	0.00708065				0.00070812	0.00180832	0.00478057
0.0244388	0.00543561	0.00704667				0.00070817	0.00181265	0.00266819
0.0244276	0.00543962	0.00701979				0.00070831	0.00181523	0.00783833
0.0244191	0.00544396	0.00699443				0.00071317	0.001817	0.00240374
0.0244125	0.0054455	0.00697525				0.00071649	0.00181986	0.00509154
0.024356	0.00544823	0.00696786				0.00071864	0.00182257	0.00239564
0.0243478	0.005456	0.00691701				0.000719	0.00182383	0.00286521
0.0243436	0.00546261	0.0068827				0.00071947	0.00183359	0.00698254
0.0243154	0.00547614	0.00686924				0.00072022	0.0018347	0.0018951
0.0243065	0.00549371	0.00685807				0.00072138	0.00183952	0.00516119
0.024288	0.00549647	0.00683893				0.00072441	0.00184491	0.00548312
0.0242304	0.0055061	0.00671027				0.00073037	0.00184597	0.00359266
0.0242244	0.0055204	0.0066889				0.00073261	0.00184615	0.00432017
0.0241702	0.00553565	0.00668404				0.00073458	0.00184638	0.00262088
0.0241632	0.00555631	0.00667311				0.00073529	0.00184702	0.0022082
0.0241241	0.00556281	0.00665804				0.00073566	0.0018503	0.00293235
0.0241142	0.00556462	0.00662297				0.00073581	0.00185195	0.00363421
0.0241066	0.0055881	0.0066056				0.00073623	0.0018529	0.0261029
0.0240835	0.00559455	0.00657547				0.00073624	0.00185308	0.00199153
0.0240749	0.00559867	0.00656591				0.00074006	0.00185345	0.00376515
0.0240189	0.00560554	0.00654796				0.00074037	0.00185495	0.0055267
0.0240084	0.00561246	0.00654366				0.00074238	0.00185688	0.00210402
0.0240052	0.00563315	0.00652242				0.00074307	0.00185793	0.00492294
0.0239732	0.00564697	0.00649548				0.00074322	0.00186323	0.00379168
0.0239722	0.0056505	0.00645833				0.00074775	0.00186616	0.00301796
0.0239451	0.00566033	0.00642586				0.00074785	0.00186925	0.00378314
0.0239408	0.0056643	0.00642125				0.00075075	0.0018705	0.00366863
0.023898	0.00566554	0.00641722				0.00075172	0.00187203	0.00221764
0.0238649	0.00567519	0.00640806				0.00075371	0.00187548	0.00500049
0.0238609	0.00567634	0.00639835				0.00075562	0.00187639	0.00346793
0.0238162	0.00568097	0.00635238				0.00075659	0.00188155	0.00711167
0.0237715	0.00568525	0.00628577				0.00075705	0.00188164	0.00298504
0.0237515	0.00568565	0.00623897				0.0007573	0.00188603	0.00173543
0.02369	0.00569565	0.00622447				0.00075871	0.00188623	0.00310128
0.0236572	0.00570243	0.00621827				0.00076118	0.00188639	0.00559447
0.0236412	0.00570752	0.00619918				0.00076722	0.0018864	0.00401538
0.0235995	0.00571535	0.00617014				0.00076771	0.00188736	0.00480598
0.0235527	0.00571596	0.00613856				0.00076894	0.00188913	0.00199296
0.0235491	0.00573138	0.00612024				0.00076918	0.00189126	0.00318317
0.0235341	0.00573697	0.00611142				0.00076965	0.00189342	0.00444129
0.0233712	0.00574349	0.00607639				0.00077008	0.00189398	0.006599
0.0233292	0.00574351	0.0060615				0.00077315	0.00189584	0.00194025
0.0233132	0.00574378	0.00606002				0.0007748	0.00189677	0.00591125
0.023271	0.00575597	0.00604161				0.00077562	0.00189737	0.00175688
0.0232663	0.00577038	0.00602812				0.00077629	0.00190369	0.00318514
0.0232494	0.0057983	0.00602613				0.00077679	0.00190474	0.00361584
0.0232332	0.00581802	0.00600662				0.00078134	0.00190601	0.00093553
0.0232181	0.00582038	0.0060034				0.00078444	0.00190676	0.00293692
0.0231644	0.00584232	0.00600274				0.00078517	0.00191069	0.00457442
0.0231142	0.00585085	0.0059499				0.00078877	0.00191626	0.00453548
0.0230833	0.00585381	0.00592452				0.00078903	0.00191776	0.00503008
0.0230782	0.00585722	0.00591262				0.00078975	0.00192256	0.00551747
0.0230628	0.00586255	0.00589114				0.00079173	0.00192376	0.00125242
0.0230538	0.00586623	0.00588052				0.00079234	0.00192599	0.00391884
0.0230085	0.00587294	0.00582982				0.00079686	0.00193763	0.00343397
0.0230006	0.00591743	0.00581952				0.00079733	0.00194159	0.0035684
0.0229993	0.00592302	0.00580555				0.00079813	0.00194232	0.00131093
0.0229992	0.00593022	0.00580154				0.00079945	0.00194626	0.00379292
0.0229965	0.00594503	0.00579506				0.00079979	0.00194728	0.00516741
0.0229956	0.00595238	0.00577319				0.00080038	0.00194977	0.0037158
0.0229396	0.00595752	0.00575652				0.00080208	0.00195217	0.00507416
0.0229247	0.00595931	0.00571446				0.00080223	0.00195325	0.00173192
0.0229242	0.00596348	0.00570078				0.00080255	0.00195389	0.00409468
0.0229059	0.00596494	0.00569877				0.00080317	0.00195478	0.00455634
0.0228836	0.00596818	0.00568751				0.00080428	0.00195541	0.00262122
0.0228157	0.00597859	0.00568683				0.00080572	0.00195595	0.00178129
0.022794	0.00598397	0.00563413				0.0008077	0.00195924	0.00317992
0.0227823	0.00598582	0.00562225				0.00080883	0.00197154	0.00331849
0.0227731	0.00600672	0.00562176				0.00080926	0.0019729	0.00670328
0.0227655	0.00600678	0.00559096				0.00080931	0.00197317	0.00304824
0.0226867	0.00600842	0.00558243				0.00081372	0.00197321	0.00211764
0.0226865	0.00601725	0.00557726				0.00081717	0.00197361	0.00190304
0.0226706	0.0060213	0.00557322				0.00081739	0.00197812	0.00185355
0.0226184	0.00602803	0.0055449				0.00081985	0.00198224	0.0100144
0.0226004	0.00602939	0.00552469				0.00082255	0.00198355	0.0054602
0.0225975	0.0060339	0.00551762				0.00082519	0.00198645	0.00790674
0.0225912	0.00603551	0.00548849				0.00082975	0.00198736	0.00339872
0.0225857	0.00603669	0.00548463				0.0008306	0.00198823	0.00241345
0.0225705	0.00604114	0.0054809				0.00083121	0.00198988	0.00319255
0.0225689	0.00604137	0.0054717				0.00083198	0.00199376	0.00614377
0.0225101	0.00604495	0.00544893				0.00083293	0.00199491	0.00478733
0.0225037	0.00604922	0.00544142				0.00083399	0.00199569	0.00406354
0.0224998	0.00605605	0.00542925				0.00083587	0.00199717	0.00680018
0.0224575	0.00605704	0.00542864				0.00083593	0.00199852	0.0039963
0.0224296	0.00606778	0.00542104				0.00084124	0.00199868	0.00231416
0.0224289	0.00606913	0.00541829				0.00084332	0.00200176	0.00366787
0.0224281	0.0060813	0.0054176				0.00084472	0.00200272	0.00290703
0.0223524	0.00608544	0.0054028				0.00084558	0.00200275	0.00182799
0.0223505	0.00609053	0.00536793				0.00084859	0.00200408	0.00597109
0.0223027	0.00612492	0.00534586				0.00084892	0.00200597	0.00138671
0.0222573	0.00613291	0.00532286				0.00085103	0.00201018	0.00528431
0.0222561	0.00613678	0.00531122				0.00085233	0.00201044	0.00480881
0.0222482	0.00614622	0.00527058				0.00085525	0.00201222	0.00323709
0.0222464	0.00615546	0.00523368				0.00085599	0.00201677	0.00242374
0.0222453	0.00615586	0.00522608				0.00085892	0.0020195	0.00378308
0.0221735	0.00616466	0.00521368				0.00086284	0.00201997	0.00456113
0.0221507	0.00617166	0.00520711				0.00086504	0.00202077	0.00660781
0.0221204	0.00617369	0.00519467				0.00086706	0.00202209	0.00501914
0.0220995	0.0061739	0.00518654				0.00086711	0.00202627	0.00684231
0.0220917	0.00617682	0.00516463				0.00086757	0.00202711	0.00714703
0.0220917	0.00618205	0.00512152				0.00086797	0.00202752	0.0058852
0.0220862	0.00618341	0.00511961				0.00086812	0.00203335	0.00341372
0.0220443	0.00618507	0.00509826				0.00087151	0.0020382	0.00469834
0.0219945	0.00618818	0.00505937				0.00087214	0.00204348	0.00492133
0.0219826	0.00618913	0.00499729				0.00087258	0.0020437	0.0032274
0.0219789	0.00619024	0.00498324				0.00087293	0.00204893	0.00409371
0.0219093	0.00620942	0.00497517				0.00087382	0.00205021	0.00543236
0.0218502	0.0062316	0.00497454				0.00087406	0.00205103	0.0021691
0.0218374	0.0062385	0.00496771				0.00087909	0.00205243	0.0057012
0.0217977	0.0062431	0.00491141				0.00087929	0.00205257	0.00207086
0.0217949	0.00624885	0.00490417				0.00088184	0.00205503	0.00348055
0.0217108	0.00625166	0.00490368				0.00088278	0.00205617	0.00545402
0.0216688	0.00625769	0.00489269				0.00088315	0.00205974	0.00602107
0.0216441	0.00626516	0.00481541				0.00088471	0.00206187	0.00355852
0.0216363	0.00628158	0.00476791				0.00088492	0.00206449	0.00224177
0.0216052	0.00628435	0.00474125				0.00088496	0.00206622	0.0021763
0.0215994	0.0062891	0.0047303				0.00088636	0.00206767	0.00479498
0.0215974	0.00629101	0.00470474				0.00088737	0.00206799	0.00783346
0.0215942	0.00630002	0.00465738				0.00088915	0.00206943	0.00165161
0.0215809	0.00631133	0.00465329				0.00088964	0.00207328	0.00863056
0.0215629	0.00631154	0.00457373				0.00089051	0.00207362	0.00695536
0.0215385	0.00631277	0.0045693				0.00089245	0.00207428	0.0111284
0.0215192	0.00632561	0.00456887				0.00089453	0.00207501	0.00260024
0.0215151	0.0063274	0.00452057				0.00089481	0.00207523	0.0043016
0.0215121	0.00633026	0.00452018				0.00089556	0.00207678	0.00295743
0.0215032	0.00633642	0.0045176				0.00089667	0.0020768	0.00366832
0.0214826	0.00633722	0.00449443				0.00089721	0.00207692	0.001839
0.0214761	0.00634034	0.00444863				0.00089743	0.0020778	0.00304311
0.0214738	0.00636779	0.00444153				0.0009005	0.00207811	0.00108087
0.0214407	0.00637612	0.00442011				0.00090187	0.0020817	0.00376056
0.0214214	0.00637624	0.00436887				0.00090208	0.00208524	0.00498158
0.0214137	0.0063834	0.00434057				0.00090266	0.00209144	0.00730359
0.0213945	0.00638718	0.00430374				0.00090386	0.00209169	0.00154724
0.0213521	0.00639551	0.00425577				0.00090421	0.00209799	0.00270535
0.0213453	0.00640334	0.0042413				0.00090454	0.00209828	0.00251424
0.0213429	0.00640338	0.0042144				0.00090575	0.00209845	0.00599226
0.0213427	0.00641173	0.0042134				0.00090675	0.00209938	0.00243982
0.0213322	0.00641534	0.00421009				0.0009078	0.00210025	0.00447556
0.0213212	0.00641675	0.00419522				0.00090971	0.00210181	0.00111947
0.0213132	0.00641708	0.00418732				0.00090979	0.00210438	0.00368752
0.0212986	0.00642273	0.00418548				0.00091344	0.00210766	0.00237798
0.0212542	0.0064239	0.00415887				0.00091467	0.00210787	0.00471439
0.0212521	0.00642422	0.00411628				0.00091508	0.00211538	0.00201445
0.0212511	0.00642452	0.00408492				0.00091565	0.00211698	0.00319863
0.021237	0.00643442	0.00401233				0.00091653	0.00211904	0.00503302
0.0212292	0.00643582	0.00394585				0.00091664	0.00212133	0.00578084
0.0212082	0.00644119	0.00394231				0.00091877	0.00212231	0.00173435
0.0211822	0.00644282	0.00388867				0.00092006	0.00212259	0.00526957
0.0211437	0.00644323	0.00381372				0.00092156	0.00212303	0.00420925
0.0211407	0.00644696	0.00380749				0.00092159	0.0021247	0.0051757
0.0211336	0.00645343	0.00380154				0.00092349	0.00212481	0.00417015
0.0211307	0.00645398	0.00370512				0.00092456	0.00212667	0.00478356
0.0211286	0.00645583	0.00367393				0.00092575	0.00212723	0.00470125
0.021125	0.00646345	0.00367353				0.00092656	0.00213033	0.00527882
0.0211094	0.00646429	0.00363592				0.00092943	0.00213136	0.00450768
0.0211035	0.00646646	0.00360745				0.00093002	0.00213311	0.00586203
0.0210754	0.00647738	0.00355715				0.00093066	0.00213344	0.00459616
0.0210716	0.00648927	0.00350261				0.00093249	0.00213527	0.00441127
0.0210606	0.006491	0.00349998				0.00093306	0.00213632	0.00520105
0.0210523	0.00649239	0.00340955				0.00093311	0.00213904	0.00362163
0.0210209	0.00652146	0.00335523				0.00093361	0.00214124	0.00491152
0.0209629	0.00652212	0.00327686				0.00093428	0.0021421	0.00496047
0.0209388	0.00652377	0.00327262				0.00093621	0.00215098	0.003345
0.0209183	0.00652661	0.00293313				0.00093698	0.00215377	0.00464286
0.0209174	0.0065274	0.00280936				0.0009371	0.00215413	0.00203266
0.0209136	0.00652761	0.002768				0.00093924	0.00215562	0.00390718
0.0209097	0.00653537	0.00257635				0.00093933	0.00215635	0.00347356
0.0209002	0.00654301	0.00249548				0.00093971	0.00215744	0.00335686
0.0208956	0.00655816	0.00244722				0.00094005	0.00215853	0.00358465
0.0208883	0.00657302	0.00244559				0.00094141	0.00215865	0.00077722
0.0208824	0.00657529	0.0024368				0.00094535	0.00215903	0.00718035
0.0208787	0.00659533	0.00242616				0.00094596	0.00216015	0.00426355
0.0208761	0.00660331	0.0021039				0.00094752	0.00216029	0.00511668
0.0208662	0.00660472					0.00094833	0.00216173	0.00369326
0.0208485	0.00660497					0.00094933	0.00216474
0.0208484	0.00660969					0.00095025	0.00216668
0.0208393	0.00661054					0.00095143	0.00216778
0.0207961	0.00661235					0.00095158	0.00216878
0.0207909	0.00661362					0.00095678	0.00216997
0.0207884	0.00662229					0.0009572	0.00217227
0.0207671	0.00663114					0.0009581	0.00217647
0.02071	0.0066381					0.00095976	0.00217925
0.0206979	0.00663953					0.00096221	0.00218043
0.0206819	0.00664152					0.00096438	0.00218143
0.0206645	0.00665718					0.00096519	0.00218199
0.0206576	0.00665911					0.00096541	0.00218208
0.0206525	0.0066642					0.00096629	0.00218359
0.0206504	0.00667412					0.00096661	0.0021837
0.02065	0.00667614					0.00096682	0.00218479
0.020648	0.00667739					0.00096727	0.00218861
0.0206412	0.00668353					0.00096893	0.00218948
0.0206389	0.00669711					0.0009733	0.00219079
0.0206363	0.00670229					0.00097382	0.00219195
0.0206315	0.00670305					0.00097499	0.00219465
0.0206117	0.00670467					0.00097532	0.002198
0.0206117	0.00671162					0.00097552	0.00219823
0.0206002	0.00671662					0.00097569	0.00219827
0.0205932	0.00672					0.00097597	0.0021986
0.0205478	0.00672832					0.00097647	0.00220262
0.0204765	0.00673496					0.00097721	0.00220543
0.0204727	0.00674406					0.00097726	0.00220584
0.0204559	0.00674521					0.00097779	0.00221562
0.0204214	0.00674612					0.00097879	0.00221707
0.0204011	0.00674664					0.00097917	0.00221884
0.0203898	0.00674907					0.00097979	0.00221898
0.0203612	0.00674922					0.00098028	0.0022194
0.0203281	0.00675969					0.00098136	0.00221988
0.0203281	0.00677007					0.0009814	0.00222092
0.0203158	0.00677183					0.0009817	0.00222325
0.0203131	0.00677275					0.00098204	0.00222511
0.0203054	0.00677343					0.00098265	0.0022256
0.0203024	0.00677377					0.00098289	0.00223179
0.0203021	0.006782					0.00098356	0.00223197
0.0202922	0.00679805					0.00098454	0.00223428
0.0202876	0.00680029					0.00098865	0.00223574
0.020269	0.00683269					0.00099007	0.00223686
0.0202611	0.00683403					0.00099157	0.00223934
0.0202411	0.00683937					0.00099168	0.00223945
0.0202058	0.00685129					0.00099264	0.0022403
0.0201974	0.0068569					0.00099284	0.00224187
0.0201956	0.00685724					0.00099506	0.00224473
0.0201745	0.00685763					0.00099606	0.00224495
0.0201659	0.00685818					0.00099615	0.00224831
0.0201601	0.00685915					0.00099687	0.00225033
0.0201462	0.00686083					0.00099695	0.00225611
0.0201454	0.00686964					0.00099915	0.002261
0.0201417	0.0068735					0.00099971	0.00226227
0.0201412	0.00687482					0.00100103	0.00226289
0.0201358	0.00688021					0.00100371	0.00226473
0.0201344	0.0068803					0.00100606	0.00226582
0.0201145	0.00688163					0.00100673	0.0022659
0.0201078	0.00688464					0.0010079	0.00226748
0.0200805	0.00688554					0.00100831	0.0022677
0.0200562	0.00689984					0.00100922	0.00226916
0.0200465	0.00691867					0.00101181	0.00226986
0.0200174	0.0069205					0.00101259	0.00227015
0.0200143	0.00692278					0.00101295	0.00227027
0.0199917	0.00692973					0.0010144	0.00227109
0.0199897	0.00693208					0.00101472	0.00227233
0.0199891	0.00693413					0.00101514	0.00227249
0.0199581	0.0069342					0.00101877	0.00227277
0.019946	0.00695316					0.00102042	0.0022729
0.019946	0.0069542					0.00102299	0.0022785
0.0199376	0.00696105					0.00102562	0.00228003
0.019932	0.00696845					0.00102649	0.00228432
0.0199143	0.00698211					0.00102666	0.00228743
0.0199102	0.0069828					0.00102693	0.00228803
0.0199073	0.00698809					0.00102902	0.00228814
0.0199009	0.00699001					0.0010297	0.0022889
0.0198987	0.00699295					0.00103139	0.00228971
0.0198936	0.00699295					0.001032	0.00229203
0.0198744	0.00699396					0.00103211	0.00229495
0.0198304	0.00699687					0.00103335	0.00229686
0.0197767	0.00700698					0.00103537	0.00229792
0.0197744	0.00700839					0.00103712	0.00230006
0.0197678	0.00700851					0.00103896	0.00230057
0.0197644	0.0070089					0.00103924	0.00230295
0.0197546	0.00701824					0.0010395	0.00230578
0.019738	0.00701891					0.00103994	0.00230735
0.0197374	0.00702239					0.00104026	0.0023074
0.0197237	0.00703291					0.00104154	0.00230748
0.0197116	0.00703295					0.00104211	0.0023079
0.0197075	0.00703403					0.00104252	0.00230801
0.0197035	0.00703415					0.0010428	0.00230867
0.0196941	0.00703707					0.00104389	0.0023132
0.0196804	0.00708067					0.00104702	0.00231399
0.0196734	0.00708527					0.00104748	0.00231562
0.0196627	0.00708992					0.00105079	0.00231627
0.0196537	0.00709016					0.00105148	0.00231724
0.0196524	0.00709138					0.00105215	0.00231761
0.0196523	0.0070996					0.00105266	0.00231781
0.0196399	0.00710469					0.00105423	0.00232066
0.0196134	0.00710704					0.00105441	0.00232081
0.0196003	0.00712399					0.00105446	0.00232247
0.0195991	0.00712864					0.0010547	0.00232263
0.0195944	0.00713613					0.00105485	0.0023244
0.0195907	0.00714435					0.00105624	0.00232562
0.0195852	0.00714858					0.00105629	0.0023264
0.0195445	0.0071529					0.00105669	0.00232838
0.0195369	0.00716652					0.00105757	0.00233295
0.0195329	0.00716804					0.00105768	0.00233369
0.0195197	0.00717331					0.00105884	0.00233493
0.0195131	0.00717629					0.00105967	0.00233514
0.0194883	0.00717794					0.00106347	0.0023358
0.0194835	0.00717807					0.00106446	0.00233581
0.0194795	0.00718067					0.00106759	0.00233612
0.0194401	0.00718095					0.00106769	0.00234
0.019438	0.007181					0.00106787	0.00234072
0.0194343	0.00718578					0.0010689	0.00234639
0.0194342	0.00720165					0.00106936	0.0023475
0.0194097	0.00720611					0.00107026	0.00234916
0.0193681	0.00720842					0.00107125	0.00234959
0.0193587	0.00721368					0.00107134	0.00234997
0.0193446	0.00721425					0.00107145	0.00235117
0.0193436	0.00722535					0.00107174	0.0023515
0.0193144	0.00722808					0.00107209	0.002355
0.0193091	0.00723483					0.00107236	0.00235575
0.0193081	0.00725524					0.00107499	0.00235637
0.019285	0.00726206					0.00107699	0.00235864
0.0192811	0.00726472					0.00107757	0.00235913
0.0192801	0.00727057					0.00107843	0.00235943
0.0192782	0.00727357					0.00107914	0.00236005
0.019276	0.00727563					0.00108546	0.00236074
0.019265	0.00727849					0.00108731	0.00236076
0.0192591	0.00728651					0.00108876	0.00236275
0.0192527	0.00728793					0.00108916	0.0023642
0.0192518	0.00728962					0.00109062	0.00236661
0.0192378	0.007296					0.00109092	0.00236708
0.0192316	0.00732541					0.00109103	0.00236799
0.0192306	0.00732725					0.00109122	0.00236885
0.0192003	0.00732825					0.0010915	0.00236944
0.0191649	0.00733407					0.00109246	0.00237018
0.0191608	0.00734233					0.00109275	0.00237235
0.0191583	0.00735168					0.00109344	0.00237397
0.0191556	0.00735229					0.00109439	0.00237493
0.0191515	0.00735914					0.00109557	0.00237865
0.0191404	0.00736142					0.0010965	0.00238181
0.0191255	0.00736244					0.00109659	0.00238249
0.0190969	0.00737449					0.00109719	0.00238342
0.0190784	0.00737788					0.00109917	0.00238759
0.0190738	0.00738296					0.00109927	0.00238775
0.0190609	0.00738516					0.00109937	0.00239046
0.0190538	0.00738753					0.00109948	0.00239123
0.0190435	0.00739158					0.00109992	0.0023916
0.0190382	0.00739655					0.00110054	0.00239287
0.0190345	0.00740559					0.00110059	0.00239297
0.0190217	0.00740903					0.00110087	0.00239381
0.0190207	0.00742085					0.00110219	0.00239535
0.0190158	0.00742434					0.00110403	0.00239719
0.0190151	0.00742631					0.00110428	0.0023985
0.0190137	0.00742717					0.00110646	0.00239903
0.0189815	0.0074288					0.00110676	0.00240074
0.0189581	0.00744					0.00110782	0.00240112
0.0189463	0.00744024					0.00110838	0.00240309
0.0189426	0.00744245					0.00110924	0.00240391
0.0189414	0.00744512					0.00110938	0.00240645
0.0189304	0.00745233					0.0011096	0.00240707
0.0188916	0.00746265					0.00111014	0.00241059
0.0188901	0.00746351					0.00111243	0.00241074
0.0188795	0.00747245					0.00111269	0.00241087
0.0188672	0.00747292					0.00111313	0.00241133
0.0188474	0.00747564					0.00111321	0.00241454
0.018843	0.00748165					0.00111395	0.00241606
0.0188305	0.00748174					0.00111482	0.00241665
0.0188204	0.00748392					0.00111491	0.00241843
0.0187896	0.00748955					0.00111537	0.00242089
0.0187789	0.0074977					0.00111579	0.00242257
0.0187774	0.00750124					0.00111592	0.0024267
0.0187677	0.00750307					0.00111611	0.00242684
0.0187652	0.00750624					0.0011176	0.00242699
0.0187647	0.00750915					0.00111775	0.00242854
0.0187632	0.00750992					0.00112022	0.00242974
0.0187532	0.00751069					0.00112143	0.00243324
0.0187482	0.00751418					0.00112175	0.00243482
0.0187472	0.00751834					0.0011248	0.00243705
0.0187407	0.0075252					0.00112512	0.00243802
0.0187255	0.0075253					0.00112557	0.0024387
0.018711	0.00753689					0.00112635	0.00243962
0.0187104	0.00753951					0.00112765	0.00244083
0.0187013	0.00754411					0.00112807	0.00244325
0.018698	0.00754811					0.00112975	0.00244449
0.0186916	0.00754952					0.00113006	0.00244461
0.0186796	0.00756713					0.00113258	0.00244766
0.0186726	0.00757573					0.00113279	0.00244877
0.0186578	0.00757677					0.00113387	0.00245029
0.0186397	0.00757823					0.0011376	0.00245221
0.0186397	0.00758494					0.00113786	0.00245495
0.0186198	0.00758784					0.00113856	0.00245857
0.0186192	0.00759231					0.00113933	0.00245878
0.0186167	0.00759538					0.00114026	0.00246184
0.0186044	0.00759654					0.00114092	0.00246825
0.0185593	0.00760529					0.00114354	0.00247442
0.018554	0.00760606					0.0011451	0.00247452
0.0185508	0.00761415					0.00114553	0.00247523
0.0185378	0.00763021					0.00115002	0.00247536
0.0185293	0.00763068					0.00115252	0.00247638
0.0185235	0.00763218					0.00115347	0.00248201
0.0185223	0.0076345					0.00115423	0.00248213
0.0185222	0.00763884					0.00115633	0.00248318
0.0185182	0.00764652					0.00115773	0.00248904
0.0185163	0.00764702					0.00115842	0.00249128
0.0185065	0.00764898					0.00115899	0.0024923
0.0185032	0.00765801					0.001159	0.00249278
0.0184961	0.00767269					0.00115943	0.00249371
0.0184822	0.00767361					0.00115944	0.00249442
0.0184803	0.00767383					0.00115989	0.00249821
0.0184698	0.00767562					0.00116015	0.00249829
0.0184522	0.00768445					0.00116022	0.00249832
0.0184495	0.00769196					0.00116116	0.00249844
0.0184487	0.00769295					0.0011615	0.00249968
0.0184449	0.007696					0.00116155	0.00250148
0.0184408	0.0077088					0.00116173	0.00250221
0.0184288	0.00771402					0.00116175	0.00250378
0.0184084	0.00771727					0.00116267	0.00250505
0.0183768	0.00772001					0.00116267	0.0025085
0.0183669	0.00772733					0.00116282	0.00250974
0.0183661	0.00773352					0.0011635	0.00251458
0.0183634	0.00773554					0.00116368	0.00251677
0.0183622	0.00773642					0.00116391	0.00251838
0.0183611	0.0077462					0.00116411	0.00251847
0.018359	0.00774675					0.00116413	0.00252235
0.0183572	0.00774703					0.00116542	0.00252536
0.0183452	0.00775047					0.00116567	0.00252616
0.0183445	0.00776108					0.00116569	0.00252859
0.0183432	0.00777052					0.00116654	0.00252906
0.0183425	0.00777263					0.00116677	0.00252909
0.0183358	0.00777338					0.00116716	0.00252947
0.0183319	0.00777865					0.00116725	0.0025305
0.0182993	0.00777867					0.00116797	0.00253195
0.018286	0.00777985					0.00117266	0.00253204
0.0182849	0.00778202					0.00117494	0.00253249
0.0182748	0.00778257					0.00117545	0.00253373
0.018274	0.00778823					0.00117598	0.00253375
0.0182524	0.00778987					0.00117645	0.0025339
0.0182503	0.00779035					0.00117703	0.00253566
0.0182494	0.00779048					0.00117718	0.00253789
0.0182369	0.00779384					0.00117861	0.00253907
0.0182291	0.00780054					0.00117962	0.00253941
0.0182258	0.00780324					0.00118069	0.00254059
0.0182203	0.00780889					0.00118248	0.00254165
0.018212	0.00780981					0.00118366	0.00254219
0.0181802	0.00781587					0.00118375	0.00254547
0.0181729	0.00782323					0.00118381	0.00254721
0.0181648	0.00784446					0.00118477	0.0025485
0.0181535	0.00785693					0.00118546	0.00255123
0.0181531	0.0078593					0.00118914	0.00255232
0.0181469	0.00786297					0.00118991	0.00255281
0.0181468	0.00786396					0.00119307	0.00255799
0.0181457	0.00786563					0.00119326	0.00256191
0.0181428	0.00786633					0.00119453	0.00256495
0.0181411	0.00787143					0.00119475	0.00256674
0.0181401	0.00787865					0.00119485	0.00256679
0.0181368	0.00788298					0.00119502	0.00256679
0.0181046	0.00788934					0.00119508	0.00256717
0.0180947	0.00789314					0.00119623	0.0025675
0.0180761	0.00789514					0.00119638	0.0025678
0.0180729	0.00789607					0.00119665	0.00257644
0.0180655	0.00789678					0.00119701	0.00257726
0.0180654	0.00789795					0.00119815	0.00257755
0.0180572	0.00790469					0.00119818	0.00257916
0.0180553	0.00790769					0.00119847	0.00258042
0.0180534	0.00791445					0.00119987	0.0025806
0.0180515	0.00791462					0.00120018	0.00258396
0.0180396	0.00791956					0.00120047	0.00258457
0.0180366	0.00792295					0.00120156	0.00258736
0.0180337	0.00792564					0.00120193	0.00258746
0.0180329	0.00792794					0.0012037	0.00259016
0.0180258	0.00793155					0.00120404	0.00259036
0.0180162	0.00793202					0.00120465	0.00259155
0.0179873	0.00793442					0.00120546	0.00259224
0.017962	0.00793839					0.00120599	0.0025933
0.0179449	0.00794065					0.00120892	0.00259392
0.0179366	0.00794427					0.00120906	0.00259459
0.0179298	0.00795129					0.00120934	0.00259487
0.0179129	0.00795151					0.00120993	0.00259571
0.017912	0.00795264					0.00120997	0.00259695
0.017905	0.00795284					0.00121013	0.00259801
0.0179033	0.00795416					0.00121187	0.00259848
0.017902	0.00796546					0.00121191	0.00259977
0.0179016	0.00796794					0.00121365	0.00260265
0.0178887	0.00796889					0.00121563	0.00260485
0.017887	0.00797223					0.00121652	0.0026052
0.0178728	0.00797827					0.00121659	0.00260667
0.0178571	0.00798022					0.00121728	0.00260734
0.0178462	0.00798532					0.00121763	0.00260787
0.017846	0.00798731					0.00121902	0.00260833
0.0178372	0.00798732					0.0012197	0.00260875
0.0178371	0.00798792					0.00122129	0.0026105
0.0178279	0.00799937					0.00122346	0.00261051
0.0178062	0.00799996					0.00122393	0.00261067
0.0178045	0.0080036					0.00122419	0.00261333
0.017803	0.00800491					0.00122494	0.0026147
0.0177908	0.0080053					0.00122549	0.00261629
0.0177776	0.00800655					0.00122656	0.00261649
0.0177477	0.00800665					0.00122678	0.0026169
0.0177402	0.0080306					0.00122747	0.00261747
0.0177377	0.00803257					0.00122946	0.00261872
0.0177372	0.00803547					0.00123079	0.00261966
0.0177331	0.0080408					0.00123248	0.00262213
0.0177258	0.00804841					0.00123383	0.00262213
0.0177139	0.00805035					0.00123473	0.00262234
0.0177016	0.00805188					0.00123633	0.00262298
0.0176806	0.00805358					0.00123749	0.00263141
0.0176743	0.0080569					0.00123749	0.00263148
0.0176661	0.00805835					0.00123832	0.00263187
0.0176652	0.00805986					0.00123866	0.00263366
0.0176642	0.00806181					0.00123885	0.002635
0.0176638	0.00806854					0.00123907	0.00263793
0.0176552	0.00807704					0.00124029	0.00263977
0.0176472	0.00808202					0.00124111	0.00264058
0.0176353	0.00808807					0.00124196	0.00264194
0.0176308	0.00809805					0.0012438	0.00264221
0.0176153	0.00810456					0.00124419	0.00264258
0.0176115	0.00810716					0.00124474	0.00264312
0.0175878	0.00811381					0.00124675	0.00264326
0.0175642	0.00811644					0.00124834	0.0026461
0.0175399	0.00812737					0.00124864	0.0026473
0.0175397	0.0081287					0.00124934	0.00265071
0.0175148	0.00812882					0.00125006	0.00265122
0.0175146	0.00813304					0.00125064	0.00265223
0.0175107	0.00813508					0.00125169	0.00265354
0.0175038	0.00815215					0.00125186	0.00265468
0.0175002	0.00815222					0.00125237	0.00265834
0.0174939	0.00816041					0.00125559	0.00265995
0.0174868	0.00817512					0.00125588	0.00266077
0.0174862	0.00817613					0.00126044	0.00266412
0.0174676	0.00817767					0.00126045	0.00266471
0.0174583	0.00817893					0.00126059	0.00266474
0.0174497	0.00818162					0.00126177	0.00266508
0.0174445	0.00818339					0.00126368	0.00266611
0.017407	0.00819652					0.00126482	0.00266793
0.0174061	0.00819814					0.00126583	0.00266797
0.0173828	0.00820022					0.00126667	0.00266916
0.0173784	0.00820335					0.00126913	0.00266975
0.0173763	0.00821164					0.00126941	0.00267261
0.0173748	0.00821915					0.00126981	0.00267341
0.017371	0.00822002					0.00126991	0.0026738
0.0173693	0.00822127					0.00127068	0.00267705
0.0173583	0.00824346					0.00127101	0.00267974
0.0173531	0.00824711					0.00127119	0.00268357
0.017351	0.00825131					0.00127145	0.00268499
0.0173501	0.00826042					0.00127171	0.00268569
0.017348	0.00826204					0.00127212	0.00268645
0.0173368	0.00827464					0.00127288	0.00268845
0.0173344	0.00827678					0.00127299	0.00268867
0.0173327	0.00827725					0.00127351	0.00268967
0.0173317	0.00828063					0.00127395	0.00269026
0.0173265	0.00828841					0.00127452	0.00269257
0.0173263	0.00829722					0.00127661	0.00269656
0.0173229	0.00830616					0.0012786	0.00269661
0.0173149	0.00831781					0.00127892	0.00269753
0.0173113	0.00832347					0.00127905	0.00269924
0.0172958	0.00833057					0.0012796	0.00269943
0.0172915	0.00833204					0.0012802	0.00270027
0.0172882	0.00834097					0.00128122	0.00270064
0.0172836	0.00834292					0.00128234	0.00270206
0.0172825	0.00834699					0.00128501	0.00270793
0.0172683	0.00835115					0.00128536	0.00270871
0.0172666	0.00835508					0.00128596	0.00271042
0.0172622	0.00835933					0.0012879	0.00271231
0.0172568	0.00836067					0.00128836	0.00271253
0.0172559	0.00836145					0.00128837	0.00271525
0.0172503	0.00837507					0.00129014	0.00271631
0.0172446	0.00837981					0.00129044	0.00271668
0.0172373	0.00838938					0.001292	0.00271751
0.0172341	0.00839332					0.00129392	0.00271889
0.0172273	0.00839683					0.00129395	0.00271964
0.0172264	0.00839724					0.0012945	0.00271981
0.0172232	0.00839818					0.00129503	0.00272035
0.017218	0.00839837					0.00129513	0.00272202
0.017217	0.00840008					0.00129609	0.00272375
0.0172123	0.00840275					0.00129665	0.00272396
0.0172073	0.00842535					0.00129788	0.00272599
0.0171941	0.00842689					0.00129834	0.00272684
0.0171938	0.00843549					0.00129847	0.00272907
0.0171857	0.0084409					0.00129997	0.00273093
0.0171785	0.00844618					0.00130022	0.00273098
0.0171655	0.00845457					0.00130046	0.00273204
0.0171644	0.00846043					0.00130147	0.00273347
0.0171643	0.00846395					0.00130382	0.00273557
0.0171587	0.00846446					0.00130419	0.00273647
0.0171547	0.0084817					0.00130452	0.00273652
0.017148	0.00849777					0.00130467	0.00273773
0.0171261	0.00849845					0.00130502	0.00273841
0.0171245	0.00849975					0.00130582	0.00273959
0.0171158	0.00850431					0.00130586	0.00274222
0.0171146	0.00850455					0.00130613	0.00274295
0.0171041	0.0085101					0.00130635	0.00274374
0.0171006	0.00851255					0.0013066	0.00274536
0.0170591	0.00851336					0.00130818	0.00274821
0.0170365	0.00852624					0.00130822	0.00274834
0.0170343	0.0085349					0.00130835	0.00274948
0.0170332	0.00853598					0.00130995	0.00274983
0.0170228	0.00854427					0.00131152	0.00275186
0.0170147	0.00854574					0.00131155	0.00275255
0.0170131	0.00855297					0.00131178	0.00275683
0.0170129	0.00855377					0.00131414	0.00276038
0.0170123	0.00856621					0.00131543	0.00276102
0.0170119	0.00856983					0.00131567	0.00276107
0.0170028	0.00857087					0.00131599	0.00276112
0.0169968	0.00857236					0.00131627	0.00276158
0.0169928	0.00857364					0.00131665	0.00276348
0.0169897	0.00857547					0.00131736	0.00276435
0.0169859	0.00857877					0.00131745	0.0027661
0.0169742	0.00859401					0.00131811	0.00276631
0.0169722	0.00860178					0.00131824	0.002767
0.0169714	0.00861585					0.00131846	0.00276832
0.0169496	0.0086191					0.00131864	0.00276874
0.0169475	0.00862002					0.00131992	0.00276899
0.0169415	0.00863006					0.00132143	0.00276983
0.0169374	0.00863724					0.00132282	0.00277131
0.0169367	0.00863727					0.00132446	0.00277243
0.016934	0.00864088					0.00132532	0.00277371
0.0169312	0.00864372					0.00132576	0.00277389
0.0169191	0.00864379					0.00132605	0.00277483
0.0169008	0.00865716					0.00132624	0.00277585
0.0168889	0.00865801					0.00132645	0.00277853
0.0168724	0.00867216					0.00132649	0.00278004
0.016855	0.00867394					0.00132686	0.0027826
0.0168442	0.00867422					0.00132761	0.00278295
0.0168368	0.00867423					0.00132804	0.00278333
0.0168053	0.00867983					0.0013281	0.00278365
0.0167759	0.00868563					0.00132889	0.0027842
0.0167556	0.00869345					0.0013292	0.0027876
0.0167442	0.00869422					0.00132946	0.00278956
0.0167328	0.00870153					0.00133	0.00278988
0.0167228	0.00870466					0.00133135	0.0027899
0.0167221	0.00870805					0.00133138	0.00279058
0.0167218	0.0087185					0.00133338	0.00279161
0.016721	0.00872243					0.00133445	0.00279355
0.0167024	0.00872516					0.00133458	0.00279679
0.0167014	0.00872554					0.00133539	0.00279924
0.0166973	0.00872776					0.00133546	0.00279989
0.0166953	0.00873553					0.00133548	0.00280209
0.0166818	0.00873761					0.0013373	0.00280296
0.0166725	0.00874664					0.00133828	0.00280427
0.0166676	0.00874823					0.00133997	0.00280444
0.0166649	0.00875578					0.00134197	0.00280576
0.0166624	0.00875771					0.00134427	0.00280623
0.01666	0.00875935					0.00134453	0.00280801
0.0166582	0.00875983					0.0013452	0.00281058
0.0166575	0.00876086					0.00134583	0.00281064
0.0166392	0.00876473					0.0013459	0.00281352
0.0166311	0.00876752					0.00134735	0.00281714
0.0166244	0.00876779					0.00134743	0.00281797
0.0166227	0.00876894					0.00134843	0.00281945
0.0166198	0.00877555					0.00135	0.00282112
0.0166061	0.00877566					0.00135041	0.00282145
0.016603	0.00877634					0.00135219	0.00282276
0.0166025	0.00879936					0.00135267	0.00282323
0.0165994	0.00880391					0.00135284	0.0028247
0.0165973	0.00881467					0.00135475	0.00282625
0.0165947	0.00881887					0.0013549	0.00282664
0.0165909	0.00883644					0.0013557	0.00282716
0.0165886	0.00883905					0.00135581	0.00282836
0.016588	0.00884172					0.0013562	0.00282914
0.016582	0.00884217					0.00135622	0.00282937
0.0165795	0.00884915					0.00135748	0.0028312
0.0165664	0.00886061					0.00135767	0.00283243
0.0165652	0.0088622					0.00135849	0.00283264
0.01655	0.00887163					0.00136068	0.00283545
0.0165478	0.00887387					0.00136176	0.00283645
0.0165407	0.00888888					0.00136299	0.00283829
0.0165401	0.00889341					0.00136392	0.00283836
0.0165281	0.00889707					0.00136474	0.00283898
0.0165246	0.00890698					0.00136501	0.00284659
0.0165019	0.0089126					0.00136512	0.0028474
0.0164903	0.00891494					0.00136537	0.00284749
0.0164808	0.00893287					0.0013656	0.00284767
0.0164719	0.00893609					0.0013668	0.00284894
0.0164632	0.00893868					0.0013693	0.00284954
0.0164513	0.00894263					0.00136975	0.00285127
0.0164403	0.00894587					0.00137127	0.00285136
0.0164402	0.00894968					0.00137132	0.00285215
0.0164355	0.00895448					0.00137206	0.00285243
0.0164064	0.00896041					0.00137222	0.00285281
0.0163876	0.00896761					0.00137346	0.00285346
0.0163868	0.00896892					0.00137472	0.00285996
0.0163751	0.00897913					0.00137554	0.00286206
0.0163626	0.00897969					0.00137613	0.00286276
0.0163617	0.00898348					0.00137616	0.0028633
0.0163553	0.00899337					0.00137629	0.00286344
0.0163536	0.00899571					0.00137745	0.0028636
0.0163495	0.00899745					0.00137772	0.00286418
0.0163435	0.00900349					0.00137841	0.00286426
0.0163425	0.00900485					0.00137857	0.002865
0.0163296	0.00900556					0.0013793	0.00286605
0.0163218	0.0090071					0.00137958	0.0028664
0.0163205	0.00900879					0.00137987	0.00286673
0.0163199	0.00901503					0.00138128	0.00286819
0.0163196	0.00901697					0.00138253	0.00287122
0.0163164	0.00901909					0.00138278	0.00287163
0.0163005	0.00902073					0.0013829	0.00287327
0.016299	0.00902471					0.00138298	0.00287592
0.016298	0.00903681					0.00138308	0.00287676
0.0162925	0.00904056					0.00138536	0.00287847
0.0162872	0.00904062					0.00138542	0.00288051
0.0162834	0.00904206					0.00138552	0.00288058
0.0162626	0.00905602					0.00138574	0.00288117
0.0162617	0.00905878					0.0013869	0.00288141
0.0162555	0.00906731					0.00138726	0.002884
0.0162545	0.00907276					0.00138741	0.00288682
0.016247	0.00907324					0.00138801	0.00288695
0.0162413	0.00907512					0.00138982	0.00289311
0.0162391	0.009076					0.00139039	0.00289342
0.0162335	0.00908605					0.00139048	0.00289433
0.0162327	0.00910672					0.00139049	0.00289747
0.016231	0.00911046					0.00139128	0.00289943
0.0162252	0.00911553					0.00139209	0.00290088
0.0162237	0.00911621					0.00139229	0.00290112
0.0162126	0.00911645					0.00139317	0.00290387
0.0162068	0.00911949					0.00139355	0.00290706
0.0162011	0.00912508					0.00139691	0.00290874
0.0162005	0.00912511					0.00139697	0.00291189
0.016189	0.00912813					0.00139709	0.00291261
0.0161746	0.00913699					0.00139724	0.00291466
0.0161707	0.00915144					0.00139875	0.00291527
0.0161666	0.00915152					0.00140146	0.00291797
0.0161662	0.00915897					0.00140241	0.00291926
0.0161638	0.00916325					0.00140259	0.00292194
0.0161631	0.00917029					0.00140373	0.0029225
0.0161481	0.00918012					0.00140466	0.00293092
0.0161437	0.00918288					0.00140487	0.00293161
0.0161406	0.00918785					0.00140522	0.00293242
0.0161376	0.00919496					0.00140578	0.00293356
0.0161371	0.00919603					0.00140626	0.00293387
0.0161184	0.00919735					0.00140634	0.0029351
0.0161166	0.00919784					0.00140755	0.00293745
0.0161147	0.0092025					0.00140773	0.00293968
0.0161146	0.00920862					0.00140814	0.00294032
0.016111	0.00921695					0.00140902	0.0029415
0.0160917	0.00922116					0.00141049	0.00294161
0.0160854	0.00922286					0.00141061	0.00294184
0.0160834	0.00924174					0.00141414	0.0029466
0.0160739	0.00924671					0.00141531	0.00294759
0.0160681	0.00925462					0.00141573	0.00294762
0.0160666	0.00926665					0.00141612	0.00294973
0.0160602	0.00927236					0.00141654	0.0029509
0.0160547	0.00927609					0.00141699	0.00295242
0.0160453	0.00928543					0.00141756	0.00295334
0.0160434	0.00928719					0.00141925	0.00295476
0.0160425	0.00928971					0.00141946	0.00295477
0.0160374	0.00929732					0.00142237	0.00295588
0.0160315	0.00930416					0.00142354	0.00295931
0.0160297	0.00930456					0.00142579	0.00296269
0.0160203	0.00930691					0.00142748	0.00296277
0.0160188	0.00930768					0.00142749	0.00296487
0.0160185	0.0093097					0.00143048	0.00296635
0.0160083	0.00931591					0.00143072	0.00296698
0.0160069	0.00931924					0.00143119	0.00296773
0.0160043	0.00932035					0.00143126	0.00297009
0.0160027	0.00932043					0.00143298	0.00297051
0.0159882	0.00932106					0.00143304	0.0029719
0.0159856	0.00932963					0.00143338	0.00297282
0.0159835	0.00933638					0.00143349	0.00297734
0.0159783	0.00933705					0.00143355	0.00297814
0.0159706	0.00933943					0.00143368	0.00297854
0.0159674	0.00934085					0.00143384	0.00297886
0.0159631	0.00934209					0.00143452	0.00297913
0.0159504	0.00934469					0.00143488	0.0029795
0.0159461	0.00934979					0.00143587	0.00298088
0.0159371	0.0093501					0.00143897	0.00298148
0.0159258	0.0093588					0.00143981	0.00298221
0.0159207	0.00936228					0.00144078	0.00298339
0.0159198	0.00936639					0.00144122	0.00298434
0.0159116	0.00936771					0.00144151	0.00298565
0.0159114	0.00936812					0.00144235	0.00298658
0.0158989	0.0093684					0.00144378	0.00299048
0.0158969	0.00937576					0.00144385	0.00299088
0.0158966	0.00937782					0.00144414	0.00299202
0.0158941	0.00938303					0.00144478	0.00299277
0.0158913	0.00938322					0.00144616	0.00299454
0.0158773	0.00938883					0.00144687	0.00299812
0.0158723	0.00938997					0.00144865	0.003001
0.0158536	0.00939227					0.0014489	0.00300143
0.0158405	0.00939725					0.00144896	0.00300409
0.0158397	0.00940336					0.00144896	0.00300525
0.0158383	0.00940608					0.00145025	0.00300601
0.015838	0.00941064					0.00145077	0.00300661
0.0158373	0.00941175					0.00145092	0.0030067
0.0158304	0.00941503					0.00145139	0.00300688
0.015827	0.00941549					0.00145294	0.00301053
0.0158241	0.00941594					0.00145368	0.00301187
0.01582	0.0094239					0.00145629	0.00301218
0.0158189	0.00942637					0.00145635	0.00301399
0.0158125	0.00942639					0.00145672	0.00301501
0.0158116	0.00942992					0.00145677	0.00301508
0.01581	0.00943079					0.00146089	0.00301566
0.0158086	0.00943756					0.00146095	0.00301642
0.0157949	0.00943796					0.00146138	0.00301665
0.0157941	0.00944024					0.00146155	0.00301698
0.015789	0.00944039					0.00146396	0.00301778
0.0157832	0.00944319					0.00146404	0.00301837
0.0157771	0.00944534					0.00146503	0.00301849
0.0157709	0.00945202					0.00146512	0.00301913
0.0157702	0.00945351					0.00146519	0.0030219
0.0157597	0.00945427					0.0014652	0.00302617
0.0157586	0.00945928					0.0014652	0.00303012
0.0157515	0.00947358					0.00146592	0.00303024
0.0157449	0.00947578					0.00146632	0.00303429
0.0157299	0.00947782					0.00146637	0.00303556
0.0157204	0.00949183					0.00146738	0.00303771
0.0157064	0.00950653					0.00146767	0.003039
0.0157022	0.00951323					0.00146822	0.00303991
0.0156988	0.00951873					0.00146955	0.0030412
0.015697	0.00952193					0.00147148	0.00304185
0.0156966	0.00952391					0.00147171	0.00304211
0.0156878	0.00952504					0.00147226	0.00304663
0.0156876	0.00952534					0.00147474	0.00305086
0.015679	0.00953072					0.00147524	0.00305097
0.0156735	0.00955471					0.00147596	0.00305237
0.0156696	0.00955908					0.00147669	0.00305356
0.0156679	0.0095633					0.00147798	0.00305586
0.0156675	0.00958045					0.00147849	0.00305613
0.0156609	0.00958107					0.00147929	0.00305695
0.0156583	0.00958491					0.00148117	0.00305851
0.0156538	0.00959059					0.0014821	0.00306024
0.0156493	0.00959231					0.00148233	0.00306159
0.0156431	0.0095969					0.00148262	0.003066
0.0156398	0.00960061					0.00148371	0.0030706
0.0156366	0.00960257					0.00148385	0.00307241
0.0156343	0.00960683					0.00148428	0.00307461
0.0156338	0.00961082					0.00148543	0.00307471
0.015625	0.00961888					0.00148663	0.00307557
0.0156243	0.00962181					0.00148684	0.00307595
0.0156197	0.00963105					0.00148845	0.00307735
0.0156195	0.00963386					0.00148857	0.00307776
0.0156141	0.00963478					0.00148901	0.00307817
0.0155963	0.00963505					0.00149018	0.00307839
0.0155889	0.00963816					0.00149055	0.00308558
0.0155879	0.00963862					0.0014915	0.00308806
0.0155857	0.00964325					0.00149189	0.00308931
0.0155774	0.00964345					0.00149358	0.0030896
0.0155672	0.00964384					0.00149459	0.00309054
0.0155666	0.00964598					0.00149464	0.00309224
0.0155587	0.00964883					0.00149561	0.00309224
0.0155437	0.00965659					0.00149645	0.00309658
0.0155396	0.00965996					0.00149738	0.00309872
0.015537	0.00966217					0.00149819	0.00310018
0.0155351	0.00966714					0.0014982	0.00310079
0.0155349	0.00967116					0.00149821	0.00310115
0.0155288	0.00967353					0.00149858	0.00310175
0.0155208	0.00967929					0.00149892	0.00310263
0.0155201	0.00968323					0.00150216	0.00310496
0.015519	0.00968685					0.0015027	0.0031074
0.0155137	0.00969439					0.00150274	0.00311062
0.0155114	0.00970015					0.0015029	0.00311785
0.0155095	0.00970288					0.00150292	0.00311916
0.0154988	0.00970515					0.00150389	0.00312097
0.0154988	0.00970866					0.00150416	0.00312131
0.0154918	0.0097179					0.00150453	0.0031233
0.015486	0.00972021					0.00150463	0.00312666
0.0154858	0.00972807					0.00150498	0.00312702
0.0154771	0.00973093					0.00150553	0.00312722
0.0154745	0.00974161					0.00150605	0.0031277
0.0154556	0.00974377					0.00150737	0.00313042
0.015451	0.00974781					0.00150874	0.00313086
0.0154404	0.00975115					0.00150931	0.00313125
0.0154257	0.00975747					0.00150951	0.00313288
0.0154249	0.00975997					0.00150963	0.00313346
0.0154196	0.00976945					0.00150979	0.00313459
0.0154088	0.00977179					0.00151039	0.00313471
0.015408	0.0097805					0.00151158	0.00313474
0.015408	0.00978444					0.00151167	0.00313698
0.0153943	0.00978663					0.00151182	0.00313713
0.0153879	0.00978939					0.00151267	0.00314098
0.0153823	0.00980727					0.00151322	0.00314274
0.0153792	0.00981118					0.00151629	0.00314424
0.0153574	0.00981179					0.00151975	0.00314605
0.0153531	0.00981317					0.00152065	0.00314654
0.0153505	0.00981414					0.00152084	0.00314749
0.0153446	0.00982407					0.00152098	0.00314846
0.0153413	0.00982423					0.00152199	0.00314853
0.0153407	0.00982428					0.00152233	0.0031502
0.0153387	0.00982475					0.0015224	0.00315268
0.0153299	0.00983157					0.00152277	0.00315311
0.0153261	0.00983598					0.00152466	0.00315362
0.0153252	0.00983688					0.00152499	0.00315437
0.0153175	0.0098379					0.00152713	0.0031557
0.0153117	0.00983864					0.00152771	0.00316052
0.0153076	0.0098396					0.0015281	0.00316332
0.0153069	0.00984331					0.00152856	0.00316649
0.0153023	0.00984506					0.00152884	0.00316911
0.0153005	0.00984587					0.00152949	0.00316992
0.0152969	0.00984795					0.00153082	0.0031705
0.0152943	0.00985494					0.00153103	0.00317199
0.0152938	0.00985581					0.00153105	0.00317237
0.015286	0.00987055					0.00153205	0.00317247
0.0152723	0.00987555					0.00153324	0.00317257
0.0152701	0.00987889					0.0015337	0.0031732
0.0152501	0.00988145					0.00153451	0.00317511
0.0152357	0.00988741					0.00153516	0.00317552
0.0152291	0.00989161					0.00153755	0.00317709
0.0152289	0.00989605					0.00153772	0.00318078
0.0152264	0.00989685					0.00153991	0.00318239
0.0152228	0.00991212					0.00154004	0.00318306
0.0152225	0.00991831					0.00154042	0.00318726
0.0152179	0.00992776					0.00154072	0.00318771
0.0152158	0.00992986					0.00154126	0.00318931
0.0152109	0.00994479					0.00154146	0.00318972
0.0152053	0.00994955					0.00154199	0.00319179
0.0152043	0.009955					0.001542	0.00319484
0.0152001	0.00996017					0.00154231	0.00319528
0.015195	0.00996881					0.00154316	0.00319718
0.0151945	0.00997665					0.00154662	0.00319793
0.015189	0.00997849					0.00154676	0.00319795
0.0151818	0.00998137					0.00154894	0.00319898
0.0151803	0.00998222					0.00154901	0.00320001
0.0151762	0.0099826					0.00155227	0.00320052
0.0151722	0.00998658					0.00155242	0.00320348
0.0151702	0.0100076					0.0015532	0.00320412
0.0151675	0.010014					0.00155322	0.00320425
0.0151656	0.0100237					0.00155383	0.00320726
0.0151559	0.0100248					0.00155409	0.00320899
0.0151554	0.0100248					0.00155708	0.00321235
0.0151522	0.0100314					0.00155758	0.00321364
0.0151451	0.0100426					0.00155864	0.00321411
0.0151435	0.0100432					0.00155875	0.0032161
0.0151431	0.0100436					0.00155944	0.00321629
0.0151345	0.010045					0.00155971	0.0032164
0.0151332	0.0100465					0.00156007	0.00321814
0.0151328	0.010049					0.00156022	0.00321858
0.0151246	0.0100571					0.00156082	0.00322165
0.0151215	0.010061					0.00156112	0.00322246
0.0151189	0.0100634					0.00156199	0.00322422
0.0151176	0.01007					0.00156213	0.00322453
0.0151156	0.0100725					0.00156267	0.00323236
0.0150916	0.0100827					0.00156304	0.00323424
0.0150912	0.0100829					0.00156332	0.00323586
0.01509	0.0100909					0.00156354	0.00323632
0.015089	0.0101053					0.0015638	0.0032376
0.0150881	0.0101077					0.00156391	0.00323812
0.0150819	0.0101104					0.00156405	0.00324068
0.0150811	0.0101225					0.00156409	0.00324233
0.0150623	0.0101335					0.00156431	0.0032439
0.0150616	0.0101362					0.00156516	0.0032467
0.0150601	0.0101387					0.00156823	0.00324677
0.0150586	0.0101439					0.00156924	0.00324834
0.0150534	0.0101477					0.00156933	0.00324878
0.015052	0.0101519					0.00156979	0.00324986
0.0150474	0.0101621					0.00157004	0.00325092
0.0150467	0.0101675					0.00157096	0.00325246
0.0150437	0.0101711					0.00157203	0.003253
0.0150373	0.0101752					0.00157216	0.00325312
0.0150314	0.0101795					0.00157301	0.0032532
0.0150268	0.0101846					0.00157326	0.00325735
0.0150236	0.0101855					0.00157344	0.00325795
0.0150187	0.0101859					0.0015735	0.00326008
0.0150146	0.0102033					0.00157444	0.00326139
0.0150133	0.0102136					0.00157458	0.00326263
0.0150044	0.0102148					0.00157597	0.00326442
0.0150014	0.0102159					0.00157726	0.00326638
0.0149825	0.0102235					0.00157733	0.00326963
0.0149774	0.0102248					0.00157824	0.00327293
0.0149767	0.0102284					0.0015784	0.00327594
0.0149717	0.010255					0.00157901	0.00327723
0.0149686	0.0102646					0.00157902	0.0032779
0.0149673	0.0102652					0.00157933	0.0032785
0.0149467	0.0102674					0.00158037	0.00328125
0.0149457	0.0102711					0.00158059	0.00328197
0.0149406	0.0102727					0.001581	0.00328368
0.0149388	0.0102795					0.00158139	0.00328594
0.0149268	0.0103009					0.00158343	0.00328806
0.0149255	0.0103025					0.00158585	0.00329031
0.0149189	0.0103074					0.00158707	0.00329298
0.014917	0.0103076					0.00158734	0.00329443
0.0149144	0.0103145					0.00158768	0.00329633
0.0149142	0.010315					0.0015879	0.00329737
0.0149126	0.0103157					0.00158852	0.00329747
0.0149112	0.0103164					0.00159146	0.00329779
0.0149065	0.0103165					0.00159233	0.0032981
0.0149065	0.0103175					0.00159506	0.00330284
0.0148971	0.0103424					0.00159516	0.00330355
0.0148911	0.0103469					0.00159556	0.00330396
0.0148778	0.0103472					0.00159589	0.00330584
0.0148661	0.0103478					0.00159603	0.0033173
0.0148621	0.0103482					0.00159668	0.00332007
0.0148537	0.0103514					0.00159691	0.00332443
0.0148384	0.0103749					0.0015979	0.0033245
0.0148343	0.0103844					0.00159904	0.00332564
0.0148243	0.0103888					0.00159986	0.00332641
0.0148211	0.010398					0.0016005	0.00332958
0.0148175	0.0104002					0.00160126	0.00333182
0.0148148	0.0104045					0.00160184	0.00333189
0.0148126	0.0104059					0.00160506	0.00333661
0.0148118	0.010415					0.00160589	0.00333665
0.0148108	0.0104194					0.00160595	0.00333894
0.0148072	0.0104255					0.0016065	0.00334017
0.0148058	0.0104266					0.00160651	0.00334184
0.0148044	0.01043					0.00160684	0.00334439
0.0147846	0.0104383					0.00160838	0.00334878
0.0147755	0.010444					0.00160954	0.00334882
0.0147657	0.0104517					0.00161	0.00334895
0.014761	0.0104572					0.00161022	0.00335221
0.0147546	0.0104607					0.00161075	0.00335323
0.0147525	0.0104644					0.00161142	0.00335339
0.014747	0.0104649					0.00161297	0.0033555
0.0147469	0.0104695					0.00161301	0.00335774
0.0147438	0.0104724					0.00161323	0.00335789
0.0147436	0.0104753					0.00161408	0.00335996
0.014741	0.0104762					0.00161453	0.00336326
0.0147361	0.0104784					0.00161522	0.00336414
0.014729	0.0104817					0.00161524	0.00336551
0.0147032	0.0104825					0.0016168	0.00337328
0.0146997	0.0104919					0.00161809	0.00337335
0.0146941	0.0104938					0.00161816	0.00337565
0.0146896	0.0105003					0.00161862	0.00337796
0.014688	0.0105108					0.00161936	0.00337852
0.0146868	0.0105112					0.00161938	0.00338102
0.0146843	0.0105156					0.00161961	0.0033847
0.0146838	0.0105173					0.00161966	0.00338762
0.0146737	0.0105224					0.00162022	0.00339091
0.0146731	0.0105248					0.00162024	0.00339471
0.0146691	0.010525					0.00162066	0.00340017
0.0146659	0.0105315					0.00162101	0.00340177
0.0146574	0.0105366					0.00162189	0.00340244
0.0146564	0.0105463					0.00162335	0.00340334
0.0146477	0.0105519					0.00162469	0.00340865
0.0146409	0.0105586					0.00162505	0.00341513
0.0146368	0.0105685					0.00162511	0.00341521
0.014636	0.0105689					0.00162513	0.0034157
0.0146298	0.0105755					0.00162645	0.00341786
0.0146282	0.0105804					0.00162761	0.00341872
0.0146091	0.0105818					0.00162916	0.00341952
0.0146088	0.0105862					0.00162922	0.00342259
0.0146016	0.0105921					0.00162971	0.0034233
0.0145966	0.0105952					0.00163189	0.00342796
0.0145952	0.010612					0.00163197	0.00342818
0.0145857	0.0106186					0.00163267	0.00342869
0.0145809	0.0106289					0.00163345	0.00343524
0.0145795	0.0106325					0.00163371	0.00343635
0.0145768	0.0106371					0.00163459	0.00343889
0.0145757	0.0106391					0.00163506	0.00343924
0.0145728	0.0106403					0.00163517	0.00344244
0.0145667	0.0106434					0.00163517	0.00344482
0.0145641	0.0106511					0.00163584	0.00344482
0.0145558	0.0106548					0.00163599	0.00344499
0.0145548	0.0106642					0.0016368	0.00344532
0.0145454	0.0106664					0.00163681	0.00344585
0.0145271	0.0106893					0.00163708	0.003448
0.0145198	0.0106987					0.00163736	0.00344886
0.0145165	0.0107067					0.00163989	0.00344921
0.014516	0.0107101					0.00164008	0.00345225
0.0145044	0.0107148					0.00164167	0.00345246
0.0145019	0.0107272					0.00164179	0.00345273
0.0144952	0.0107333					0.00164195	0.00345287
0.0144911	0.0107359					0.00164204	0.00345764
0.0144886	0.0107406					0.00164381	0.00345994
0.0144835	0.0107408					0.0016444	0.00346117
0.0144814	0.0107412					0.0016444	0.00346263
0.0144757	0.0107527					0.00164453	0.00346382
0.0144752	0.0107581					0.0016448	0.0034695
0.0144746	0.0107584					0.00164543	0.00347035
0.0144723	0.0107616					0.00164609	0.00347386
0.0144697	0.0107633					0.00164616	0.00347605
0.0144692	0.0107664					0.00164765	0.00347739
0.0144689	0.01078					0.00164833	0.00348014
0.0144645	0.0107917					0.00164837	0.00348263
0.014463	0.0107985					0.00164845	0.0034842
0.0144625	0.010803					0.00164864	0.00348839
0.0144621	0.0108156					0.00164971	0.003489
0.0144508	0.0108164					0.00165047	0.00349349
0.0144496	0.0108182					0.00165076	0.00349425
0.0144492	0.0108201					0.00165168	0.00349928
0.0144374	0.010828					0.00165313	0.00349938
0.014437	0.0108344					0.00165384	0.00350236
0.014433	0.0108509					0.00165511	0.00350576
0.0144322	0.0108582					0.0016554	0.00350717
0.0144298	0.0108647					0.0016572	0.00350723
0.0144281	0.0108666					0.00165812	0.00350792
0.0144219	0.0108699					0.0016595	0.00350879
0.0144093	0.0108759					0.00166087	0.00351073
0.0144003	0.0108759					0.00166139	0.00351615
0.0143999	0.0108764					0.00166231	0.00351623
0.0143997	0.010877					0.00166252	0.00351643
0.0143828	0.0108839					0.00166378	0.00351866
0.01438	0.0108859					0.00166383	0.00352382
0.0143758	0.0108887					0.00166756	0.00352475
0.0143743	0.0108917					0.00166871	0.00352525
0.0143711	0.0109096					0.00166951	0.00352588
0.0143674	0.0109195					0.00166997	0.00352805
0.0143665	0.0109208					0.00167034	0.00353056
0.0143593	0.0109255					0.00167039	0.0035325
0.0143496	0.0109331					0.00167062	0.00353335
0.0143489	0.0109438					0.00167125	0.00353923
0.0143485	0.0109551					0.00167278	0.00354389
0.0143463	0.0109564					0.00167413	0.0035439
0.0143419	0.0109623					0.00167421	0.00354696
0.0143407	0.0109679					0.00167501	0.00354928
0.0143405	0.0109744					0.00167516	0.00355145
0.0143382	0.0109773					0.00167525	0.00355244
0.0143356	0.010985					0.0016775	0.00355394
0.0143353	0.0109869					0.00167967	0.00356005
0.014335	0.0109871					0.0016804	0.00356877
0.0143293	0.0109872					0.00168051	0.00357184
0.014325	0.0109885					0.00168067	0.00357422
0.0143227	0.0109978					0.00168183	0.00357628
0.0143085	0.0110017					0.0016822	0.00357668
0.0142894	0.0110025					0.00168279	0.00358098
0.0142886	0.011005					0.00168298	0.00358234
0.0142784	0.0110075					0.00168344	0.00358479
0.0142747	0.0110156					0.00168423	0.00358782
0.0142692	0.0110168					0.00168548	0.00358977
0.0142647	0.011017					0.00168588	0.0035948
0.014254	0.0110217					0.00169145	0.00359703
0.0142449	0.0110305					0.00169239	0.00360517
0.0142387	0.0110344					0.00169275	0.00360588
0.0142359	0.0110354					0.00169384	0.00360649
0.0142286	0.0110373					0.00169411	0.00360862
0.0142175	0.0110384					0.00169912	0.00361416
0.0142155	0.0110386					0.0017008	0.00361469
0.0142134	0.0110393					0.00170579	0.00361636
0.0142054	0.0110435					0.00170637	0.00361883
0.0141976	0.0110474					0.00170677	0.00361899
0.014196	0.0110726					0.00170765	0.00362013
0.0141942	0.0110788					0.00170767	0.0036251
0.0141828	0.0110832					0.00170817	0.00362628
0.0141764	0.0110902					0.00171011	0.00362692
0.0141738	0.0110952					0.00171248	0.00362712
0.0141671	0.0111013					0.00171264	0.00363041
0.0141655	0.0111032					0.00171278	0.00363187
0.0141581	0.0111041					0.00171295	0.0036343
0.0141551	0.0111048					0.00171319	0.00363817
0.0141495	0.0111227					0.00171368	0.003639
0.0141456	0.0111244					0.00171506	0.00364389
0.0141407	0.01113					0.00171679	0.00364529
0.0141402	0.0111441					0.00171704	0.00364572
0.0141384	0.0111463					0.0017179	0.00364712
0.0141373	0.0111483					0.00171816	0.00364733
0.0141331	0.0111548					0.00171899	0.00364736
0.0141309	0.0111571					0.00171903	0.00365364
0.014123	0.011162					0.00171908	0.00365466
0.0141188	0.0111654					0.00172001	0.00366245
0.0141184	0.0111667					0.0017201	0.00366297
0.0141172	0.011167					0.00172048	0.00366378
0.0141137	0.0111692					0.00172095	0.00366421
0.0140969	0.0111722					0.00172126	0.00366646
0.0140966	0.0111895					0.00172199	0.00366809
0.0140957	0.0111905					0.00172303	0.00367024
0.0140841	0.0111937					0.00172372	0.00368008
0.0140716	0.0111988					0.00172382	0.00368112
0.0140658	0.0112029					0.00172455	0.00368147
0.014056	0.0112116					0.00172631	0.0036837
0.0140485	0.0112272					0.00172712	0.00368409
0.0140417	0.0112423					0.00172797	0.00368501
0.0140391	0.0112509					0.00172889	0.00368577
0.0140321	0.0112606					0.00173086	0.00368894
0.0140299	0.0112646					0.00173329	0.00368996
0.0140167	0.0112651					0.00173362	0.00369081
0.0140159	0.0112772					0.00173423	0.00369203
0.0139989	0.0112797					0.00173477	0.00369212
0.0139958	0.0112846					0.0017348	0.003694
0.0139859	0.0112897					0.00174031	0.00369488
0.0139832	0.0113013					0.00174074	0.00369631
0.0139731	0.011307					0.00174161	0.00371206
0.0139718	0.0113126					0.00174269	0.00371225
0.0139468	0.0113174					0.00174285	0.00371575
0.0139452	0.0113181					0.00174305	0.00371772
0.0139426	0.0113267					0.00174311	0.00372379
0.0139362	0.0113374					0.00174384	0.00372427
0.0139347	0.0113406					0.00174478	0.00372537
0.0139315	0.0113466					0.00174664	0.00372551
0.0139238	0.0113507					0.001747	0.00372692
0.0139237	0.0113704					0.00174749	0.00372943
0.0139233	0.0113724					0.00175069	0.00373025
0.013923	0.0113755					0.00175104	0.00373138
0.0139173	0.0113782					0.00175255	0.00373214
0.0139125	0.0113793					0.00175371	0.003733
0.0139103	0.0113851					0.00175393	0.0037336
0.0139066	0.011387					0.00175585	0.00374346
0.013905	0.0113985					0.00175796	0.00374493
0.0138961	0.0114003					0.00175803	0.00376342
0.0138898	0.0114028					0.00175871	0.00376411
0.0138888	0.0114034					0.00175911	0.00376425
0.0138878	0.0114097					0.00175971	0.00376453
0.0138785	0.0114138					0.00175975	0.00377515
0.0138769	0.0114211					0.00175999	0.00377599
0.0138727	0.0114247					0.00176	0.00377918
0.0138655	0.0114322					0.00176067	0.00378359
0.0138626	0.0114329					0.00176318	0.00378521
0.0138493	0.0114423					0.00176337	0.00378928
0.0138441	0.0114436					0.00176357	0.0037951
0.013844	0.0114448					0.0017638	0.00379666
0.0138346	0.0114532					0.00176437	0.00379875
0.0138333	0.0114597					0.00176458	0.00379905
0.0138318	0.0114631					0.00176482	0.00379927
0.0138195	0.0114656					0.00176858	0.00379939
0.0138155	0.0114732					0.00176922	0.0038012
0.013815	0.0114867					0.00176951	0.00380219
0.0138095	0.011497					0.00177251	0.00380459
0.0138023	0.0115011					0.00177337	0.00381122
0.0137964	0.0115025					0.00177377	0.00381919
0.0137938	0.0115044					0.00177429	0.0038194
0.0137927	0.0115049					0.00177439	0.00382062
0.0137899	0.0115068					0.00177528	0.00382079
0.0137891	0.0115085					0.00177555	0.00382724
0.0137826	0.0115118					0.00177866	0.00382976
0.013782	0.0115151					0.00177881	0.0038313
0.0137805	0.0115175					0.0017791	0.00383158
0.0137773	0.0115326					0.00178101	0.00383158
0.0137732	0.0115455					0.00178165	0.00383386
0.0137702	0.0115506					0.00178192	0.00383767
0.0137689	0.0115552					0.00178363	0.00383779
0.0137676	0.0115555					0.00178436	0.0038406
0.0137646	0.0115557					0.00178472	0.00384503
0.0137637	0.0115669					0.00178474	0.00384512
0.0137614	0.0115732					0.00178524	0.00384856
0.0137586	0.0115789					0.00178604	0.00384914
0.0137552	0.0115867					0.00178666	0.00385138
0.0137501	0.0115911					0.00178699	0.00385208
0.0137497	0.0115935					0.00178703	0.00385567
0.0137481	0.0116027					0.00178716	0.00385737
0.0137475	0.0116066					0.00178986	0.00386309
0.0137449	0.0116103					0.00179121	0.00386616
0.0137428	0.0116332					0.00179127	0.00386763
0.013732	0.0116341					0.00179158	0.00386931
0.0137183	0.011642					0.00179164	0.0038736
0.0137165	0.0116448					0.00179211	0.00387655
0.0137109	0.0116453					0.00179213	0.00387839
0.0137108	0.0116527					0.00179325	0.00388004
0.0136957	0.0116556					0.0017959	0.00388023
0.0136926	0.0116736					0.00179608	0.00388043
0.013687	0.0116861					0.00179695	0.00388175
0.0136788	0.0116991					0.00179745	0.00388569
0.0136788	0.0117021					0.00179815	0.00388654
0.0136697	0.0117339					0.00179867	0.00388731
0.0136688	0.0117431					0.00180107	0.0038901
0.0136638	0.0117433					0.00180365	0.00389157
0.0136543	0.0117514					0.00180397	0.00389204
0.0136536	0.0117771					0.00180434	0.0038929
0.0136486	0.0117868					0.00180573	0.00389357
0.0136478	0.0117892					0.00180593	0.00389748
0.0136451	0.01179					0.00180687	0.00390411
0.013645	0.0117908					0.0018086	0.00390488
0.0136433	0.0117965					0.00181103	0.0039062
0.0136422	0.0117969					0.00181117	0.00390736
0.0136415	0.0118007					0.00181131	0.00390796
0.0136385	0.0118021					0.00181154	0.00390814
0.0136323	0.0118188					0.00181184	0.00390873
0.0136322	0.0118194					0.00181246	0.00391415
0.0136313	0.011834					0.00181288	0.00391897
0.0136283	0.0118427					0.00181293	0.00392153
0.0136246	0.0118507					0.0018137	0.00392344
0.0136144	0.0118542					0.00181422	0.00392428
0.013611	0.0118561					0.00181426	0.00392488
0.0136075	0.0118627					0.00181469	0.00392598
0.0136062	0.0118726					0.0018177	0.00392668
0.0135967	0.0118782					0.0018195	0.0039333
0.0135917	0.011889					0.00182191	0.00393375
0.0135914	0.0118899					0.00182256	0.0039385
0.0135826	0.0119034					0.00182313	0.00393856
0.0135648	0.011904					0.0018233	0.00393974
0.013563	0.0119124					0.00182403	0.0039402
0.0135595	0.0119152					0.00182518	0.00394124
0.0135543	0.0119186					0.00182648	0.00394246
0.0135481	0.0119227					0.00182725	0.00394353
0.0135476	0.0119279					0.00182781	0.00395102
0.013547	0.0119359					0.00182794	0.00395234
0.0135466	0.0119359					0.00182806	0.00395374
0.0135404	0.0119383					0.00182908	0.00395815
0.0135385	0.0119478					0.00182983	0.00395843
0.0135307	0.0119578					0.00183038	0.00395902
0.0135305	0.0119651					0.00183155	0.00396038
0.0135301	0.0119851					0.00183226	0.00396093
0.0135296	0.0119918					0.00183328	0.00396452
0.0135267	0.012007					0.00183415	0.00396457
0.0135169	0.012012					0.0018351	0.00396781
0.0135164	0.0120219					0.00183548	0.00397178
0.0135163	0.0120223					0.00183548	0.00397207
0.013514	0.0120246					0.00183952	0.00397264
0.0135128	0.0120355					0.0018401	0.00397573
0.0135112	0.0120385					0.00184059	0.003977
0.0135047	0.0120386					0.00184437	0.00397845
0.0135017	0.0120504					0.00184463	0.00397861
0.0134914	0.0120561					0.0018453	0.00398356
0.0134846	0.0120624					0.00184561	0.00398645
0.0134812	0.0120632					0.00184609	0.00398653
0.0134777	0.0120637					0.00184715	0.00398912
0.0134733	0.0120765					0.0018479	0.00399116
0.0134705	0.0120802					0.00184823	0.00399236
0.0134687	0.0120806					0.00184853	0.00399661
0.0134533	0.0120865					0.00185064	0.00400644
0.0134463	0.0121233					0.00185187	0.00400962
0.0134262	0.0121267					0.0018521	0.00400974
0.0134262	0.0121414					0.0018522	0.00401298
0.0134187	0.0121548					0.00185262	0.0040149
0.0134072	0.0121821					0.00185269	0.00401511
0.0134044	0.0121826					0.0018529	0.00401636
0.0133979	0.0121841					0.00185314	0.00402498
0.0133964	0.0121883					0.00185527	0.00402589
0.0133928	0.0121904					0.00185533	0.00402695
0.0133926	0.0121977					0.00185696	0.00402786
0.0133862	0.012216					0.00185716	0.00402964
0.0133733	0.0122168					0.00185734	0.0040298
0.0133715	0.0122184					0.00185746	0.00403042
0.0133714	0.0122258					0.00185814	0.00403388
0.0133676	0.0122305					0.00185913	0.00403495
0.0133634	0.0122478					0.00186302	0.00403801
0.0133621	0.0122499					0.00186324	0.00403915
0.0133616	0.0122517					0.00186429	0.0040426
0.0133574	0.0122565					0.0018656	0.00404348
0.0133568	0.0122613					0.0018692	0.00404653
0.0133553	0.0122695					0.00186943	0.00405835
0.0133498	0.012276					0.00186986	0.0040586
0.0133448	0.0122803					0.00187002	0.00406327
0.0133435	0.012281					0.0018709	0.00406424
0.0133402	0.0122823					0.00187165	0.00406501
0.0133365	0.0122875					0.00187215	0.0040685
0.0133356	0.0122983					0.00187347	0.00407138
0.0133315	0.0123087					0.00187349	0.00407191
0.0133191	0.0123122					0.00187481	0.00407398
0.0133175	0.0123157					0.00187519	0.00407551
0.0133166	0.0123227					0.00187625	0.00407716
0.0133165	0.0123235					0.00187684	0.0040775
0.0133156	0.0123285					0.00187717	0.00408059
0.0133131	0.0123306					0.00187767	0.00408341
0.0133109	0.012332					0.00188067	0.00408361
0.0133076	0.0123437					0.00188348	0.00408667
0.013307	0.0123594					0.00188423	0.00408753
0.0132993	0.0123601					0.00188451	0.00409141
0.0132959	0.0123923					0.00188542	0.00409344
0.0132915	0.0123943					0.00188619	0.00409429
0.0132884	0.0123947					0.00188672	0.00410656
0.0132851	0.0123985					0.0018873	0.00411089
0.0132837	0.0124072					0.0018886	0.00411096
0.0132789	0.0124092					0.00189053	0.00411423
0.0132747	0.0124117					0.00189205	0.00411768
0.0132729	0.0124197					0.00189217	0.00411967
0.0132687	0.0124209					0.00189233	0.00412178
0.0132677	0.0124225					0.00189283	0.0041236
0.0132642	0.0124253					0.00189285	0.00412413
0.0132614	0.0124261					0.00189381	0.00413103
0.0132604	0.0124263					0.00189415	0.00413597
0.0132593	0.0124316					0.00189521	0.00413652
0.0132593	0.01244					0.00189836	0.00413903
0.0132537	0.0124656					0.00190057	0.00414253
0.0132512	0.0124722					0.0019006	0.00414514
0.0132467	0.0124803					0.00190088	0.00414764
0.0132429	0.0124835					0.00190115	0.00414944
0.0132423	0.0124848					0.00190423	0.00415196
0.0132415	0.0124982					0.00190461	0.00415206
0.0132368	0.012515					0.00190654	0.0041521
0.0132351	0.0125204					0.00190863	0.00415868
0.0132343	0.012535					0.00190937	0.00416005
0.0132304	0.0125368					0.00190989	0.00416549
0.0132278	0.0125375					0.00191074	0.0041692
0.0132238	0.0125407					0.00191191	0.00416956
0.0132221	0.0125424					0.0019125	0.00417043
0.0132186	0.0125425					0.00191313	0.00417051
0.0132183	0.0125431					0.00191317	0.00417186
0.0132142	0.0125486					0.00191498	0.00417353
0.0132106	0.0125511					0.00191499	0.00417454
0.0132098	0.0125513					0.00191816	0.00417875
0.0132085	0.0125552					0.00191855	0.00417933
0.0132049	0.0125629					0.00191896	0.00418382
0.0131986	0.0125647					0.00191976	0.00419581
0.0131947	0.0125652					0.0019214	0.00419989
0.0131933	0.0125663					0.00192162	0.00420836
0.0131839	0.0125708					0.00192162	0.00420885
0.0131807	0.0125838					0.00192193	0.00422231
0.0131779	0.0125975					0.00192201	0.00422253
0.0131721	0.0125991					0.0019221	0.00422527
0.0131684	0.012608					0.00192232	0.0042281
0.0131681	0.0126195					0.00192237	0.00423278
0.0131665	0.0126202					0.00192442	0.00424039
0.013166	0.0126255					0.00192613	0.00424091
0.0131399	0.0126403					0.00192623	0.00424095
0.0131393	0.0126414					0.00192659	0.00424878
0.0131376	0.0126459					0.00192711	0.00425054
0.0131321	0.0126468					0.00193059	0.00425057
0.0131314	0.0126633					0.00193132	0.00425097
0.0131286	0.0126878					0.00193662	0.00425449
0.0131283	0.0126897					0.00193745	0.00426134
0.0131121	0.0126988					0.00193781	0.00426805
0.0131093	0.0127019					0.00193931	0.00427064
0.0131078	0.0127383					0.00194114	0.00427127
0.0131068	0.0127505					0.00194273	0.0042714
0.0131026	0.0127511					0.00194399	0.00427424
0.0131015	0.0127579					0.001944	0.00427684
0.0130987	0.012759					0.00194489	0.00427704
0.0130939	0.0127614					0.00194508	0.00428308
0.0130919	0.0127628					0.00194638	0.00429071
0.0130916	0.0127747					0.00194788	0.00429172
0.0130892	0.0127753					0.00194924	0.00429578
0.0130854	0.0127761					0.00195006	0.00429762
0.0130823	0.0127788					0.00195021	0.00429778
0.0130803	0.0127935					0.00195075	0.00429972
0.013077	0.0127947					0.00195265	0.004304
0.0130761	0.0127981					0.00195399	0.00430672
0.0130682	0.0127984					0.00195596	0.00431054
0.0130638	0.012813					0.00195604	0.00431567
0.0130534	0.0128615					0.00195742	0.00431666
0.0130525	0.0128667					0.00195865	0.00431825
0.0130451	0.0128748					0.00195951	0.00431939
0.0130445	0.0128773					0.00196075	0.00432032
0.0130353	0.0128883					0.00196151	0.00432199
0.013033	0.0128896					0.0019618	0.00432221
0.0130307	0.0128918					0.00196408	0.0043232
0.0130193	0.0128938					0.00196674	0.00432899
0.0130147	0.012897					0.00196716	0.00433185
0.0130108	0.0129248					0.00196883	0.00434037
0.0130053	0.0129331					0.00196908	0.00434203
0.0130041	0.0129344					0.00197134	0.00435168
0.0130016	0.0129373					0.00197229	0.00435881
0.0130004	0.0129808					0.00197291	0.00436026
0.0129928	0.0130093					0.00197295	0.00436624
0.012988	0.0130158					0.00197438	0.00436852
0.0129847	0.0130255					0.00197452	0.00436877
0.0129817	0.013034					0.00197488	0.00437956
0.0129731	0.0130474					0.00197557	0.00437967
0.0129729	0.0130493					0.00197637	0.00438149
0.0129722	0.0130501					0.00197795	0.00438179
0.0129679	0.0131087					0.0019782	0.00438489
0.012967	0.0131126					0.00197931	0.00438697
0.0129664	0.0131144					0.00197982	0.0043898
0.0129585	0.013115					0.00198136	0.00439048
0.0129563	0.0131206					0.00198298	0.00439159
0.0129556	0.0131767					0.00198392	0.00439366
0.0129542	0.013179					0.00198762	0.0043953
0.0129536	0.0131793					0.00198787	0.00439624
0.0129525	0.013184					0.00198802	0.00439874
0.0129475	0.0132201					0.0019897	0.00439979
0.0129374	0.0132291					0.0019904	0.00440079
0.0129372	0.0132356					0.00199387	0.00440267
0.0129363	0.0132416					0.00199435	0.0044066
0.0129319	0.0132418					0.0019948	0.00440847
0.0129271	0.0132562					0.00199532	0.00441867
0.0129254	0.0132849					0.00199646	0.00442107
0.012925	0.0132856					0.00199706	0.00442732
0.0128985	0.0133031					0.00199914	0.00442927
0.0128886	0.0133141					0.00199962	0.004433
0.0128878	0.0133165					0.00200013	0.00443823
0.012886	0.0133407					0.0020017	0.00445162
0.0128738	0.013355					0.00200207	0.00445182
0.0128722	0.0133582					0.00200219	0.00445803
0.0128627	0.0133648					0.00200425	0.00446328
0.0128448	0.0133706					0.00200792	0.00448369
0.0128447	0.0134022					0.00200923	0.00448709
0.0128394	0.0134308					0.00200926	0.00448869
0.0128363	0.0134413					0.00200951	0.00449776
0.0128347	0.0134639					0.00200956	0.0045014
0.0128305	0.0134646					0.00201087	0.00450746
0.0128249	0.0134659					0.00201181	0.00450841
0.0128208	0.013469					0.00201218	0.0045298
0.0128132	0.0134714					0.00201287	0.00453012
0.0128104	0.013472					0.00201425	0.00453964
0.0128076	0.0134721					0.00201429	0.00454718
0.0128063	0.0134733					0.0020148	0.00455084
0.0127972	0.0134811					0.00201514	0.0045539
0.0127921	0.0134828					0.00201534	0.00455758
0.0127864	0.0135023					0.0020173	0.00456415
0.0127863	0.0135048					0.00201907	0.0045668
0.0127836	0.0135082					0.00202075	0.00457057
0.0127791	0.0135084					0.00202237	0.0045755
0.012772	0.013548					0.00202257	0.00457987
0.0127627	0.0135569					0.00202268	0.00458025
0.0127625	0.0135764					0.00202503	0.00458582
0.0127588	0.0135896					0.00202566	0.00459323
0.0127584	0.0136241					0.00202614	0.00460072
0.0127549	0.0136272					0.00202656	0.00460137
0.0127543	0.0136314					0.00202897	0.0046057
0.0127497	0.0136508					0.00202985	0.00461322
0.0127464	0.0136612					0.00203086	0.00461731
0.0127458	0.0136683					0.00203141	0.00462428
0.012744	0.0136794					0.00203149	0.00463164
0.0127426	0.0136866					0.00203247	0.00463391
0.0127423	0.0137039					0.00203316	0.00463652
0.0127395	0.0137277					0.00203391	0.00463949
0.0127342	0.01374					0.00203403	0.00464122
0.0127323	0.0137491					0.00203868	0.00464268
0.0127305	0.0137558					0.00203874	0.00464579
0.0127274	0.0137564					0.00203914	0.00464842
0.0127227	0.0137606					0.00204127	0.00465983
0.0127218	0.0137972					0.00204132	0.00466601
0.0127141	0.0138063					0.00204189	0.0046699
0.0127132	0.0138069					0.00204231	0.00467337
0.0127117	0.0138097					0.00204306	0.00467422
0.0126869	0.01382					0.00204391	0.00468133
0.0126852	0.0138453					0.00204563	0.0046919
0.0126851	0.0138511					0.00204584	0.00469218
0.0126836	0.0138566					0.00204855	0.00469842
0.0126786	0.0138644					0.0020524	0.00470126
0.012678	0.0138808					0.00205252	0.0047036
0.0126777	0.013883					0.00205282	0.00470656
0.0126775	0.0138882					0.00205316	0.00470672
0.012672	0.013892					0.0020575	0.00470932
0.0126718	0.0139039					0.00205837	0.00470957
0.0126629	0.0139051					0.00205919	0.00471049
0.0126566	0.0139056					0.00205934	0.00471179
0.0126548	0.0139093					0.00206041	0.00472503
0.0126546	0.0139339					0.00206148	0.00472511
0.0126534	0.0139343					0.00206239	0.00472628
0.0126489	0.0139386					0.00206265	0.00472927
0.012643	0.0139425					0.00206275	0.00473265
0.0126401	0.0139502					0.00206289	0.00474588
0.0126317	0.0139615					0.00206312	0.00474804
0.0126306	0.0139684					0.00206431	0.00475591
0.0126228	0.0139863					0.00206508	0.00475676
0.0126141	0.0139893					0.00206568	0.00475906
0.0126132	0.0139925					0.00206583	0.00476482
0.0126124	0.014013					0.00206675	0.00477547
0.0126108	0.0140175					0.00206863	0.00478782
0.0126078	0.014019					0.00207025	0.00480288
0.0126057	0.0140342					0.00207265	0.0048117
0.0126041	0.0140343					0.00207357	0.00481311
0.0125949	0.0140379					0.00207365	0.00481331
0.0125758	0.0140537					0.00207425	0.00481493
0.0125704	0.0140665					0.00207476	0.00482017
0.0125677	0.0140747					0.0020753	0.00482687
0.0125666	0.014092					0.00207599	0.00482739
0.012557	0.0141079					0.00207723	0.00483616
0.0125564	0.0141332					0.00207863	0.00484632
0.0125469	0.0141499					0.00207939	0.00485557
0.012542	0.0141539					0.00207993	0.00485613
0.0125352	0.0141544					0.00208094	0.00486928
0.012525	0.0141573					0.0020832	0.00487163
0.0125148	0.0141651					0.00208392	0.00487582
0.012511	0.014197					0.00208441	0.00487932
0.0125031	0.0142045					0.00208443	0.0048813
0.0125024	0.0142117					0.00208682	0.00488204
0.0124956	0.0142271					0.00208908	0.00488308
0.0124857	0.0142308					0.00209063	0.00489588
0.0124844	0.0142399					0.00209071	0.00489741
0.0124648	0.0142478					0.00209112	0.00490235
0.0124597	0.0142512					0.0020958	0.00490794
0.0124596	0.0143012					0.00209635	0.00492365
0.0124596	0.0143506					0.00209695	0.00492515
0.0124527	0.0143522					0.00209737	0.00492824
0.0124476	0.0143725					0.00209848	0.00493224
0.0124454	0.0143879					0.00209866	0.00494197
0.0124442	0.0143956					0.00210164	0.00494406
0.0124434	0.0144107					0.00210328	0.00495044
0.0124332	0.0144205					0.00210492	0.00496053
0.0124312	0.0144286					0.00210576	0.00496433
0.0124232	0.0144296					0.00210656	0.00496533
0.0124213	0.0144345					0.00210763	0.00497532
0.0124197	0.0144495					0.00211056	0.00498409
0.0124193	0.0144534					0.00211265	0.0049858
0.0124141	0.0144616					0.0021131	0.00499044
0.0124117	0.0144634					0.00211435	0.00499097
0.0124106	0.0144698					0.00211466	0.00499516
0.0124052	0.014472					0.0021162	0.00500089
0.0124042	0.0144832					0.00211629	0.00500169
0.0124003	0.0145095					0.0021186	0.00500667
0.0123992	0.0145317					0.00211867	0.00501685
0.0123958	0.0145705					0.00211998	0.00501936
0.0123942	0.0145938					0.00212117	0.00502625
0.0123922	0.0146107					0.00212291	0.00502705
0.0123887	0.0146111					0.00212307	0.00503686
0.0123859	0.0146581					0.00212597	0.00504842
0.0123814	0.0146905					0.00212724	0.00504973
0.0123792	0.0146906					0.00212941	0.00504975
0.0123777	0.0146977					0.00212987	0.00505447
0.0123727	0.0147309					0.00213002	0.00508567
0.0123708	0.014731					0.00213024	0.00509018
0.0123708	0.014772					0.00213106	0.00509096
0.0123654	0.0147764					0.00213121	0.00510653
0.0123582	0.0147836					0.0021318	0.00511265
0.0123572	0.0148026					0.00213288	0.00511727
0.0123518	0.0148132					0.00213365	0.00513577
0.0123415	0.0148168					0.00213457	0.00514366
0.0123401	0.0148254					0.00213557	0.00515827
0.0123393	0.0148357					0.0021374	0.0051599
0.0123282	0.0148434					0.00213776	0.00516312
0.0123254	0.014846					0.00213784	0.00516491
0.0123199	0.0148477					0.00213849	0.00516677
0.0123087	0.0148504					0.00214082	0.00517479
0.0123073	0.0148585					0.00214116	0.005175
0.0123064	0.0148992					0.00214152	0.00517643
0.0123053	0.0149218					0.00214268	0.00518464
0.0122916	0.0149228					0.00214355	0.00519118
0.0122903	0.0149458					0.00214406	0.00520069
0.012287	0.0149613					0.00214925	0.00520548
0.0122868	0.0149654					0.00215215	0.00520696
0.0122851	0.0150018					0.00215336	0.00522448
0.0122848	0.0150025					0.00215339	0.00523305
0.0122748	0.0150039					0.00216045	0.00523591
0.0122727	0.0150146					0.00216222	0.00524551
0.0122673	0.0150324					0.0021634	0.00524744
0.0122628	0.0150517					0.00216344	0.00527744
0.0122618	0.0150639					0.00216348	0.00527813
0.0122562	0.0150688					0.00216454	0.00528983
0.0122559	0.0150937					0.0021649	0.00529652
0.0122521	0.0151025					0.00216722	0.00529762
0.012252	0.0151244					0.00216854	0.00530482
0.0122468	0.0151609					0.00217093	0.00530578
0.0122411	0.0151646					0.00217281	0.00531238
0.0122408	0.0151733					0.00217391	0.00531336
0.0122282	0.0151752					0.00217512	0.00531509
0.0122269	0.0151977					0.00217849	0.00531551
0.012221	0.0152104					0.00217898	0.0053284
0.0122197	0.0152365					0.00218107	0.00534483
0.0122164	0.0152685					0.00218112	0.00535023
0.0122151	0.0152733					0.00218145	0.0053541
0.0122137	0.015288					0.00218233	0.00536565
0.0122117	0.015323					0.00218329	0.00538684
0.0122107	0.0153493					0.00218341	0.00538699
0.0122023	0.015351					0.00218585	0.00538955
0.0121859	0.0153594					0.00218614	0.00540035
0.0121844	0.0153641					0.00218827	0.00540362
0.0121787	0.0153698					0.00218858	0.00541515
0.0121785	0.0153836					0.00218951	0.00541692
0.0121762	0.0153886					0.00219017	0.00542046
0.0121657	0.015395					0.002198	0.00542461
0.0121651	0.0154683					0.0021983	0.00542565
0.012161	0.0154762					0.00219893	0.00543675
0.0121528	0.0154791					0.00219894	0.00544033
0.0121499	0.0155023					0.00220025	0.00544701
0.0121478	0.0155204					0.0022006	0.00545812
0.0121453	0.0155584					0.00220092	0.00545997
0.0121445	0.0156394					0.00220303	0.00546273
0.0121351	0.0156471					0.00220413	0.00547593
0.0121345	0.0156636					0.00220499	0.00550051
0.0121279	0.0156647					0.00220541	0.00551487
0.0121264	0.0157072					0.00220672	0.0055157
0.0121251	0.0157084					0.0022068	0.00552508
0.0121249	0.0157189					0.00220889	0.00553955
0.0121205	0.0157327					0.00220941	0.00554388
0.0121167	0.0157618					0.00221028	0.00558724
0.0121076	0.0157746					0.00221052	0.00558744
0.0121066	0.0157777					0.00221303	0.00558805
0.0121062	0.0157855					0.00221695	0.00559538
0.0121005	0.0158053					0.00221722	0.0056001
0.0120933	0.0158616					0.00221845	0.00560613
0.0120926	0.0159354					0.00221951	0.00560732
0.0120831	0.0159645					0.00222186	0.00560783
0.0120789	0.0159861					0.00222294	0.00562462
0.012076	0.0160298					0.00222316	0.00564412
0.0120733	0.0160475					0.00222651	0.00564749
0.0120676	0.0160771					0.00222849	0.00565008
0.0120668	0.0160827					0.00222964	0.00565181
0.0120654	0.0160908					0.00222985	0.00565289
0.0120602	0.0160915					0.00222993	0.00567236
0.0120584	0.0160947					0.00223001	0.00567347
0.0120559	0.016101					0.00223075	0.00567792
0.0120557	0.0161214					0.00223584	0.00570538
0.0120549	0.0161352					0.00223731	0.00570984
0.0120535	0.0161393					0.00223841	0.00572603
0.0120479	0.0161577					0.00224314	0.00573515
0.0120435	0.0161585					0.00224358	0.00573812
0.0120423	0.0161662					0.00224488	0.00574132
0.0120286	0.0161748					0.00224502	0.00575712
0.0120279	0.0161815					0.00224706	0.00579459
0.0120278	0.0162282					0.00224889	0.00580091
0.0120275	0.0162618					0.00224922	0.00580292
0.012022	0.0162883					0.00225088	0.00581455
0.0120207	0.0163416					0.00225099	0.00582783
0.0120156	0.0163598					0.00225128	0.00583794
0.0120071	0.0163655					0.00225155	0.0058465
0.0120066	0.0163867					0.00225427	0.00586662
0.0120057	0.0164163					0.00225428	0.0058751
0.0119882	0.0164196					0.00225595	0.00588581
0.0119881	0.0164216					0.0022561	0.00590899
0.0119845	0.016426					0.00225723	0.00592625
0.0119822	0.0164611					0.00225812	0.00593935
0.0119811	0.0164626					0.00226045	0.00596807
0.0119761	0.0165492					0.00226099	0.00597118
0.0119735	0.0165512					0.00226223	0.00598919
0.011972	0.0165694					0.00226287	0.0059933
0.0119683	0.0165977					0.00226413	0.00600162
0.0119682	0.0165995					0.00226457	0.00601008
0.0119645	0.0166411					0.00226628	0.00601292
0.0119617	0.0166459					0.00226764	0.00604627
0.0119559	0.0166612					0.00226825	0.00606319
0.0119557	0.0166893					0.00227298	0.00606425
0.0119553	0.0166944					0.00227388	0.00606626
0.0119545	0.0167828					0.00227492	0.00606708
0.0119524	0.0168232					0.00227742	0.00607307
0.0119497	0.0168442					0.00227813	0.00607541
0.0119441	0.0169204					0.00227823	0.00607764
0.0119415	0.016937					0.00227936	0.00608654
0.0119364	0.0169543					0.00227995	0.00609792
0.0119361	0.0169957					0.00228134	0.00614023
0.011936	0.0170294					0.00228169	0.00615502
0.0119303	0.0170479					0.00228171	0.00616206
0.0119293	0.0170962					0.00228249	0.00616585
0.0119287	0.0171262					0.00228366	0.00617775
0.0119281	0.01713					0.00228366	0.00617865
0.0119255	0.0171776					0.00228913	0.00619326
0.0119251	0.0171858					0.00229043	0.00620023
0.0119239	0.0172013					0.00229075	0.00620703
0.011917	0.0172176					0.00229343	0.00622424
0.0119141	0.0172267					0.00229345	0.00623005
0.0119026	0.0172299					0.00229441	0.00628331
0.0118977	0.0172324					0.00229498	0.00630021
0.0118976	0.0172707					0.00229781	0.0063151
0.0118961	0.0172973					0.00230067	0.00631959
0.011894	0.0173095					0.00230132	0.00632624
0.011893	0.0173281					0.00230157	0.00636726
0.0118918	0.0174147					0.00230299	0.00641456
0.0118891	0.0174216					0.00230308	0.00642583
0.0118879	0.0174376					0.00230343	0.00643292
0.0118811	0.017458					0.00230424	0.0064448
0.0118728	0.0174608					0.00230463	0.0064777
0.0118716	0.0174806					0.00230529	0.00650038
0.0118534	0.0174818					0.00230556	0.00651895
0.0118452	0.0175135					0.00230569	0.00652862
0.0118412	0.0175374					0.00230753	0.00657425
0.0118387	0.0175382					0.00230797	0.00657717
0.0118359	0.0175493					0.00230919	0.00658399
0.0118343	0.0175744					0.00230994	0.00659272
0.0118329	0.017592					0.00231224	0.00659525
0.0118286	0.0176214					0.00231355	0.00660648
0.0118283	0.0176529					0.00231375	0.00661015
0.0118275	0.0177935					0.00231505	0.00661661
0.011825	0.0178045					0.00231534	0.00663692
0.0118167	0.0178373					0.00231554	0.00665638
0.0118128	0.0178781					0.00231565	0.0066738
0.0118089	0.0179265					0.00231745	0.00669477
0.0118071	0.0180459					0.00231813	0.00676318
0.0117929	0.0180507					0.0023189	0.00678418
0.0117929	0.0180882					0.00232186	0.00678462
0.0117892	0.0181576					0.00232189	0.00679218
0.0117875	0.01817					0.00232209	0.00680328
0.0117871	0.018191					0.00232243	0.0068403
0.0117861	0.0182046					0.00232275	0.00684805
0.0117802	0.0182137					0.0023277	0.00684852
0.0117772	0.0182414					0.00233163	0.0068898
0.0117738	0.0182443					0.00233249	0.00698906
0.0117725	0.0182995					0.00233298	0.00700205
0.0117656	0.0183226					0.00233306	0.00705452
0.0117582	0.0183701					0.00233349	0.00707616
0.0117581	0.0185167					0.00233375	0.00707821
0.0117569	0.0185819					0.00233429	0.00716698
0.0117451	0.0185892					0.00233435	0.00717483
0.011743	0.0185997					0.00233545	0.00719206
0.0117226	0.0186465					0.00233727	0.00719271
0.0117151	0.0186645					0.00233743	0.00720544
0.0117147	0.0187014					0.00233901	0.00723981
0.0117021	0.0187061					0.0023391	0.00726172
0.0116956	0.0187319					0.00233912	0.0072773
0.0116947	0.018781					0.00233952	0.00736333
0.0116894	0.0188314					0.00234236	0.00738238
0.0116806	0.0188841					0.00234465	0.007388
0.0116722	0.0189302					0.00234488	0.00738897
0.0116638	0.0189637					0.00234567	0.00754216
0.0116608	0.0190341					0.00234663	0.00755017
0.0116557	0.0191951					0.00234721	0.00757242
0.0116513	0.0192786					0.0023487	0.0075893
0.0116449	0.0193315					0.00234876	0.00761618
0.0116438	0.0193349					0.00234898	0.00761719
0.0116407	0.0193358					0.00234999	0.0076361
0.0116302	0.0193447					0.00235065	0.00765722
0.0116266	0.0193872					0.00235393	0.00770146
0.0116194	0.0194746					0.00235569	0.00773961
0.011619	0.0195106					0.0023581	0.00778859
0.0116154	0.0196689					0.00235883	0.00787601
0.0116113	0.0197562					0.00235934	0.00789299
0.0116032	0.019877					0.00236357	0.0079086
0.0115974	0.0199256					0.00236553	0.00801393
0.0115942	0.0200731					0.00236897	0.00802394
0.0115889	0.0201027					0.00236993	0.00802925
0.011579	0.0201862					0.00237017	0.00806807
0.0115771	0.0202173					0.00237168	0.00810058
0.0115713	0.0203018					0.00237252	0.0081172
0.011568	0.0203087					0.00237332	0.00813173
0.011568	0.020413					0.00237375	0.00814191
0.0115678	0.0204291					0.00237651	0.00820217
0.0115557	0.0204652					0.00237728	0.00822794
0.0115528	0.0204904					0.00237834	0.00825291
0.0115373	0.020638					0.00237988	0.00829987
0.0115361	0.020647					0.00238299	0.00851591
0.0115344	0.0207461					0.00238339	0.00855623
0.0115295	0.0208471					0.00238405	0.00858577
0.0115095	0.0208719					0.00238446	0.00858663
0.0114932	0.0209302					0.00238576	0.0085976
0.011492	0.0209852					0.00238596	0.00859917
0.0114887	0.0211211					0.00238614	0.0086362
0.0114854	0.0211218					0.00238653	0.00873056
0.0114817	0.0211434					0.00238777	0.00875539
0.0114725	0.0212119					0.00239106	0.00882413
0.0114669	0.0214613					0.00239115	0.00885063
0.0114544	0.0215972					0.00239124	0.00902897
0.0114536	0.0217989					0.00239249	0.00908055
0.0114476	0.0219478					0.00239253	0.00916823
0.0114471	0.0219527					0.00239254	0.00934145
0.0114469	0.022127					0.00239328	0.00937663
0.011436	0.0222296					0.00239346	0.0093908
0.0114319	0.0222899					0.00239424	0.00943047
0.0114244	0.0224683					0.00239646	0.00982244
0.011418	0.0226601					0.00239861	0.0102358
0.0114159	0.0228016					0.00239876	0.010366
0.0114129	0.0228969					0.0023997	0.010599
0.0113996	0.0235924					0.00240179	0.0106217
0.0113786	0.0236054					0.00240316	0.0106928
0.0113784	0.023823					0.00240614	0.0107463
0.0113723	0.0245639					0.00240616	0.0111118
0.0113672	0.0251405					0.00240701	0.0111297
0.0113639	0.0254086					0.00240891	0.0111879
0.0113582	0.0259469					0.00240945	0.0115977
0.0113571	0.0263579					0.00241	0.0118371
0.0113555	0.026573					0.00241315	0.0127118
0.011355	0.026766					0.00241327	0.0133737
0.0113533	0.0274365					0.00241711	0.0159608
0.0113502	0.0277767					0.0024189	0.0164391
0.011339	0.0285287					0.00242092	0.0166235
0.0113278	0.0293831					0.00242332	0.0166404
0.0113178	0.0298319					0.00242565	0.019903
0.0113137	0.0305851					0.00242585
0.0113113	0.0316011					0.00243008
0.0113065	0.0332357					0.00243343
0.0113056	0.0421428					0.00243455
0.0113043	0.0524511					0.00243551
0.0113006						0.00243646
0.0112999						0.00243695
0.011298						0.00243738
0.0112934						0.00243787
0.0112899						0.00243845
0.011289						0.00244359
0.0112862						0.00244472
0.0112859						0.00244489
0.0112833						0.00244908
0.0112808						0.00245028
0.0112734						0.00245061
0.0112702						0.00245165
0.0112635						0.00245213
0.0112463						0.00245235
0.0112455						0.00245414
0.0112218						0.00245587
0.0112206						0.00246025
0.0112183						0.00246045
0.0112116						0.00246205
0.0112095						0.00246206
0.0112063						0.00246226
0.0112008						0.00246414
0.0111998						0.00246933
0.0111963						0.0024753
0.0111957						0.00247796
0.0111846						0.00247909
0.0111687						0.00248167
0.0111611						0.00248511
0.0111587						0.00248645
0.011156						0.00248694
0.0111531						0.00248695
0.011147						0.00249124
0.0111417						0.00249414
0.0111391						0.00249736
0.0111335						0.00249748
0.0111325						0.0024984
0.0111192						0.00249974
0.0111076						0.00250049
0.0110972						0.00250221
[truncated: 609 more rows]

## Sheet: Fig.1d
Fig. 1 d
time (min)	DMSO																															Bortezomib
0	1	1	1	1	1	1	1	1	1	1	1	1	1	1	1	1	1	1	1	1	1	1	1	1	1	1	1	1	1	1	1	1	1	1	1	1	1	1	1	1	1	1	1	1	1	1	1	1	1
200	0.760932	0.77014	0.751599	0.860929	0.760932	0.744036	0.766182	0.758717	0.734779	0.814518	0.776174	0.790024	0.889768	0.826997	0.768119	0.739457	0.694463	0.73072	0.753406	0.738179	0.743012	0.882169	0.756432	0.763729	0.74882	0.757746	0.798622	0.796751	0.59787	0.779508	0.759592	0.765125	0.929471	0.912909	0.783432	0.837673	0.845797	0.891482	0.955289	0.948519	0.825265	0.845305	0.940543	0.848135	0.817758	0.907483	0.960168	0.838132	0.826308
400	0.650754	0.642857	0.643899	0.74496	0.650754	0.46845	0.485768	0.614882	0.50834	0.66341	0.574639	0.672447	0.673752	0.58842	0.609483	0.563836	0.470839	0.567256	0.669198	0.588902	0.57349	0.690066	0.594721	0.665728	0.513692	0.535467	0.59797	0.662472	0.448513	0.580842	0.58106	0.704496	0.853904	0.879769	0.745094	1.17156	0.745942	0.808099	1.3033	0.847218	0.778309	0.816057	0.862876	0.813499	0.80565	0.888358	0.931717	0.823735	0.770012
600	0.520336	0.601504	0.535943	0.589354	0.520336	0.337124	0.263335	0.519925	0.389908	0.452626	0.440161	0.471496	0.490361	0.443669	0.426754	0.457539	0.335026	0.419677	0.46214	0.478312	0.465735	0.505798	0.43301	0.505491	0.341517	0.392574	0.486496	0.467346	0.340657	0.482135	0.459969	0.671125	0.813098	0.920809	0.704701	0.981348	0.654783	0.770596	1.01521	0.783836	0.725951	0.649319	0.786696	0.794553	0.79168	0.787951	0.996289	0.76751	0.695318
800	0.44262	0.590763	0.405986	0.508947	0.44262	0.25485	0.230445	0.43213	0.344871	0.34863	0.377307	0.355107	0.378893	0.379491	0.303007	0.499133	0.238532	0.37279	0.36922	0.386479	0.356177	0.375744	0.323755	0.34272	0.269437	0.30525	0.396955	0.400605	0.27186	0.372445	0.39033	0.654566	0.785894	0.791522	0.65906	0.89566	0.646667	0.697586	0.932703	0.865486	0.67754	0.687599	0.814567	0.816163	0.692952	0.788668	0.951014	0.619455	0.66923
[truncated: 43 more columns]

## Sheet: Fig.1g
Fig. 1 g
Time (minutes)	cGAS WT siControl (N=16)																cGAS WT siCullin5 (N=14)														cGAS WT siSPSB3 (N=18)																		Epoxomicin [100µM] (N=14)
0	1	1	1	1	1	1	1	1	1	1	1	1	1	1	1	1	1	1	1	1	1	1	1	1	1	1	1	1	1	1	1	1	1	1	1	1	1	1	1	1	1	1	1	1	1	1	1	1	1
200	0.804191	0.719477	0.734454	0.798524	0.697913	0.728671	0.723252	0.768097	0.695159	0.608052	0.886255	0.722985	0.83245	0.842292	0.69277	0.773864	0.759444	0.805	0.767982	0.878016	0.884707	0.762506	0.755228	0.842549	0.74046	0.725831	0.823455	0.837344	0.860286	0.735662	0.884669	0.833152	0.831294	0*	0.879656	0.838923	0.841447	0.81117	0.812097	0.885444	0.853329	0.823565	0.929254	0.836927	0.835682	0.818123	0.846022	0.808639	0.796618
400	0.579672	0.557828	0.625244	0.716716	0.697955	0.60463	0.62872	0.815896	0.58593	0.482751	0.90888	0.591568	0.682676	0.79587	0.622318	0.734181	0.766565	0.759519	0.743664	0.962958	0.853297	0.752433	0.718898	0.848437	0.749051	0.790821	0.861379	0.895136	0.932473	0.72607	0.914878	0.867754	0.833508	0.832581	0.820879	0.85638	0.879954	0.792156	0.792704	0.853652	0.836	0.779276	0.834028	0.875558	0.867361	0.818345	0.825261	0.778381	0.857922
600	0.476761	0.427499	0.64435	0.685681	0.53641	0.460512	0.467828	0.642138	0.498817	0.410656	0.951788	0.556844	0.556789	0.671835	0.500221	0.627459	0.818125	0.785045	0.81612	0.845849	0.896125	0.722139	0.750951	0.894166	0.674942	0.760915	1.05508	0.834283	0.913121	0.728836	0.870651	0.799031	0.888267	0.750004	0.756085	0.800271	0.797972	0.811976	0.842352	0.805375	0.746191	0.761297	0.807455	0.909806	0.861997	0.850226	0.819084	0.767031	0.922921
800	0.307289	0.334846	0.457869	0.578471	0.389044	0.336178	0.37555	0.495848	0.394886	0.42883	0.975861	0.52988	0.495986	0.511227	0.493207	0.570529	0.750558	0.764643	0.675515	0.746374	0.861182	0.679012	0.839388	0.77468	0.672483	0.770123	1.00316	0.746468	0.893574	0.731843	0.75663	0.784166	0.776521	0.715491	0.710325	0.688543	0.689651	0.728096	0.827837	0.712576	0.64744	0.698692	0.731718	0.906104	0.790729	0.834155	0.741213	0.754704	0.979697
[truncated: 13 more columns]

## Sheet: Fig. 1 h
	Nuclear cGAS MFI
	G1-siCtrl	G1-siSPSB3	G1-siCUL5	S-siCtrl	S-siSPSB3	S-siCUL5	G2-siCtrl	G2-siSPSB3	G2-siCUL5
	0.0196179	0.0419659	0.0138656	0.0192305	0.0174207	0.0332332	0.00751151	0.0190991	0.0106574
	0.0183434	0.0288966	0.0171973	0.00763051	0.0227703	0.0240529	0.00546073	0.0134904	0.016045
	0.0165815	0.036093	0.0246322	0.00908324	0.017778	0.0241786	0.0110319	0.019051	0.0220136
	0.0144463	0.0258836	0.02368	0.0177325	0.0228739	0.0161812	0.0050819	0.0195214	0.014637
	0.0168307	0.0255334	0.0199294	0.0104103	0.011251	0.0128362	0.00950199	0.0275529	0.017902
	0.0197137	0.0310805	0.0188313	0.00686335	0.0286809	0.0472932	0.00151089	0.0282244	0.016901
	0.0135757	0.0272405	0.0318437	0.00910493	0.0195699	0.0287346	0.00130077	0.0277294	0.0142713
	0.0187168	0.039215	0.0204211	0.00390726	0.0259421	0.0327724	0.0101017	0.00976454	0.0269
	0.0225744	0.0332067	0.041873	0.00561137	0.0276373	0.0222109	0.0134727	0.00941675	0.0362356
	0.0211682	0.0242225	0.0418274	0.00633657	0.0279383	0.0195505	0.00297376	0.00941581	0.0104339
	0.00929196	0.025757	0.0218989	0.00323014	0.0171429	0.0134295	0.0177508	0.0406374	0.0116252
	0.00995306	0.013926	0.038109	0.00373932	0.0230048	0.0307199	0.00441203	0.0257572	0.0133443
	0.0308525	0.0307917	0.0226094	0.00453782	0.0273957	0.0318153	0.00371792	0.0157523	0.0107731
	0.00535347	0.0381941	0.0258855	0.00718985	0.0192705	0.0106578	0.00212666	0.0160584	0.00521129
	0.0192406	0.0105864	0.0223695	0.00999291	0.016845	0.0279489	0.00378908	0.0129794	0.0095408
	0.00143684	0.0352068	0.0218588	0.00492215	0.0170069	0.0153513	0.0202628	0.0175001	0.0267069
	0.00348043	0.0280179	0.0246345	0.00357148	0.0244643	0.0167705	0.0168906	0.00896743	0.0117558
	0.00466369	0.0313601	0.0275502	0.00666996	0.0229506	0.0306659	0.00466724	0.0271297	0.0132185
	0.00921125	0.0227876	0.0284663	0.00767034	0.0141146	0.0218323	0.00257527	0.0170647	0.01973
	0.010928	0.0289609	0.0210402	0.00464385	0.0152354	0.031151	0.0023733	0.0170781	0.00939129
	0.0220204	0.0193678	0.0278499	0.00724987	0.0131369	0.0216424	0.00856423	0.0228207	0.0114223
	0.0187598	0.0214203	0.0206288	0.00794506	0.0275338	0.0258103	0.00148077	0.0202763	0.0106646
	0.00131506	0.025183	0.0365961	0.00605346	0.0266662	0.0270341	0.0106434	0.0118051	0.0194433
	0.00790915	0.0328082	0.0311778	0.00116046	0.0131418	0.0315549	0.00144371	0.0127736	0.0155839
	0.00771988	0.0232773	0.0302409	0.00658866	0.0138134	0.0302944	0.00367852	0.0163204	0.0131327
	0.00944667	0.0229314	0.0363913	0.00170998	0.0142949	0.026358	0.00654659	0.013455	0.0255137
	0.00859932	0.0106895	0.0294606	0.00886548	0.0189651	0.0330729	0.00339057	0.0221085	0.0165427
	0.006345	0.0230218	0.0284866	0.00503515	0.0213346	0.0326837	0.00348168	0.0336667	0.0112034
	0.0123324	0.011161	0.037986	0.0105633	0.0216345	0.026534	0.0123807	0.0168934	0.0116216
	0.00182831	0.0228306	0.0324453	0.00728889	0.0142261	0.0281655	0.0141356	0.0152809	0.0147387
	0.00200737	0.0244856	0.0236187	0.00558228	0.0142739	0.0168158	0.0141698	0.0126678	0.0209115
	0.00312522	0.0199314	0.0152919	0.00628522	0.0166001	0.0188588	0.00079897	0.0141622	0.0291299
	0.00316281	0.0204791	0.014575	0.0052828	0.017609	0.0305855	0.00364996	0.0109817	0.0134366
	0.0119851	0.0301566	0.0280712	0.00342954	0.0143877	0.0253068	0.00493051	0.026947	0.0161154
	0.00798414	0.0158864	0.017792	0.00262263	0.0206997	0.0157438	0.00420706	0.0111367	0.0235079
	0.00092143	0.0295187	0.0343532	0.00956933	0.0196638	0.0184461	0.00519375	0.0299277	0.0217968
	0.00113105	0.0241899	0.0281641	0.004096	0.0228871	0.0290665	0.0010867	0.0261971	0.0179635
	0.00587546	0.0261897	0.0226155	0.00470351	0.0327667	0.0281079	0.00299693	0.0207132	0.0234761
	0.0076564	0.0251551	0.0263736	0.011315	0.0262807	0.024272	0.00654662	0.0138578	0.0237255
	0.0130961	0.0216353	0.0322899	0.00473732	0.019287	0.0175309	0.00588993	0.0186923	0.0281027
	0.0150043	0.0272506	0.0174237	0.0107788	0.0291339	0.0206204	0.00793353	0.0248045	0.0181444
	0.0132279	0.0252	0.0235827	0.00324379	0.0184171	0.0203114	0.00227411	0.0119124	0.0192121
	0.00748589	0.0352063	0.0240864	0.00750242	0.0280661	0.0508738	0.00015234	0.0196603	0.0255353
	0.0131593	0.0217485	0.0217508	0.00292006	0.0209794	0.0391741	0.0195642	0.0157123	0.015218
	0.0117097	0.0199013	0.0228335	0.00585688	0.0165994	0.0211031	0.0178721	0.0188674	0.0249518
	0.0161664	0.02644	0.0244229	0.00868598	0.0248014	0.0305174	0.00363768	0.0215343	0.0241951
	0.0132208	0.0256491	0.0292729	0.00302164	0.0212689	0.0243154	0.00127037	0.018534	0.0145937
	0.0128395	0.00912834	0.0307449	0.0028835	0.0194793	0.0206425	0.00409483	0.0160789	0.0124908
	0.0155469	0.0286492	0.0335538	0.00944409	0.0227603	0.0203107	0.00152846	0.017734	0.0184826
	0.0149924	0.0339756	0.0301802	0.00219975	0.0239687	0.0141489	0.00151074	0.0174906	0.0159424
	0.013465	0.0286762	0.0319458	0.0027077	0.0225526	0.0190904	0.00238748	0.0115711	0.0224994
	0.00972783	0.0250611	0.0307935	0.00317486	0.012759	0.0205203	0.00814645	0.0130672	0.0162036
	0.0122155	0.0368885	0.0262737	0.00422245	0.019713	0.0222172	0.0144891	0.0145071	0.026883
	0.0149838	0.0237114	0.0311047	0.00549575	0.0190275	0.0172313	0.00261221	0.0137416	0.0192787
	0.0136153	0.0199921	0.0324809	0.013536	0.021316	0.0197435	0.0193043	0.0241417	0.0191587
	0.00919834	0.0115251	0.0309081	0.00256552	0.0282344	0.016767	0.0151753	0.0133806	0.025846
	0.00981358	0.0178535	0.027969	0.00394724	0.0214293	0.0125624	0.0192208	0.0134658	0.0133856
	0.0115343	0.0354199	0.0209123	0.00217074	0.0341905	0.0201956	0.00131295	0.0184915	0.0316923
	0.0251199	0.0399975	0.0201862	0.00278069	0.0221189	0.0195325	0.0179227	0.0212476	0.0154334
	0.0237249	0.0479502	0.0179379	0.00563522	0.0231302	0.0150835	0.00208925	0.0210455	0.0156531
	0.00843819	0.0252326	0.0152966	0.00575673	0.0181645	0.0208358	0.00736348	0.0191369	0.0157564
	0.0126582	0.0311579	0.0143582	0.00693494	0.0268669	0.0168374	0.00216629	0.0126673	0.0106199
	0.0229388	0.0256889	0.0271671	0.00774423	0.0189711	0.0156564	0.00375977	0.0111289	0.0308346
	0.0118546	0.0236522	0.02357	0.0154118	0.0201828	0.0144688	0.013364	0.0226368	0.0268166
	0.00072829	0.0273142	0.0266985	0.00325894	0.0116521	0.0376533	0.00367086	0.0199078	0.0114926
	0.00988428	0.0297523	0.0242008	0.0114932	0.0113793	0.0161838	0.00522842	0.0199461	0.0147509
	0.0175491	0.0174834	0.0246038	0.0149539	0.0135092	0.0295135	0.00553031	0.0377818	0.010415
	0.0107865	0.0266937	0.0345947	0.0101991	0.0291893	0.0161372	0.00533345	0.0293173	0.0119168
	0.0139442	0.0170948	0.0249318	0.0140981	0.0323833	0.0131477	0.00223598	0.0119544	0.0134795
	0.0102831	0.0288603	0.0276311	0.00574782	0.0331632	0.0199917	0.00348275	0.0157569	0.00999927
	0.00736792	0.0262152	0.0276711	0.0251381	0.0194818	0.0226797	0.0253124	0.0102469	0.0174525
	0.00172872	0.0304228	0.0209896	0.00580736	0.0131755	0.016237	0.00321851	0.0105017	0.0218488
	0.00046404	0.0207999	0.0214168	0.0041457	0.0275522	0.0149919	0.00179097	0.0112506	0.0263548
	0.00119505	0.0277289	0.0142402	0.00671308	0.0184939	0.0165766	0.00226861	0.0173965	0.0246721
	0.00379985	0.0238773	0.0136321	0.00374661	0.0190862	0.0115093	0.00204231	0.0209367	0.0186637
	0.00523993	0.0143848	0.0316804	0.00599768	0.0177483	0.0171425	0.00152347	0.0175681	0.0210078
	0.00501583	0.0238643	0.019665	0.00584031	0.0223479	0.0173133	0.0217289	0.0251684	0.018445
	0.00029589	0.0198684	0.0213374	0.00671746	0.026262	0.0178802	0.00280776	0.0134212	0.013437
	0.00785781	0.0204521	0.0162545	0.00974092	0.0271956	0.0242412	0.00842207	0.0118047	0.0186016
	0.0104725	0.0205877	0.0206332	0.0102523	0.0328965	0.0175735	0.00134649	0.0153099	0.0217361
	0.0114161	0.0219462	0.01426	0.00560746	0.0199444	0.0151543	0.00138411	0.0472793	0.0187373
	0.0115776	0.0275469	0.0271389	0.0106068	0.0229491	0.0140524	0.00517736	0.00762714	0.0272089
	0.0052447	0.0199764	0.0217167	0.00676755	0.025598	0.0208317	0.0159827	0.0158186	0.0260929
	0.00744487	0.02514	0.0143973	0.00392053	0.0239698	0.0170847	0.00073883	0.0140795	0.0199524
	0.00887007	0.0221943	0.0203558	0.00492588	0.03507	0.0169264	0.00147875	0.020798	0.0204893
	0.00658179	0.0267125	0.0180874	0.00624281	0.0253652	0.0119956	0.0274938	0.0145416	0.00588822
	0.00158526	0.0374337	0.0266321	0.0084808	0.0207202	0.0152619	0.00118215	0.0292599	0.00770311
	0.0231337	0.0435837	0.027413	0.002999	0.0218232	0.0128415	0.00137798	0.017018	0.024866
	0.0237745	0.0193416	0.0194183	0.0143757	0.0258253	0.0116857	0.00171214	0.0211294	0.0266439
	0.0146527	0.0347024	0.0226156	0.00592835	0.0196279	0.0130215	0.0153934	0.0175119	0.0236286
	0.00132274	0.0205253	0.0414981	0.00321315	0.0176854	0.0204873	0.0194023	0.0186211	0.0210084
	0.014822	0.022717	0.0319492	0.00464231	0.0196077	0.0111252	0.0198409	0.0147987	0.0233447
	0.0146096	0.0282156	0.0310129	0.0026863	0.0235262	0.021524	0.00064984	0.00994188	0.0172941
	0.00218042	0.0177137	0.030539	0.00440383	0.0228787	0.0129058	0.0103722	0.0182181	0.0170957
	0.0160402	0.0167839	0.0257613	0.00454323	0.0150867	0.032621	0.0081879	0.0206119	0.0212713
	0.00167688	0.0300561	0.0239013	0.00389795	0.0168315	0.0102341	0.0043385	0.0170815	0.015671
	0.00104378	0.0135189	0.0214943	0.00461398	0.0225389	0.0197225	0.00555493	0.0544127	0.0172922
	0.00167082	0.026849	0.0254769	0.00746285	0.0223808	0.0162068	0.00345447	0.0175955	0.0117686
	0.0017033	0.0156973	0.0281764	0.00544667	0.0310363	0.0236935	0.00306858	0.0142847	0.0155916
	0.0161529	0.0270764	0.0261955	0.00336832	0.0301135	0.0204635	0.00166018	0.0237074	0.0111795
	0.01677	0.028101	0.0379925	0.00605741	0.0280826	0.0169772	0.00549845	0.0125043	0.0186471
	0.018014	0.0265015	0.0240556	0.00382589	0.024541	0.0220843	0.00269523	0.0275208	0.0170716
	0.0131498	0.0255498	0.0284957	0.0060896	0.0163485	0.0252761	0.00919387	0.0113925	0.0179053
	0.00812839	0.0251474	0.0298124	0.00784519	0.0162587	0.0245182	0.00321998	0.0114267	0.0155779
	0.00214136	0.030427	0.022213	0.0098594	0.0167265	0.023571	0.00450048	0.0170859	0.0160894
	0.00670866	0.0208668	0.0338085	0.00366116	0.0319719	0.0282146	0.00233249	0.0125355	0.0148076
	0.00243096	0.0271937	0.0400599	0.00489241	0.0198799	0.019476	0.00475014	0.0181315	0.0109157
	0.00096827	0.0287307	0.0201606	0.00300881	0.0131656	0.0247355	0.00658059	0.0126336	0.0163198
	0.010842	0.0294741	0.0386112	0.00996687	0.031085	0.0189496	0.00128499	0.0397238	0.0142957
	0.00113246	0.0276079	0.00430883	0.00358436	0.0220252	0.023473	0.018998	0.0214513	0.0281396
	0.0099601	0.0142696	0.00729631	0.00733669	0.0332464	0.0252818	0.00420005	0.0149392	0.0207491
	0.00369376	0.0226349	0.0107084	0.00915728	0.0258761	0.0184917	0.0142588	0.0288178	0.0127709
	0.0128122	0.0229237	0.0170641	0.0100405	0.0203445	0.0281851	0.00439658	0.01157	0.0311435
	0.0109161	0.0224546	0.0246992	0.00991379	0.0255538	0.0270805	0.00281308	0.0108103	0.0310175
	0.00071007	0.0274865	0.0199185	0.00818389	0.0226591	0.0241573	0.00479973	0.022343	0.0175874
	0.00395976	0.0218189	0.0406053	0.00789585	0.027965	0.0151562	0.0148382	0.0141047	0.0194142
	0.00074732	0.0252451	0.020116	0.0103938	0.0281034	0.0290877	0.00256434	0.0154517	0.0369621
	0.0130409	0.0236112	0.0423506	0.00321673	0.0213535	0.0279298	0.00338789	0.0204392	0.0147115
	0.012597	0.0270237	0.0216034	0.00440715	0.0292517	0.0247656	0.00286452	0.0136163	0.0249275
	0.00545602	0.0283629	0.0403456	0.0063736	0.0230265	0.0185892	0.00192565	0.0157572	0.00398848
	0.00272084	0.0258275	0.0200373	0.0033879	0.0172922	0.0244249	0.00401513	0.0249917	0.0281406
	0.0095175	0.0341643	0.0297151	0.00430053	0.0210355	0.0251614	0.00522741	0.0186701	0.0185326
	0.0103166	0.0286995	0.0161403	0.00714794	0.0211251	0.0286051	0.00582719	0.0355663	0.0244511
	0.0202114	0.0276478	0.0160409	0.00911737	0.0267175	0.0320102	0.00700361	0.0114406	0.013127
	0.0131118	0.0307858	0.0331017	0.00418078	0.0208906	0.0342964	0.00652394	0.0292502	0.0215997
	0.0199102	0.0275873	0.0386571	0.00992872	0.027337	0.0239028	0.00659836	0.0276726	0.0255041
	0.00894115	0.0237325	0.0203722	0.00755162	0.0367473	0.0276095	0.00921021	0.0145607	0.0143111
	0.0042918	0.0329434	0.0276653	0.00834347	0.0353514	0.0256609	0.00178621	0.0170397	0.022657
	0.00813602	0.0336087	0.0271766	0.0108117	0.0151773	0.0354807	0.00591118	0.0178246	0.0184251
	0.00789504	0.0451468	0.0186279	0.0115202	0.014498	0.0357558	0.00448325	0.0140354	0.0134848
	0.0110259	0.0283227	0.0220178	0.0125795	0.0190002	0.0269336	0.0115422	0.0150376	0.0152741
	0.0125831	0.0278174	0.00753014	0.0101546	0.0300063	0.0284472	0.0235431	0.0136152	0.0323945
	0.00352266	0.0199976	0.0246652	0.0130024	0.0155197	0.0171395	0.0168568	0.0342491	0.0321501
	0.0173183	0.0492436	0.0238834	0.00862592	0.0224575	0.020742	0.00176493	0.0175105	0.0102356
	0.00855951	0.0238203	0.0291704	0.0133911	0.0200295	0.0383375	0.0178045	0.0304506	0.0117881
	0.00826197	0.0206693	0.0511686	0.0106175	0.0197008	0.0242747	0.010207	0.0159272	0.0157038
	0.00778508	0.0225335	0.0397014	0.00771497	0.0212142	0.0190581	0.0045247	0.0214912	0.0303809
	0.00797562	0.0344026	0.0269557	0.0101531	0.0272458	0.0213837	0.0156202	0.0133225	0.0347314
	0.011975	0.0236349	0.0287291	0.00715674	0.0215093	0.0164463	0.00528121	0.014508	0.02553
	0.0041762	0.0126332	0.0189457	0.00937651	0.0174749	0.0246519	0.00690879	0.034141	0.0135368
	0.00905604	0.0204997	0.0309662	0.00628301	0.0169434	0.0217344	0.00175859	0.0131137	0.0180402
	0.0114154	0.0177462	0.0361197	0.00650918	0.0153732	0.0254105	0.0020813	0.0152835	0.0126416
	0.0105205	0.023392	0.0211396	0.00864521	0.0134444	0.0208682	0.00497891	0.0166891	0.0250693
	0.00667635	0.0211737	0.0293088	0.00836277	0.0160524	0.0270743	0.0008696	0.0136171	0.0156763
	0.00746276	0.0276401	0.0423176	0.00531545	0.0134231	0.0223284	0.00114543	0.0429451	0.0138227
	0.00486533	0.0236132	0.0492752	0.00500409	0.0239058	0.0314963	0.00479851	0.035511	0.0222925
	0.0121897	0.0262607	0.0328275	0.00504073	0.0267519	0.0321835	0.00155267	0.0616864	0.0145688
	0.00668716	0.0283965	0.0225355	0.00794756	0.0190348	0.0419328	0.0169018	0.0142176	0.0062548
	0.00559572	0.0302834	0.0201722	0.0112611	0.0119155	0.0381065	0.00094733	0.0204923	0.0186115
	0.0109142	0.0326897	0.0201737	0.00397333	0.0332014	0.0176691	0.00185634	0.0105456	0.0200304
	0.00615527	0.0349858	0.0187695	0.0116124	0.015806	0.0213118	0.00309769	0.0236542	0.0215603
	0.0132983	0.025312	0.0190096	0.0101915	0.0174624	0.026341	0.0040585	0.0216424	0.0105455
	0.0135568	0.0363566	0.0408613	0.00196171	0.0235649	0.0170762	0.00397537	0.0205938	0.0132746
	0.0111902	0.0291411	0.0383969	0.00365864	0.0144476	0.00941815	0.00173206	0.0172756	0.0104828
	0.00104259	0.0246747	0.0133411	0.00722786	0.0165108	0.0145239	0.00741997	0.0145712	0.0152844
	0.00359589	0.0283467	0.0126738	0.00734596	0.0296791	0.0241053	0.00177849	0.0221114	0.011531
	0.00428618	0.0297705	0.0216333	0.00979751	0.0235092	0.0181757	0.00474528	0.0130935	0.0110309
	0.0258969	0.0366746	0.0207464	0.00923979	0.0276378	0.0191696	0.00887415	0.0208894	0.0122737
	0.0082954	0.0371544	0.00726073	0.00461738	0.0280216	0.0203763	0.00360597	0.0173177	0.0204918
	0.00079523	0.0296525	0.0254855	0.0075745	0.0269915	0.0182186	0.00539531	0.0211927	0.0168589
	0.0017662	0.0219512	0.0152286	0.00663159	0.029026	0.0216958	0.00372633	0.018132	0.0233841
	0.00216595	0.0233816	0.0580729	0.00954108	0.0206371	0.0179904	0.00395132	0.0251255	0.0216399
	0.0046545	0.020622	0.0113034	0.00431863	0.024974	0.0125248	0.00239352	0.0241335	0.0174049
	0.00099723	0.0277907	0.0237506	0.00947627	0.0195445	0.0117523	0.00372824	0.0107835	0.0319176
	0.000948	0.0278908	0.0246964	0.00542784	0.02866	0.0209178	0.0051647	0.0315226	0.0150486
	0.0121093	0.0212086	0.0214611	0.00541284	0.0166526	0.0185564	0.00897172	0.044114	0.0213139
	0.0183949	0.0259047	0.0188307	0.00404042	0.0222028	0.0164736	0.00252421	0.0228045	0.0153527
	0.0154049	0.0314678	0.0261159	0.0046883	0.0155518	0.0184975	0.00591152	0.0327604	0.0173328
	0.00801343	0.0209208	0.0284731	0.00759385	0.0275267	0.0283333	0.0122052	0.0237717	0.0461969
	0.0215928	0.0320612	0.00976873	0.00993574	0.0407982	0.013615	0.0110158	0.0138631	0.0129815
	0.0113299	0.021648	0.0348283	0.0109186	0.0232904	0.0244611	0.0129246	0.0242801	0.0344851
	0.00722233	0.0224667	0.0249753	0.00282978	0.0179884	0.0297223	0.0080462	0.0178596	0.0134167
	0.0189614	0.022749	0.0195213	0.00836986	0.0201893	0.0126587	0.00456056	0.0138931	0.0227605
	0.0158039	0.0338736	0.0571581	0.0102836	0.0145105	0.0216679	0.00193747	0.0404445	0.0158465
	0.0136247	0.0247089	0.0167946	0.00949549	0.0310231	0.0217936	0.0015688	0.0272626	0.0212798
	0.0148682	0.0255781	0.0423123	0.00884581	0.0233855	0.012909	0.00358142	0.0206189	0.0157151
	0.0147609	0.0185894	0.0259258	0.00839096	0.0278602	0.011168	0.0131789	0.0127659	0.0221058
	0.0151179	0.0119994	0.0313372	0.00183349	0.0167633	0.013916	0.00381159	0.0177583	0.0219488
	0.0219779	0.00845549	0.0215065	0.00793154	0.028413	0.0130471	0.00050028	0.0132362	0.0132067
	0.0111833	0.0234541	0.0209937	0.00692607	0.0256201	0.0161621	0.0127383	0.0107095	0.017402
	0.0167143	0.0102454	0.0237181	0.00596964	0.0292666	0.0361943	0.00188673	0.0190321	0.0115587
	0.0019331	0.0207042	0.0277174	0.00582755	0.0445152	0.0227653	0.0108754	0.0150815	0.0174908
	0.00187003	0.0159416	0.0371864	0.00919844	0.0145215	0.0135184	0.00716577	0.0111833	0.0184542
	0.00897332	0.0227469	0.0190751	0.0103903	0.0261217	0.0151971	0.0125458	0.0119814	0.0183241
	0.00898722	0.0159973	0.016707	0.00415651	0.0289994	0.0185739	0.0024649	0.0120769	0.0319813
	0.0103073	0.0139867	0.0197205	0.00283068	0.037624	0.0254379	0.00455933	0.0456327	0.0267326
	0.00742466	0.0304377	0.0192376	0.00243398	0.0296748	0.0136315	0.0147023	0.0122412	0.0153831
	0.00832665	0.0313828	0.0178456	0.00999763	0.0301665	0.0290644	0.00370675	0.014757	0.0163431
	0.00867148	0.0314726	0.0235572	0.00981003	0.0259202	0.020565	0.0120202	0.0134303	0.0103991
	0.005946	0.0299632	0.0197072	0.00718821	0.0241422	0.0159188	0.00954308	0.0169617	0.0129344
	0.00957974	0.0212426	0.0215629	0.00272189	0.016819	0.0181878	0.0132064	0.0370873	0.0154798
	0.0181898	0.0247288	0.0225036	0.00476582	0.0139888	0.0175878	0.00996609	0.014271	0.0147933
	0.00170445	0.0254692	0.0169765	0.00542413	0.0160546	0.0171996	0.00214335	0.0158678	0.0182012
	0.0208021	0.0292046	0.0181963	0.00599218	0.0237989	0.0162331	0.00260935	0.0211247	0.0191692
	0.0252749	0.0372832	0.0181278	0.00822639	0.028153	0.0236885	0.00551084	0.0182659	0.0158559
	0.0303373	0.0375939	0.0229544	0.00949397	0.0168075	0.0192753	0.00338403	0.0196755	0.0149762
	0.0299284	0.0317601	0.0160556	0.00469915	0.0250544	0.0196941	0.00192462	0.0149329	0.0203493
	0.0121049	0.0386582	0.0257928	0.00665841	0.0130815	0.0170295	0.00228947	0.0158315	0.0136687
	0.017181	0.0147521	0.0351773	0.00382681	0.0259301	0.0189347	0.00268593	0.014801	0.0157468
	0.00534881	0.0336668	0.0312834	0.0044499	0.019426	0.0239681	0.00213393	0.0213876	0.0118645
	0.0228273	0.0324811	0.0151497	0.00874642	0.0249567	0.0195213	0.00157924	0.0174951	0.017996
	0.00635936	0.0179288	0.0258331	0.00374504	0.0139781	0.0273464	0.00253429	0.0187757	0.0141991
	0.0161592	0.0203987	0.0288724	0.00906412	0.0186895	0.0181244	0.00491573	0.0146293	0.00917842
	0.0141753	0.0300476	0.0142248	0.0117163	0.0204711	0.0230023	0.00313644	0.0147552	0.0155365
	0.0178187	0.0187175	0.0237153	0.00963234	0.0130143	0.0261856	0.0108918	0.0170022	0.0157569
	0.0279079	0.0189607	0.0250321	0.0146677	0.019266	0.038374	0.00207865	0.0106383	0.0119716
	0.0187804	0.023089	0.0170551	0.00275441	0.0165495	0.0190365	0.00452043	0.0489454	0.0148529
	0.00309738	0.0220781	0.0180774	0.00621448	0.0244074	0.00925334	0.0031948	0.0163163	0.0371754
	0.0128499	0.018461	0.0287748	0.00548949	0.028124	0.0234542	0.00284253	0.0144869	0.015442
	0.0103981	0.0272514	0.0212192	0.00615644	0.0255432	0.0238747	0.00285445	0.0161165	0.013537
	0.0155429	0.0409084	0.0201395	0.00469477	0.0227431	0.0194126	0.00721768	0.0185717	0.0168983
	0.0107144	0.0454463	0.0242124	0.0050168	0.0143514	0.0167315	0.0117975	0.0135387	0.0274885
	0.0139124	0.0218513	0.0209533	0.00825617	0.0204422	0.0272532	0.00087117	0.0124813	0.0133288
	0.0046706	0.0228858	0.0225354	0.00325092	0.0226931	0.0136676	0.00179981	0.0125028	0.016546
	0.015585	0.0620339	0.00807305	0.00362959	0.0276992	0.0298883	0.00130783	0.0140531	0.00816992
	0.00482389	0.0238508	0.0180289	0.00215605	0.0288888	0.0137463	0.00143981	0.013732	0.0189756
	0.00891503	0.0229525	0.0323285	0.00900361	0.0105916	0.0223553	0.0139166	0.0136532	0.0171781
	0.00878549	0.0302884	0.0216107	0.0035797	0.0387378	0.0215496	0.00291	0.0263759	0.0254334
	0.0139086	0.0215577	0.0249272	0.00322925	0.0150847	0.0173681	0.00180645	0.025484	0.00538859
	0.0120667	0.03122	0.0136834	0.00673587	0.0165785	0.019145	0.0110655	0.0201916	0.0111204
	0.0119441	0.0310528	0.0250918	0.0043409	0.0240273	0.0324579	0.00267431	0.0165606	0.0436578
	0.0185554	0.0303487	0.0217234	0.00268525	0.0285872	0.0239354	0.00371516	0.0106391	0.0350368
	0.0125372	0.0218272	0.0223635	0.015518	0.0191164	0.0163387	0.00237629	0.017689	0.0210158
	0.0168359	0.0262669	0.0198646	0.00702873	0.0259663	0.0129017	0.00441639	0.0434894	0.0138744
	0.0172405	0.021368	0.0162604	0.0153933	0.024589	0.0245528	0.00150881	0.0194896	0.0210606
	0.0143151	0.0201887	0.0373834	0.00733734	0.0268383	0.0150618	0.0127939	0.0147569	0.0215123
	0.00972412	0.0223773	0.0289033	0.011029	0.0183137	0.0264981	0.019973	0.0256473	0.0176465
	0.00611818	0.0199106	0.0247695	0.00791659	0.0184179	0.024233	0.0013649	0.0177388	0.00952182
	0.0185228	0.0176322	0.0271669	0.00344355	0.0172674	0.026036	0.0028131	0.0189546	0.0159306
	0.0231525	0.0203714	0.0244671	0.00669996	0.0131384	0.0175023	0.00853328	0.0376587	0.0153079
	0.022345	0.0194242	0.0293117	0.0195806	0.0241891	0.0267845	0.00515679	0.00561479	0.0228715
	0.0147538	0.0195162	0.0125243	0.0116402	0.013423	0.015062	0.002164	0.0140683	0.0305215
	0.0057158	0.0223412	0.0174913	0.0110398	0.030533	0.0128416	0.00247304	0.0113279	0.0178542
	0.0216908	0.0194918	0.0205538	0.0032808	0.0318893	0.0161022	0.00284879	0.0232435	0.012168
	0.00118632	0.0177736	0.029362	0.0149667	0.0194132	0.0213185	0.00095253	0.0165258	0.0124706
	0.00411862	0.015607	0.0282225	0.00564821	0.0270949	0.0138029	0.00469768	0.0157562	0.0235596
	0.00659999	0.0117174	0.0183487	0.0105155	0.0216202	0.0223542	0.0213345	0.0132733	0.0174503
	0.0123966	0.0331427	0.0186376	0.0153911	0.0293995	0.0199354	0.00346907	0.012912	0.0246887
	0.0126657	0.0245036	0.0106264	0.0044481	0.0149406	0.0241549	0.00262645	0.01754	0.0559599
	0.0143584	0.0227361	0.016331	0.0023367	0.0173526	0.0261026	0.0198081	0.0177923	0.028943
	0.0221441	0.0277324	0.0197518	0.0162667	0.0163831	0.0163114	0.00128355	0.0134818	0.0160165
	0.00385305	0.0274109	0.0172209	0.0124274	0.0236991	0.0140655	0.0121253	0.00820817	0.0234487
	0.00095805	0.0322661	0.0322654	0.00388562	0.0244115	0.0166242	0.00328555	0.033952	0.0155451
	0.0270265	0.0267849	0.0233409	0.0134158	0.0222234	0.0222613	0.00254559	0.0202094	0.0139819
	0.0036031	0.0238247	0.021303	0.00632492	0.0231655	0.0217358	0.00794886	0.0150919	0.0240011
	0.0121843	0.0241027	0.0175253	0.00897732	0.0202253	0.0123368	0.00421831	0.0347159	0.0126871
	0.0148803	0.0212584	0.0337283	0.00645335	0.0222241	0.0242284	0.00214793	0.0216396	0.00874249
	0.0132315	0.0175965	0.0206191	0.00472507	0.0164192	0.017639	0.0252195	0.0246285	0.0260335
	0.0100472	0.0245022	0.0233828	0.00394839	0.0241608	0.0201784	0.00397452	0.0112103	0.0210406
	0.0119404	0.0217253	0.0244296	0.00721961	0.0205473	0.0227607	0.0166252	0.0163123	0.0130466
	0.00223035	0.0171865	0.021368	0.00990884	0.0273156	0.0189827	0.00420181	0.0113485	0.00859833
	0.00866844	0.0183043	0.0242405	0.0109354	0.0166553	0.0185129	0.011453	0.0196822	0.00890428
	0.0151877	0.0190707	0.0127741	0.00286568	0.0243259	0.0207577	0.00186366	0.02477	0.011873
	0.0361299	0.0211607	0.0194642	0.0079138	0.0220969	0.0186232	0.00274045	0.0259049	0.0110448
	0.0437036	0.0168438	0.0289123	0.00657736	0.0269277	0.0188713	0.00131875	0.0172573	0.0127779
	0.00812909	0.0209361	0.0339381	0.00972875	0.0171875	0.00830449	0.00282116	0.0201381	0.0102348
	0.0166744	0.00990606	0.0235507	0.00821494	0.0232543	0.0130253	0.00415187	0.0316198	0.0148642
	0.013863	0.0291807	0.015655	0.019182	0.00778776	0.0114557	0.00826952	0.021434	0.0328365
	0.00685353	0.0351458	0.0274289	0.00344156	0.0102345	0.0181479	0.00520871	0.0227833	0.00736354
	0.0151036	0.0292788	0.0228734	0.00855995	0.0208243	0.0178828	0.00363174	0.0141249	0.00464894
	0.00888755	0.0292002	0.0206093	0.0178463	0.0163171	0.031715	0.0128673	0.0418733	0.0100218
	0.00591584	0.010398	0.020779	0.00766142	0.013234	0.0211191	0.00332202	0.0142562	0.0340936
	0.0059362	0.0287937	0.0124271	0.00318363	0.0241922	0.0204672	0.0162577	0.00993031	0.0131747
	0.0170782	0.0277251	0.0233209	0.00312734	0.0218264	0.00890402	0.00308799	0.0199736	0.0303751
	0.0105785	0.020954	0.0283652	0.00758245	0.0223921	0.00959024	0.00290493	0.0209006	0.0197642
	0.00615498	0.0249449	0.0197013	0.0108717	0.0121128	0.0123768	0.00302584	0.0189647	0.0218532
	0.0112491	0.0217997	0.0163012	0.00495026	0.0204996	0.0115941	0.00323885	0.0164258	0.0192335
	0.0105048	0.0281692	0.0148877	0.00285163	0.0129986	0.00923402	0.00235981	0.0232206	0.0140162
	0.0121454	0.0172053	0.0280262	0.00421835	0.0209382	0.0169122	0.00354084	0.0227075	0.0302243
	0.0207925	0.0155245	0.0213931	0.00508488	0.0174697	0.0233661	0.00167993	0.0278568	0.0234074
	0.00223437	0.0291316	0.0175642	0.00402451	0.0220311	0.0145696	0.00773544	0.0184797	0.0187953
	0.0215359	0.0229784	0.0317631	0.0141259	0.00954489	0.0190408	0.00121951	0.0175425	0.0152897
	0.019209	0.0186572	0.0289288	0.013622	0.0185238	0.0233886	0.00275659	0.0160372	0.00659719
	0.00580222	0.0250262	0.0309569	0.0161046	0.0116018	0.016883	0.00113563	0.015028	0.0813281
	0.01533	0.0242596	0.0483447	0.0222017	0.0229154	0.0132155	0.00120286	0.0133324	0.016621
	0.0040623	0.0216608	0.0249848	0.0164113	0.01993	0.0169423	0.00333044	0.0201215	0.0162998
	0.00360129	0.0311267	0.0305204	0.00891075	0.0156645	0.0265195	0.00430182	0.0131061	0.00650419
	0.0139144	0.0310193	0.0212741	0.00425721	0.0157127	0.0308926	0.00157242	0.0169988	0.0132736
	0.0104871	0.0138054	0.0232675	0.00360024	0.0251611	0.0215734	0.0108886	0.014022	0.01346
	0.0132936	0.0377264	0.0278111	0.00871715	0.0210711	0.0201501	0.00172462	0.0139332	0.0118778
	0.0102797	0.0257933	0.0282457	0.00672861	0.0227342	0.0200689	0.00272619	0.0124327	0.0169041
	0.00720168	0.0227262	0.0302147	0.0106268	0.0165054	0.0191725	0.00155986	0.0248528	0.0215015
	0.00857038	0.0285651	0.0303445	0.00690951	0.0192758	0.017588	0.00149475	0.0421344	0.0136035
	0.0139636	0.024643	0.0130183	0.00385514	0.022984	0.0111225	0.00634158	0.030266	0.0108277
	0.00308607	0.0262152	0.0566197	0.00572498	0.0220787	0.0280416	0.00291907	0.0169806	0.0510347
	0.0141025	0.0242047	0.0281463	0.00405917	0.0104256	0.015972	0.00324873	0.0179161	0.026045
	0.0178311	0.0178373	0.0297153	0.0161212	0.0208786	0.0242234	0.00467947	0.0136383	0.0526651
	0.00193968	0.0272672	0.0179565	0.0157666	0.0165207	0.0239742	0.00163991	0.0152074	0.018435
	0.00156965	0.0296304	0.0519431	0.0145487	0.0186666	0.0255554	0.00450303	0.0205546	0.0145012
	0.00251869	0.014758	0.0771711	0.00350033	0.0132493	0.0134309	0.00166749	0.0191646	0.0227384
	0.0166211	0.0319792	0.0247283	0.00462794	0.0178516	0.0184959	0.012056	0.016816
	0.0165309	0.0265901	0.018011	0.0108399	0.0144967	0.0207605	0.00160913	0.00918502
	0.0055056	0.027176	0.0329301	0.0137386	0.0135203	0.0208216	0.0109452	0.0132414
	0.0016621	0.022715	0.0278844	0.00870822	0.013385	0.0188213	0.0161503	0.0108828
	0.0104869	0.020985	0.0379467	0.00842049	0.0108119	0.0111577	0.00647206	0.0149074
	0.00556428	0.0171496	0.0264774	0.00537894	0.0150811	0.0146222	0.0043934	0.0227214
	0.0185944	0.0289696	0.0203096	0.00392126	0.0118657	0.0188971	0.00273528	0.0235168
	0.0111755	0.0161551	0.0337555	0.00760988	0.0243317	0.023277	0.00649228	0.0220515
	0.00965701	0.0310639	0.0186209	0.0174145	0.0164972	0.02576	0.0112658	0.0211122
	0.0116734	0.0250366	0.0332751	0.0155781	0.0137845	0.0256873	0.0117272	0.017605
	0.00824364	0.0137931	0.028189	0.00996773	0.0153854	0.0201187	0.00194079	0.0153662
	0.0134953	0.025178	0.0226032	0.00633337	0.0162946	0.0194653	0.00149677	0.00853284
	0.00690947	0.0214246	0.0253257	0.0105102	0.0256258	0.027619	0.00273463	0.0210152
	0.0150528	0.0280417	0.0174852	0.00384928	0.0215089	0.0348559	0.0117459	0.0189809
	0.0118534	0.0232226	0.015077	0.00478947	0.0185466	0.0200931	0.00369005	0.0174512
	0.00558021	0.0217787	0.00160447	0.0081701	0.0225212	0.0274974	0.00964546	0.030422
	0.0117284	0.0302501	0.0142276	0.00488376	0.0165719	0.0312853	0.0134806	0.0166724
	0.015235	0.0269757	0.0157153	0.00842029	0.0238019	0.0294336	0.0142632	0.0190257
	0.00113447	0.0115278	0.0146647	0.0120204	0.0258459	0.027095	0.00223241	0.0163431
	0.0174174	0.0252232	0.0162193	0.0066906	0.0185949	0.0361315	0.00220761	0.0179513
	0.00904649	0.0226013	0.0158057	0.0134504	0.023072	0.0459616	0.00117823	0.0183453
	0.00672082	0.0212309	0.0144868	0.00451489	0.0126544	0.0400277	0.0011969	0.0128878
	0.00815317	0.0174591	0.0220271	0.00610493	0.0126851	0.0167351	0.00137163	0.0147214
	0.0133147	0.0259698	0.0175824	0.00643725	0.0194039	0.0181545	0.00178786	0.0266687
	0.0135788	0.0108857	0.0252944	0.00565063	0.0275332	0.0191574	0.00133193	0.0155277
	0.00105231	0.0213352	0.0159811	0.0097599	0.0257697	0.0218269	0.00210086	0.0108799
	0.00176359	0.00909254	0.0276463	0.011282	0.0161896	0.0190345	0.00204232	0.0139541
	0.0142379	0.0309913	0.0232224	0.00641191	0.0309952	0.017619	0.00131537	0.0215958
	0.00725729	0.0191173	0.0246493	0.00941029	0.0244745	0.025381	0.0258379	0.0159768
	0.00241134	0.0215645	0.0352075	0.0149712	0.0259207	0.0361495	0.00167587	0.015921
	0.0102463	0.00871574	0.0307402	0.0101071	0.0190968	0.0236563	0.00432403	0.0236004
	0.00176805	0.0286235	0.0263234	0.0135596	0.0242403	0.0488109	0.00091255	0.0159124
	0.0142032	0.0286431	0.0272789	0.0141728	0.0187144	0.0501023	0.00171569	0.0156779
	0.0079181	0.025406	0.0245226	0.0134213	0.0213701	0.0404835	0.00350245	0.00880572
	0.013009	0.0187478	0.0205647	0.0156603	0.023905	0.0219113	0.00926743	0.0183496
	0.00542693	0.0165619	0.0213602	0.00514365	0.0233683	0.0276508	0.036644	0.0148885
	0.0108274	0.0327259	0.0111606	0.00530658	0.0150091	0.0238639	0.0049068	0.0148481
	0.0130125	0.0235953	0.0380387	0.0081054	0.0199623	0.0133785	0.00429993	0.0219346
	0.00769448	0.0224505	0.0273712	0.0100246	0.0287693	0.0249999	0.00629134	0.0127823
	0.00881108	0.0189393	0.0242667	0.00952945	0.0338148	0.0327134	0.00419503	0.0125637
	0.00907908	0.0231987	0.0379819	0.00968701	0.0200423	0.0134231	0.00220935	0.0506647
	0.00892107	0.0353528	0.0276528	0.00667884	0.0275005	0.0132337	0.00315825	0.0610483
	0.00946336	0.022066	0.0136421	0.0118553	0.0240681	0.0272161	0.00309549	0.0181595
	0.0007739	0.0211903	0.0376816	0.0130202	0.0200496	0.0279556	0.00351675	0.0481936
	0.0104632	0.0192336	0.0359146	0.00647993	0.019821	0.0163615	0.00164252	0.0182132
	0.0183354	0.0106192	0.0316837	0.00636295	0.00914997	0.0116601	0.00274296	0.0113662
	0.0107883	0.0282575	0.0257809	0.00988759	0.032107	0.0218751	0.00149728	0.0157492
	0.0169436	0.0448696	0.0207359	0.0125422	0.0122944	0.0200828	0.00341994	0.0184191
	0.0248531	0.0271062	0.0263872	0.0121815	0.0258813	0.0258555	0.00165338	0.0207667
	0.019652	0.0454021	0.0220214	0.00786913	0.0295779	0.0272194	0.00361661	0.0124325
	0.0106069	0.0343043	0.0354828	0.0101089	0.0163401	0.0282654	0.00610516	0.0139419
	0.00686231	0.0269708	0.0278512	0.00407912	0.0203499	0.0304161	0.00340611	0.0294489
	0.0078753	0.0171048	0.029405	0.0110937	0.0178491	0.0224149	0.00242313	0.0105809
	0.00791653	0.0479946	0.0415813	0.0074136	0.0234084	0.0190437	0.00212198	0.0323713
	0.00504952	0.0347286	0.0486263	0.00207081	0.0147005	0.0186079	0.00567141	0.0152746
	0.0108658	0.0255242	0.0565126	0.00538493	0.0241244	0.0261087	0.00160066	0.0240684
	0.0100365	0.0434936	0.044884	0.0101448	0.0244594	0.0156661	0.00258767	0.023366
	0.00715202	0.0227651	0.0303483	0.0175839	0.0167258	0.0187499	0.00563379	0.0128797
	0.00979485	0.0218828	0.0412519	0.0149914	0.023562	0.0166464	0.00317617	0.0132178
	0.0111594	0.0204295	0.0118841	0.00451935	0.0205242	0.0360626	0.0128172	0.0143964
	0.00751276	0.0218301	0.00785876	0.0166185	0.0222942	0.0287747	0.0044544	0.0169926
	0.00127187	0.00844429	0.0196442	0.00704919	0.0262189	0.0220665	0.0124279	0.0192028
	0.0234598	0.0202057	0.0128527	0.00795384	0.0228678	0.0323544	0.00619953	0.0131846
	0.0265006	0.0191404	0.0253134	0.00978426	0.0192522	0.0296364	0.012254	0.021237
	0.0178643	0.0210939	0.0352341	0.00450059	0.0181547	0.0167364	0.0141767	0.0168446
	0.0131626	0.0154477	0.0280868	0.011342	0.0183712	0.019706	0.00233954	0.0138116
	0.0192037	0.0310089	0.0311135	0.00741138	0.0222797	0.0213489	0.00666348	0.0182924
	0.0173586	0.0172439	0.0206478	0.00495518	0.0226351	0.0184834	0.0131024	0.0208336
	0.0177652	0.0314945	0.0165161	0.00910781	0.0276487	0.0181317	0.0114152	0.0146654
	0.0146817	0.0299477	0.0216538	0.0102939	0.0126274	0.0175927	0.00233578	0.0291779
	0.0132244	0.0271549	0.0328975	0.0106917	0.030024	0.0186023	0.00217969	0.0122343
	0.00272495	0.0218148	0.025514	0.00467502	0.0141363	0.0187173	0.00604183	0.0232153
	0.0199285	0.0188531	0.0348738	0.00430291	0.0078593	0.0254154	0.00484268	0.0131247
	0.0131857	0.0476825	0.0191922	0.0100165	0.0240687	0.0231885	0.00518392	0.00900907
	0.00632905	0.0201709	0.019181	0.00798331	0.0251861	0.0123888	0.00245591	0.017809
	0.00861154	0.0142305	0.0175515	0.00829764	0.0158201	0.0258934	0.00357522	0.0133507
	0.00825009	0.0209199	0.0184202	0.0119993	0.0160669	0.0347527	0.00156185	0.00889679
	0.0122148	0.0455919	0.0235039	0.00871265	0.0242732	0.021759	0.00444643	0.00990994
	0.00796247	0.0235542	0.0176786	0.00412235	0.0179929	0.0181033	0.00455934	0.0433119
	0.0163024	0.0339235	0.0251425	0.00370052	0.0246305	0.0198508	0.00124951	0.0108657
	0.00944735	0.0279871	0.0252209	0.00810917	0.015323	0.0219113	0.00138299	0.0265585
	0.00576683	0.0227398	0.0293495	0.00420599	0.0242371	0.0235885	0.0113965	0.0160384
	0.0131177	0.0134104	0.0429465	0.0076796	0.0217859	0.0231417	0.00551946	0.0153615
	0.014087	0.023341	0.0260097	0.00748153	0.0156753	0.0243814	0.0088602	0.0161182
	0.0158166	0.0293722	0.0130085	0.00668082	0.0245761	0.0272701	0.00259439	0.0204633
	0.00810336	0.03184	0.011743	0.00614997	0.0208095	0.0240136	0.00164614	0.0229145
	0.0210424	0.0203846	0.0133819	0.00855265	0.0349369	0.0198686	0.00722881	0.012175
	0.0204563	0.0135653	0.0197755	0.011908	0.0231487	0.0174565	0.00217798	0.0149079
	0.014076	0.0272528	0.0271414	0.00708423	0.0233459	0.0227217	0.00744046	0.0155326
	0.0139992	0.0314174	0.0138446	0.00993854	0.0222654	0.0133566	0.00747934	0.0311517
	0.0156936	0.0342566	0.031243	0.00597202	0.0401529	0.0228732	0.00832017	0.00792184
	0.00494387	0.0167202	0.0254458	0.00443749	0.0178076	0.020671	0.00330888	0.0421814
	0.0121032	0.0195685	0.026965	0.0043756	0.0221908	0.0200844	0.00396199	0.0381606
	0.0118622	0.0254305	0.0327663	0.0123097	0.0322016	0.0259064	0.00385103	0.0352219
	0.00386348	0.0402096	0.0352739	0.0128814	0.0166704	0.0196871	0.00128639	0.0206912
	0.0170502	0.0377363	0.0276591	0.00665533	0.0180641	0.0236546	0.00559309	0.0133938
	0.00384224	0.0206117	0.034248	0.00500392	0.0138663	0.0146671	0.0253475	0.0145924
	0.0110108	0.0432016	0.0195336	0.0094706	0.018974	0.019669	0.00267449	0.0171173
	0.0158372	0.040207	0.011943	0.00362731	0.0196134	0.0169718	0.00347858	0.0122471
	0.0238068	0.0284341	0.0273257	0.00850044	0.0212191	0.0142384	0.00361925	0.0198146
	0.00720082	0.0223219	0.0259221	0.0116066	0.033617	0.0178448	0.00166835	0.024064
	0.0266023	0.0326464	0.0312963	0.00288554	0.0135185	0.0358725	0.00218017	0.0222283
	0.0216857	0.0240561	0.0328176	0.0052446	0.0133248	0.0178772	0.00367888	0.0219136
	0.0210353	0.0255731	0.0284436	0.00347757	0.0234459	0.00769831	0.00827359	0.00978406
	0.0131493	0.0184032	0.0197558	0.00316187	0.0231863	0.0229131	0.00269651	0.0344749
	0.0116493	0.0238698	0.020206	0.00588049	0.0260911	0.0183087	0.0215533	0.0193089
	0.0127405	0.0299881	0.0241639	0.00763066	0.0209313	0.0126719	0.00303646	0.0221706
	0.0196266	0.0301914	0.0250583	0.0115951	0.02428	0.0263173	0.00273469	0.0178436
	0.0178612	0.0400246	0.0403136	0.00663829	0.0275113	0.0214862	0.00451781	0.0153555
	0.0135122	0.0290706	0.0344111	0.00611511	0.0172568	0.0122658	0.00182123	0.0247274
	0.0156209	0.0326131	0.0375496	0.0063302	0.0152806	0.0243217	0.00366308	0.0118756
	0.0356014	0.028796	0.0465511	0.00675069	0.0228597	0.0262847	0.00219939	0.0239529
	0.0158705	0.0188796	0.0432289	0.00357249	0.0218194	0.0127472	0.00329638	0.0167376
	0.0132441	0.0398368	0.0302112	0.00672624	0.0188885	0.0149815	0.00282591	0.0135881
	0.0170265	0.0444206	0.0120316	0.00507243	0.0162308	0.0223576	0.00423887	0.0212932
	0.010161	0.0539409	0.0253162	0.0100731	0.016185	0.0284454	0.00151943	0.0198341
	0.016442	0.0463192	0.0205943	0.00573418	0.015846	0.0346069	0.00191628	0.0128448
	0.0121997	0.0268045	0.0130127	0.010297	0.0165857	0.0233468	0.0037219	0.0158019
	0.0128848	0.0466861	0.0245228	0.0115714	0.0185865	0.027117	0.00773777	0.00968942
	0.0138658	0.0144984	0.0155399	0.00478866	0.0158576	0.0174057	0.00483213	0.0114675
	0.0303326	0.00949074	0.0176858	0.00534389	0.0286228	0.018066	0.00272219	0.0177874
	0.00345233	0.0279394	0.0155525	0.00441233	0.0158955	0.0172925	0.0048298	0.0129117
	0.0119722	0.0333336	0.0253525	0.00811379	0.017701	0.0308437	0.00474679	0.0143956
	0.00142921	0.0225679	0.0246853	0.0111836	0.0231676	0.0326857	0.00192184	0.015113
	0.0132829	0.0352805	0.0207018	0.0124181	0.0140049	0.0363489	0.00263341	0.0142504
	0.00422513	0.030682	0.0180785	0.0108597	0.0173131	0.0248661	0.00387313	0.0181716
	0.0159966	0.0249121	0.0176609	0.0080179	0.018149	0.020313	0.00482232	0.0109569
	0.0144072	0.0254265	0.0201285	0.0151174	0.0163522	0.0279543	0.0040512	0.015382
	0.0223851	0.0229149	0.0189627	0.0100073	0.0333846	0.0249685	0.00194142	0.0113081
	0.011999	0.0248262	0.0233763	0.00967595	0.0344248	0.0249441	0.00792422	0.0110142
	0.00221086	0.0259929	0.0208634	0.0118665	0.0159454	0.0263628	0.00882139	0.0346531
	0.00264481	0.0229418	0.0175978	0.00950206	0.015291	0.0177244	0.00179824	0.0114229
	0.0235501	0.0236014	0.01662	0.00946227	0.0320395	0.0171638	0.0199916	0.0111502
	0.0215214	0.029786	0.0202767	0.0126333	0.0281176	0.0304392	0.00742239	0.0192222
	0.0081327	0.0274506	0.026554	0.00502034	0.0346622	0.0184624	0.00511693	0.0139816
	0.0152631	0.0260265	0.0301996	0.00488555	0.0203735	0.0331279	0.00195603	0.0173822
	0.00837873	0.0214052	0.0301768	0.00852095	0.0180889	0.0138866	0.00267201	0.0315757
	0.00210403	0.0279802	0.0189791	0.00752978	0.0173819	0.023299	0.00198914	0.0231678
	0.0320419	0.0205207	0.0402268	0.00530882	0.0241188	0.0246453	0.00135466	0.0083514
	0.0198448	0.027563	0.0232081	0.0110291	0.0232239	0.0218633	0.00582522	0.0136311
	0.0190332	0.0225225	0.0212756	0.00397778	0.0321223	0.0247284	0.00480662	0.0124066
	0.022739	0.0191932	0.020212	0.00552494	0.0299032	0.0325043	0.00186369	0.0134831
	0.0128619	0.0277836	0.0402655	0.00567931	0.0315541	0.0055271	0.0133197	0.0149187
	0.0085492	0.024132	0.0277021	0.00541399	0.0160675	0.0214939	0.00312582	0.0153501
	0.00863393	0.032443	0.0288819	0.00368902	0.0232272	0.0219923	0.00240866	0.0325864
	0.00215092	0.0264151	0.0289812	0.00858497	0.0183103	0.0282269	0.0174818	0.0164944
	0.00518506	0.0275501	0.021966	0.00737571	0.0235879	0.0206531	0.0165969	0.0314187
	0.00399731	0.0208139	0.0146172	0.00940841	0.0172335	0.024784	0.00626078	0.0254941
	0.0138408	0.0252722	0.0224118	0.0067127	0.0165499	0.0359621	0.00151804	0.0179909
	0.0148027	0.0210671	0.0217149	0.00377346	0.0228551	0.0265866	0.00139234	0.0154838
	0.0126966	0.0317326	0.0286242	0.0115396	0.0283779	0.0112103	0.00271478	0.0153795
	0.0138833	0.0320175	0.0232329	0.0134664	0.015153	0.0249935	0.0110589	0.0120079
	0.00498173	0.0230524	0.0337052	0.0132326	0.0243511	0.0206728	0.00157708	0.0224276
	0.0174716	0.0326225	0.0333625	0.00371884	0.0173411	0.0244774	0.00272431	0.0317195
	0.0124034	0.0296576	0.0302176	0.00376242	0.0273712	0.0306191	0.00227813	0.0374385
	0.0192933	0.024779	0.0179486	0.0105947	0.0225071	0.029708	0.0113913	0.0224086
	0.00818433	0.0314301	0.00518319	0.00902862	0.01109	0.0149083	0.00255974	0.0110002
	0.0080001	0.0360641	0.024045	0.00677507	0.0119705	0.017427	0.00571228	0.0156835
	0.0232519	0.0221114	0.0627315	0.014846	0.0142257	0.00719052	0.00497044	0.0420101
	0.00233075	0.0216179	0.0280753	0.00344958	0.0223449	0.0218627	0.00356977	0.0142471
	0.0159329	0.0203042	0.0185551	0.00645402	0.0311948	0.0245518	0.00378533	0.00993138
	0.0186822	0.0285457	0.0263453	0.00723737	0.0219697	0.0318725	0.00427693	0.0289151
	0.00229292	0.0243614	0.0210286	0.00601005	0.0281767	0.0215508	0.0117185	0.0126142
	0.0134597	0.0121097	0.0164245	0.0160488	0.0191751	0.0272558	0.00610262	0.0187352
	0.0129623	0.0304728	0.0217905	0.00863585	0.0189625	0.025869	0.00120931	0.0152139
	0.00583685	0.0370818	0.0167358	0.00722903	0.0279908	0.0236039	0.00147396	0.01382
	0.0192079	0.0198492	0.0406044	0.0040173	0.0161464	0.0202158	0.00491279	0.0162373
	0.0102215	0.018986	0.0251139	0.0123985	0.022323	0.0208529	0.0241764	0.019341
	0.0415143	0.0245758	0.0286007	0.0035855	0.0283791	0.0556043	0.00313905	0.0254874
	0.0407572	0.0276023	0.0243577	0.00412644	0.0190106	0.0199242	0.00108313	0.0169906
	0.0186204	0.0230416	0.0285004	0.0077425	0.0163866	0.0151274	0.00165776	0.0117898
	0.0132213	0.0206918	0.0242864	0.0124304	0.0218823	0.0209358	0.00898972	0.0122359
	0.0102245	0.0267782	0.0224459	0.0116859	0.024167	0.0149989	0.0154249	0.00794045
	0.00856394	0.0219715	0.0238876	0.0141918	0.0250436	0.0195045	0.00144001	0.0200998
	0.00769008	0.0237673	0.0278024	0.0158707	0.0301579	0.0196204	0.00601175	0.0122367
	0.00446764	0.0178127	0.0263237	0.0150495	0.0330598	0.0138377	0.001926	0.0178233
	0.00289492	0.0184832	0.0152586	0.0097504	0.0136101	0.0103899	0.00334886	0.0150077
	0.0133273	0.0206776	0.0294521	0.0139224	0.0250676	0.0146836	0.00226989	0.0185114
	0.0127688	0.0182043	0.0349038	0.00882954	0.0303552	0.0159098	0.00441461	0.0164772
	0.0121119	0.0180536	0.0209251	0.0073307	0.0233202	0.0206317	0.00389668	0.0133632
	0.00248883	0.0218518	0.0248392	0.0122063	0.0328536	0.0136655	0.00173582	0.0119453
	0.0166268	0.0237252	0.0286093	0.00977209	0.024711	0.0213817	0.00510604	0.0144858
	0.0193211	0.0209308	0.0380091	0.0144452	0.0273954	0.0149473	0.0105878	0.0185539
	0.0168713	0.0199421	0.0467961	0.0112654	0.0173871	0.0222989	0.00390406	0.015072
	0.00210567	0.0219345	0.0205249	0.0161352	0.0316192	0.0218793	0.00296534	0.0131698
	0.00167549	0.0203748	0.0242429	0.00518582	0.0233873	0.0181731	0.00173412	0.0194167
	0.00295336	0.0372364	0.0278352	0.0121003	0.0350756	0.0166787	0.0117607	0.0325603
	0.00845379	0.0197443	0.0251409	0.00379977	0.0275627	0.0385673	0.00106542	0.0283682
	0.00183505	0.0223281	0.037429	0.0144858	0.0259355	0.0190347	0.00129956	0.0335574
	0.0022956	0.0183487	0.032029	0.00783194	0.0212203	0.0214539	0.00316826	0.0313177
	0.00103353	0.0190164	0.0261204	0.0152616	0.0125435	0.0190636	0.00577197	0.0163149
	0.00173988	0.0247048	0.0260467	0.0051886	0.013034	0.0234454	0.00524596	0.0132078
	0.0110696	0.0274229	0.0215047	0.00739606	0.0226919	0.0258901	0.0195885	0.0139403
	0.00186438	0.0211098	0.0592793	0.00658235	0.0103073	0.0247694	0.0141151	0.0322075
	0.0118934	0.0167287	0.0476979	0.00359833	0.0153042	0.0253604	0.00468325	0.0119072
	0.0123311	0.0212572	0.0400102	0.00363846	0.0214735	0.0256605	0.0281493	0.0247724
	0.0168867	0.0289092	0.0203633	0.0034384	0.0205488	0.0242278	0.0037763	0.0173005
	0.0227604	0.0122314	0.0192716	0.00603851	0.016558	0.0260129	0.00351324	0.0130043
	0.00141878	0.0166067	0.0232532	0.00586631	0.0443775	0.0253633	0.00329576	0.0140127
	0.00307026	0.0220655	0.0358623	0.0128628	0.0148503	0.025253	0.00126152	0.00792934
	0.016876	0.0219264	0.0327954	0.0312235	0.0229346	0.0219099	0.0099757	0.0165817
	0.00998596	0.0256755	0.0240262	0.0119185	0.0159009	0.0129415	0.00218869	0.0318077
	0.00976787	0.025209	0.0332769	0.00719698	0.0192328	0.0351755	0.014958	0.0212574
	0.0159384	0.0237069	0.035383	0.0108945	0.0167632	0.0405347	0.0151758	0.0235541
	0.0203693	0.0333924	0.0292728	0.00712106	0.025301	0.0222815	0.00238301	0.0172541
	0.0143649	0.0280443	0.0242708	0.0101362	0.0317969	0.0165561	0.00574507	0.0112281
	0.0167435	0.0192981	0.030308	0.0121837	0.0138307	0.0314542	0.0054548	0.0196282
	0.00749377	0.0285011	0.033004	0.0079274	0.0101582	0.0303383	0.0034021	0.0181805
	0.013728	0.0139201	0.0158452	0.00639671	0.0187117	0.0298575	0.00243876	0.0149689
	0.0117234	0.0154009	0.0322063	0.0100368	0.00773456	0.0191929	0.0030017	0.0135461
	0.00114353	0.0113345	0.0354954	0.00797994	0.0234951	0.0181882	0.00174217	0.0105208
	0.00103143	0.0299571	0.0318809	0.00964919	0.0208553	0.0180667	0.00072922	0.0186224
	0.00939495	0.0332473	0.038915	0.00349674	0.0183646	0.0235963	0.00161427	0.0134638
	0.00364423	0.0164647	0.0328148	0.00475251	0.0175482	0.0343104	0.00108397	0.0154033
	0.00357974	0.0213689	0.030696	0.00916461	0.0285451	0.0232659	0.00190146	0.0335888
	0.0111199	0.0339938	0.0262661	0.00700052	0.0255328	0.0167645	0.00742764	0.0142367
	0.00836543	0.0269705	0.0286493	0.00647594	0.0292873	0.0219288	0.00250156	0.0108985
	0.00315667	0.0184009	0.0343741	0.00980939	0.01354	0.0857907	0.00974298	0.0142627
	0.0025578	0.00888191	0.0424666	0.00588483	0.0263489	0.0256288	0.0023566	0.0130938
	0.0140013	0.0299384	0.0139298	0.00554821	0.0207782	0.0155001	0.00156641	0.0138298
	0.0143006	0.0184666	0.0147009	0.0093721	0.0160152	0.0182322	0.00782669	0.0483225
	0.00627066	0.0227699	0.0336051	0.00549857	0.0231161	0.0136561	0.00179044	0.0184355
	0.0135937	0.0319691	0.0254561	0.00814952	0.0290548	0.0215241	0.00856191	0.0183328
	0.0128461	0.0339253	0.0544789	0.00632514	0.0271046	0.0264664	0.00275986	0.0251568
	0.0110335	0.018515	0.0309391	0.0051849	0.0289429	0.0214807	0.00255137	0.0296518
	0.00870387	0.0204727	0.0284688	0.0033398	0.0192656	0.0294445	0.0009562	0.0123936
	0.0109691	0.0329985	0.0266273	0.0164278	0.0101728	0.0186638	0.00230259	0.0220323
	0.00985742	0.036361	0.031933	0.00851367	0.021034	0.0298013	0.00210447	0.0174439
	0.0144428	0.0282225	0.0629108	0.00298192	0.0247118	0.0365366	0.0098711	0.0171248
	0.00900818	0.0282407	0.031658	0.0068125	0.0187399	0.0314096	0.00250232	0.0198896
	0.0152694	0.02755	0.0222167	0.0106975	0.020247	0.0186922	0.00771042	0.0371922
	0.0162905	0.0305845	0.0304242	0.0151676	0.0219155	0.0187	0.00551821	0.0253646
	0.00435207	0.0192706	0.0655651	0.0170809	0.0170031	0.0198724	0.00114481	0.0176178
	0.00367676	0.0313789	0.0357804	0.0045108	0.0129359	0.0252599	0.00168404	0.0114714
	0.0117625	0.0205266	0.00930679	0.00841543	0.0181626	0.0231841	0.00077938	0.0183205
	0.00328109	0.0259204	0.0252036	0.00462896	0.0111201	0.0234206	0.0245902	0.0208789
	0.00534313	0.0243797	0.0300046	0.0108581	0.0213013	0.0339863	0.00145039	0.0373144
	0.0120046	0.0268105	0.0279848	0.011614	0.0167261	0.017092	0.0228612	0.0110116
	0.0152915	0.0212395	0.0200487	0.0123778	0.0196321	0.0393044	0.00663031	0.0101653
	0.0109464	0.010204	0.0302088	0.010357	0.0172643	0.0329437	0.00366732	0.0192271
	0.0120381	0.0260283	0.0263759	0.0106604	0.0231335	0.018613	0.00374921	0.0135269
	0.0127389	0.0369435	0.0347106	0.0169702	0.0230342	0.0358422	0.00290399	0.00912735
	0.00194888	0.0429266	0.0460335	0.0102177	0.0304038	0.0333563	0.00389859	0.0197588
	0.0161184	0.0251976	0.0589602	0.0060878	0.0188353	0.0311859	0.00095687	0.0144642
	0.00406267	0.0365716	0.0312959	0.0235436	0.0225843	0.0217703	0.00818963	0.0153172
	0.00330161	0.0223773	0.0268815	0.00313142	0.0204904	0.0331999	0.0176209	0.0202423
	0.0148666	0.0169686	0.019268	0.00335342	0.0188011	0.0271435	0.00216135	0.0415693
	0.00991671	0.0214674	0.0200938	0.00701544	0.0229133	0.0230266	0.00141924	0.0233395
	0.0107815	0.0303729	0.0259728	0.0087099	0.0185573	0.022884	0.00145503
	0.00894245	0.0174992	0.0293789	0.010962	0.0119792	0.0180931	0.00888588
	0.00986636	0.0233101	0.0399882	0.00426809	0.0170604	0.0250248	0.0085109
	0.0141589	0.0338136	0.0157604	0.00803021	0.0219072	0.0297635	0.00697299
	0.0152828	0.0138458	0.0282706	0.00550459	0.0188003	0.0250685	0.00615696
	0.0166855	0.0276232	0.019946	0.00669787	0.0207514	0.0243636	0.00608525
	0.00472649	0.028376	0.0334392	0.0071979	0.0206809	0.0293893	0.00965208
	0.0143046	0.0191688	0.0146212	0.00953346	0.0167838	0.0170111	0.0081973
	0.0115995	0.0248373	0.0385743	0.00537074	0.0146189	0.0360287	0.0083016
	0.0270623	0.0216453	0.0350572	0.00541871	0.0245659	0.0254049	0.00743274
	0.0265553	0.0245786	0.0234109	0.0057893	0.0184482	0.027887	0.00242865
	0.0101654	0.0205881	0.0233433	0.00657823	0.0192533	0.0267654	0.00266891
	0.0122163	0.02543	0.0424137	0.0105466	0.0154465	0.0156574	0.00157091
	0.0120507	0.0217552	0.0329922	0.00322091	0.0149281	0.0225177	0.0160937
	0.0114731	0.0227805	0.0258907	0.00444327	0.0124324	0.0291991	0.00235307
	0.0128727	0.043753	0.0390205	0.00353879	0.0189724	0.0194235	0.0171684
	0.0202244	0.0209718	0.0408968	0.00964884	0.0289337	0.00974857	0.0193491
	0.0172127	0.0449205	0.0315418	0.00704705	0.0186046	0.0223475	0.00071479
	0.0147363	0.0238187	0.0213695	0.00908443	0.0270821	0.0256934	0.00201833
	0.0151624	0.0217262	0.0160423	0.00799687	0.0171945	0.0212881	0.00269917
	0.0208046	0.0292835	0.00967125	0.0062163	0.0249382	0.0218758	0.00234027
	0.0211245	0.0258252	0.0163096	0.0104463	0.0204015	0.0218729	0.00237857
	0.0197981	0.0204063	0.0351198	0.0105726	0.0162125	0.0244451	0.00195736
	0.00954932	0.0239468	0.022069	0.00768919	0.0228476	0.0166885	0.00222767
	0.00521587	0.0228939	0.0199644	0.0035887	0.0267432	0.0175164	0.0122008
	0.00468579	0.0074926	0.0188837	0.0105751	0.0162226	0.0162604	0.00253166
	0.00491782	0.0131302	0.0305729	0.0126247	0.0273357	0.0366072	0.00636685
	0.0099951	0.0134649	0.0244648	0.0129122	0.024307	0.0295511	0.00523718
	0.0261844	0.0291452	0.0213112	0.00824427	0.0271947	0.0235037	0.00244969
	0.0265066	0.00929169	0.0204606	0.0123584	0.0152835	0.0159005	0.0025092
	0.0244476	0.0202846	0.0171487	0.00526589	0.0169814	0.016787	0.0172293
	0.00607581	0.0218031	0.0345524	0.00958454	0.0142539	0.0212611	0.0107785
	0.00959465	0.0189785	0.0410863	0.0139994	0.0157547	0.0287665	0.0151164
	0.0053752	0.0236844	0.0192698	0.00966077	0.0225574	0.0218599	0.0148821
	0.00667026	0.0289849	0.0200826	0.00845088	0.0197994	0.0177998	0.00233098
	0.00550408	0.0330527	0.0237952	0.00803339	0.0164929	0.0210245	0.00353117
	0.0139594	0.028354	0.0327599	0.00734204	0.0181076	0.0169027	0.00294469
	0.0160318	0.0306426	0.00825444	0.00491969	0.0174805	0.0130767	0.0019749
	0.0126352	0.0185985	0.0319517	0.00667396	0.0222792	0.0117074	0.00119516
	0.00652108	0.0283596	0.0162513	0.00848552	0.0214595	0.0213602	0.0313792
	0.0199837	0.0329598	0.0272054	0.00809632	0.0173253	0.0255067	0.00508825
	0.0290823	0.0195663	0.0284699	0.00895284	0.0218164	0.0319701	0.00725551
	0.0155683	0.0189912	0.0258353	0.00956314	0.0136106	0.0296245	0.00161977
	0.0120547	0.025725	0.0529382	0.0113919	0.0194191	0.0296066	0.00900723
	0.0223521	0.0284234	0.0210401	0.0106556	0.012351	0.018609	0.0015341
	0.0183656	0.0254892	0.0227279	0.00422262	0.0192046	0.0208054	0.00455355
	0.0229736	0.0194318	0.0185219	0.00580109	0.0202479	0.0105113	0.00348655
	0.0206694	0.0150907	0.0509121	0.00937394	0.0177121	0.0262671	0.00832776
	0.0219112	0.0179859	0.0333734	0.0100543	0.0183942	0.0160195	0.004572
	0.0186094	0.0259759	0.0321332	0.0101398	0.0119681	0.0316795	0.00104036
	0.0160346	0.0203394	0.0217823	0.010279	0.0242904	0.0273843	0.00171887
	0.00211665	0.0211634	0.0239597	0.0117935	0.0119339	0.0213191	0.00304196
	0.0181707	0.0371563	0.0238189	0.00466777	0.0339216	0.016103	0.00535462
	0.0132953	0.0334009	0.0252797	0.0139364	0.0113073	0.0159473	0.00730681
	0.004786	0.014041	0.0251652	0.0084249	0.0130546	0.0209055	0.0124374
	0.0117857	0.0287207	0.00712016	0.0101855	0.017786	0.0213549	0.00389435
	0.0160874	0.0167067	0.0184206	0.00275629	0.0167809	0.0158003	0.00062431
	0.00989868	0.0209461	0.0223271	0.0133303	0.0213974	0.0186898	0.013609
	0.019454	0.0181439	0.0221844	0.010341	0.0151838	0.011921	0.00165242
	0.0139046	0.0291323	0.0236993	0.00985346	0.0228419	0.0178602	0.0051024
	0.025616	0.0172664	0.0168306	0.00173499	0.0215388	0.0123067	0.00204999
	0.0211511	0.0207271	0.0291406	0.00500703	0.0151532	0.0122277	0.00540865
	0.0284761	0.0205104	0.0286946	0.00501539	0.0240132	0.0203698	0.00161586
	0.0400464	0.0191427	0.0327734	0.00986599	0.0202738	0.0202445	0.00463878
	0.0152869	0.0226227	0.0426636	0.00656675	0.0302996	0.0272177	0.0278275
	0.00972169	0.0244218	0.0367681	0.00601566	0.0148519	0.0355523	0.0252556
	0.0173315	0.0202636	0.0335771	0.00633437	0.020671	0.0363751	0.00548028
	0.00279315	0.0244118	0.0283997	0.00614235	0.0189752	0.0155432	0.0081408
	0.00216297	0.0224919	0.0285447	0.00420369	0.0161654	0.0165645	0.0131198
	0.0152335	0.0145893	0.0252979	0.0156565	0.0160162	0.0160962	0.00605576
	0.00554652	0.015503	0.0231915	0.00735143	0.0165419	0.0175821	0.00304208
	0.00599498	0.0231931	0.0300516	0.00138454	0.0195586	0.0217624	0.00227812
	0.0265681	0.0188918	0.0344759	0.00448006	0.0201762	0.0265988	0.00792381
	0.0234271	0.0194019	0.0267323	0.00690783	0.0187546	0.0242691	0.00787895
	0.0201998	0.00755524	0.0143008	0.00525857	0.0198783	0.0297108	0.0197155
	0.0220561	0.0198289	0.0182381	0.0172396	0.0149868	0.0149477	0.0133816
	0.0349144	0.0218817	0.0255775	0.0145533	0.0141345	0.0219705	0.00105464
	0.0214653	0.0240618	0.0226726	0.0148674	0.0160479	0.0148103	0.00550531
	0.0167588	0.0148608	0.0161892	0.01448	0.0183368	0.0187526	0.0111862
	0.00834043	0.028645	0.0327728	0.0141306	0.0123201	0.0206036	0.00172281
	0.017272	0.024519	0.0292604	0.00664369	0.016516	0.0296752	0.00518542
	0.0165843	0.0191385	0.0297864	0.0127306	0.0157534	0.0155979	0.00098866
	0.0149255	0.0391831	0.0317108	0.0156259	0.0138351	0.0235137	0.00223807
	0.00940723	0.0213878	0.0261139	0.0109038	0.0235707	0.0236671	0.00187489
	0.0114596	0.0225687	0.0209087	0.00747683	0.0141427	0.0360337	0.00441056
	0.010143	0.0250581	0.0251892	0.00384735	0.0199205	0.0235708	0.0112695
	0.0128326	0.0235389	0.0113339	0.00332806	0.00991678	0.0158354	0.0053001
	0.0114719	0.0239946	0.0154005	0.010852	0.0131036	0.0228151	0.00216809
	0.0175952	0.0256176	0.0184505	0.00586106	0.0343622	0.0242219	0.00127747
	0.02825	0.0351819	0.0161681	0.00970149	0.0138038	0.0159431	0.00119367
	0.0241798	0.0227829	0.0167592	0.00463762	0.01461	0.0172553	0.00487171
	0.0269985	0.0276383	0.0166526	0.00537691	0.0188865	0.0205472	0.00307909
	0.0219292	0.0159048	0.0241629	0.00875439	0.0231359	0.0391867	0.0016579
	0.0301325	0.0200493	0.0468936	0.00682972	0.0294403	0.0217206	0.0056823
	0.0275692	0.0220406	0.0311606	0.00948668	0.0462925	0.0182264	0.00575426
	0.00984722	0.0258969	0.0251722	0.00313265	0.0296484	0.0207037	0.00233934
	0.0258795	0.0209882	0.0283067	0.0114544	0.0118723	0.0127922	0.00337044
	0.00601093	0.0204828	0.0196511	0.0101796	0.0142785	0.0109444	0.00200712
	0.0054263	0.0259261	0.0268936	0.00856492	0.023722	0.0249644	0.00335676
	0.00809265	0.0244952	0.0299321	0.00467467	0.0218973	0.0209124	0.00259324
	0.00640025	0.0188993	0.0200498	0.00481398	0.0141122	0.0199959	0.00197266
	0.0068541	0.0166185	0.0266081	0.0108076	0.0186705	0.0191677	0.00159558
	0.00325125	0.0302482	0.0297793	0.0110449	0.0201419	0.0344368	0.00741808
	0.00379653	0.0392295	0.025364	0.00898271	0.0135842	0.0184204	0.0012843
	0.0045904	0.0263666	0.0145447	0.00827851	0.0474091	0.0235776	0.00400168
	0.0090554	0.0280148	0.0123058	0.00846204	0.0354595	0.0247258	0.00178562
	0.0175403	0.031854	0.026571	0.00729515	0.0182518	0.0232108	0.00381356
	0.0107547	0.0221726	0.0248171	0.0126533	0.0325621	0.0191804	0.00213634
	0.00904012	0.0181103	0.0132902	0.0136906	0.0189815	0.0209953	0.00460856
	0.00092006	0.0307202	0.0277172	0.00555575	0.028882	0.0244442	0.00471798
	0.00584242	0.016564	0.0228421	0.00321438	0.0224035	0.0162022	0.0269902
	0.00536287	0.0200334	0.0294478	0.0159955	0.02084	0.0118833	0.031823
	0.00776922	0.0217244	0.0227637	0.0151643	0.0197516	0.0130443	0.0345315
	0.0134843	0.0258045	0.0244084	0.00631406	0.017149	0.02058	0.004389
	0.00503716	0.0319651	0.0346064	0.00247895	0.0217077	0.0151654	0.0188641
	0.0164653	0.0311317	0.0628395	0.00747197	0.0147291	0.0114246	0.00635617
	0.0201598	0.0310606	0.0617116	0.00401757	0.0174064	0.0134407	0.00766839
	0.0176201	0.0293779	0.0396054	0.00718559	0.0163406	0.0154234	0.0028261
	0.0196537	0.0270516	0.0387128	0.00591602	0.01712	0.0170639	0.00176467
	0.0224135	0.0217463	0.0301439	0.0153863	0.029478	0.015923	0.0033589
	0.00949592	0.0391774	0.0173612	0.0160208	0.021547	0.0142533	0.0108458
	0.005162	0.0277362	0.0309255	0.0061143	0.0175622	0.0188329	0.0096287
	0.00373717	0.0250217	0.0247505	0.00628123	0.0205683	0.0169192	0.0422039
	0.00691068	0.0347611	0.0195815	0.00598765	0.024333	0.0168163	0.00742344
	0.016942	0.0154684	0.01824	0.00428449	0.0161998	0.0195322	0.0028718
	0.0217171	0.0230243	0.0370243	0.00509954	0.0121162	0.019251	0.00446556
	0.00283722	0.0247703	0.0354497	0.00476507	0.0202931	0.0122596	0.00398927
	0.022852	0.0233121	0.0148757	0.00484661	0.0136101	0.0237843	0.00589084
	0.0231378	0.0343705	0.0117455	0.00365269	0.0175682	0.0150358	0.0272931
	0.0188207	0.0215498	0.00391475	0.0101956	0.0140857	0.0113535	0.00270009
	0.0186059	0.0269058	0.0237198	0.011051	0.0167836	0.011277	0.0210158
	0.00727996	0.0349853	0.02281	0.00761706	0.0236734	0.0231635	0.00212588
	0.00258951	0.0271228	0.0220969	0.00477395	0.0140618	0.0279136	0.00149274
	0.0107732	0.0252479	0.0218669	0.00463044	0.0182392	0.0186863	0.00920164
	0.0160706	0.0325187	0.0324462	0.00741829	0.0174823	0.0177986	0.0040899
	0.0161425	0.0279825	0.0122112	0.00519205	0.0168763	0.0176733	0.00354988
	0.00280672	0.0280936	0.0228062	0.00949096	0.0289757	0.0212703	0.00449044
	0.0024806	0.0227195	0.0208894	0.00574006	0.0094577	0.0194747	0.00195553
	0.0296523	0.0266689	0.0230978	0.00490155	0.0242624	0.0555944	0.00238982
	0.00338373	0.0191419	0.0232145	0.00509084	0.0278206	0.0185891	0.003374
	0.00349007	0.0231678	0.0442641	0.0126579	0.0253727	0.0180769	0.00126333
	0.00454881	0.0219039	0.0362651	0.0140919	0.0209611	0.0248285	0.0410406
	0.0113809	0.0139054	0.0281474	0.00436492	0.0193239	0.0195545	0.00219628
	0.069602	0.0218279	0.024819	0.0169876	0.0143702	0.0223372	0.00525125
	0.00494518	0.0253612	0.0557077	0.00338794	0.0178512	0.0247171	0.00320781
	0.00692974	0.026598	0.043318	0.00808237	0.0291559	0.0209946	0.00052524
	0.00698773	0.0292865	0.0296837	0.00369834	0.0237891	0.0199676	0.00564562
	0.00924604	0.0295775	0.0388091	0.00619749	0.029521	0.0208805	0.00577725
	0.0206424	0.024783	0.0406995	0.00811922	0.025845	0.0138246	0.00571849
	0.017877	0.0240251	0.0381228	0.00775542	0.0228433	0.0155915	0.0031061
	0.0179259	0.0266918	0.0245121	0.00763187	0.0221621	0.0287004	0.0336149
	0.019522	0.0297412	0.0236318	0.00310653	0.0162928	0.023982	0.00436519
	0.0103144	0.0322551	0.0301702	0.00465616	0.0215197	0.0208863	0.00391664
	0.0140203	0.0303574	0.0332802	0.00705585	0.0230114	0.0258843	0.00384022
	0.0106331	0.019635	0.0360099	0.00427897	0.0263148	0.0175454	0.00446626
	0.00310462	0.0241616	0.0411204	0.00267447	0.0259048	0.0269522	0.0071551
	0.0104034	0.0194824	0.0185028	0.0129941	0.0212655	0.0141792	0.0322001
	0.0126708	0.0226339	0.0204899	0.00952945	0.0251296	0.0300007	0.0013843
	0.00428591	0.0210021	0.0263239	0.00911034	0.0190895	0.0215398	0.0055076
	0.0117373	0.0198049	0.0194285	0.00893458	0.0231809	0.0286845	0.00130975
	0.0189605	0.0219102	0.0274699	0.00538242	0.022509	0.0254966	0.00264559
	0.0111872	0.035235	0.0278735	0.00612506	0.0188144	0.0184461	0.00778668
	0.00690601	0.0257996	0.0339387	0.00352843	0.0217916	0.0248289	0.00206427
	0.0121242	0.0197587	0.0272466	0.00769759	0.0216625	0.0299297	0.00280908
	0.0117733	0.0238338	0.0189452	0.00636123	0.0225931	0.0280097	0.00184255
	0.0121899	0.0254594	0.0207032	0.00619782	0.0286571	0.0287492	0.00893094
	0.00375314	0.0264519	0.0294305	0.00572783	0.0311727	0.0314966	0.0188382
	0.0173169	0.0217594	0.0308263	0.0059545	0.0149157	0.0274327	0.0190017
	0.00420323	0.0260942	0.0321184	0.0037445	0.0160588	0.0266891	0.00741991
	0.0176486	0.0194548	0.0247881	0.0059812	0.0247249	0.0342449	0.00231569
	0.0144698	0.0304371	0.0346757	0.00817107	0.0223098	0.0331298	0.00962003
	0.00904995	0.0229723	0.0274245	0.00538238	0.015095	0.0203667	0.00567676
	0.0132252	0.0239005	0.0169552	0.00335142	0.0190873	0.0158848	0.00728276
	0.0102006	0.020054	0.0232192	0.00459958	0.018227	0.0276173	0.00082138
	0.0018366	0.0272435	0.0146184	0.00457542	0.0193604	0.0200796	0.0016345
	0.0121685	0.026246	0.0206689	0.00646687	0.0179699	0.0133517	0.00203152
	0.0180549	0.0273537	0.0161828	0.00574826	0.0156381	0.0293954	0.00115471
	0.020434	0.030663	0.0202282	0.0043262	0.0248222	0.0129418	0.00143578
	0.0164483	0.0195182	0.0434622	0.00502654	0.0180768	0.0273042	0.00354327
	0.0160489	0.0201465	0.0342379	0.00569922	0.0182754	0.0254636	0.00127199
	0.0107163	0.0167373	0.0202051	0.0078263	0.0208103	0.0343146	0.0019675
	0.00908155	0.0241041	0.0425116	0.00776802	0.0182382	0.0189031	0.0193803
	0.00679176	0.0246617	0.0224929	0.00287121	0.0154123	0.0187308	0.00395177
	0.00442633	0.04161	0.0273121	0.00923702	0.018735	0.0165663	0.00547179
	0.00122402	0.0364659	0.021743	0.0062459	0.01793	0.0108888	0.0035024
	0.00353988	0.019038	0.0194543	0.00585677	0.0249986	0.0186877	0.001168
	0.00732955	0.0198646	0.0215552	0.015151	0.0250687	0.0225116	0.00169152
	0.00910865	0.0221538	0.0345003	0.0116381	0.0275144	0.010383	0.00473181
	0.00964709	0.0171768	0.022122	0.0031416	0.0242827	0.0107948	0.00170141
	0.0083754	0.0238789	0.023933	0.00641135	0.0338953	0.0224495	0.00018357
	0.0083974	0.0230319	0.0246537	0.006969	0.0403841	0.0201425	0.00129788
	0.00303812	0.0236418	0.015564	0.00301933	0.0255304	0.0120007	0.00079576
	0.0103997	0.0200842	0.0186916	0.00280178	0.0178542	0.0151246	0.00304909
	0.0136383	0.0247787	0.0403499	0.00824461	0.0204374	0.0111887	0.00194262
	0.00040713	0.0218569	0.0262059	0.00448415	0.0356329	0.00931779	0.00112094
	0.0114786	0.0225783	0.0247512	0.00391503	0.0135139	0.0252248	0.0208838
	0.011521	0.0163853	0.0405928	0.00457192	0.0267751	0.0146534	0.00178458
	0.0121922	0.0184032	0.0174121	0.0158946	0.0232132	0.0193091	0.00175339
	0.00471561	0.0356675	0.025823	0.00645225	0.0299019	0.0307327	0.0011567
	0.0051942	0.0085516	0.0388	0.0110689	0.0127221	0.0263384	0.0209425
	0.0116341	0.0148791	0.0200503	0.00802085	0.0223084	0.0226479	0.00262231
	0.00486494	0.0236733	0.0516016	0.00226263	0.0211499	0.043658	0.00350431
	0.00116631	0.0250313	0.0224529	0.00338077	0.0161449	0.0572164	0.00045584
	0.00734205	0.0220122	0.0146732	0.00288739	0.0190178	0.0241154	0.00139767
	0.00509385	0.0232807	0.0136648	0.00573096	0.014817	0.023792	0.00230588
	0.0189689	0.0217235	0.034849	0.00866732	0.0207933	0.0206616	0.00238554
	0.00438657	0.0204829	0.0222464	0.0028202	0.0149322	0.0289973	0.0004951
	0.00184624	0.0266656	0.0233711	0.00442341	0.021858	0.0237187	0.00952455
	0.0243986	0.0207275	0.0227383	0.0105746	0.021072	0.0206083	0.0100591
	0.00568237	0.0190018	0.0132085	0.0038602	0.0242918	0.02759	0.0068143
	0.00794776	0.0230113	0.0131502	0.00393552	0.0131945	0.0272877	0.00127724
	0.0268386	0.0261035	0.0359269	0.00904254	0.0230603	0.0268974	0.0141141
	0.0207059	0.0387088	0.0308909	0.0204022	0.0235757	0.0352864	0.0089872
	0.010017	0.0415563	0.0253118	0.00678251	0.0180785	0.0367177	0.00079906
	0.00733419	0.0175255	0.00981631	0.0114241	0.0159046	0.0214913	0.0011806
	0.00658729	0.0177522	0.0190257	0.0188463	0.0201473	0.0207142	0.00155761
	0.00410472	0.0280476	0.0143507	0.00593217	0.0179092	0.0186913	0.0103161
	0.012815	0.0256961	0.0219608	0.0049649	0.0155854	0.0435154	0.0122033
	0.0147438	0.020364	0.024888	0.00804445	0.0139582	0.0370111	0.0138666
	0.0166818	0.0392235	0.0174264	0.00283209	0.018984	0.0249649	0.00233486
	0.0156338	0.0325844	0.018606	0.00601499	0.0245958	0.0237424	0.0015147
	0.0100846	0.023484	0.0217669	0.0132679	0.0228533	0.0108208	0.00700402
	0.0106211	0.0370054	0.0160801	0.00897809	0.0346188	0.0195451	0.00178479
	0.00807662	0.0228309	0.0273348	0.00553361	0.0194641	0.0200979	0.00815413
	0.00864366	0.0186342	0.0170749	0.0096561	0.0191705	0.0253136	0.00154206
	0.01699	0.0294073	0.0200249	0.00573165	0.0375441	0.0186083	0.00294141
	0.00786772	0.0252049	0.0201163	0.007585	0.0215727	0.0201632	0.00319887
	0.0171709	0.0241156	0.0158338	0.00293852	0.0210638	0.022226	0.00596924
	0.00954983	0.0333057	0.0149429	0.00845651	0.021784	0.015607	0.00997282
	0.0151848	0.0275279	0.0221162	0.0032178	0.0387167	0.0215201	0.00685963
	0.0074816	0.0395549	0.0249568	0.00333179	0.0375858	0.0226386	0.0081204
	0.0114055	0.0247701	0.0252585	0.00479177	0.0165133	0.0194948	0.00975449
	0.00233933	0.0282394	0.0197191	0.00741856	0.0124996	0.019837	0.00826037
	0.00744963	0.019609	0.0184894	0.0044931	0.0325427	0.022383	0.00153271
	0.00205792	0.0185163	0.0220863	0.0139537	0.0136214	0.0169675	0.00648564
	0.010372	0.0224543	0.0160619	0.00688895	0.0203443	0.0258685	0.00509271
	0.00811124	0.0323843	0.0199923	0.00279759	0.0189525	0.0223095	0.00229383
	0.0165435	0.0247518	0.0184648	0.00655639	0.0324346	0.0235386	0.00217312
	0.0166021	0.0349101	0.0116682	0.00583722	0.0163337	0.0217297	0.00291295
	0.0115516	0.0111562	0.0207313	0.0046915	0.0248773	0.0194303	0.00156978
	0.0060981	0.010068	0.020671	0.00986765	0.0175988	0.016094	0.00613469
	0.0124819	0.0187492	0.0181333	0.00473748	0.0249439	0.0253041	0.00172503
	0.0105245	0.0166706	0.0267696	0.00507087	0.0226525	0.0202398	0.0298545
	0.00955487	0.0131861	0.0235588	0.00896193	0.0205904	0.024248	0.00242129
	0.00177274	0.0181683	0.0227939	0.0121986	0.00956288	0.0273151	0.00405147
	0.00549658	0.0395697	0.0286093	0.00408867	0.011869	0.0227765	0.00484494
	0.00317073	0.0342601	0.0333286	0.012496	0.0222761	0.0123444	0.0019231
	0.0105115	0.0329091	0.0318021	0.0129662	0.0212944	0.013969	0.00203317
	0.00526193	0.0220042	0.0313442	0.00829997	0.0233013	0.0219668	0.00488246
	0.00306816	0.028051	0.0349111	0.00852182	0.0135722	0.024486	0.00170154
	0.00226149	0.0307349	0.0217058	0.00378459	0.0360062	0.0125848	0.00508514
	0.011719	0.0214343	0.0416086	0.00634611	0.0329169	0.0321164	0.0043564
	0.00465114	0.0224006	0.0369864	0.0053335	0.0114944	0.00574599	0.0153275
	0.00475162	0.0113469	0.0229433	0.0118127	0.0306309	0.0166932	0.0178598
	0.00339025	0.0213207	0.0281971	0.0049571	0.0203087	0.0160344	0.0116805
	0.00306668	0.0317949	0.0169819	0.00969929	0.0194619	0.0247415	0.0160003
	0.00298264	0.0219444	0.014165	0.00808443	0.0251785	0.0178262	0.0167526
	0.0274612	0.0393874	0.0306587	0.00383671	0.0300149	0.0242351	0.00467569
	0.00913729	0.0249806	0.0243479	0.00410321	0.0203094	0.0184726	0.00415009
	0.00083573	0.0360137	0.0325	0.00866677	0.0219534	0.0202532	0.00314861
	0.0308282	0.0222353	0.0259349	0.00856122	0.016999	0.0104484	0.00252938
	0.0306938	0.0293405	0.0211604	0.00932813	0.012581	0.028818	0.0101303
	0.00043016	0.0202435	0.0232046	0.00587663	0.0161954	0.0318732	0.00353086
	0.0134617	0.0103105	0.0270717	0.00947809	0.0162362	0.0147213	0.00224106
	0.00934762	0.0282905	0.02492	0.0127359	0.011723	0.0182659	0.00221457
	0.00971914	0.0252897	0.0222639	0.0032348	0.0234983	0.0238516	0.00113501
	0.00076988	0.0224659	0.0191217	0.00967202	0.0128576	0.0127577	0.00197544
	0.00303324	0.0203185	0.0306125	0.00282903	0.0174049	0.0135693	0.00256114
	7.405e-05	0.0210412	0.0177218	0.00431363	0.0179346	0.0183998	0.0154747
	0.00112708	0.0214518	0.0216036	0.00811429	0.0341053	0.0246401	0.00495018
	0.00979417	0.0235203	0.0198604	0.0121138	0.0376691	0.027216	0.00612347
	0.00496151	0.0203212	0.0330852	0.00929047	0.0116326	0.0229826	0.00128161
	0.00842805	0.0207313	0.0264494	0.0136553	0.0332513	0.0231651	0.00154854
	0.0119687	0.0198299	0.0285231	0.00951867	0.0231503	0.0273284	0.00106679
	0.0131742	0.0348211	0.0212782	0.00638714	0.0155819	0.0261863	0.00081684
	0.00209147	0.0220705	0.0261958	0.00961183	0.0152276	0.0291106	0.00324378
	0.0148411	0.033801	0.0275429	0.0127302	0.0266097	0.0323231	0.00640333
	0.00320988	0.0366764	0.0316161	0.00290836	0.029332	0.0278887	0.00235435
	0.00280748	0.031517	0.0195701	0.00484315	0.0269511	0.0250292	0.00373649
	0.0177553	0.0365007	0.0129162	0.00505389	0.0163212	0.0193023	0.00293945
	0.0144743	0.0302238	0.0187525	0.00347713	0.0145905	0.0201488	0.0067128
	0.0102664	0.0292127	0.0292527	0.00584337	0.0214849	0.0169395	0.0031336
	0.00628821	0.0307152	0.0324051	0.00507764	0.0156524	0.0331828	0.00406969
	0.00714971	0.0240004	0.0291997	0.00522876	0.0170132	0.0214519	0.0019669
	0.00776066	0.030915	0.0359465	0.0076351	0.0205512	0.0161868	0.010728
	0.00800623	0.0303398	0.0397892	0.00518778	0.0274262	0.0223432	0.00326157
	0.00304437	0.0300629	0.0235911	0.00754583	0.0267669	0.0246829	0.00264017
	0.00632108	0.0188877	0.0329973	0.00525315	0.0293856	0.0328962	0.00145609
	0.0118115	0.0184611	0.0370735	0.00877557	0.00865488	0.0162258	0.00130521
	0.0214745	0.022218	0.0283804	0.00924988	0.0148914	0.0293587	0.0020119
	0.00205753	0.0354766	0.0120455	0.00845753	0.0117692	0.0163978	0.00318122
	0.0146811	0.0197821	0.0326395	0.00386089	0.0161337	0.0288586	0.00480499
	0.0220304	0.0336925	0.012184	0.00903612	0.0223731	0.0428277	0.0026261
	0.00264378	0.0180204	0.025233	0.00932486	0.0212689	0.0249938	0.00469637
	0.00175264	0.0198927	0.0256149	0.00443137	0.0143345	0.0126293	0.00586595
	0.00773212	0.0287552	0.0214812	0.00745197	0.0174419	0.0145167	0.0113177
	0.0118627	0.0294292	0.0185309	0.00693399	0.0209602	0.0104613	0.0042825
	0.00874343	0.0178387	0.0198563	0.00947577	0.0239096	0.0145161	0.00589834
	0.00979276	0.0214358	0.0209802	0.0125166	0.0159909	0.0215258	0.00461447
	0.00222672	0.0189406	0.031859	0.00882382	0.0177394	0.0152322	0.00702706
	0.0109775	0.0195884	0.0383348	0.00560057	0.0189678	0.0223585	0.00809051
	0.0147723	0.0214202	0.0430297	0.00350586	0.0213791	0.0204887	0.00205386
	0.00415309	0.0204587	0.0259696	0.00195479	0.0172552	0.0236415	0.00407531
	0.0106961	0.0158552	0.0479868	0.00674321	0.0151972	0.02436	0.00394544
	0.00376129	0.0166154	0.0596537	0.00720245	0.0289515	0.0400938	0.00423832
	0.014646	0.0118748	0.0283838	0.00754258	0.0153601	0.016643	0.00170262
	0.0149445	0.0127444	0.0293862	0.0105183	0.031846	0.0273458	0.00595368
	0.00311633	0.0392837	0.0357093	0.00782726	0.0201241	0.0222154	0.00151083
	0.0159988	0.0205009	0.021245	0.0100944	0.0290492	0.0236742	0.0020205
	0.00176685	0.0154504	0.0189183	0.0129035	0.0162529	0.0394197	0.00194478
	0.00180289	0.0192098	0.0218409	0.0102276	0.0217766	0.0344774	0.00713937
	0.0135828	0.0230914	0.0256537	0.0103173	0.0257016	0.0153109	0.00951221
	0.00352115	0.0223668	0.0260256	0.00345169	0.0271915	0.0203815	0.00359343
	0.0176741	0.0231132	0.0248677	0.00494285	0.0186408	0.0161247	0.00841666
	0.0113659	0.0207245	0.0235098	0.00701371	0.0218887	0.0237828	0.00433304
	0.00148965	0.0227568	0.022921	0.00687838	0.0179387	0.0186732	0.00207711
	0.0177119	0.0224684	0.0260913	0.00606545	0.0160765	0.0196797	0.00796749
	0.00160191	0.0297139	0.0212735	0.00734203	0.0141393	0.0264978	0.00642131
	0.0119942	0.00490659	0.023952	0.00320669	0.0157068	0.0285642	0.0192628
	0.0106887	0.026372	0.0391199	0.00655987	0.0122206	0.0253177	0.0217724
	0.00086019	0.0164907	0.0218188	0.00884854	0.0222085	0.0167482
	0.00064314	0.00478387	0.0663173	0.0073039	0.0143195	0.0295335
	0.00031724	0.0284417	0.027888	0.00369844	0.0168626	0.0192771
	0.00102833	0.0201071	0.0397455	0.00943275	0.0238205	0.0244929
	0.015441	0.0230629	0.0302249	0.0027929	0.0152063	0.0199348
	0.0151363	0.0306761	0.0194474	0.00735017	0.0117119	0.0388363
	0.019428	0.0161949	0.0212592	0.00363443	0.012055	0.010948
	0.003271	0.0188561	0.0440741	0.00362225	0.0208732	0.0177797
	0.0128223	0.0254506	0.0294502	0.00709283	0.014501	0.0215077
	0.0026459	0.0272901	0.0648641	0.0029617	0.00978085	0.0146736
	0.0189484	0.0289556	0.0431522	0.00442166	0.0268558	0.011761
	0.00218146	0.0264097	0.0459357	0.00403884	0.0326878	0.0148984
	0.0113837	0.024223	0.0539362	0.00608119	0.0119011	0.0155096
	0.0138723	0.0185009		0.00332776	0.0150153	0.0286884
	0.0108678	0.0232115		0.00404404	0.0164196	0.0289992
	0.0104728	0.0252013		0.00640793	0.025802	0.0201109
	0.0039473	0.028161		0.00920558	0.0313541	0.016538
	0.0165335	0.0261931		0.00904575	0.0350083	0.0145194
	0.00435151	0.025764		0.00833573	0.0243488	0.0423713
	0.0136507	0.0232839		0.00741573	0.0401429	0.0183329
	0.0034495	0.0187983		0.00540361	0.0290948	0.0304469
	0.0111656	0.0221909		0.00322378	0.030914	0.0261194
	0.0207053	0.0247201		0.0108231	0.0195475	0.0216498
	0.015562	0.0216194		0.010293	0.00911164	0.0318833
	0.0126587	0.0229376		0.00628835	0.0140438	0.027562
	0.0157571	0.0270977		0.00409879	0.0294625	0.0167066
	0.0153792	0.0198272		0.00985151	0.0116181	0.022191
	0.023016	0.0297676		0.00568045	0.0196728	0.0360309
	0.0213269	0.0374086		0.00874886	0.0187491	0.0201954
	0.0146802	0.0178695		0.00477004	0.0205021	0.0150924
	0.0122901	0.0308283		0.00517366	0.0235956	0.022486
	0.0148439	0.0173961		0.00340161	0.0160989	0.0183316
	0.0156461	0.0363073		0.00410916	0.0407119	0.0156941
	0.0158962	0.0245325		0.00410184	0.0232858	0.025023
	0.0164786	0.0180064		0.00230262	0.0260376	0.0321681
	0.0150837	0.0336503		0.00285255	0.0283739	0.0198532
	0.0130998	0.024649		0.0120084	0.0278006	0.0200576
	0.0116812	0.0265833		0.00409096	0.0334508	0.0219819
	0.00934569	0.0314104		0.00876388	0.0209558	0.0193702
	0.0114462	0.0145739		0.0084704	0.0321243	0.0233455
	0.00234162	0.0139654		0.00566709	0.0116798	0.0331938
	0.00578536	0.0128593		0.00663496	0.024483	0.0418496
	0.025666	0.0273623		0.00465279	0.014022	0.0141625
	0.0257101	0.025092		0.00458905	0.0321605	0.0109781
	0.00806488	0.0202846		0.00897757	0.0171673	0.0232308
	0.0222426	0.0190977		0.00963079	0.0233825	0.0353716
	0.00665741	0.0211078		0.00257341	0.0165736	0.029641
	0.0143316	0.0376309		0.0040246	0.023571	0.0203202
	0.0153254	0.0306018		0.00829114	0.0162769	0.0118405
	0.0099138	0.0271311		0.00569184	0.0148161	0.0350348
	0.0104853	0.0328127		0.00790034	0.0198189	0.0189433
	0.00520679	0.0260931		0.00614893	0.0140024	0.0214192
	0.014482	0.0287008		0.00927857	0.0138871	0.0196116
	0.0139581	0.0227536		0.00899857	0.0164141	0.0181471
	0.00391563	0.0225414		0.00783101	0.0213891	0.0401329
	0.0103598	0.0237147		0.00697345	0.0326688	0.0215979
	0.0105918	0.0235445		0.00887289	0.0174855	0.0190554
	0.00362106	0.0212242		0.00919453	0.0144721	0.0279538
	0.00510058	0.0343258		0.00539517	0.0174382	0.0276046
	0.00637136	0.0207131		0.00629462	0.0175023	0.0253518
	0.00949517	0.0396817		0.0115986	0.0208964	0.0184043
	0.00541687	0.0252661		0.00773467	0.017997	0.0191447
	0.00847883	0.0192801		0.00543082	0.0245588	0.0265705
	0.00668789	0.036007		0.00540329	0.0217854	0.0103708
	0.00667791	0.0379268		0.00935402	0.0191266	0.0213085
	0.00193137	0.019486		0.0132068	0.0258507	0.0289127
	0.0147075	0.0225044		0.0146602	0.0227496	0.0233781
	0.00810675	0.0371534		0.00951584	0.0208325	0.0242568
	0.00721558	0.0296794		0.00481665	0.030831	0.0144016
	0.0112605	0.0321153		0.00658287	0.0204872	0.0105275
	0.00811528	0.0212581		0.00614115	0.019823	0.0114239
	0.00587919	0.0094056		0.0151663	0.0162927	0.018811
	0.0071261	0.015713		0.0141492	0.0169348	0.0224452
	0.00720528	0.0267603		0.00886735	0.0317808	0.0188934
	0.00596189	0.00960186		0.00264292	0.0256436	0.0205289
	0.00938433	0.0254402		0.0049723	0.0244361	0.019082
	0.00173336	0.0223681		0.00194833	0.0167995	0.0212356
	0.00792671	0.0175526		0.0141648	0.0200574	0.0188079
	0.00102783	0.0198268		0.0130043	0.0168348	0.0189452
	0.0110221	0.0202626		0.00709435	0.023983	0.0168532
	0.00798682	0.0380113		0.00695821	0.0249862	0.0293391
	0.0121814	0.0297907		0.00999241	0.014943	0.0245669
	0.00397195	0.0222233		0.00697585	0.026865	0.0187982
	0.00280096	0.0306653		0.00843062	0.0143713	0.0156576
	0.00436928	0.0181181		0.00305126	0.0130652	0.025542
	0.00246159	0.0293825		0.00539105	0.0271334	0.0254445
	0.0105797	0.0228258		0.00415009	0.0182803	0.0214189
	0.00942619	0.0296687		0.00326272	0.0257056	0.0209209
	0.0080727	0.0308994		0.0114712	0.0188949	0.0128106
	0.00747099	0.0294384		0.0103614	0.0251939	0.0265832
	0.00091938	0.0321684		0.0166074	0.0191354	0.03232
	0.0119043	0.0178226		0.0129787	0.0124582	0.0186704
	0.0123863	0.0203854		0.00425064	0.0151723	0.0421905
	0.0076871	0.0335171		0.00318858	0.0299334	0.0175625
	0.00253932	0.0207561		0.00724113	0.0153305	0.0223478
	0.017461	0.0126939		0.00436991	0.0251913	0.0284655
	0.0165483	0.030252		0.00607284	0.0290397	0.0325336
	0.0194427	0.013314		0.00518366	0.0182857	0.0238018
	0.0136314	0.0282186		0.0120913	0.0170894	0.0169301
	0.0158811	0.0171525		0.0138166	0.0244428	0.0204841
	0.0132617	0.0284634		0.00495884	0.0180095	0.0260591
	0.00403395	0.0333806		0.00711415	0.0282736	0.0195462
	0.0177466	0.0179899		0.00576267	0.0170315	0.023237
	0.0138356	0.0186071		0.00946328	0.01423	0.0203026
	0.0182363	0.0200684		0.00880264	0.0204772	0.0181913
	0.00205799	0.025042		0.00869924	0.0204721	0.0252797
	0.00257896	0.0178335		0.00708927	0.0177481	0.0214274
	0.00769827	0.0538966		0.00462634	0.022382	0.0264361
	0.00268291	0.026602		0.0119801	0.0267565	0.0144463
	0.0148728	0.040041		0.00340368	0.0331645	0.0223832
	0.0124932	0.0311625		0.0110834	0.030735	0.0200116
	0.0150334	0.0434354		0.0111953	0.0145012	0.0140101
	0.00294982	0.0280115		0.00445046	0.0253058	0.0093502
	0.00324753	0.0272237		0.00523993	0.0264137	0.0175715
	0.0167291	0.0303231		0.00591951	0.025874	0.0122443
	0.0176063	0.0324765		0.00379621	0.0206225	0.0424527
	0.0182401	0.0313762		0.0032835	0.0225185	0.0181169
	0.0187875	0.0321388		0.0187992	0.0297353	0.0391695
	0.00445194	0.0260887		0.0122418	0.0218125	0.0442032
	0.00337945	0.0329426		0.00894302	0.0202913	0.0395576
	0.0166348	0.0435713		0.00358127	0.017577	0.0387164
	0.00471093	0.0151419		0.00324291	0.0145472	0.0339878
	0.0179838	0.0309189		0.00472669	0.0214138	0.024503
	0.016204	0.0326026		0.00419483	0.0186698	0.0279523
	0.0142074	0.0268925		0.00297825	0.0198781	0.0397595
	0.00191511	0.0262644		0.00250326	0.0213619	0.028085
	0.00837434	0.0154313		0.00391605	0.0248334	0.0234949
	0.00192808	0.0141433		0.0026135	0.0211657	0.0255677
	0.00939395	0.01073		0.00554216	0.0252797	0.0191681
	0.0241867	0.0191336		0.00433088	0.0378459	0.0136904
	0.0123608	0.0240497		0.00578138	0.0240474	0.0155741
	0.0236446	0.0279267		0.00616943	0.025972	0.0240154
	0.0196567	0.0258286		0.00452594	0.0242183	0.0287459
	0.00465172	0.0247618		0.00582588	0.0152133	0.0188157
	0.00121243	0.0239762		0.0131284	0.0259967	0.0100471
	0.0140098	0.0245792		0.00442608	0.0274154	0.00794995
	0.00125608	0.0326196		0.0127275	0.0297534	0.00878306
	0.00519023	0.0256546		0.00648536	0.0223669	0.0102518
	0.0020895	0.0301263		0.00306997	0.031236	0.0173195
	0.0134418	0.0259473		0.00380084	0.0275252	0.0156497
	0.00231804	0.0225268		0.00737314	0.0168098	0.0226467
	0.00105976	0.0206495		0.00747943	0.0157277	0.0105858
	0.00115101	0.0248286		0.0076165	0.0181944	0.0158165
	0.00090458	0.0227705		0.00824901	0.00823679	0.0217878
	0.015162	0.0190848		0.0123118	0.0229315	0.0221974
	0.0119172	0.0263098		0.00557282	0.0201164	0.0160699
	0.0104749	0.0242762		0.0129212	0.0130537	0.021932
	0.0114046	0.0281171		0.00696032	0.0252712	0.0233131
	0.00156376	0.0318371		0.0048917	0.0142127	0.0251917
	0.00824083	0.0147447		0.00479305	0.0213016	0.0138263
	0.00676312	0.0247066		0.0043164	0.0205421	0.018327
	0.0009126	0.0126861		0.012431	0.0216318	0.0120787
	0.013717	0.0247992		0.00445035	0.0175959	0.0117034
	0.00113937	0.0261054		0.0069251	0.0217435	0.0153376
	0.0120486	0.0240665		0.010926	0.0212164	0.019994
	0.00518712	0.0270978		0.00542443	0.0110797	0.0186607
	0.00345178	0.0197713		0.00905952	0.0094213	0.0249048
	0.0215957	0.0252035		0.00666621	0.0283858	0.010549
	0.021222	0.0200486		0.0212627	0.0184582	0.0210292
	0.00864445	0.0252754		0.0150586	0.0307866	0.00821053
	0.0218274	0.0186425		0.00746335	0.0171806	0.0148381
	0.0118619	0.0247655		0.00660193	0.0198026	0.0220428
	0.0180875	0.0228593		0.0041699	0.0240348	0.0148877
	0.0123624	0.0249431		0.00417641	0.0239209	0.0172804
	0.0125573	0.0200066		0.00305752	0.0169426	0.0203372
	0.010799	0.0201492		0.00999919	0.0218445	0.0244336
	0.0173002	0.0237127		0.0100144	0.0170183	0.0175555
	0.011242	0.0253657		0.00837044	0.0149247	0.0185976
	0.0204895	0.0224956		0.0103832	0.0179423	0.0149633
	0.011946	0.0170933		0.011463	0.0157609	0.0125931
	0.0121813	0.0240411		0.00819969	0.0155736	0.0218531
	0.0102072	0.0254044		0.00328013	0.0154056	0.0161908
	0.010743	0.0276362		0.00216156	0.0206034	0.0207436
	0.0130147	0.0204015		0.00603395	0.0193412	0.0202794
	0.025426	0.0206744		0.00581246	0.0182625	0.0137106
	0.0093688	0.0237809		0.01219	0.022418	0.0299802
	0.0246658	0.0221474		0.00735455	0.0281009	0.0162289
	0.00596747	0.0196699		0.00654097	0.026487	0.00681288
	0.00671556	0.0243007		0.00821467	0.0252543	0.0176512
	0.00878434	0.0238289		0.00690552	0.0130867	0.0241953
	0.00902848	0.0227902		0.00248241	0.0213593	0.0168138
	0.00753914	0.0341914		0.00504404	0.0216764	0.020268
	0.00081595	0.0242561		0.0064145	0.0169868	0.0204099
	0.00179067	0.0329784		0.00616301	0.0193174	0.0184985
	0.0132534	0.02842		0.00759223	0.0227336	0.0182204
	0.00779278	0.0239664		0.0114256	0.0301377	0.0207512
	0.00597544	0.0222862		0.00280276	0.0150483	0.0163673
	0.00627475	0.0228392		0.00704188	0.0153052	0.0162515
	0.00768374	0.0164559		0.00335278	0.0148883	0.0219285
	0.00073339	0.0242075		0.00692917	0.0166392	0.0222529
	0.00074849	0.0275766		0.00688078	0.0236339	0.0190275
	0.0101559	0.0196236		0.00675574	0.0214589	0.0206215
	0.00485537	0.0247753		0.00744521	0.0332963	0.0167889
	0.00087686	0.0181243		0.00527057	0.0228947	0.028568
	0.0103356	0.0150053		0.00521242	0.0338612	0.0208049
	0.00449521	0.0320948		0.00499483	0.0146662	0.0173113
	0.0125659	0.0315337		0.00868064	0.0160673	0.0262681
	0.0031262	0.0316282		0.00524785	0.015336	0.0162889
	0.0009914	0.0206008		0.00451925	0.0211105	0.0245198
	0.00136057	0.027152		0.00598382	0.0190401	0.0165521
	0.00118281	0.0254851		0.0037025	0.023793	0.0168095
	0.00139678	0.0228284		0.00684381	0.0166145	0.0179378
	0.0118992	0.0136534		0.00554742	0.0233993	0.0194615
	0.0144944	0.0189072		0.00458256	0.0198922	0.0187002
	0.0111522	0.0132246		0.00434569	0.0211641	0.0210771
	0.0136284	0.0194526		0.00886048	0.0162269	0.0219532
	0.00199183	0.0161411		0.00727866	0.0171454	0.0210715
	0.000888	0.0179557		0.00291595	0.0161489	0.0251235
	0.00079445	0.0300089		0.00960985	0.0214525	0.0167659
	0.0295101	0.0297245		0.00667139	0.0236776	0.0143394
	0.0279369	0.019497		0.0128975	0.0193143	0.0222411
	0.0120629	0.0294196		0.0137812	0.0237236	0.0180185
	0.014999	0.0187163		0.00528233	0.0246868	0.0256724
	0.0137432	0.0169622		0.00718324	0.0326838	0.0125275
	0.0208769	0.0212866		0.0148481	0.0162362	0.0168785
	0.0148956	0.0192948		0.0115588	0.0157458	0.0217094
	0.0176631	0.0250552		0.0105145	0.0198712	0.0160202
	0.00080227	0.0326171		0.0063494	0.0125662	0.0219825
	0.0156929	0.0372846		0.00754208	0.0307596	0.0192697
	0.0173212	0.021787		0.00595243	0.0224063	0.0197233
	0.00216632	0.0266621		0.00924075	0.0141117	0.0221225
	0.00208858	0.0202739		0.0121209	0.0256828	0.0199561
	0.00113162	0.024868		0.0148834	0.0214485	0.0200723
	0.0247537	0.0196368		0.00467624	0.0238584	0.0109896
	0.00315487	0.0359163		0.00617662	0.0204266	0.0139045
	0.00266161	0.0389743		0.00464787	0.015466	0.0291901
	0.011382	0.0238313		0.00526755	0.0125361	0.0205966
	0.013098	0.0210989		0.0193033	0.018246	0.0321256
	0.0103445	0.0272526		0.0139041	0.0184407	0.0176807
	0.0304034	0.0202289		0.0217275	0.0131293	0.0148346
	0.0190901	0.0257694		0.00278316	0.0294107	0.0105389
	0.0119642	0.0264374		0.00583639	0.0161998	0.0238705
	0.0180979	0.021212		0.0133543	0.0173019	0.0235623
	0.0110179	0.0279837		0.0128517	0.0155382	0.0236324
	0.0205292	0.0198342		0.0115407	0.0153106	0.0284859
	0.00154412	0.0288842		0.00733947	0.0206376	0.0293008
	0.00159451	0.0198824		0.010011	0.0236196	0.0314557
	0.012003	0.028456		0.00704243	0.0220681	0.0304811
	0.0113418	0.0345871		0.007091	0.0185445	0.0160753
	0.0106888	0.0325491		0.00613305	0.0157978	0.0225038
	0.0151134	0.0337069		0.00808583	0.0113599	0.0155584
	0.0154499	0.0213054		0.00415335	0.0185381	0.0125712
	0.00597376	0.0296756		0.00965083	0.018668	0.0195523
	0.014257	0.0280679		0.0125505	0.0177055	0.022134
	0.01086	0.0275496		0.00197862	0.0152939	0.0163949
	0.00147318	0.0197204		0.0103482	0.0199044	0.0232882
	0.00148967	0.0188392		0.0111958	0.0227835	0.0240093
	0.0159641	0.020078		0.0113671	0.0268713	0.0273335
	0.0177544	0.0308202		0.00705281	0.014635	0.0183083
	0.0154791	0.0194292		0.00565577	0.0161446	0.0310527
	0.0184022	0.0259145		0.0144233	0.0142199	0.0155686
	0.00853181	0.0231068		0.00272132	0.0297072	0.0222031
	0.00924255	0.0253303		0.00681884	0.0165004	0.0170081
	0.0204923	0.0237472		0.00741804	0.0112132	0.0149243
	0.0229265	0.0259518		0.00240817	0.0220344	0.0166939
	0.00664607	0.0173831		0.0012982	0.0178483	0.0145206
	0.0166676	0.0145515		0.0122342	0.0129593	0.0198132
	0.0207582	0.0198746		0.0126417	0.019416	0.0199497
	0.0197637	0.0167488		0.00595567	0.0128546	0.0215677
	0.0190901	0.0118472		0.00899556	0.01984	0.0124228
	0.0141794	0.0124034		0.00947141	0.0192605	0.0237888
	0.00934597	0.0120542		0.0035369	0.0276808	0.0156826
	0.0110606	0.0236023		0.00953235	0.0229244	0.0163613
	0.00991387	0.035208		0.0100307	0.018621	0.0143002
	0.00449798	0.0355165		0.0038315	0.0142445	0.0179645
	0.00131233	0.0183228		0.00723777	0.0216696	0.0200831
	0.0190748	0.0187798		0.00373294	0.0149004	0.0205399
	0.0040206	0.0210059		0.00210884	0.0256928	0.0165526
	0.0180267	0.00798897		0.00461402	0.0256761	0.0166901
	0.00098565	0.0198242		0.00301056	0.0220123	0.0196209
	0.00090526	0.0154319		0.00580108	0.0176096	0.0173676
	0.00127906	0.0168646		0.00336139	0.0117745	0.0201405
	0.0016136	0.0195614		0.00353498	0.0192201	0.0231461
	0.00491817	0.0160773		0.00884738	0.0200296	0.020281
	0.00217162	0.0188783		0.00656068	0.0131657	0.0221585
	0.00450005	0.0148514		0.00276132	0.0108282	0.0301833
	0.00916199	0.0120495		0.00961068	0.0131248	0.012334
	0.00944632	0.0291702		0.00949768	0.0223396	0.0234353
	0.0100932	0.0155572		0.00904608	0.0250674	0.0136917
	0.0229682	0.00548518		0.0112521	0.0211161	0.0234362
	0.00149025	0.0214753		0.0119696	0.013281	0.0142427
	0.00067468	0.0310808		0.00947891	0.0148019	0.0256318
	0.0214992	0.0218005		0.00823115	0.0158563	0.0187683
	0.00386114	0.0294369		0.00167498	0.0274963	0.0211075
	0.00101386	0.0179215		0.00922847	0.0118903	0.0233634
	0.00478156	0.0208144		0.00810524	0.0167675	0.0285229
	0.0236132	0.0330844		0.00284522	0.0160394	0.0262753
	0.00121249	0.0281928		0.0079036	0.0168323	0.018836
	0.0268391	0.0217279		0.00925559	0.0164385	0.0200521
	0.00705567	0.0242802		0.0152911	0.0210484	0.0410399
	0.0155493	0.0219312		0.00685927	0.0183173	0.0196331
	0.00267537	0.0254018		0.00742796	0.0104414	0.0261903
	0.0173725	0.0258457		0.0104681	0.0119232	0.0274127
	0.00220149	0.0294525		0.0121333	0.0122991	0.0298917
	0.00171976	0.0252485		0.00219046	0.0152676	0.0150371
	0.0165148	0.0304799		0.0120685	0.0157617	0.0246426
	0.0153923	0.0239815		0.00634251	0.0110608	0.0225795
	0.0202579	0.0222151		0.014017	0.0137844	0.0318436
	0.0237188	0.0252196		0.00442845	0.0158688	0.0221445
	0.00789435	0.0251739		0.00594826	0.0194055	0.0236545
	0.00802889	0.0360186		0.0115736	0.0284577	0.0289209
	0.0185449	0.0174195		0.0014485	0.0156726	0.0255018
	0.00985593	0.0220725		0.00869643	0.0177886	0.0408804
	0.00821231	0.0278066		0.00703369	0.015976	0.0227271
	0.00977133	0.026373		0.00868322	0.0218926	0.00780516
	0.0131253	0.0180865		0.00899366	0.0199996	0.0292166
	0.00621639	0.0185596		0.0101691	0.017228	0.0220218
	0.00603415	0.0221168		0.0109578	0.0172645	0.0150747
	0.0135046	0.0276181		0.011853	0.0131477	0.0252893
	0.01525	0.0275665		0.00904783	0.0244011	0.0210555
	0.00145198	0.0256085		0.0040137	0.0155689	0.0426613
	0.0148811	0.0208259		0.00724108	0.013901	0.0222097
	0.00151473	0.0207779		0.007572	0.015472	0.0190376
	0.00923573	0.0239508		0.00423546	0.0138669	0.0132832
	0.00908079	0.0208628		0.00427398	0.019681	0.0207011
	0.00974602	0.0157412		0.00218878	0.0211255	0.0348428
	0.0251046	0.0176504		0.00435162	0.034952	0.0229104
	0.0144952	0.0217908		0.00526306	0.0320758	0.0232486
	0.0163334	0.0206166		0.0058882	0.0209093	0.0245154
	0.0237087	0.0250732		0.00387498	0.0204824	0.0245292
	0.0106791	0.0144754		0.00476921	0.0184924	0.0153177
	0.00694922	0.0165611		0.00599831	0.0152197	0.0257287
	0.0129903	0.0250428		0.00484617	0.0197961	0.0255209
	0.0188648	0.0223218		0.00572836	0.0196987	0.0107999
	0.0197027	0.0136699		0.00548158	0.0212924	0.0185617
	0.00908647	0.0375023		0.0189381	0.0245162	0.0149501
	0.00608641	0.0205535		0.00785694	0.025047	0.0097269
	0.00125203	0.0192432		0.0193801	0.0117404	0.00637618
	0.0138473	0.0237682		0.00784017	0.0148966	0.024291
	0.0136923	0.0310195		0.00541625	0.0226627	0.0143401
	0.0128543	0.022074		0.00965121	0.0259775	0.0191554
	0.0131391	0.0361056		0.0106655	0.0155748	0.0242257
	0.0151168	0.0177797		0.00610572	0.0155272	0.0256834
	0.0189391	0.0605638		0.00552682	0.0257668	0.0206451
	0.0188175	0.0425147		0.0100297	0.00801615	0.0210365
	0.0160649	0.0180687		0.00273525	0.020106	0.01564
	0.0143948	0.0211589		0.00871841	0.0132312	0.0148883
	0.0202647	0.0194418		0.00726778	0.0167926	0.0344128
	0.0143311	0.0166144		0.00507917	0.0224788	0.025475
	0.0144233	0.0352875		0.00409586	0.0180546	0.0333794
	0.0138023	0.038438		0.00436685	0.0260233	0.0315428
	0.0141475	0.0335534		0.00492252	0.0170964	0.0202754
	0.00352601	0.0144902		0.00469014	0.0147433	0.0298784
	0.00396981	0.0293504		0.0103036	0.0264428	0.02596
	0.00428206	0.0208938		0.00970105	0.0153227	0.0211164
	0.0179028	0.0224914		0.00863522	0.0253979	0.0305138
	0.0132477	0.0294779		0.00202578	0.0297119	0.0240543
	0.0127058	0.0136365		0.00571474	0.0158971	0.0265238
	0.00939953	0.0178439		0.00352239	0.0184	0.023548
	0.0196919	0.0249171		0.00357846	0.0221184	0.0206102
	0.0150511	0.0222886		0.013699	0.0177718	0.0268619
	0.00525445	0.0160663		0.00301439	0.0196031	0.0205022
	0.0061818	0.0157923		0.00736646	0.00754125	0.0223121
	0.00653074	0.018553		0.00413886	0.0243703	0.0151775
	0.00252074	0.0230095		0.00431883	0.0171475	0.0132096
	0.00525352	0.0337365		0.00579644	0.0265652	0.0190904
	0.0113403	0.0168557		0.00977031	0.0286136	0.0228981
	0.0136302	0.0257757		0.0114398	0.0184689	0.0181164
	0.0135407	0.0185098		0.0108636	0.0199497	0.0151127
	0.0148329	0.0203097		0.00241998	0.0181017	0.0220164
	0.0138398	0.0177414		0.00534108	0.0177415	0.0166908
	0.0142848	0.0239088		0.0053962	0.0142599	0.0142677
	0.0218467	0.0342437		0.00618672	0.0150165	0.0205362
	0.0111357	0.0335423		0.00809644	0.0290746	0.0221681
	0.00410053	0.0150076		0.00685304	0.0174112	0.0185433
	0.00172913	0.0250853		0.0104747	0.0244326	0.0137278
	0.0203885	0.0355398		0.00586551	0.0481321	0.028507
	0.00539564	0.020066		0.010573	0.0195069	0.0175825
	0.0188412	0.0205801		0.0122598	0.028957	0.0254492
	0.0179303	0.0373559		0.00447026	0.0266715	0.0143999
	0.0192611	0.0192135		0.00872854	0.0286168	0.0223717
	0.00261393	0.0339835		0.00762604	0.0166484	0.0355882
	0.0160714	0.0169932		0.00330016	0.0312613	0.0367743
	0.0142315	0.0171453		0.00425785	0.0217228	0.0137219
	0.00074302	0.019241		0.0137134	0.018099	0.0341142
	0.00409127	0.0175359		0.012788	0.0156096	0.0159753
	0.00975715	0.0232878		0.00571174	0.0172439	0.0124947
	0.0030516	0.0198653		0.00982145	0.0205977	0.0189973
	0.00596469	0.0166881		0.00712316	0.0191034	0.0244365
	0.00641794	0.0232646		0.00628364	0.0196686	0.0390121
	0.0151949	0.0209535		0.00353644	0.0288996	0.0243673
	0.00791646	0.022371		0.00705263	0.0198872	0.0243136
	0.00115169	0.0200318		0.00144756	0.0162457	0.0194317
	0.00660667	0.022944		0.00481198	0.0282419	0.0133288
	0.017122	0.0263144		0.005118	0.0231812	0.0201772
	0.0160058	0.0194497		0.00497699	0.0172026	0.0213173
	0.0219601	0.026604		0.0139484	0.0254458	0.0152856
	0.00103925	0.03246		0.00841268	0.0136636	0.0108209
	0.00714875	0.0292519		0.00941838	0.011639	0.0156425
	0.00865033	0.0215995		0.0117362	0.0182921	0.0202835
	0.00210704	0.0203095		0.0125721	0.0277233	0.0267049
	0.00669054	0.0237579		0.0121891	0.0194694	0.0270003
	0.0140832	0.0257401		0.0260038	0.0217152	0.0192991
	0.0149736	0.0215477		0.0101964	0.0214033	0.0144376
	0.00238675	0.0338516		0.0251368	0.0248895	0.017043
	0.00257933	0.0359094		0.0139787	0.0271796	0.0170719
	0.00759535	0.0183347		0.00244134	0.0168755	0.0355134
	0.00882275	0.0197492		0.0108433	0.014613	0.032179
	0.0077528	0.0248624		0.00478725	0.0125343	0.033212
	0.00302441	0.02261		0.00521482	0.0202789	0.0279057
	0.00316683	0.0227106		0.00878313	0.0126508	0.0184285
	0.00213811	0.0199061		0.00763296	0.0193386	0.0213555
	0.00280152	0.0282151		0.00951021	0.0281155	0.0178091
	0.00834404	0.0271327		0.0119075	0.0203063	0.0262444
	0.00229484	0.024294		0.00329102	0.0220611	0.0344931
	0.0144885	0.0231402		0.00952864	0.0189314	0.022143
	0.00339466	0.0197296		0.00483838	0.0196204	0.0386951
	0.015534	0.0189328		0.00579702	0.0271257	0.0260288
	0.00331952	0.0169803		0.00637268	0.0186051	0.0241521
	0.00120226	0.0271036		0.00272423	0.0286007	0.0145282
	0.0157079	0.0191527		0.00288762	0.0193174	0.0125359
	0.0149957	0.0203323		0.00685791	0.0181369	0.0181284
	0.0132074	0.0252411		0.00233779	0.026268	0.0152095
	0.013929	0.0287791		0.00236578	0.0208539	0.0231993
	0.0136843	0.0367324		0.00777253	0.0161693	0.0230615
	0.0241996	0.0290862		0.00979945	0.0173227	0.0229235
	0.0229939	0.0395754		0.0088256	0.0094887	0.042329
	0.0150785	0.0304727		0.00893522	0.0261949	0.0426301
	0.0262497	0.040555		0.00657577	0.0220138	0.0101211
	0.0139896	0.0395248		0.00719306	0.0192995	0.0243389
	0.0300194	0.0212635		0.00908597	0.018467	0.0263004
	0.015686	0.0257128		0.017112	0.0126744	0.0243778
	0.0153935	0.0256832		0.00719833	0.0158009	0.0200584
	0.00387166	0.0209172		0.00929783	0.0104749	0.0168038
	0.00165028	0.0206779		0.00921802	0.0121149	0.0248182
	0.0111768	0.0249767		0.00646746	0.0272181	0.0376891
	0.0111472	0.0190613		0.0127103	0.0395523	0.0246535
	0.01064	0.021344		0.00602718	0.0156483	0.0203553
	0.00902961	0.0144314		0.0106157	0.0247478	0.016138
	0.0150313	0.0172042		0.00375518	0.0162017	0.0247903
	0.0173299	0.0277184		0.00234461	0.0102801	0.0186672
	0.0113669	0.0231573		0.00447659	0.0197447	0.0353362
	0.0127306	0.0239861		0.00210564	0.0303975	0.0187842
	0.0139493	0.0335443		0.00215518	0.0208061	0.0237865
	0.00212483	0.0225492		0.00386636	0.016631	0.0210013
	0.0134032	0.0251194		0.00691538	0.0295186	0.0197706
	0.0022996	0.0173705		0.00458869	0.0306542	0.0141675
	0.0226334	0.0250112		0.00335458	0.025722	0.0191785
	0.00358815	0.0195646		0.00467943	0.0239074	0.0239777
	0.00205117	0.0328973		0.00798139	0.0143684	0.0258219
	0.0018049	0.025058		0.00417358	0.0164287	0.0418715
	0.012876	0.0362507		0.00796129	0.0204751	0.0366442
	0.00205195	0.0293367		0.0127082	0.0190198	0.0273573
	0.0203902	0.0197609		0.0111551	0.0193549	0.017241
	0.00737494	0.0253634		0.00682026	0.01834	0.0165598
	0.0109242	0.0241164		0.00270375	0.0220791	0.0186846
	0.0043169	0.0325126		0.00283044	0.0167665	0.0258746
	0.0286982	0.0306989		0.0108657	0.0210826	0.0288732
	0.0191483	0.0193541		0.00279275	0.0189937	0.0251742
	0.00559952	0.0124382		0.00901141	0.0210276	0.0246915
	0.0137724	0.0250966		0.00359297	0.01847	0.0242223
	0.0175095	0.0256751		0.0116594	0.0174463	0.00992281
	0.00381331	0.0256624		0.0097898	0.0161981	0.0247935
	0.0180928	0.0205622		0.00869118	0.0158311	0.0334033
	0.0167283	0.0209458		0.00723252	0.013381	0.0157041
	0.0175012	0.022961		0.0123535	0.0126687	0.0223872
	0.0206105	0.0218421		0.00735284	0.0155407	0.00998129
	0.0203889	0.0253351		0.006596	0.0265133	0.0254175
	0.013563	0.0268179		0.00705393	0.0145194	0.0283951
	0.00286712	0.015515		0.00435854	0.0178222	0.0245189
	0.00274808	0.0230234		0.0091136	0.0204753	0.0167396
	0.0159183	0.0176257		0.0117108	0.0148803	0.015958
	0.0261495	0.0216231		0.0102147	0.0254485	0.0110846
	0.0287901	0.0247142		0.00855324	0.0212781	0.0171874
	0.0187244	0.0277593		0.0120931	0.0237844	0.0187259
	0.0169143	0.0277184		0.00257568	0.010133	0.0154464
	0.0152432	0.0178038		0.00982001	0.019779	0.0101559
	0.0130837	0.0166906		0.00273411	0.0200459	0.0188604
	0.0163669	0.0205078		0.00330145	0.0162443	0.0108533
	0.0118761	0.0272604		0.0122458	0.0310138	0.0155606
	0.0122685	0.0213802		0.00420232	0.0143858	0.0252974
	0.0112934	0.0196296		0.0101561	0.0219957	0.0244634
	0.0131679	0.020547		0.011553	0.00993113	0.0123193
	0.0132453	0.0314634		0.0210203	0.0166551	0.0171756
	0.0115919	0.0309342		0.00409045	0.0224768	0.020872
	0.0104127	0.0282966		0.00736071	0.0270092	0.0453933
	0.0068963	0.0293169		0.00406834	0.0161693	0.0206223
	0.018436	0.0330407		0.00396192	0.0191397	0.0376369
	0.0046984	0.0239945		0.00423856	0.0236629	0.0254463
	0.0178527	0.033711		0.0041942	0.0295067	0.01407
	0.0151486	0.0202056		0.00616933	0.0274449	0.00952537
	0.0167854	0.0233214		0.00281469	0.0208104	0.02464
	0.0163508	0.0160701		0.00577254	0.0181783	0.024909
	0.0167912	0.0285768		0.0045455	0.0278547	0.0218106
	0.00158248	0.0217669		0.00738538	0.0301482	0.0188641
	0.00252903	0.0205444		0.00704188	0.0178367	0.0229328
	0.00199818	0.0314543		0.00903102	0.0117816	0.0235219
	0.0302057	0.0363179		0.00720211	0.0165582	0.0293532
	0.0248439	0.0277068		0.00784169	0.0349048	0.0539542
	0.0140093	0.0250632		0.0102943	0.023349	0.0185616
	0.0309355	0.0274786		0.0106494	0.0165992	0.0202938
	0.0117268	0.0321088		0.00725955	0.0146613	0.0207373
	0.0141812	0.0333245		0.0101921	0.0182262	0.0170798
	0.0136993	0.0261772		0.00459901	0.0242821	0.0231905
	0.0123285	0.0244441		0.00859025	0.0135315	0.0265207
	0.0112458	0.0150678		0.00941788	0.0175181	0.0183274
	0.0133338	0.030463		0.00614272	0.0180974	0.017733
	0.00857705	0.029553		0.00414906	0.0170243	0.0334643
	0.00817864	0.028712		0.00213725	0.0184603	0.0198039
	0.0129004	0.024535		0.00734593	0.0137365	0.0219237
	0.0140376	0.00513778		0.0078746	0.0199633	0.0160361
	0.00566984	0.0153417		0.00424469	0.0234021	0.0203618
	0.00159619	0.0179662		0.00475709	0.0203165	0.0269118
	0.00058714	0.015774		0.00876632	0.0160692	0.0272595
	0.00253659	0.024116		0.00579084	0.0171489	0.0169103
	0.017726	0.0145653		0.00883309	0.0220632	0.013504
	0.0213036	0.0220602		0.00968176	0.0143336	0.0196129
	0.0196938	0.0223839		0.00784414	0.0162289	0.0217894
	0.0209596	0.0230972		0.00321603	0.0171185	0.015653
	0.00154979	0.0185361		0.00332649	0.0182625	0.0401207
	0.0204956	0.0234786		0.0126546	0.0242291	0.0205827
	0.0207251	0.0387339		0.00418947	0.0218291	0.0201988
	0.00350961	0.0251107		0.00389398	0.0266909	0.0143233
	0.00939656	0.0358697		0.00613366	0.0233013	0.0164781
	0.00891957	0.0159133		0.00264948	0.0170253	0.0359729
	0.0151059	0.0110341		0.00275361	0.0238843	0.0213523
	0.0142733	0.0329424		0.0104174	0.023377	0.0288527
	0.011227	0.0187591		0.00397423	0.0161795	0.0158426
	0.011895	0.0247417		0.00352661	0.0122916	0.016463
	0.00200113	0.0266538		0.00433894	0.0418267	0.0213944
	0.0128344	0.0262162		0.00370322	0.0120717	0.0187377
	0.0133035	0.0316848		0.00343064	0.0274776	0.0156604
	0.0202674	0.0248019		0.00480617	0.0164667	0.0280937
	0.0116277	0.0350137		0.00285741	0.0243024
	0.0123833	0.0227111		0.00511637	0.015535
	0.0133501	0.0245852		0.00816324	0.0173678
	0.0200314	0.0231981		0.0137497	0.0194504
	0.0139128	0.0249392		0.0113666	0.0194394
	0.0166709	0.0190036		0.00700401	0.0228984
	0.0198292	0.0230019		0.00642972	0.0260937
	0.00259948	0.0242298		0.00768787	0.0335548
	0.0196722	0.0244496		0.0051642	0.0270438
	0.0142937	0.019413		0.00443385	0.0295709
	0.013213	0.0173414		0.00386799	0.0224571
	0.0147211	0.0178038		0.00616834	0.023817
	0.0145644	0.023054		0.00875984	0.0265143
	0.0121524	0.0258601		0.00851628	0.0318808
	0.014019	0.0168915		0.0108098	0.0204733
	0.00725359	0.0184142		0.00778176	0.023048
	0.0110221	0.018838		0.00607259	0.0185367
	0.0094443	0.0208164		0.00938082	0.0447853
	0.0140705	0.0244675		0.00400592	0.0161728
	0.0132206	0.0387317		0.005957	0.0294639
	0.00413692	0.0352318		0.0110653	0.0446004
	0.0127631	0.0256276		0.00510888	0.0203716
	0.0117014	0.0198724		0.00407954	0.0171244
	0.0170588	0.0250618		0.00340496	0.0209031
	0.0204629	0.0310545		0.00251549	0.0173633
	0.0155326	0.0349909		0.00406805	0.0168644
	0.0157371	0.034256		0.00753305	0.0208407
	0.0168006	0.0213467		0.00858658	0.0243043
	0.020587	0.020268		0.0070956	0.0182558
	0.0158607	0.0399133		0.00408342	0.0158999
	0.00107276	0.0192852		0.00534707	0.020081
	0.00132097	0.0351645		0.00802386	0.0256724
	0.00145064	0.0405865		0.0104843	0.0129258
	0.00268568	0.0360321		0.010615	0.0139249
	0.0117348	0.0278213		0.0074371	0.0231771
	0.0139331	0.0228656		0.0061071	0.00916734
	0.00525876	0.0295699		0.00401653	0.0166391
	0.012606	0.0216261		0.0037099	0.0291319
	0.00177107	0.0250349		0.00942859	0.0153787
	0.00780081	0.0192105		0.00412587	0.0132843
	0.00589064	0.036853		0.00412208	0.0161845
	0.0195539	0.0151115		0.0105287	0.0162385
	0.0198258	0.0269514		0.00199168	0.0185448
	0.0139167	0.0393409		0.00293658	0.0229932
	0.0165219	0.00877129		0.0103924	0.00769709
	0.0145236	0.0290251		0.00771209	0.0139552
	0.0161693	0.0198104		0.0106917	0.0102095
	0.0149962	0.0231948		0.00609308	0.0316304
	0.0122363	0.024573		0.00226178	0.0110558
	0.0132281	0.0193098		0.0105547	0.0309693
	0.014196	0.014532		0.00353661	0.0112481
	0.0128955	0.0253019		0.00338427	0.0171942
	0.0136559	0.0244868		0.00601613	0.0290249
	0.0130437	0.0195242		0.00383944	0.0145448
	0.0136687	0.0237563		0.0135768	0.0263921
	0.013083	0.0198906		0.0107246	0.0193754
	0.0226964	0.020821		0.00777884	0.0145608
	0.0112284	0.0204243		0.0095996	0.0168789
	0.0223678	0.0226806		0.00796402	0.0182426
	0.00335646	0.0286313		0.00945852	0.0178262
	0.0138023	0.0334601		0.00590887	0.0177657
	0.0145688	0.033963		0.00566346	0.0257737
	0.0141703	0.0255393		0.00670679	0.015251
	0.0137279	0.0186511		0.00544565	0.0173149
	0.0153067	0.0204058		0.00462217	0.0102829
	0.017844	0.027782		0.00866955	0.0105589
	0.0170878	0.0194455		0.00985563	0.0171992
	0.00234822	0.025002		0.00884974	0.0232777
	0.00384726	0.0298419		0.00988846	0.0124481
	0.0048544	0.0185099		0.015168	0.0310913
	0.0168099	0.035808		0.00421992	0.0182218
	0.00755774	0.0362885		0.00913723	0.01593
	0.00792623	0.019592		0.014622	0.0143833
	0.00741404	0.024069		0.00256766	0.0251492
	0.00829037	0.0259748		0.00995536	0.0146817
	0.0112104	0.0341806		0.0111896	0.0168259
	0.0126976	0.0276956		0.00510113	0.0162166
	0.00658421	0.0284		0.00379093	0.0143579
	0.0108828	0.0287689		0.00601831	0.0204484
	0.0171869	0.022961		0.0129894	0.0195171
	0.0172109	0.0258842		0.00778083	0.0160133
	0.00644534	0.0241039		0.0136006	0.0223477
	0.00790475	0.0292661		0.00827288	0.0247489
	0.0109502	0.0172407		0.00437899	0.0249922
	0.0228547	0.0207205		0.0152064	0.0266981
	0.00690503	0.0286358		0.00748174	0.022922
	0.0186635	0.0220944		0.00676405	0.030377
	0.00605844	0.0252469		0.00487776	0.0232632
	0.00765168	0.0170648		0.0113883	0.0205483
	0.0222013	0.0245218		0.0127171	0.025431
	0.0144411	0.025751		0.00626007	0.0224925
	0.00775926	0.0336738		0.0140689	0.0177961
	0.015113	0.0220015		0.0121009	0.0271971
	0.0126367	0.0274303		0.0159885	0.0268448
	0.0225717	0.0372856		0.022452	0.0126701
	0.0162203	0.00646923		0.0134891	0.0196733
	0.00433403	0.018677		0.0115786	0.0187955
	0.0117432	0.0230365		0.00806588	0.020851
	0.0018638	0.0157836		0.0102194	0.0146396
	0.00179442	0.0200046		0.00436811	0.0128688
	0.0127644	0.0310422		0.00566087	0.018385
	0.00342113	0.0336462		0.00604738	0.0236882
	0.0140649	0.0407802		0.00690918	0.0131065
	0.00329813	0.0155778		0.00570102	0.0169167
	0.00807312	0.0249372		0.00649141	0.0237876
	0.0214749	0.0466308		0.00761732	0.0193649
	0.0215894	0.0336921		0.0123233	0.0162748
	0.00943267	0.0286766		0.00770464	0.0322136
	0.0269547	0.0227681		0.00468761	0.0156053
	0.00535107	0.0254553		0.0105781	0.0150647
	0.00560939	0.0248011		0.0126967	0.0131671
	0.0380577	0.0240403		0.00416195	0.0195432
	0.0273619	0.0222137		0.0110608	0.0206147
	0.0174695	0.023188		0.00833704	0.0141392
	0.0172271	0.0224606		0.00492425	0.014152
	0.00142046	0.0192903		0.0128167	0.0112767
	0.0227617	0.0172344		0.00966772	0.0257071
	0.0347938	0.023418		0.00369669	0.0222075
	0.00969846	0.0226996		0.00282254	0.026024
	0.0199047	0.020237		0.00341	0.0191938
	0.00868317	0.0154312		0.0089791	0.0145194
	0.0187719	0.0177545		0.0101746	0.0187094
	0.0123056	0.0258199		0.00312229	0.0164256
	0.00203051	0.013871		0.00602206	0.0112011
	0.0128993	0.0086179		0.0104999	0.01538
	0.010185	0.0224288		0.0078537	0.0181135
	0.0127305	0.016842		0.00813409	0.0173049
	0.011871	0.0160433		0.012047	0.0209377
	0.0146165	0.0216886		0.0068005	0.0154658
	0.013026	0.0132077		0.00849098	0.0218966
	0.0123737	0.0282359		0.00703639	0.0222267
	0.00530429	0.0215615		0.00765938	0.0118604
	0.00334164	0.0190605		0.0108876	0.0145707
	0.00447735	0.0220211		0.0106479	0.017982
	0.0109075	0.0203468		0.00633725	0.0298252
	0.0146815	0.0191806		0.00568533	0.0253304
	0.010339	0.0152999		0.0149131	0.0335507
	0.00238864	0.020566		0.0175471	0.0156535
	0.00190203	0.0298745		0.00591431	0.0202676
	0.0159156	0.0156861		0.00774961	0.0162904
	0.0095854	0.0326939		0.0192898	0.0145878
	0.0161028	0.0256023		0.00596395	0.0249422
	0.0149109	0.0248769		0.00374191	0.0162015
	0.0202098	0.0208123		0.00885065	0.021392
	0.0155807	0.0209349		0.00613612	0.0164957
	0.0159485	0.0210284		0.00568239	0.0228631
	0.0129096	0.0259584		0.00652645	0.0145726
	0.0108371	0.0232429		0.00568487	0.0285974
	0.0119351	0.0151153		0.00732889	0.0204449
	0.0119982	0.0152448		0.00876279	0.0207747
	0.0120625	0.0150709		0.00508022	0.0176743
	0.0114877	0.0168726		0.00220929	0.0205228
	0.00410572	0.0205251		0.0086039	0.0211172
	0.016395	0.0216934		0.00529841	0.0158298
	0.00477183	0.0156143		0.00559627	0.0137851
	0.0107708	0.0277919		0.0177966	0.020245
	0.00978749	0.0273059		0.00478454	0.0149518
	0.0107635	0.0158354		0.0186721	0.0185464
	0.00340709	0.0290447		0.00412074	0.0174857
	0.0125158	0.0186411		0.00514935	0.0342379
	0.0120788	0.0271277		0.0103073	0.0255483
	0.00764114	0.0168182		0.00950725	0.0214724
	0.00182534	0.0268921		0.00750835	0.0124748
	0.00231085	0.0205818		0.00757568	0.0138625
	0.00496785	0.0284514		0.00636693	0.01426
	0.00535543	0.0113972		0.00369035	0.0247797
	0.00686283	0.00998337		0.00804403	0.0144722
	0.00979035	0.0258901		0.00742141	0.0157145
	0.0129946	0.0203029		0.003522	0.0157304
	0.0102751	0.0240962		0.00806214	0.0157513
	0.00487282	0.0239504		0.00729138	0.0146175
	0.00301038	0.0212696		0.00891648	0.0243154
	0.00205479	0.0204304		0.00839941	0.0175936
	0.00230131	0.0193326		0.00451595	0.0134382
	0.0165314	0.0481049		0.00821343	0.0158999
	0.0160548	0.0323882		0.00214274	0.0115368
	0.00855819	0.0280803		0.00838583	0.0118874
	0.00851355	0.0178968		0.00893247	0.0162397
	0.00718595	0.0307425		0.00280302	0.0131376
	0.0101098	0.0331317		0.0102378	0.0161635
	0.00256156	0.028308		0.00572489	0.017267
	0.00971534	0.0352335		0.0112162	0.0124509
	0.00615037	0.0277719		0.00737364	0.0305346
	0.0124164	0.0248262		0.00811352	0.0241735
	0.0158074	0.0221997		0.00353489	0.0104911
	0.00240187	0.0232766		0.0117256	0.0219642
	0.00867188	0.0192151		0.0130463	0.0162262
	0.0100704	0.0247001		0.0106021	0.0245498
	0.00946825	0.0266348		0.0103714	0.0176144
	0.0156178	0.0251143		0.00517287	0.024576
	0.00905003	0.0265095		0.00693275	0.0169
	0.0120095	0.0218588		0.0068054	0.0183504
	0.0154879	0.0227514		0.00227628	0.0311366
	0.016361	0.0192702		0.00757038	0.0165244
	0.00087234	0.0237584		0.00940373	0.0175644
	0.0102092	0.0215576		0.0085499	0.0180227
	0.00546051	0.0235849		0.00863533	0.0274901
	0.0155022	0.0202392		0.00869678	0.0193326
	0.0119756	0.0249091		0.00965717	0.0327767
	0.00454255	0.0212925		0.00709827	0.0182932
	0.00866863	0.0207871		0.0100203	0.0267593
	0.0149437	0.0290955		0.00466882	0.0274572
	0.0173508	0.0274531		0.0108474	0.0240109
	0.00748631	0.0270843		0.00389624	0.0245021
	0.0151215	0.0234471		0.00604365	0.0334971
	0.00853029	0.022443		0.00613431	0.0272924
	0.0147067	0.017841		0.00970895	0.0326021
	0.00486646	0.01811		0.00454824	0.0175057
	0.0147527	0.0282468		0.0030392	0.0135567
	0.0131945	0.0220057		0.00513087	0.0257156
	0.0189188	0.0174447		0.00368692	0.025151
	0.0136384	0.0166572		0.00714123	0.0227641
	0.00843595	0.0149114		0.00345042	0.0314054
	0.0152633	0.0307194		0.00332516	0.0310265
	0.013456	0.0206817		0.00361677	0.0264491
	0.00311494	0.0264079		0.00724911	0.0252706
	0.00279539	0.02106		0.00221373	0.0255144
	0.017253	0.0226		0.00530139	0.0275946
	0.020914	0.0265855		0.00503086	0.0205431
	0.00244768	0.0285336		0.00636775	0.0385793
	0.0143209	0.0170036		0.00305159	0.0215496
	0.00347018	0.0174975		0.00583432	0.0196316
	0.0114006	0.0372717		0.00515342	0.0229237
	0.00471681	0.0400765		0.00837684	0.0278964
	0.0125487	0.0225459		0.00862041	0.0108304
	0.01181	0.0216446		0.00679045	0.0096151
	0.00871894	0.0140984		0.00405865	0.022154
	0.00588977	0.0361833		0.0236309	0.0165799
	0.0163717	0.0200163		0.0106825	0.0132598
	0.010741	0.0299707		0.00263453	0.0246558
	0.00770742	0.0186145		0.00780648	0.00926603
	0.00909785	0.0316656		0.0040768	0.0219381
	0.0223933	0.0178193		0.00286127	0.0211112
	0.00541179	0.0247642		0.00448189	0.023516
	0.0213578	0.0265025		0.015038	0.0211017
	0.00131537	0.025364		0.00680767	0.0163069
	0.0111415	0.0253721		0.0105588	0.0247891
	0.00126589	0.0355804		0.0047109	0.028962
	0.00095568	0.0340583		0.00448501	0.0212665
	0.0103927	0.04219		0.00865433	0.0223878
	0.0162271	0.0203026		0.0042298	0.0204155
	0.0130466	0.0246496		0.00595813	0.0216797
	0.0159407	0.0305207		0.00514106	0.020832
	0.0182058	0.0308523		0.00762808	0.0209621
	0.00704628	0.016364		0.00294272	0.0223976
	0.00488988	0.024761		0.00522673	0.0193237
	0.00612245	0.027883		0.00607337	0.0182638
	0.00515014	0.0232879		0.00424236	0.0188519
	0.00816627	0.023883		0.00537324	0.022307
	0.0095535	0.0218142		0.0141713	0.0173209
	0.00969983	0.0229451		0.00535087	0.0287476
	0.00529183	0.0276695		0.0120873	0.0187507
	0.00888887	0.0221579		0.00462124	0.0165373
	0.0126249	0.0238386		0.0163736	0.0160418
	0.0223641	0.0268656		0.016643	0.0199617
	0.00169934	0.0213284		0.0157273	0.0231156
	0.0129813	0.0264637		0.015091	0.0208559
	0.01007	0.0228285		0.00889246	0.0273818
	0.0157538	0.0183304		0.00874889	0.0317982
	0.00843756	0.0167185		0.00970568	0.0268377
	0.00791447	0.0199453		0.00387572	0.0142811
	0.0203497	0.0344885		0.00914352	0.0282709
	0.0206961	0.00827931		0.00801117	0.0252641
	0.00769799	0.00801008		0.0070818	0.026771
	0.00679199	0.00789256		0.00396461	0.0205887
	0.0214039	0.0309048		0.002696	0.0267807
	0.0105763	0.0284275		0.00916678	0.024
	0.0228527	0.0168236		0.00464683	0.0202322
	0.00849294	0.0304773		0.0146702	0.0278797
	0.00780502	0.0142651		0.0125028	0.0167611
	0.00748213	0.0290745		0.00332874	0.0218913
	0.00258461	0.0147709		0.00383347	0.0206874
	0.00752473	0.0165302		0.007999	0.0258274
	0.00610011	0.029887		0.00346308	0.0153193
	0.0091616	0.029993		0.0088319	0.01344
	0.0061039	0.0253786		0.00565134	0.0144385
	0.00712424	0.0210909		0.00841541	0.01574
	0.00513896	0.0231852		0.0101798	0.0240238
	0.0202022	0.031201		0.00437719	0.0203331
	0.018964	0.0213804		0.00435212	0.0153191
	0.00142866	0.0235861		0.0080858	0.0160764
	0.0320922	0.0212897		0.0101554	0.0217788
	0.00799672	0.0143438		0.00700221	0.0172822
	0.0311644	0.0183744		0.00893344	0.0198112
	0.00780424	0.0304793		0.00521361	0.0161797
	0.00170944	0.0326943		0.0113862	0.0201755
	0.0106957	0.0234166		0.0128107	0.0114707
	0.00903782	0.0330846		0.0107379	0.014577
	0.0109713	0.0290919		0.00951688	0.029246
	0.0126212	0.0305736		0.00445294	0.0205693
	0.0117911	0.0183565		0.0159165	0.0305091
	0.0113756	0.0263559		0.0158579	0.0187837
	0.0175229	0.0381968		0.00641768	0.0347935
	0.00760568	0.0374907		0.00636325	0.0315628
	0.0179675	0.0209033		0.00593615	0.0279272
	0.00700231	0.0255869		0.0119486	0.0115873
	0.00533075	0.0249175		0.0122135	0.0312431
	0.0064451	0.02127		0.00729987	0.0104348
	0.00877422	0.0347364		0.00308672	0.0263948
	0.00673256	0.0265789		0.00625309	0.0156673
	0.00096441	0.0249176		0.00508764	0.0206645
	0.00970485	0.0245521		0.00441994	0.021921
	0.00815844	0.0264086		0.00390807	0.0246965
	0.00762791	0.0259819		0.0108479	0.0116552
	0.00112134	0.0228886		0.00908657	0.0198413
	0.00098143	0.0250128		0.0143782	0.0284346
	0.00881408	0.0173296		0.00887962	0.0116084
	0.0122558	0.0339719		0.00891419	0.0250681
	0.00997681	0.0215555		0.00666382	0.0250839
	0.00996763	0.021116		0.00835392	0.0238541
	0.0104372	0.0376978		0.0099437	0.0257335
	0.0109436	0.0221443		0.0109254	0.0216231
	0.0147567	0.0264472		0.0113251	0.0151299
	0.00839134	0.0269548		0.0100205	0.0192405
	0.00975972	0.0346518		0.00764952	0.0125564
	0.0117639	0.0143902		0.00687167	0.0153989
	0.0100163	0.039776		0.0122395	0.0150532
	0.00187961	0.02447		0.00636843	0.0266608
	0.00793178	0.0309403		0.00687657	0.0158453
	0.0163502	0.0212805		0.00560897	0.0158584
	0.0144334	0.013997		0.00519006	0.0246795
	0.00494521	0.021495		0.0106631	0.0164228
	0.00779551	0.0239795		0.00885103	0.0238087
	0.00847666	0.0296424		0.00659215	0.0145956
	0.0154597	0.0217192		0.0042593	0.0185712
	0.0146605	0.024114		0.00660511	0.018961
	0.0156502	0.0251269		0.00711813	0.0166415
	0.0229216	0.0306785		0.00591386	0.0195564
	0.0117258	0.0159047		0.00729478	0.0157831
	0.0218194	0.033757		0.00733232	0.0190435
	0.00205409	0.0266655		0.0067988	0.02357
	0.0167096	0.0293388		0.00674817	0.0104827
	0.0161024	0.0221265		0.00952709	0.0323062
	0.0225739	0.0167552		0.00663818	0.018432
	0.00181966	0.026348		0.00459626	0.0239819
	0.0119796	0.0280162		0.00712835	0.0177092
	0.0222821	0.0278868		0.00687656	0.0199659
	0.0121949	0.0164291		0.00958953	0.0166643
	0.0138761	0.0212095		0.00827869	0.0162067
	0.0138013	0.01984		0.00336429	0.0197738
	0.00330209	0.0317795		0.00432104	0.0198484
	0.0145551	0.028272		0.00614308	0.0212373
	0.0152011	0.0275832		0.00542559	0.0210005
	0.0144084	0.0264759		0.00573114	0.015867
	0.0131365	0.021206		0.00502266	0.0148666
	0.0170646	0.0319415		0.0061921	0.0249139
	0.0127358	0.0187443		0.00293988	0.0244873
	0.0148235	0.021973		0.0113773	0.0224968
	0.0149968	0.0171883		0.00873241	0.0256374
	0.0194522	0.018358		0.00740819	0.0275197
	0.0135115	0.0198367		0.00954312	0.0145807
	0.00219119	0.0111363		0.0104482	0.0187535
	0.0169732	0.0185415		0.00459089	0.0215058
	0.0133307	0.0112801		0.0108327	0.0300287
	0.011765	0.0310823		0.0086325	0.0194163
	0.0126235	0.0327442		0.00693798	0.0260282
	0.0109674	0.0373635		0.00897256	0.0282732
	0.0136781	0.027273		0.00310994	0.0197811
	0.00855588	0.0253612		0.00719486	0.02454
	0.0104604	0.0173279		0.0129382	0.0221635
	0.0134809	0.0232138		0.00386818	0.0316293
	0.0113187	0.023059		0.00520805	0.0265076
	0.00141927	0.0227094		0.00424999	0.00709903
	0.0165599	0.0158688		0.00315603	0.0322044
	0.0184387	0.0279491		0.00304352	0.0186958
	0.00180409	0.025848		0.00528342	0.0203779
	0.0145653	0.0170597		0.0123466	0.0213347
	0.0152143	0.0137002		0.00524425	0.0200963
	0.00424931	0.0220946		0.00254092	0.0216286
	0.0155449	0.0142439		0.00390352	0.0233254
	0.0188532	0.0142809		0.012539	0.0289706
	0.0173299	0.0295106		0.0166806	0.0268029
	0.0191036	0.0309127		0.018091	0.0338553
	0.00472527	0.0268188		0.0116221	0.0248485
	0.0125263	0.0275617		0.0137385	0.0153237
	0.013113	0.0164606		0.0181963	0.0226085
	0.0147927	0.0260186		0.0207254	0.0175761
	0.019445	0.016424		0.00371724	0.0184426
	0.00242435	0.0172588		0.00269488	0.0137509
	0.0133653	0.0166097		0.00366922	0.0164412
	0.00229961	0.0149815		0.0128683	0.0164257
	0.0126539	0.0175415		0.00505546	0.0169251
	0.00677728	0.0263209		0.0149336	0.0220828
	0.0148075	0.0292173		0.0105763	0.0279804
	0.00380552	0.0248894		0.00501055	0.0135487
	0.0035766	0.0166239		0.00614029	0.035888
	0.00905567	0.0233402		0.00682697	0.0171326
	0.00781966	0.0327141		0.00641308	0.0228015
	0.0165961	0.0163919		0.00756479	0.0175254
	0.00861903	0.0224562		0.00494149	0.0193806
	0.0167378	0.0163756		0.00771244	0.0232489
	0.0296673	0.0264899		0.00569552	0.0168891
	0.0297776	0.027571		0.0133708	0.0248293
	0.0143545	0.0245766		0.00554967	0.0144396
	0.00371571	0.0299535		0.00592652	0.019641
	0.0153023	0.0250126		0.0102435	0.017682
	0.0205962	0.0161097		0.00658714	0.0205739
	0.00418075	0.00823173		0.00612978	0.0158862
	0.00119655	0.0184224		0.00916828	0.0249953
	0.00328964	0.0332203		0.00270258	0.0254919
	0.0190398	0.0244042		0.00638498	0.0125923
	0.0202571	0.0258667		0.00503215	0.02211
	0.00079444	0.0373651		0.0023874	0.0229352
	0.00099364	0.0172994		0.00262654	0.0123476
	0.0237145	0.0386294		0.00210188	0.0226403
	0.00336265	0.0245772		0.00298154	0.023075
	0.0234856	0.02331		0.00232721	0.02732
	0.0139866	0.0261234		0.00874907	0.017803
	0.00960855	0.0278082		0.00306392	0.0244721
	0.00728139	0.0226051		0.00574067	0.0270067
	0.0148302	0.0167256		0.00320755	0.0180781
	0.0119494	0.0148176		0.00374281	0.0247805
	0.0164506	0.0192133		0.0035373	0.0217282
	0.0134702	0.014586		0.0129165	0.0139629
	0.00137895	0.0219224		0.0137467	0.0171372
	0.00502775	0.0191776		0.0121131	0.0218492
	0.00828571	0.0287844		0.00953341	0.0177236
	0.0150355	0.0160457		0.00503221	0.022549
	0.0183515	0.0211309		0.00426662	0.0228306
	0.0200802	0.0119276		0.00413559	0.015345
	0.00619554	0.0125281		0.00312094	0.0157482
	0.0228014	0.0119262		0.0115807	0.0158393
	0.0194723	0.0184635		0.0074717	0.0179448
	0.00278481	0.0202153		0.0146198	0.018294
	0.00217555	0.0234939		0.00471629	0.0166565
	0.00921767	0.0268755		0.0143685	0.019629
	0.0188742	0.014242		0.0172418	0.0230425
	0.0287691	0.0113924		0.0115302	0.0250655
	0.0153906	0.0150925		0.0217569	0.0307333
	0.0282669	0.0383617		0.0128485	0.0190423
	0.0199466	0.036306		0.00369994	0.0333251
	0.00212558	0.0210711		0.00875008	0.025796
	0.0036737	0.0159064		0.00420953	0.0214986
	0.00357755	0.0220331		0.0119542	0.0175505
	0.00293633	0.0213561		0.012024	0.0239205
	0.0111895	0.0352556		0.00921498	0.0316462
	0.0155563	0.0364445		0.00846341	0.00804166
	0.0187535	0.0198222		0.0070469	0.0261339
	0.0045598	0.0190433		0.00514347	0.022148
	0.0270848	0.0217045		0.0071958	0.0139697
	0.0313082	0.0214941		0.00500778	0.017396
	0.00215121	0.0213183		0.00969084	0.0146391
	0.00900655	0.0169556		0.00465378	0.0165539
	0.0057228	0.0163809		0.00370256	0.0192199
	0.00438864	0.0330829		0.00587044	0.013279
	0.00865295	0.0183522		0.00649125	0.0150318
	0.00289316	0.0219196		0.00193835	0.0165522
	0.0136283	0.0265201		0.00494313	0.0103944
	0.0036176	0.0239727		0.00251682	0.0269603
	0.00902888	0.0326095		0.00523522	0.020675
	0.00779189	0.0244806		0.00553831	0.0194312
	0.0115265	0.0253981		0.00561259	0.00975134
	0.0171665	0.0235058		0.00253651	0.0144234
	0.0109775	0.0148754		0.0168815	0.018654
	0.012338	0.0174733		0.005577	0.0263027
	0.0102152	0.0245345		0.00816619	0.0184095
	0.0131158	0.0313533		0.0027937	0.0116634
	0.0125858	0.0301224		0.00420178	0.0197168
	0.0166144	0.021899		0.0136247	0.0134354
	0.0144375	0.0248558		0.00771581	0.0192098
	0.0051612	0.0278492		0.015497	0.0143087
	0.0043402	0.0208615		0.00767194	0.0207068
	0.0018682	0.0447108		0.0185481	0.0254108
	0.0137552	0.0335448		0.0128838	0.0154907
	0.0013709	0.029074		0.013627	0.0276368
	0.0120624	0.0312483		0.00777393	0.0140588
	0.0070152	0.0233514		0.00812477	0.00756706
	0.00131834	0.0234951		0.00467404	0.00740391
	0.0144444	0.0364984		0.00958267	0.00899863
	0.00767125	0.0196289		0.00681894	0.0323049
	0.00218713	0.0192726		0.00438228	0.0290801
	0.00552509	0.0232048		0.00853474	0.0173687
	0.00761424	0.0239966		0.00189428	0.0214852
	0.0107471	0.0229877		0.00599359	0.0186694
	0.00897741	0.0240164		0.0104272	0.0219144
	0.0108807	0.0289828		0.00458896	0.0182267
	0.00884324	0.0368356		0.00790246	0.0212143
	0.0087771	0.0263136		0.0078365	0.0225145
	0.00935563	0.0305349		0.00948145	0.0223582
	0.00736748	0.0174042		0.00388107	0.0292868
	0.00815513	0.0177243		0.00262314	0.0140202
	0.00759152	0.0221104		0.0113326	0.0141169
	0.0143184	0.0295092		0.0070784	0.0144662
	0.00823711	0.0353363		0.00673298	0.0250492
	0.00984317	0.016719		0.0085559	0.0342806
	0.00197212	0.0384453		0.0118354	0.0195556
	0.0121525	0.0308602		0.00953523	0.0297365
	0.00144233	0.0268686		0.00910886	0.0218749
	0.00996572	0.0242998		0.00510528	0.0154083
	0.0085344	0.0215763		0.00736153	0.0129225
	0.0088686	0.0205884		0.00322619	0.0224323
	0.00487609	0.0223785		0.00566371	0.0371838
	0.00731003	0.0282649		0.00511145	0.020998
	0.002244	0.0199334		0.00371179	0.0294883
	0.0107035	0.0297624		0.00596665	0.0171357
	0.00355675	0.0362937		0.0154234	0.0564026
	0.00214231	0.0193929		0.0051066	0.038714
	0.00362639	0.0230237		0.00621885	0.0270637
	0.0150124	0.017265		0.00418286	0.0225472
	0.00376323	0.0336755		0.00775105	0.017102
	0.00762708	0.0234379		0.0125861	0.0160459
	0.0115581	0.0195949		0.0135388	0.0256468
	0.00643079	0.0216537		0.0145109	0.0149501
	0.00583091	0.017923		0.00337972	0.0310291
	0.00372723	0.0306845		0.00445369	0.0266373
	0.00286664	0.027247		0.0106241	0.0147872
	0.0137505	0.0240993		0.00649991	0.0201153
	0.0129381	0.0198729		0.00614481	0.018534
	0.0112132	0.0134681		0.00480702	0.0203794
	0.0126473	0.015745		0.0157437	0.0231751
	0.00502897	0.0193034		0.00292821	0.0180858
	0.0112282	0.0249129		0.0118217	0.0310695
	0.0132398	0.0267159		0.00398853	0.0320165
	0.0160178	0.0266194		0.00499181	0.0286399
	0.00414876	0.0228862		0.0179041	0.0249835
	0.0170671	0.0316395		0.00934794	0.0315919
	0.0109068	0.0258396		0.00802027	0.0158891
	0.0106937	0.0180579		0.00296846	0.0250988
	0.00219668	0.0158376		0.00959476	0.0259366
	0.0193949	0.0154875		0.0103297	0.0166182
	0.00568678	0.0335409		0.00207196	0.021878
	0.00662335	0.0281778		0.0036964	0.0255859
	0.0078118	0.0539757		0.0109462	0.020121
	0.00596763	0.0602422		0.00416348	0.0162461
	0.0096867	0.0171449		0.0031925	0.0177212
	0.0109017	0.0198092		0.00376763	0.0164957
	0.00501741	0.0247518		0.0117738	0.0243271
	0.0163147	0.0264721		0.00491039	0.0237899
	0.0155483	0.0198539		0.0115757	0.0186368
	0.0162815	0.0540957		0.00504754	0.0341094
	0.0150591	0.0320126		0.00993782	0.0266301
	0.0173408	0.024246		0.0108593	0.0162589
	0.00210373	0.0270379		0.00629725	0.0165178
	0.00158969	0.0208007		0.00156104	0.0188374
	0.0236746	0.0367241		0.0104843	0.0197327
	0.00287927	0.0356121		0.00465748	0.0106736
	0.0150254	0.0197357		0.00420006	0.0166763
	0.0137623	0.0342806		0.00610771	0.0252173
	0.0196713	0.0297395		0.0117418	0.0207264
	0.0135137	0.0236769		0.00906413	0.0307916
	0.0126886	0.0395832		0.0123629	0.0207233
	0.0188582	0.025618		0.0112748	0.0239161
	0.00673802	0.0235999		0.00521854	0.0213454
	0.00701756	0.0351735		0.00647751	0.0193034
	0.00956336	0.0286083		0.00892081	0.0150677
	0.011146	0.0261145		0.00743612	0.0175663
	0.011551	0.0210272		0.00375268	0.0206187
	0.0093567	0.0483878		0.00339932	0.0125137
	0.0104516	0.0251313		0.00453772	0.0104256
	0.0108525	0.0284298		0.00248498	0.0158018
	0.00364381	0.0296128		0.00626042	0.0364135
	0.0188407	0.0319529		0.00589606	0.0194454
	0.0111367	0.0218326		0.00670892	0.0206227
	0.0122028	0.0257537		0.0039017	0.0230325
	0.00210975	0.0304416		0.00730655	0.0110219
	0.0115556	0.0184538		0.00621153	0.0150152
	0.00943744	0.0257156		0.00506879	0.0146933
	0.00067192	0.0281216		0.00800456	0.0115008
	0.00227889	0.0255658		0.00255423	0.0262967
	0.0083195	0.0171828		0.00840802	0.0215974
	0.00083441	0.0325687		0.00190819	0.021763
	0.0115492	0.0189764		0.0103509	0.0207046
	0.00823221	0.0173888		0.0123985	0.0204888
	0.00781685	0.0200607		0.00368529	0.0219467
	0.0114477	0.0305361		0.00731278	0.0206725
	0.00683706	0.0178492		0.00632733	0.0262743
	0.0189393	0.0236897		0.00433848	0.0171295
	0.00629374	0.0239741		0.00699888	0.0206232
	0.0153348	0.0262579		0.00642308	0.0194189
	0.0144084	0.0336032		0.00571975	0.0271142
	0.00869159	0.0231235		0.0077876	0.0227872
	0.020489	0.0277946		0.00462727	0.0218167
	0.00445885	0.0293726		0.0115109	0.0186853
	0.00154888	0.0270859		0.0101729	0.0179564
	0.0106207	0.030368		0.00403891	0.0177007
	0.00594307	0.0246768		0.00954789	0.0227001
	0.0137949	0.0250503		0.00431933	0.0188619
	0.001214	0.0196838		0.00598795	0.0194018
	0.005213	0.0314951		0.00751511	0.0172918
	0.00111859	0.0324257		0.00252966	0.0176841
	0.013052	0.0157363		0.00811335	0.0184386
	0.0125455	0.0169088		0.01622	0.0207677
	0.00760252	0.0122269		0.0185407	0.036913
	0.0141275	0.0104563		0.00890439	0.0192831
	0.00103069	0.0171425		0.00748059	0.0198195
	0.00153822	0.0320351		0.00362783	0.0254731
	0.00202425	0.01196		0.00424314	0.0127508
	0.0162394	0.0171882		0.00658896	0.0226222
	0.00374068	0.0262338		0.00333537	0.0394682
	0.0168731	0.0206342		0.0037128	0.0222772
	0.0150885	0.0230091		0.00487128	0.0328434
	0.0126251	0.015533		0.00497296	0.0410105
	0.010862	0.0215165		0.00809714	0.0255124
	0.0162047	0.0276908		0.0072429	0.0191829
	0.0141339	0.0154444		0.00475344	0.031683
	0.00125222	0.0219114		0.00473924	0.0251284
	0.0012516	0.0174486		0.00654654	0.0237396
	0.0155466	0.0220219		0.00357656	0.0197922
	0.0197769	0.0174669		0.00377576	0.0330955
	0.0132986	0.0293912		0.00591124	0.0309377
	0.00119719	0.0328154		0.00206623	0.0255479
	0.00900979	0.0201727		0.00495508	0.0245719
	0.0073186	0.032378		0.00696811	0.0217909
	0.00232746	0.0250151		0.00996098	0.0188218
	0.00966935	0.0523606		0.00747596	0.021577
	0.015207	0.0274398		0.00352499	0.0318932
	0.020392	0.0360045		0.00971015	0.021488
	0.0165847	0.0533957		0.0056445	0.0208366
	0.0125926	0.0365539		0.00910357	0.0202244
	0.00791257	0.0352801		0.00423793	0.0160751
	0.0119804	0.02753		0.00944546	0.0204146
	0.016597	0.0289318		0.00773561	0.027082
	0.0141608	0.0264645		0.00776374	0.023494
	0.0142008	0.0172046		0.00756888	0.0222256
	0.0173786	0.0159872		0.0124688	0.0203565
	0.0104152	0.023475		0.00593925	0.0220336
	0.0102824	0.0239658		0.00933555	0.015318
[truncated: 1,080 more rows]
