# Supplementary material for: The CRL5–SPSB3 ubiquitin ligase targets nuclear cGAS for degradation
Source: Nature. 2024 Feb 28;627(8005):873–9. doi: 10.1038/s41586-024-07112-w (PMC10972748; doi:10.1038/s41586-024-07112-w)
Supplement: Supplementary file 13 — Source Data Fig. 4 [file 41586_2024_7112_MOESM13_ESM.xlsx]

## Sheet: Fig.4a
Fig.4a
WT										N513A										N514A
	time	31nM	62nM	125nM	250nM	500nM	1000nM				time	31nM	62nM	125nM	250nM	500nM	1000nM				time	31nM	62nM	125nM	250nM	500nM	1000nM
	0	0.00046172	0.00590871	0.00617094	0.00178798	-0.0022046	-0.0100671				0	0.00455917	0.00010602	-0.0024294	0.00063747	-0.0022464	-0.0045539				0	-0.0020214	0.00544015	0.0078027	0.00406967	0.00336981	-0.0045065
	0.2	0.00075025	0.00895625	0.00754648	0.00467177	0.00187115	-0.0077911				0.2	0.00452845	-0.0006221	-0.0017919	0.00178181	-0.0015375	-0.0042621				0.2	-0.0024451	0.00789564	0.00797059	0.00360094	0.00565616	-0.0081346
	0.4	0.001048	0.0116838	0.00885741	0.00741352	0.00595264	-0.0050765				0.4	0.00451969	-0.0012349	-0.0011994	0.00278964	-0.0008912	-0.0039383				0.4	-0.0028151	0.0100128	0.00808831	0.00318473	0.00773522	-0.0114684
	0.6	0.00135497	0.0140914	0.0101037	0.0100132	0.0100398	-0.0019233				0.6	0.00453287	-0.0017326	-0.0006518	0.00366096	-0.0003075	-0.0035825				0.6	-0.0031312	0.0117918	0.00815586	0.00282106	0.00960698	-0.0145079
	0.8	0.00167116	0.016179	0.0112854	0.0124709	0.0141328	0.00166846				0.8	0.004568	-0.002115	-0.0001492	0.00439577	0.00021369	-0.0031947				0.8	-0.0033935	0.0132324	0.00817324	0.00250993	0.0112715	-0.017253
	1	0.00199656	0.0179466	0.0124026	0.0147865	0.0182314	0.00569883				1	0.00462509	-0.0023822	0.00030841	0.00499406	0.00067225	-0.0027749				1	-0.0036021	0.0143347	0.00814045	0.00225133	0.0127286	-0.0197038
	1.2	0.00233118	0.0193943	0.013455	0.0169601	0.0223358	0.0101678				1.2	0.00470412	-0.0025342	0.00072107	0.00545586	0.00106822	-0.002323				1.2	-0.0037568	0.0150987	0.00805749	0.00204526	0.0139785	-0.0218603
	1.4	0.00267502	0.020522	0.0144429	0.0189916	0.0264459	0.0150754				1.4	0.0048051	-0.002571	0.00108876	0.00578114	0.0014016	-0.0018392				1.4	-0.0038578	0.0155245	0.00792436	0.00189173	0.0150211	-0.0237224
	1.6	0.00302808	0.0213296	0.0153662	0.0208811	0.0305616	0.0204215				1.6	0.00492803	-0.0024926	0.00141149	0.00596991	0.0016724	-0.0013234				1.6	-0.003905	0.0156119	0.00774105	0.00179072	0.0158564	-0.0252902
	1.8	0.00339036	0.0218174	0.0162249	0.0226285	0.0346832	0.0262063				1.8	0.00507291	-0.002299	0.00168925	0.00602217	0.00188061	-0.0007756				1.8	-0.0038984	0.0153611	0.00750757	0.00174226	0.0164844	-0.0265636
	2	0.00390873	0.0208748	0.0163907	0.0241135	0.0393306	0.033976				2	0.00457713	-0.0016593	0.00204993	0.00548246	0.00238442	0.00040358				2	-0.0033322	0.0136077	0.00621468	0.00147056	0.0163729	-0.02688
	2.2	0.00398753	0.0199311	0.0169398	0.0255799	0.0439539	0.0414061				2.2	0.00427528	-0.0006033	0.00244211	0.00469741	0.00262624	0.00154303				2.2	-0.0028482	0.0117568	0.00527966	0.00173346	0.0162339	-0.0275393
	2.4	0.00407545	0.0188608	0.0175773	0.0269406	0.0484991	0.0488112				2.4	0.00430241	0.00036742	0.00279402	0.00374005	0.00257623	0.00254052				2.4	-0.0024907	0.00982503	0.00462454	0.0022505	0.0161914	-0.0280454
	2.6	0.00423954	0.017819	0.0181521	0.0279964	0.0525753	0.0562937				2.6	0.00465273	0.00104631	0.00303421	0.00294544	0.00231169	0.00325158				2.6	-0.0024028	0.0080857	0.00413002	0.00262806	0.0159254	-0.0282607
	2.8	0.00450046	0.0169059	0.0186252	0.0289258	0.0561404	0.0636493				2.8	0.00524221	0.00155879	0.00306996	0.00236239	0.00204714	0.00365191				2.8	-0.0025353	0.00642556	0.00387209	0.00283448	0.0154333	-0.028158
	3	0.00474485	0.0164728	0.0192769	0.0300697	0.0595132	0.0707769				3	0.00629686	0.00187057	0.00284124	0.00223014	0.00186608	0.00369794				3	-0.0028669	0.00525141	0.00402913	0.00302629	0.014977	-0.0280443
	3.2	0.00532251	0.0164543	0.0199302	0.0312516	0.06274	0.0779948				3.2	0.00756209	0.00166203	0.00239649	0.00273818	0.00167187	0.00358411				3.2	-0.0031302	0.0045985	0.00444146	0.00300838	0.0145179	-0.0276713
	3.4	0.00604773	0.016758	0.0205676	0.0322639	0.0658741	0.0851578				3.4	0.0087119	0.00119537	0.00196447	0.00368317	0.00141928	0.00354456				3.4	-0.0033933	0.00434804	0.00491405	0.0025791	0.014004	-0.0272827
	3.6	0.00662901	0.0173779	0.0211592	0.0332132	0.0690932	0.0921093				3.6	0.00951357	0.00071438	0.00171143	0.00479125	0.00106929	0.0036874				3.6	-0.0035421	0.00447671	0.00540959	0.00194895	0.0136361	-0.0270316
	3.8	0.00690419	0.0181087	0.0217064	0.0341909	0.0723636	0.0988885				3.8	0.00986221	0.00030041	0.00168402	0.00613849	0.00060935	0.00411948				3.8	-0.0035456	0.00504695	0.00590653	0.00120972	0.0134065	-0.0269984
	4	0.00700113	0.0189668	0.022069	0.035047	0.075619	0.105626				4	0.00960953	-7.812e-05	0.00186412	0.00751409	3.5646e-05	0.00464433				4	-0.0032934	0.0059282	0.00625289	0.00039141	0.0134023	-0.0271197
	4.2	0.00673703	0.019766	0.0221777	0.0359951	0.078971	0.112388				4.2	0.00891231	-0.0002317	0.0021692	0.0087269	-0.0004981	0.005117				4.2	-0.0030534	0.00683486	0.00634042	-0.000499	0.013577	-0.0273301
	4.4	0.00605139	0.0205088	0.0221882	0.0372726	0.0823223	0.119141				4.4	0.0078535	-0.0002386	0.00235937	0.00989987	-0.0008885	0.00539072				4.4	-0.0028803	0.00761309	0.00629601	-0.0012841	0.0137071	-0.0275825
	4.6	0.00527862	0.0209778	0.022418	0.0388431	0.0856317	0.12589				4.6	0.00655994	-0.0001589	0.00228225	0.0110549	-0.001049	0.00547484				4.6	-0.002636	0.00800107	0.00640401	-0.0019276	0.0135797	-0.0277758
	4.8	0.00461936	0.0213285	0.022942	0.0406079	0.0889434	0.132543				4.8	0.00533386	3.3007e-05	0.00196185	0.0121434	-0.0010878	0.00528276				4.8	-0.0024117	0.00809626	0.00656252	-0.0025729	0.013347	-0.0278147
	5	0.00425148	0.0216543	0.0237677	0.0426655	0.0922836	0.13921				5	0.00444478	0.00025301	0.00157055	0.01298	-0.0010865	0.00489405				5	-0.0021975	0.00806779	0.0067796	-0.0031655	0.0131044	-0.02765
	5.2	0.00421318	0.0220762	0.0248675	0.0449093	0.0955695	0.145784				5.2	0.00382783	0.00045501	0.00127581	0.0134452	-0.0011102	0.00449702				5.2	-0.0020385	0.00804854	0.00702669	-0.0035999	0.0130509	-0.0274495
	5.4	0.00441366	0.022537	0.0261126	0.0471362	0.0987249	0.152341				5.4	0.0033977	0.00056843	0.00106019	0.0135107	-0.0013074	0.00416629				5.4	-0.0018893	0.00817831	0.00736	-0.0038079	0.0131982	-0.027138
	5.6	0.00466266	0.0231508	0.0272522	0.0494	0.101722	0.158826				5.6	0.00315004	0.00072388	0.00086622	0.013256	-0.0016996	0.00379595				5.6	-0.0019687	0.00848207	0.00765554	-0.00379	0.0135185	-0.0266884
	5.8	0.00488984	0.0238687	0.0281474	0.0516367	0.104441	0.165291				5.8	0.00307338	0.00093547	0.00071876	0.0126193	-0.0021515	0.00330744				5.8	-0.0021323	0.0088463	0.0078719	-0.0034472	0.0137403	-0.0260398
	6	0.0049808	0.0246746	0.0287647	0.0540223	0.106933	0.171604				6	0.00315497	0.00121109	0.00044567	0.0119136	-0.0025856	0.00275453				6	-0.0025386	0.00914578	0.00802871	-0.0028215	0.0137822	-0.0253537
	6.2	0.00495077	0.0255052	0.0291393	0.0564	0.10924	0.177796				6.2	0.00352672	0.00143829	-3.474e-05	0.0113282	-0.0029102	0.00204106				6.2	-0.0031997	0.00948307	0.00802813	-0.00213	0.0135456	-0.0245519
	6.4	0.00501578	0.0264025	0.0293048	0.0589294	0.111653	0.183767				6.4	0.00432941	0.0016268	-0.0006047	0.0107578	-0.0030682	0.00127606				6.4	-0.004084	0.00977079	0.00775106	-0.0013862	0.0132304	-0.0238222
	6.6	0.00510857	0.0271372	0.0293703	0.0614362	0.114352	0.18954				6.6	0.00537584	0.00169861	-0.0010018	0.0102213	-0.0031369	0.00069941				6.6	-0.0049566	0.0100535	0.00711975	-0.0006913	0.0129603	-0.023333
	6.8	0.00533749	0.027678	0.0293497	0.0638268	0.117283	0.195107				6.8	0.00646235	0.00170606	-0.0012742	0.00978712	-0.0033117	0.00047804				6.8	-0.0057001	0.0102764	0.00635822	-0.0001896	0.0127099	-0.0232216
	7	0.00567278	0.0279222	0.0294305	0.0658413	0.120469	0.200514				7	0.00743045	0.00174278	-0.0012344	0.00932541	-0.0035792	0.00061421				7	-0.0062492	0.0103729	0.00553438	-5.815e-05	0.0124665	-0.0234487
	7.2	0.00608288	0.0280464	0.0295706	0.0675317	0.123903	0.205881				7.2	0.00812455	0.00186558	-0.0009326	0.00883607	-0.0038512	0.0010548				7.2	-0.0064261	0.0103335	0.00478624	-0.0001669	0.0121887	-0.0239826
	7.4	0.00633637	0.0280529	0.0297857	0.0687626	0.127334	0.21135				7.4	0.00844771	0.00227148	-0.0004389	0.00851484	-0.0039213	0.00172728				7.4	-0.0062431	0.0100938	0.00420413	-0.0005185	0.0116934	-0.0246996
	7.6	0.00645856	0.0281126	0.0300246	0.0696	0.130662	0.217039				7.6	0.00853169	0.00291662	0.00011332	0.00822207	-0.0036506	0.00235994				7.6	-0.0058301	0.00961938	0.00390299	-0.000898	0.010972	-0.0252883
	7.8	0.00635351	0.0281145	0.0304951	0.070136	0.134085	0.22289				7.8	0.00863363	0.00362221	0.00077967	0.00807214	-0.0030359	0.00282401				7.8	-0.0054583	0.0088927	0.00392214	-0.0013669	0.0101299	-0.0257062
	8	0.00602674	0.0281023	0.0312111	0.0705739	0.137455	0.228777				8	0.0089074	0.00423969	0.00146384	0.00798197	-0.0022466	0.00310237				8	-0.0052091	0.00794147	0.00426964	-0.0016921	0.0091849	-0.0259118
	8.2	0.00557999	0.0279486	0.0322436	0.0711088	0.140719	0.234711				8.2	0.00935075	0.00473473	0.00192924	0.00801991	-0.0014687	0.00336124				8.2	-0.0050841	0.00675883	0.00505755	-0.0019643	0.00832051	-0.0259456
	8.4	0.00511031	0.0277261	0.0334971	0.0718471	0.143958	0.240637				8.4	0.0099834	0.00496283	0.00224495	0.00800906	-0.0009327	0.00353814				8.4	-0.0050969	0.00564925	0.00610603	-0.0022039	0.00780351	-0.0257823
	8.6	0.00479783	0.0275703	0.0349769	0.0728262	0.147117	0.24653				8.6	0.0106298	0.00483614	0.00245517	0.00794039	-0.0006807	0.00375197				8.6	-0.0051665	0.00487565	0.00744194	-0.0024847	0.00751703	-0.0255988
	8.8	0.00476534	0.0278225	0.0365448	0.0741274	0.150071	0.252264				8.8	0.0110788	0.00443581	0.00261355	0.00762635	-0.0006371	0.00404254				8.8	-0.0052386	0.00467341	0.00874737	-0.0024706	0.00741363	-0.0254468
	9	0.00503359	0.028363	0.0379576	0.0756749	0.152933	0.25781				9	0.0112017	0.00400163	0.0026087	0.00726642	-0.0007595	0.00423307				9	-0.0051638	0.0049233	0.00984014	-0.0022997	0.00761004	-0.0253072
	9.2	0.00551589	0.0291318	0.0390262	0.0771972	0.155775	0.2631				9.2	0.0111321	0.00364474	0.00263184	0.00685962	-0.0010723	0.00417094				9.2	-0.0050837	0.00547822	0.0104996	-0.0019398	0.00811062	-0.0251323
	9.4	0.00618763	0.0298861	0.0398222	0.0786242	0.158611	0.268143				9.4	0.0107562	0.00329338	0.00271626	0.00663847	-0.0014369	0.00395889				9.4	-0.0050211	0.0061959	0.0109267	-0.0014858	0.00868079	-0.0249825
	9.6	0.00680233	0.0304483	0.0403193	0.0800153	0.161605	0.272933				9.6	0.0102889	0.00297396	0.00278139	0.00681508	-0.0019323	0.00370127				9.6	-0.0051406	0.00683596	0.0109648	-0.00104	0.00932277	-0.0249756
	9.8	0.00727085	0.0306225	0.040621	0.0812818	0.164776	0.277555				9.8	0.00982632	0.00255583	0.0027954	0.00736168	-0.0025101	0.00322906				9.8	-0.005405	0.00737606	0.0106026	-0.0007986	0.00992714	-0.0249418
	10	0.00767706	0.0305754	0.0409178	0.0823907	0.168037	0.282058				10	0.00942649	0.0020843	0.0028002	0.0082041	-0.0031857	0.00273732				10	-0.0057348	0.00790125	0.00993855	-0.000977	0.0102082	-0.0249614
	10.2	0.00798225	0.0302774	0.0413386	0.0834762	0.171316	0.286492				10.2	0.00891963	0.00165456	0.00303432	0.00912393	-0.0039385	0.0023188				10.2	-0.0060211	0.00837887	0.00900326	-0.0014682	0.0101144	-0.0250629
	10.4	0.0083246	0.0297747	0.0418211	0.0845406	0.174577	0.290861				10.4	0.00848529	0.00149791	0.00343189	0.00997771	-0.0047739	0.00202687				10.4	-0.0061262	0.00857775	0.00780567	-0.0022009	0.00974896	-0.0253016
	10.6	0.00883964	0.0291284	0.0423948	0.0853954	0.177863	0.295128				10.6	0.00808726	0.00151359	0.00398623	0.01059	-0.0055838	0.00172122				10.6	-0.0059437	0.00855377	0.0064461	-0.0030745	0.00924599	-0.0255566
	10.8	0.00923975	0.0283568	0.0428415	0.0860612	0.181031	0.299261				10.8	0.00766754	0.00193984	0.00460583	0.0109292	-0.0063875	0.00162298				10.8	-0.0055712	0.008099	0.00509442	-0.0040594	0.0086295	-0.0259344
	11	0.00950738	0.0275451	0.0432021	0.0866644	0.18399	0.303296				11	0.00719343	0.00273143	0.00531086	0.0109164	-0.0068733	0.00165805				11	-0.0052065	0.00733465	0.00390602	-0.0048104	0.00789407	-0.0262887
	11.2	0.00983273	0.0267421	0.0434826	0.0873162	0.186733	0.307344				11.2	0.00694561	0.00362082	0.00585581	0.0107743	-0.0069622	0.00169084				11.2	-0.0049232	0.00641751	0.00307376	-0.005367	0.00702656	-0.0264059
	11.4	0.00997112	0.0260786	0.0437499	0.0879845	0.189273	0.311504				11.4	0.00692716	0.00448996	0.00622887	0.0105329	-0.0068018	0.0015602				11.4	-0.0048065	0.00539713	0.00256996	-0.0058246	0.0061244	-0.0261802
	11.6	0.00975915	0.0256667	0.0439187	0.0888995	0.191521	0.315813				11.6	0.00715264	0.00536409	0.00639682	0.0102	-0.0065453	0.00147548				11.6	-0.004906	0.00432295	0.00235883	-0.0062098	0.00516989	-0.0257152
	11.8	0.00952678	0.0255069	0.0441029	0.0902115	0.193619	0.320405				11.8	0.00756055	0.00596451	0.00636881	0.00986437	-0.0062339	0.00147298				11.8	-0.0050112	0.00342481	0.00239105	-0.0064309	0.00426474	-0.0251099
	12	0.00927128	0.0255519	0.0442741	0.0918146	0.195731	0.325135				12	0.0082063	0.00624185	0.00621182	0.00923333	-0.0060174	0.00155608				12	-0.0051415	0.00275308	0.00251894	-0.0064839	0.00355716	-0.0245104
	12.2	0.00890909	0.0259298	0.0444815	0.0935902	0.19793	0.329834				12.2	0.00896224	0.00628261	0.00604788	0.00841148	-0.0059547	0.00174749				12.2	-0.0053492	0.00234425	0.00259004	-0.0063478	0.00312657	-0.0241503
	12.4	0.0085967	0.0266304	0.0445722	0.0956261	0.200233	0.334241				12.4	0.00966662	0.00611058	0.00592416	0.00741169	-0.0059751	0.00204508				12.4	-0.0056762	0.00229863	0.0024253	-0.0058413	0.00291416	-0.0241334
	12.6	0.00820598	0.027387	0.0446247	0.0976678	0.202722	0.338459				12.6	0.0101632	0.0058106	0.00594388	0.00637958	-0.0060179	0.00228726				12.6	-0.0060803	0.00244751	0.00211332	-0.0050374	0.00306382	-0.0243684
	12.8	0.00774903	0.0279837	0.0446763	0.0994163	0.205447	0.342534				12.8	0.0104216	0.00545625	0.00609578	0.00550685	-0.0059588	0.00252568				12.8	-0.006593	0.00260943	0.00183881	-0.0041505	0.00350335	-0.0246936
	13	0.00722865	0.0281973	0.0448434	0.100919	0.208306	0.346657				13	0.0103984	0.00503199	0.00632958	0.00517094	-0.0057318	0.00280385				13	-0.0070541	0.00267613	0.00177548	-0.0033578	0.00395896	-0.0250912
	13.2	0.00667773	0.0279983	0.0451056	0.102253	0.211228	0.35086				13.2	0.0101996	0.00473945	0.0065153	0.00507505	-0.0054814	0.00310598				13.2	-0.0072838	0.00248857	0.00182079	-0.0026433	0.00432757	-0.0254838
	13.4	0.0061333	0.0275659	0.0456759	0.103423	0.214124	0.355265				13.4	0.00999513	0.0045177	0.00665991	0.00518218	-0.0051504	0.00332281				13.4	-0.0072619	0.00223209	0.0019916	-0.0020086	0.00448458	-0.0257296
	13.6	0.00594583	0.0272864	0.0464333	0.104494	0.217011	0.359679				13.6	0.0100167	0.00443543	0.00672519	0.00540606	-0.0048577	0.00350797				13.6	-0.0070477	0.00208346	0.00220002	-0.001524	0.00447669	-0.025876
	13.8	0.0061863	0.0273436	0.0472985	0.105649	0.219844	0.363985				13.8	0.0103584	0.00452754	0.00682386	0.00559341	-0.0046743	0.00363691				13.8	-0.0067645	0.0020817	0.00228524	-0.0010024	0.00441164	-0.0260862
	14	0.00665212	0.0278458	0.0480742	0.106781	0.222746	0.368028				14	0.0109528	0.00475476	0.00688092	0.00563624	-0.0047202	0.00364226				14	-0.006489	0.0022038	0.00216267	-0.0004694	0.00454761	-0.0263791
	14.2	0.00705325	0.028671	0.0487183	0.107877	0.225601	0.371814				14.2	0.0116929	0.00494749	0.0068545	0.00571238	-0.0048654	0.00355481				14.2	-0.006425	0.00249044	0.00198244	5.2086e-05	0.00473312	-0.0267114
	14.4	0.00729777	0.029503	0.0491279	0.109156	0.228269	0.375416				14.4	0.0124697	0.00539999	0.00671959	0.00595694	-0.0051398	0.00347163				14.4	-0.0065925	0.00254762	0.00179319	0.00039653	0.00490644	-0.0270219
	14.6	0.00753206	0.0302498	0.0494962	0.110678	0.230575	0.378949				14.6	0.0131574	0.00589561	0.00643879	0.00630986	-0.0051976	0.00339133				14.6	-0.006757	0.00257565	0.00172024	0.00072932	0.00481322	-0.0272429
	14.8	0.00767834	0.0308526	0.049891	0.112333	0.23264	0.382518				14.8	0.0136589	0.00631764	0.00603872	0.00683618	-0.0049736	0.00327216				14.8	-0.0068412	0.00261237	0.00167254	0.00082492	0.00442017	-0.0272894
	15	0.00767964	0.0314035	0.0502913	0.11393	0.234394	0.386189				15	0.0138856	0.00679672	0.00572676	0.00737702	-0.0045986	0.00324176				15	-0.0068134	0.00263456	0.00152206	0.00061673	0.00375686	-0.0272103
	15.2	0.00765196	0.031951	0.0507197	0.11561	0.23599	0.389943				15.2	0.0138742	0.00729069	0.00562365	0.00794877	-0.0041607	0.00333808				15.2	-0.0066826	0.00265268	0.00124704	4.6667e-05	0.00294905	-0.0270523
	15.4	0.00775567	0.0325603	0.0511188	0.117256	0.23761	0.39369				15.4	0.0138012	0.00758927	0.00579759	0.00828942	-0.0037491	0.0035569				15.4	-0.0063785	0.0029314	0.00081836	-0.0006432	0.00214008	-0.0269216
	15.6	0.00756017	0.0331095	0.0514967	0.118772	0.239435	0.397377				15.6	0.0136658	0.00790636	0.00618166	0.00838884	-0.003621	0.00366854				15.6	-0.0063542	0.00314902	0.00021702	-0.0014575	0.00154526	-0.0267605
	15.8	0.00701889	0.0335645	0.051829	0.12014	0.241397	0.400976				15.8	0.013396	0.00829503	0.00672802	0.00841207	-0.0039013	0.00360192				15.8	-0.0065779	0.00323717	-0.0004536	-0.0022275	0.00126653	-0.0266117
	16	0.00636446	0.0338161	0.0521632	0.121546	0.243308	0.404478				16	0.0129701	0.00847179	0.00727305	0.00854521	-0.0042441	0.00334752				16	-0.0069503	0.00327066	-0.0010278	-0.0029084	0.00101129	-0.0264023
	16.2	0.00573525	0.0338004	0.0524697	0.122814	0.245302	0.407906				16.2	0.0123506	0.00841948	0.00785635	0.00872372	-0.0045357	0.00301463				16.2	-0.007169	0.00326092	-0.0014835	-0.0033646	0.00088677	-0.0262743
	16.4	0.0051183	0.0334273	0.0527971	0.123819	0.247438	0.411312				16.4	0.0115731	0.00820091	0.00840525	0.00905818	-0.0046753	0.00270144				16.4	-0.0072934	0.00298523	-0.0017753	-0.0037763	0.00084881	-0.0262065
	16.6	0.00469638	0.0327813	0.0530981	0.124653	0.249566	0.414752				16.6	0.0109673	0.00787276	0.00896569	0.00930891	-0.0047354	0.00254256				16.6	-0.0072302	0.00253415	-0.0019895	-0.0041378	0.0007491	-0.0263226
	16.8	0.00470221	0.0321377	0.0533533	0.125303	0.251792	0.418194				16.8	0.0106994	0.00750716	0.00949987	0.00914862	-0.0047744	0.00253874				16.8	-0.0069554	0.00202301	-0.0021628	-0.0044606	0.00070992	-0.0265517
	17	0.00526028	0.0315926	0.0535454	0.125876	0.254363	0.421594				17	0.0109168	0.00708899	0.00996398	0.00872304	-0.0048649	0.00271174				17	-0.0065733	0.00155208	-0.0023231	-0.0046963	0.00090052	-0.0269389
	17.2	0.00632448	0.0313678	0.0536823	0.12636	0.257184	0.424937				17.2	0.0115855	0.00661788	0.010214	0.00820215	-0.0050675	0.00296				17.2	-0.0061717	0.00114906	-0.0024277	-0.005025	0.00134011	-0.0273536
	17.4	0.00775831	0.0316136	0.0538419	0.126791	0.260099	0.4282				17.4	0.0125728	0.00590485	0.0101954	0.0078116	-0.0053283	0.00328388				17.4	-0.0057463	0.00115405	-0.0024618	-0.0055037	0.00189887	-0.0278305
	17.6	0.00929466	0.0322583	0.0540217	0.127212	0.263166	0.431385				17.6	0.013447	0.00501382	0.00991793	0.00787979	-0.0056337	0.00360363				17.6	-0.0051851	0.00146494	-0.0024521	-0.0061318	0.00250916	-0.0283098
	17.8	0.0107081	0.0330061	0.0542475	0.127873	0.266282	0.434491				17.8	0.0141712	0.00413054	0.0093186	0.00858259	-0.0059706	0.00395172				17.8	-0.0045465	0.00189796	-0.0022475	-0.0067774	0.00299955	-0.0287827
	18	0.0118744	0.0337515	0.0546313	0.128873	0.269485	0.437638				18	0.0146834	0.00347576	0.00846409	0.00958622	-0.0065351	0.00422093				18	-0.0038318	0.00237425	-0.0018715	-0.00738	0.00362455	-0.0291426
	18.2	0.0127537	0.0343263	0.0553175	0.13016	0.272678	0.440758				18.2	0.0149509	0.00306155	0.00740338	0.0106325	-0.0070599	0.00454889				18.2	-0.0032171	0.00291598	-0.0012699	-0.0078972	0.00419692	-0.0294293
	18.4	0.0133744	0.03462	0.0561291	0.131647	0.275952	0.443897				18.4	0.0148039	0.00309232	0.00638406	0.0115451	-0.0074451	0.00494468				18.4	-0.0028415	0.00317427	-0.0006845	-0.0084095	0.00467051	-0.0296828
	18.6	0.0137876	0.034731	0.0570105	0.133179	0.279135	0.446994				18.6	0.0143808	0.00356983	0.0054814	0.0122579	-0.0077467	0.00533906				18.6	-0.0027691	0.00327104	-4.102e-05	-0.0088948	0.0051452	-0.0298117
	18.8	0.0138699	0.0348766	0.0579809	0.134688	0.282181	0.450174				18.8	0.0137475	0.00435191	0.00474235	0.0126482	-0.0078422	0.00562714				18.8	-0.003058	0.00331787	0.00057385	-0.0094265	0.00557232	-0.0296641
	19	0.0135611	0.034938	0.0589713	0.135885	0.284874	0.453299				19	0.0130296	0.00543048	0.0043627	0.0128295	-0.0077526	0.0058561				19	-0.0037898	0.00322128	0.00094091	-0.0101234	0.00569121	-0.0293044
	19.2	0.0128011	0.0349069	0.0598906	0.136978	0.287238	0.456452				19.2	0.0123304	0.0067654	0.00422491	0.0127241	-0.0076584	0.00581284				19.2	-0.004967	0.00290193	0.00109202	-0.0107403	0.00556094	-0.0287335
	19.4	0.011754	0.0349001	0.0607237	0.138073	0.289212	0.459553				19.4	0.0118013	0.00798959	0.00416007	0.0125167	-0.0076618	0.00547034				19.4	-0.0062372	0.00275405	0.00115028	-0.011216	0.00539534	-0.0280749
	19.6	0.010568	0.034887	0.0613915	0.139252	0.290836	0.462596				19.6	0.0114533	0.00890584	0.00408347	0.0121408	-0.0076319	0.00509177				19.6	-0.0074275	0.00270088	0.00109782	-0.0116407	0.00507037	-0.0274026
	19.8	0.00929498	0.0347797	0.0617711	0.140375	0.292266	0.465475				19.8	0.0113112	0.00967772	0.00411302	0.0115829	-0.0077935	0.00481578				19.8	-0.0085417	0.00254975	0.0007175	-0.0120006	0.00473168	-0.0269462
	20	0.00789079	0.0346717	0.0619107	0.141446	0.293603	0.46832				20	0.0113559	0.0103467	0.00415147	0.0107506	-0.0080078	0.00471535				20	-0.0097047	0.00223843	0.00014598	-0.0122241	0.00435168	-0.0266709
	20.2	0.00665397	0.0345049	0.0617229	0.142368	0.294835	0.47112				20.2	0.0116477	0.0109277	0.0043149	0.00972436	-0.0082429	0.00478533				20.2	-0.0107023	0.00183263	-0.0006876	-0.012355	0.00399625	-0.0265818
	20.4	0.00578456	0.0342395	0.0613998	0.143254	0.296045	0.473933				20.4	0.0119035	0.0115415	0.00461395	0.00843517	-0.0084967	0.00500576				20.4	-0.0113492	0.00117632	-0.0015676	-0.0121655	0.00365445	-0.0264665
	20.6	0.00528664	0.0337884	0.0611249	0.144132	0.297314	0.476751				20.6	0.0120308	0.0120915	0.00506627	0.00704466	-0.0086253	0.00532979				20.6	-0.0116854	0.00039251	-0.0024837	-0.0116401	0.003174	-0.026421
	20.8	0.00507094	0.0333427	0.0610665	0.144988	0.298438	0.479583				20.8	0.0119536	0.0123386	0.00569082	0.00577646	-0.0084492	0.00563035				20.8	-0.0116529	-0.0001686	-0.0032965	-0.0109969	0.00240235	-0.0263671
	21	0.00530712	0.0330459	0.0611405	0.146069	0.299474	0.482348				21	0.0118556	0.0121669	0.00639622	0.00495529	-0.0082014	0.0058131				21	-0.0111888	-0.0003608	-0.0039368	-0.0102814	0.00149671	-0.0263351
	21.2	0.00578137	0.0331473	0.061385	0.147349	0.300559	0.485041				21.2	0.011656	0.011863	0.00715197	0.00473326	-0.0081093	0.00594382				21.2	-0.0104402	-0.0003488	-0.0044082	-0.0096168	0.00050733	-0.0263322
	21.4	0.00622186	0.0337714	0.0617554	0.148843	0.301915	0.487653				21.4	0.0116652	0.0115126	0.00783435	0.00500203	-0.0082566	0.00618849				21.4	-0.0098642	-9.92e-05	-0.0047095	-0.0090715	-0.0003178	-0.0264823
	21.6	0.00658907	0.0348223	0.0622614	0.150612	0.303458	0.490284				21.6	0.0119357	0.0111896	0.00839473	0.00557777	-0.0086831	0.00655091				21.6	-0.0095854	0.00023475	-0.004826	-0.0085991	-0.0007887	-0.0267244
	21.8	0.0069846	0.0359146	0.0627927	0.152607	0.305183	0.492929				21.8	0.0123891	0.011019	0.0086868	0.00624386	-0.0092132	0.00703377				21.8	-0.0097067	0.00037099	-0.0047229	-0.0081016	-0.0010758	-0.0270311
	22	0.00736313	0.0368602	0.0633412	0.154669	0.307028	0.495592				22	0.012697	0.011062	0.00879396	0.00694571	-0.009655	0.00756604				22	-0.0099078	0.00023849	-0.004475	-0.0075315	-0.0012398	-0.0274161
	22.2	0.00771686	0.03763	0.0640605	0.156593	0.308912	0.498324				22.2	0.0127341	0.0111096	0.0087567	0.00771834	-0.0098933	0.00796053				22.2	-0.0101001	0.00015368	-0.0041167	-0.0070249	-0.0012803	-0.0276183
	22.4	0.00771858	0.0381117	0.0650103	0.158244	0.310706	0.501174				22.4	0.0124632	0.0112002	0.00870916	0.00843568	-0.0099705	0.00812168				22.4	-0.0102745	8.3357e-06	-0.0037562	-0.0066839	-0.0014362	-0.0275202
	22.6	0.00749912	0.0382281	0.0660374	0.159556	0.312492	0.504019				22.6	0.0119898	0.0113226	0.00884991	0.0092509	-0.0100971	0.00800836				22.6	-0.0104304	-0.0002657	-0.0036122	-0.0066625	-0.0016547	-0.0272076
	22.8	0.00725526	0.0382521	0.0670728	0.160787	0.314314	0.50676				22.8	0.0115336	0.0113447	0.00902694	0.0102877	-0.0102994	0.00763382				22.8	-0.0103923	-0.000462	-0.0035966	-0.0068538	-0.0017943	-0.0268715
	23	0.00718581	0.0384248	0.0679368	0.16187	0.31628	0.509441				23	0.0111296	0.0111947	0.00915943	0.0115828	-0.0106105	0.00704082				23	-0.0102246	-0.0004167	-0.0038176	-0.0074748	-0.0016614	-0.0265016
	23.2	0.00717263	0.0386139	0.0685154	0.162822	0.31848	0.512028				23.2	0.0108064	0.0110374	0.00926537	0.012678	-0.0110272	0.00652868				23.2	-0.0099911	-0.0004268	-0.0042886	-0.0082597	-0.0013449	-0.0262663
	23.4	0.00743432	0.0387509	0.0687584	0.16365	0.32087	0.514487				23.4	0.0105082	0.0108842	0.00935481	0.013526	-0.0114322	0.00606915				23.4	-0.0096716	-0.0005336	-0.0050896	-0.0089933	-0.0009138	-0.0262405
	23.6	0.00802449	0.0389482	0.0688438	0.164408	0.323499	0.516802				23.6	0.0101804	0.0106815	0.00918051	0.0140296	-0.0116586	0.00574166				23.6	-0.0091526	-0.0005543	-0.0058005	-0.0094562	-0.0004901	-0.0264238
	23.8	0.00895776	0.0390448	0.0689035	0.16508	0.326273	0.519093				23.8	0.00970797	0.0103555	0.008932	0.0142269	-0.0117887	0.00548703				23.8	-0.0083036	-0.0004686	-0.0063418	-0.0096632	-1.115e-06	-0.0266829
	24	0.0099242	0.0390112	0.0692066	0.165692	0.329058	0.52133				24	0.00910021	0.0101198	0.0087043	0.0138224	-0.0117878	0.00542487				24	-0.0073896	-0.0004022	-0.0065824	-0.0095237	0.00035193	-0.0270432
	24.2	0.0108706	0.0388649	0.0697966	0.166405	0.331677	0.523409				24.2	0.00857303	0.00983565	0.00850276	0.0132683	-0.0116087	0.00546423				24.2	-0.0066292	-0.0002385	-0.0065651	-0.0093442	0.00050151	-0.0275778
	24.4	0.0117571	0.0387452	0.070553	0.167188	0.333974	0.525297				24.4	0.00822555	0.00943306	0.00828896	0.0127551	-0.011402	0.0055553				24.4	-0.0060531	3.8924e-05	-0.0062395	-0.0093814	0.00053628	-0.0281893
	24.6	0.0125595	0.0388032	0.0711775	0.168172	0.335896	0.527057				24.6	0.00811597	0.0090352	0.00811276	0.0123909	-0.0112771	0.00562603				24.6	-0.0056642	0.00027755	-0.0058802	-0.0096242	0.00054893	-0.0287809
	24.8	0.0128983	0.0391593	0.0716419	0.16902	0.337662	0.528673				24.8	0.00818509	0.00880523	0.00803654	0.0120209	-0.0112697	0.00589044				24.8	-0.0057416	0.00034411	-0.0056241	-0.0101498	0.0004763	-0.0293754
	25	0.0128329	0.0396881	0.0720114	0.170029	0.339317	0.530282				25	0.00851115	0.00872343	0.00789363	0.0117996	-0.0112629	0.00628077				25	-0.0061974	0.00016197	-0.0053707	-0.0108039	0.00025483	-0.0298814
	25.2	0.0124753	0.0402075	0.0723256	0.170886	0.340875	0.532001				25.2	0.00906778	0.00880145	0.00782413	0.0115416	-0.011267	0.00675031				25.2	-0.0068652	-0.0003247	-0.0050465	-0.0115339	-6.387e-05	-0.0302135
	25.4	0.0119035	0.0405678	0.0727764	0.171542	0.342589	0.533946				25.4	0.00978979	0.00912918	0.00783534	0.0111442	-0.0112535	0.00713387				25.4	-0.0075908	-0.0009404	-0.0046188	-0.0121647	-0.0003675	-0.0303037
	25.6	0.0111627	0.040628	0.0735052	0.171718	0.344437	0.536091				25.6	0.0105923	0.00970231	0.00803412	0.0108043	-0.0111959	0.00745152				25.6	-0.0082491	-0.0016556	-0.0041331	-0.01288	-0.0005712	-0.0301614
	25.8	0.0105491	0.0402133	0.0744425	0.17164	0.34633	0.538505				25.8	0.0114223	0.0104187	0.00832711	0.0106993	-0.0110843	0.00751268				25.8	-0.0088041	-0.0025186	-0.0036344	-0.0136928	-0.0007435	-0.0296415
	26	0.010012	0.0394528	0.075456	0.171209	0.348283	0.540927				26	0.0123921	0.0111091	0.00882861	0.010687	-0.0109431	0.00738292				26	-0.0093021	-0.0035131	-0.0031805	-0.0145541	-0.0009491	-0.0289988
	26.2	0.00978567	0.0386373	0.0763813	0.170811	0.350371	0.543341				26.2	0.0133234	0.0116759	0.00945268	0.0109037	-0.0106486	0.00717197				26.2	-0.0096775	-0.0045028	-0.0029156	-0.0153827	-0.0012281	-0.0284278
	26.4	0.00995499	0.0379512	0.0770865	0.170649	0.352311	0.545659				26.4	0.0142254	0.0120034	0.0101109	0.0114715	-0.0100688	0.00710191				26.4	-0.009904	-0.0055056	-0.0028575	-0.0162304	-0.0018217	-0.0280807
	26.6	0.0103835	0.0375587	0.0775167	0.170862	0.354241	0.547945				26.6	0.0150664	0.012109	0.0107143	0.0119551	-0.0092997	0.00710924				26.6	-0.0102095	-0.0063132	-0.0029196	-0.0168313	-0.002668	-0.0278721
	26.8	0.0107827	0.0375314	0.0778329	0.17144	0.356156	0.550002				26.8	0.015894	0.0120761	0.0112229	0.012161	-0.0084526	0.00723904				26.8	-0.0106415	-0.0068559	-0.0029791	-0.0169989	-0.0035919	-0.0278988
	27	0.0113642	0.0376819	0.0780842	0.17245	0.357985	0.55198				27	0.0164623	0.0118842	0.0116011	0.0122759	-0.0076777	0.00747546				27	-0.0109182	-0.006949	-0.0030579	-0.0169082	-0.0044017	-0.0279671
	27.2	0.0120249	0.0378682	0.0783255	0.173788	0.35966	0.55382				27.2	0.0168137	0.0116953	0.0117684	0.0123698	-0.0071922	0.00786138				27.2	-0.0109827	-0.0066882	-0.0031235	-0.0167048	-0.0050765	-0.0280782
	27.4	0.0126917	0.0378542	0.0785333	0.175197	0.361211	0.55554				27.4	0.016899	0.0115752	0.0118367	0.0123801	-0.0070723	0.00839288				27.4	-0.0108688	-0.0061932	-0.00326	-0.0163758	-0.0054218	-0.0283319
	27.6	0.0132112	0.0375061	0.0787834	0.176734	0.362493	0.557056				27.6	0.0168363	0.0117334	0.0119291	0.0121897	-0.0071723	0.00904067				27.6	-0.0108095	-0.0057991	-0.0035914	-0.0158944	-0.0055927	-0.0287577
	27.8	0.013816	0.0369952	0.0790722	0.178458	0.36347	0.558487				27.8	0.0166743	0.0120673	0.0120011	0.0120575	-0.0075445	0.0096599				27.8	-0.0105769	-0.0054926	-0.0040508	-0.0154134	-0.0056264	-0.0292294
	28	0.0142647	0.0366503	0.0792039	0.180316	0.364314	0.55981				28	0.0164428	0.0125716	0.0121031	0.0118371	-0.0081122	0.0101115				28	-0.0103001	-0.0053409	-0.0047195	-0.0147047	-0.0055725	-0.0297443
	28.2	0.0143977	0.0365027	0.0791342	0.182305	0.365227	0.561183				28.2	0.0161881	0.013159	0.0122021	0.0115848	-0.0087243	0.0102276				28.2	-0.0100252	-0.0053418	-0.0054951	-0.0137581	-0.0053767	-0.0301635
	28.4	0.0140964	0.0366375	0.0791633	0.184246	0.366298	0.562691				28.4	0.0159586	0.0138608	0.0122894	0.0113506	-0.0093716	0.0100545				28.4	-0.0098393	-0.005436	-0.0061224	-0.0128582	-0.0051835	-0.0303445
	28.6	0.0135836	0.0371135	0.0793983	0.186161	0.367642	0.564505				28.6	0.0157292	0.0145689	0.0122184	0.0115874	-0.0100984	0.00964902				28.6	-0.0095637	-0.0054523	-0.0064274	-0.0123028	-0.0048897	-0.0302278
	28.8	0.0129549	0.0378718	0.0798717	0.187736	0.369392	0.566618				28.8	0.015646	0.015167	0.0122599	0.0121326	-0.0108043	0.00930686				28.8	-0.0093611	-0.005168	-0.00658	-0.0122425	-0.0044246	-0.0299997
	29	0.0124249	0.0386629	0.0807284	0.188977	0.371445	0.569066				29	0.0157171	0.0156429	0.0122954	0.013014	-0.0115047	0.00903965				29	-0.0091834	-0.0047592	-0.00651	-0.0126613	-0.0038133	-0.0296648
	29.2	0.0121455	0.0395274	0.0818813	0.189811	0.373489	0.571689				29.2	0.0159268	0.0159596	0.012406	0.0139335	-0.0121766	0.00894704				29.2	-0.0090838	-0.0042646	-0.0063885	-0.0135339	-0.0032142	-0.0293292
	29.4	0.0123008	0.0404784	0.0831196	0.190694	0.375571	0.574371				29.4	0.0162141	0.0160909	0.0124723	0.0147574	-0.0126175	0.00889754				29.4	-0.0089821	-0.0038445	-0.0062626	-0.0144004	-0.0027302	-0.0290165
	29.6	0.0127185	0.0417281	0.0843503	0.191407	0.377664	0.576877				29.6	0.0166255	0.0159593	0.0125558	0.0153312	-0.0127642	0.0089836				29.6	-0.0088794	-0.0033663	-0.0061543	-0.0152013	-0.0024991	-0.0289657
	29.8	0.0133452	0.043171	0.0855438	0.192434	0.379633	0.579285				29.8	0.0168669	0.0156637	0.0125512	0.0157499	-0.0125616	0.00907112				29.8	-0.0087986	-0.0030102	-0.0060138	-0.0156783	-0.0026642	-0.0290611
	30	0.0140703	0.0447162	0.0865913	0.193704	0.38145	0.581586				30	0.0171451	0.0152549	0.012484	0.0160602	-0.0121529	0.00908162				30	-0.0089845	-0.0027283	-0.0058114	-0.0160606	-0.0031005	-0.0291483
	30.2	0.0147076	0.0462011	0.0874524	0.195232	0.383281	0.583758				30.2	0.017396	0.0148424	0.0122847	0.0162381	-0.0116766	0.00891127				30.2	-0.0095223	-0.0024508	-0.0054805	-0.0161624	-0.0035607	-0.0290672
	30.4	0.0150947	0.0474966	0.0880611	0.196825	0.384963	0.585668				30.4	0.0176258	0.0144432	0.0120199	0.0163555	-0.0113199	0.00859876				30.4	-0.0103699	-0.0020994	-0.0051958	-0.0162241	-0.0039115	-0.0288584
	30.6	0.0153322	0.0482809	0.0883548	0.198516	0.386436	0.587453				30.6	0.0176921	0.0138962	0.0117796	0.0162978	-0.0109943	0.00825263				30.6	-0.0112228	-0.0017032	-0.0052899	-0.0162482	-0.0041818	-0.0284347
	30.8	0.015326	0.0484356	0.0882905	0.199997	0.38772	0.589075				30.8	0.017675	0.013444	0.0115654	0.0158542	-0.0107462	0.00797074				30.8	-0.0119976	-0.0015638	-0.0058866	-0.0161634	-0.0044255	-0.0279326
	31	0.0150454	0.0480407	0.0880561	0.201119	0.388785	0.590528				31	0.017529	0.013179	0.0113887	0.0148753	-0.010517	0.00789518				31	-0.0126299	-0.0017592	-0.0067646	-0.0157826	-0.0046707	-0.0275532
	31.2	0.0145197	0.0472132	0.0878084	0.202012	0.389676	0.591778				31.2	0.0173531	0.0131217	0.0112643	0.0134476	-0.010236	0.00786828				31.2	-0.0130456	-0.0023559	-0.0076928	-0.0152327	-0.0049862	-0.027332
	31.4	0.0138246	0.0461961	0.0876543	0.202581	0.390587	0.592857				31.4	0.0171878	0.0132276	0.0111114	0.0116479	-0.0099115	0.00801926				31.4	-0.0131437	-0.0032161	-0.0084613	-0.0145795	-0.0053818	-0.0273405
	31.6	0.0128744	0.0451123	0.0875615	0.203071	0.391616	0.593734				31.6	0.0169335	0.0134674	0.0107995	0.00962287	-0.0096841	0.00825472				31.6	-0.0130268	-0.0042585	-0.0088397	-0.0136681	-0.0057197	-0.027625
	31.8	0.011682	0.044048	0.087523	0.203375	0.392711	0.594564				31.8	0.0165916	0.0136684	0.0102357	0.00771485	-0.0095921	0.00854901				31.8	-0.0126744	-0.0052197	-0.008744	-0.0128938	-0.005881	-0.0280297
	32	0.0104089	0.0430948	0.0875081	0.203549	0.393826	0.595395				32	0.0159991	0.0137551	0.00954495	0.00609179	-0.0095063	0.00888661				32	-0.0119687	-0.0058781	-0.0084258	-0.0125391	-0.0060425	-0.0284365
	32.2	0.00933861	0.0423635	0.0875346	0.203528	0.395037	0.596375				32.2	0.0151542	0.0136582	0.00884253	0.00490191	-0.0095526	0.00952606				32.2	-0.0110015	-0.0062094	-0.0081004	-0.0126437	-0.0061838	-0.0288843
	32.4	0.00853336	0.0418267	0.0875573	0.203424	0.396196	0.597554				32.4	0.0142432	0.0133779	0.00836102	0.00418145	-0.0097486	0.0103156				32.4	-0.0099174	-0.0062869	-0.0079588	-0.0131693	-0.0062663	-0.0293526
	32.6	0.00807687	0.041435	0.0877048	0.203212	0.397122	0.598977				32.6	0.0134415	0.0131325	0.00808855	0.00394412	-0.0100108	0.011106				32.6	-0.0088656	-0.0064096	-0.0078864	-0.0141439	-0.0064914	-0.0297892
	32.8	0.00795268	0.0413697	0.0878919	0.203147	0.397952	0.600553				32.8	0.0128333	0.0130442	0.0081193	0.00390621	-0.0101727	0.0117393				32.8	-0.0080005	-0.0064747	-0.0079422	-0.0152729	-0.0068706	-0.0301924
	33	0.00814648	0.0414876	0.0880412	0.203285	0.399011	0.602266				33	0.0124781	0.0131849	0.00838902	0.00412069	-0.0102263	0.0121781				33	-0.0073799	-0.0066107	-0.0080798	-0.0162592	-0.0072137	-0.0305404
	33.2	0.00849577	0.0416701	0.0881	0.203531	0.400241	0.604044				33.2	0.0123684	0.0136156	0.00892939	0.0046143	-0.0101391	0.0122983				33.2	-0.0069375	-0.006809	-0.00833	-0.0171408	-0.0075805	-0.0307296
	33.4	0.00908088	0.0418166	0.0880692	0.204119	0.40172	0.605965				33.4	0.0122791	0.0142536	0.00969364	0.00532148	-0.0098912	0.012069				33.4	-0.0067721	-0.0070337	-0.0086406	-0.0178772	-0.0079669	-0.0305943
	33.6	0.00989288	0.0419786	0.0879	0.204873	0.403525	0.60794				33.6	0.0123407	0.0150358	0.0106265	0.00626048	-0.0095848	0.0114817				33.6	-0.006877	-0.0071399	-0.00911	-0.0186354	-0.0082075	-0.0300947
	33.8	0.0108884	0.0421582	0.0876	0.205706	0.405519	0.609845				33.8	0.012524	0.0157119	0.0115467	0.00729512	-0.0094512	0.0106409				33.8	-0.0070907	-0.0071313	-0.00961	-0.0192622	-0.0082734	-0.0293551
	34	0.0119302	0.0424746	0.0874188	0.206591	0.407509	0.611582				34	0.0129773	0.0161954	0.0124295	0.00840783	-0.009433	0.00961133				34	-0.007372	-0.0069378	-0.0101881	-0.0199095	-0.0083065	-0.0284568
	34.2	0.0128924	0.0429493	0.0874628	0.20764	0.409538	0.61329				34.2	0.0136258	0.0163391	0.0131654	0.00958925	-0.0094979	0.00856879				34.2	-0.0077314	-0.006478	-0.0107688	-0.0205166	-0.0081272	-0.0274954
	34.4	0.0136779	0.0433575	0.0877636	0.208486	0.411586	0.614966				34.4	0.0144104	0.01639	0.0136664	0.0107463	-0.0097853	0.00764574				34.4	-0.0081549	-0.0061281	-0.0112118	-0.021134	-0.0077092	-0.0266129
	34.6	0.0140204	0.0436964	0.0884375	0.209154	0.413581	0.616517				34.6	0.0152449	0.0162635	0.0137856	0.011679	-0.010306	0.00695843				34.6	-0.0088223	-0.005919	-0.0113062	-0.0216654	-0.0070832	-0.0259559
	34.8	0.0139922	0.0437946	0.0894151	0.209631	0.415688	0.617881				34.8	0.0160976	0.0160958	0.0136202	0.012558	-0.0107514	0.00641217				34.8	-0.0097429	-0.0059646	-0.0110624	-0.0223062	-0.0063374	-0.0255514
	35	0.0135833	0.0437022	0.0905926	0.209903	0.417827	0.619149				35	0.0167352	0.015808	0.0132703	0.0132905	-0.011194	0.00608997				35	-0.0108383	-0.0061336	-0.0106382	-0.0229598	-0.005486	-0.0253759
	35.2	0.0130488	0.0434735	0.0918348	0.210001	0.419794	0.620245				35.2	0.0170635	0.0153499	0.0128129	0.0137582	-0.0116805	0.00587625				35.2	-0.0118377	-0.006425	-0.010062	-0.023496	-0.0046671	-0.025353
	35.4	0.0123412	0.0434839	0.0928554	0.210087	0.421419	0.62125				35.4	0.017179	0.0146771	0.0122497	0.0140445	-0.012012	0.0057605				35.4	-0.0126945	-0.0065466	-0.0096	-0.023844	-0.0041127	-0.0253601
	35.6	0.0118006	0.0436918	0.0936049	0.210255	0.422702	0.622271				35.6	0.0169854	0.0140003	0.0119461	0.0141372	-0.0120906	0.00568592				35.6	-0.0131692	-0.0065742	-0.0094965	-0.0240416	-0.0039477	-0.0253893
	35.8	0.011495	0.0441371	0.094056	0.210372	0.423577	0.62339				35.8	0.0166014	0.0133778	0.0118404	0.0141829	-0.0122102	0.00575501				35.8	-0.013333	-0.0064012	-0.0097745	-0.024192	-0.004035	-0.0254257
	36	0.0113702	0.0446469	0.0942215	0.210528	0.424088	0.624592				36	0.0162963	0.0129525	0.0117753	0.0142348	-0.0124011	0.00580463				36	-0.0133535	-0.0063545	-0.0101489	-0.0243307	-0.0042839	-0.0255578
	36.2	0.0112187	0.0450735	0.0940818	0.210804	0.424359	0.625889				36.2	0.0161402	0.0128105	0.0116058	0.0141121	-0.0125555	0.0058733				36.2	-0.0134657	-0.0065506	-0.0105556	-0.0244643	-0.0047752	-0.0258009
	36.4	0.0109735	0.0452535	0.0936041	0.21117	0.424701	0.627202				36.4	0.0161689	0.0129578	0.0115215	0.0138141	-0.0126749	0.00601703				36.4	-0.0137247	-0.0070477	-0.0110531	-0.0246744	-0.0052227	-0.0262125
	36.6	0.0105362	0.0451814	0.0929404	0.211607	0.425163	0.628482				36.6	0.016447	0.0132442	0.0115591	0.0134475	-0.0128694	0.00632347				36.6	-0.0141477	-0.0076631	-0.0116016	-0.0248665	-0.0055803	-0.026765
	36.8	0.00988423	0.0449615	0.0921696	0.212251	0.42574	0.629661				36.8	0.0167745	0.0137343	0.0117669	0.012791	-0.0130734	0.00685275				36.8	-0.0144889	-0.0083436	-0.0122138	-0.024925	-0.0060667	-0.0275031
	37	0.00914508	0.0447934	0.0915484	0.213192	0.426505	0.630737				37	0.0169183	0.0142258	0.0121656	0.0118896	-0.0134265	0.00760791				37	-0.0146784	-0.0087328	-0.0127919	-0.0248243	-0.0066955	-0.0283318
	37.2	0.0085893	0.0447123	0.0910789	0.214128	0.427442	0.631666				37.2	0.0171304	0.0148782	0.0127481	0.0111215	-0.0139524	0.00855546				37.2	-0.0146487	-0.0089663	-0.0133314	-0.0247827	-0.0073131	-0.0293437
	37.4	0.00828064	0.0448505	0.0910699	0.215189	0.428537	0.632519				37.4	0.0173325	0.0154029	0.0133158	0.0105446	-0.0147747	0.00953895				37.4	-0.0143577	-0.008905	-0.0135419	-0.0246401	-0.0078282	-0.0304729
	37.6	0.00821527	0.0451428	0.0914774	0.216368	0.429866	0.633405				37.6	0.0175291	0.015857	0.0138234	0.0103683	-0.0157477	0.0104895				37.6	-0.013817	-0.0085961	-0.0135106	-0.0245064	-0.0081544	-0.0315796
	37.8	0.00831728	0.0453912	0.0922958	0.217666	0.431483	0.634508				37.8	0.0177224	0.0160267	0.0143902	0.0106936	-0.0169516	0.0112392				37.8	-0.0133583	-0.0081054	-0.0132805	-0.0243397	-0.0080465	-0.0325134
	38	0.00864706	0.0453763	0.0932726	0.218899	0.433218	0.635703				38	0.0179471	0.01606	0.0149944	0.011426	-0.0181595	0.0118633				38	-0.0130099	-0.0077483	-0.0130044	-0.0241897	-0.0075833	-0.0333144
	38.2	0.00890431	0.0452865	0.0944487	0.22029	0.435004	0.636984				38.2	0.0180772	0.0159102	0.0155232	0.01239	-0.0191461	0.0122499				38.2	-0.012883	-0.007283	-0.0125779	-0.0238853	-0.0069565	-0.0338682
	38.4	0.0091407	0.0452082	0.0957	0.221777	0.436862	0.638253				38.4	0.0181751	0.0159178	0.0159958	0.0135952	-0.0197099	0.0123224				38.4	-0.0129415	-0.0068337	-0.0121	-0.0235543	-0.0062865	-0.0341653
	38.6	0.00935322	0.045219	0.0970189	0.223306	0.438747	0.63941				38.6	0.0180731	0.015894	0.0164228	0.0148522	-0.0199579	0.0119724				38.6	-0.0130338	-0.0063205	-0.011466	-0.0232071	-0.0056075	-0.0341543
	38.8	0.00964482	0.0454973	0.0981813	0.224746	0.440467	0.640245				38.8	0.0177849	0.0160658	0.0167248	0.0161499	-0.0199012	0.0114193				38.8	-0.0129573	-0.0058967	-0.010838	-0.0229542	-0.0050461	-0.0339599
	39	0.00993179	0.0461554	0.0990503	0.226127	0.442062	0.641057				39	0.0173481	0.0164383	0.0169522	0.0174244	-0.0195783	0.0107587				39	-0.0127102	-0.0054425	-0.0103334	-0.0227973	-0.0045987	-0.0335092
	39.2	0.010448	0.0469777	0.0996235	0.22745	0.443508	0.641884				39.2	0.0168021	0.0170241	0.0173059	0.018533	-0.0191476	0.0101073				39.2	-0.0121715	-0.0049951	-0.0101404	-0.0227951	-0.0042539	-0.0329112
	39.4	0.0111632	0.047727	0.0997993	0.228462	0.444649	0.642813				39.4	0.0163517	0.0175268	0.0176672	0.0193723	-0.0186317	0.00957086				39.4	-0.0114532	-0.004506	-0.0102776	-0.0230494	-0.0041837	-0.0322543
	39.6	0.0120071	0.0483109	0.0997169	0.229173	0.445477	0.643908				39.6	0.0161667	0.0181745	0.0178856	0.0197015	-0.0179395	0.00925075				39.6	-0.0107987	-0.0043876	-0.0105517	-0.0233323	-0.0043788	-0.0317245
	39.8	0.0127764	0.0486532	0.0994142	0.229759	0.446139	0.645239				39.8	0.0163032	0.0185943	0.0179224	0.0195112	-0.017055	0.00909884				39.8	-0.0103327	-0.0044867	-0.0108635	-0.0236384	-0.0047881	-0.0312583
	40	0.0134262	0.0487772	0.0991167	0.230416	0.4466	0.646598				40	0.0168667	0.0187969	0.0179039	0.0189677	-0.0161831	0.00918935				40	-0.0100452	-0.0047288	-0.0111633	-0.0238642	-0.0052916	-0.0310862
	40.2	0.0137428	0.0487355	0.0991	0.231284	0.44705	0.648013				40.2	0.0174828	0.0186373	0.0177479	0.0181003	-0.0154713	0.00954543				40.2	-0.0099128	-0.0049765	-0.0113	-0.0238505	-0.00583	-0.0312391
	40.4	0.0137218	0.0486237	0.099319	0.232573	0.447735	0.649434				40.4	0.0178383	0.0184185	0.0175085	0.0169686	-0.0149747	0.0101432				40.4	-0.009779	-0.0052274	-0.011213	-0.0235034	-0.0062424	-0.0316192
	40.6	0.0134863	0.0485294	0.099837	0.234032	0.448559	0.650979				40.6	0.0179312	0.0181007	0.0172901	0.0158467	-0.0148053	0.0108477				40.6	-0.0097092	-0.0054294	-0.0111554	-0.0231229	-0.0065098	-0.0319346
	40.8	0.0132923	0.0483713	0.100502	0.235397	0.449523	0.652732				40.8	0.0179738	0.0180174	0.0171193	0.0149795	-0.0149454	0.0116723				40.8	-0.0097159	-0.0058721	-0.0112557	-0.022877	-0.0065499	-0.0322173
	41	0.0130957	0.0481135	0.101366	0.236552	0.450664	0.654635				41	0.0177962	0.0179429	0.0168534	0.0143258	-0.0152314	0.0124018				41	-0.0098304	-0.0064404	-0.0113846	-0.0227495	-0.0064706	-0.0323077
	41.2	0.0130439	0.0477106	0.102179	0.23741	0.451866	0.656508				41.2	0.0177025	0.0179985	0.0166199	0.0139582	-0.0156031	0.01298				41.2	-0.0099924	-0.0072739	-0.0117322	-0.0227282	-0.0063886	-0.032245
	41.4	0.0130913	0.0471837	0.102857	0.237943	0.452933	0.658362				41.4	0.0177475	0.0180548	0.0164436	0.0137675	-0.0159896	0.0132223				41.4	-0.010325	-0.0083638	-0.0121885	-0.0227747	-0.0064481	-0.0320131
	41.6	0.0132224	0.0466169	0.103399	0.238434	0.45392	0.660005				41.6	0.0179137	0.0183203	0.0161493	0.0138272	-0.0162688	0.0132306				41.6	-0.0106325	-0.0095291	-0.0125468	-0.0229058	-0.0067116	-0.0317885
	41.8	0.0131387	0.0461714	0.103973	0.239027	0.454903	0.661419				41.8	0.0180532	0.0188085	0.0156412	0.013918	-0.016358	0.0128247				41.8	-0.0110111	-0.0105346	-0.0126241	-0.0230684	-0.0072434	-0.0314089
	42	0.01285	0.0458964	0.104478	0.239743	0.456018	0.662604				42	0.0182036	0.0196327	0.0149465	0.0140735	-0.0164079	0.0120588				42	-0.0115139	-0.0114938	-0.0125096	-0.0233539	-0.0078424	-0.0309609
	42.2	0.0121759	0.045796	0.104954	0.240268	0.457272	0.663587				42.2	0.0181776	0.0205496	0.0140753	0.0143186	-0.0164545	0.0109811				42.2	-0.0121703	-0.0124116	-0.0121321	-0.0238531	-0.0083242	-0.0303541
	42.4	0.0113996	0.0459278	0.105361	0.240486	0.458521	0.664415				42.4	0.0180029	0.0215748	0.0131136	0.0148062	-0.0167494	0.0100999				42.4	-0.0128555	-0.0131874	-0.0116975	-0.0245944	-0.0085865	-0.0298117
	42.6	0.0106682	0.0461306	0.105567	0.240439	0.459954	0.665203				42.6	0.0177942	0.0223213	0.0123244	0.0151916	-0.0171727	0.00951452				42.6	-0.0135837	-0.0137644	-0.0114146	-0.0254712	-0.0085819	-0.0293284
	42.8	0.010261	0.0463635	0.105543	0.240216	0.461275	0.665952				42.8	0.0177022	0.0226323	0.0118614	0.0155146	-0.0175809	0.00926284				42.8	-0.0142679	-0.0140666	-0.0114007	-0.026392	-0.00864	-0.0290728
	43	0.0101555	0.0465318	0.10536	0.239643	0.462342	0.666713				43	0.0178515	0.02248	0.0117169	0.0157703	-0.0177753	0.00924733				43	-0.014834	-0.0140994	-0.0116056	-0.0273839	-0.0089169	-0.0290158
	43.2	0.0103761	0.0467551	0.105166	0.239081	0.463097	0.667544				43.2	0.0183566	0.0220922	0.0117455	0.015879	-0.0177402	0.00942606				43.2	-0.0153285	-0.0137781	-0.0118877	-0.0282331	-0.0093545	-0.0292228
	43.4	0.0107083	0.0470876	0.105137	0.238762	0.463744	0.668344				43.4	0.0191838	0.0213084	0.0119404	0.0156523	-0.0175546	0.00957958				43.4	-0.0156953	-0.0131038	-0.0120815	-0.0287274	-0.0098033	-0.0296369
	43.6	0.0111761	0.047604	0.105403	0.238733	0.464105	0.669161				43.6	0.0199905	0.0203579	0.0122769	0.0150781	-0.0175859	0.00968842				43.6	-0.0158233	-0.0120943	-0.0122151	-0.0285863	-0.0100835	-0.0303317
	43.8	0.0117143	0.0481115	0.106036	0.238872	0.464532	0.669951				43.8	0.0204303	0.01935	0.0126147	0.0143039	-0.0178304	0.0098039				43.8	-0.0157033	-0.0109735	-0.012172	-0.0280747	-0.0098747	-0.0312223
	44	0.0124664	0.0486832	0.10694	0.2393	0.465026	0.670774				44	0.0204641	0.0185194	0.0130491	0.013414	-0.0182201	0.0101068				44	-0.0153134	-0.0099191	-0.0121111	-0.0272554	-0.0092945	-0.0321597
	44.2	0.0134509	0.0493981	0.107852	0.239624	0.465569	0.671721				44.2	0.0203279	0.017874	0.0135724	0.0125458	-0.0187589	0.010633				44.2	-0.0147446	-0.0090916	-0.0121711	-0.0265881	-0.0085982	-0.0329588
	44.4	0.0145133	0.0500118	0.108561	0.239942	0.466258	0.672882				44.4	0.0202111	0.0175687	0.0140359	0.011994	-0.0193095	0.0113312				44.4	-0.01421	-0.0086357	-0.0124231	-0.0261918	-0.0079237	-0.0334901
	44.6	0.0154338	0.0504276	0.109135	0.240279	0.467005	0.674095				44.6	0.0202516	0.017464	0.014203	0.0119897	-0.0195325	0.0121004				44.6	-0.0138254	-0.0085314	-0.0126393	-0.0263424	-0.0076274	-0.033774
	44.8	0.0162652	0.0506988	0.109461	0.240784	0.467683	0.675329				44.8	0.0204407	0.0176545	0.014219	0.0123663	-0.0194707	0.0128995				44.8	-0.013363	-0.0088151	-0.012953	-0.0267622	-0.0077631	-0.0339761
	45	0.0167504	0.0509236	0.109621	0.241336	0.468335	0.676581				45	0.0206743	0.0180837	0.0140041	0.0129352	-0.0192497	0.013547				45	-0.0128484	-0.00935	-0.0131659	-0.0274758	-0.0081605	-0.0341032
	45.2	0.0170391	0.051032	0.109802	0.2423	0.469119	0.677708				45.2	0.0207311	0.0186637	0.0136683	0.0137562	-0.0189114	0.0140897				45.2	-0.0121997	-0.0099281	-0.013238	-0.0282842	-0.0086075	-0.034198
	45.4	0.0171818	0.0511655	0.11019	0.243452	0.469796	0.678717				45.4	0.0204429	0.0192245	0.0133492	0.0145473	-0.0184722	0.0145708				45.4	-0.0114405	-0.010432	-0.0132094	-0.0290815	-0.0091115	-0.0342618
	45.6	0.0171798	0.0513567	0.110681	0.244617	0.470449	0.679701				45.6	0.0198784	0.0197034	0.0132317	0.0152055	-0.0180985	0.0150844				45.6	-0.0107221	-0.0108739	-0.0132492	-0.029632	-0.0095251	-0.0341796
	45.8	0.0168602	0.0517049	0.111314	0.245604	0.471066	0.68075				45.8	0.0192147	0.0199505	0.0132241	0.015645	-0.0179249	0.0157059				45.8	-0.0102525	-0.0111356	-0.0132238	-0.0299231	-0.0098166	-0.0338032
	46	0.0165497	0.0521901	0.111853	0.24669	0.471679	0.681791				46	0.0185812	0.0199829	0.0133693	0.0160281	-0.0179493	0.016528				46	-0.0100319	-0.0110436	-0.0132802	-0.0300445	-0.0101073	-0.033329
	46.2	0.0161144	0.0527493	0.112218	0.247893	0.472324	0.682847				46.2	0.0181289	0.0197527	0.0137306	0.0161752	-0.0180289	0.0173286				46.2	-0.0101054	-0.0108384	-0.013529	-0.0299287	-0.0103946	-0.0328569
	46.4	0.0155981	0.0533881	0.112409	0.249085	0.472908	0.683874				46.4	0.0180264	0.0193528	0.0142732	0.0162162	-0.0180053	0.0179188				46.4	-0.010537	-0.0104756	-0.0139336	-0.0298073	-0.010889	-0.0324466
	46.6	0.0149648	0.0541194	0.112499	0.250338	0.473518	0.684866				46.6	0.0182334	0.0188748	0.0148109	0.0162201	-0.017897	0.0182352				46.6	-0.0111263	-0.0098236	-0.0144265	-0.0297004	-0.0114452	-0.0321555
	46.8	0.0143492	0.0549527	0.112519	0.251782	0.474045	0.685811				46.8	0.0186665	0.0184067	0.0153785	0.0161484	-0.0176116	0.0181783				46.8	-0.0117682	-0.0088739	-0.0149194	-0.0295095	-0.0121635	-0.0319808
	47	0.0138266	0.0558155	0.112623	0.253082	0.474566	0.686661				47	0.0190828	0.0178899	0.0159231	0.0156656	-0.0173145	0.0176563				47	-0.0123079	-0.0079157	-0.0153389	-0.0288872	-0.0128371	-0.0318214
	47.2	0.0135446	0.0565992	0.112834	0.253968	0.474998	0.687389				47.2	0.0193727	0.0173102	0.0163333	0.014935	-0.0170716	0.016872				47.2	-0.0128082	-0.0069868	-0.0155704	-0.0280847	-0.0134653	-0.0316597
	47.4	0.0135861	0.0571801	0.113097	0.254726	0.475627	0.687875				47.4	0.0194829	0.0168497	0.0164631	0.0141578	-0.0168925	0.0160618				47.4	-0.0130769	-0.0062956	-0.0155667	-0.0271919	-0.0137963	-0.0315618
	47.6	0.0139688	0.0576189	0.113318	0.255411	0.476318	0.688193				47.6	0.0194831	0.0166214	0.0164428	0.0134471	-0.0168135	0.0152101				47.6	-0.0131671	-0.0060003	-0.0153543	-0.0262734	-0.0140385	-0.0314032
	47.8	0.014395	0.0579486	0.113368	0.255942	0.477201	0.688359				47.8	0.0196227	0.0166447	0.0161966	0.0129862	-0.016968	0.0143379				47.8	-0.0132479	-0.0061597	-0.015017	-0.0255002	-0.0140844	-0.0311931
	48	0.0146934	0.0580093	0.113246	0.256491	0.478229	0.688495				48	0.0199917	0.0168994	0.0158602	0.0129245	-0.0171076	0.013502				48	-0.0134781	-0.0066661	-0.0146814	-0.0249492	-0.0140837	-0.0309392
	48.2	0.0148292	0.0578189	0.112975	0.257029	0.479385	0.688582				48.2	0.0204076	0.0173911	0.0155035	0.0131127	-0.0171356	0.0126684				48.2	-0.0136423	-0.007443	-0.0143853	-0.0247289	-0.0140632	-0.0307906
	48.4	0.014978	0.0572656	0.112686	0.257423	0.480555	0.688581				48.4	0.0206493	0.0180319	0.0154502	0.0133311	-0.0172384	0.0118097				48.4	-0.0136462	-0.0085551	-0.0142941	-0.0246669	-0.0139619	-0.030796
	48.6	0.0151403	0.0565752	0.112488	0.257692	0.4818	0.688485				48.6	0.0206991	0.0187332	0.0156969	0.0136898	-0.0173865	0.011129				48.6	-0.0135097	-0.009955	-0.0143783	-0.0248515	-0.0136597	-0.0310241
	48.8	0.0155614	0.055785	0.112516	0.25788	0.483032	0.688348				48.8	0.0204695	0.0192727	0.016284	0.0141303	-0.0174918	0.0107843				48.8	-0.0132763	-0.0113514	-0.0146937	-0.0251761	-0.0132887	-0.0314664
	49	0.01605	0.0549677	0.112719	0.257799	0.483995	0.68827				49	0.0201037	0.0196416	0.0171443	0.0145504	-0.0177097	0.010888				49	-0.0129701	-0.0127854	-0.01525	-0.0256728	-0.0129001	-0.0320673
	49.2	0.0164603	0.0541752	0.112982	0.257707	0.484743	0.688388				49.2	0.0198525	0.0200279	0.0181969	0.014907	-0.0180996	0.0114376				49.2	-0.0128491	-0.014202	-0.0161029	-0.0260884	-0.0125628	-0.0326034
	49.4	0.0166728	0.0535207	0.11325	0.257804	0.485171	0.688915				49.4	0.019912	0.020453	0.0192101	0.0152283	-0.0185472	0.0123385				49.4	-0.0130442	-0.0154757	-0.0170054	-0.0264996	-0.0124052	-0.0330087
	49.6	0.0166482	0.0528595	0.113519	0.258092	0.485299	0.689624				49.6	0.0201982	0.0208706	0.0199898	0.0153495	-0.0189713	0.013363				49.6	-0.0135931	-0.0164832	-0.0177679	-0.0269627	-0.0125254	-0.0334431
	49.8	0.016364	0.0519777	0.113922	0.258639	0.485207	0.690436				49.8	0.0206477	0.0212904	0.0206434	0.0152253	-0.0194255	0.0143364				49.8	-0.0143475	-0.0174983	-0.0183452	-0.0273667	-0.0128414	-0.0339065
	50	0.0159711	0.051038	0.114454	0.259379	0.485158	0.69137				50	0.0211386	0.0217248	0.0209501	0.0150203	-0.0197528	0.0151226				50	-0.0152656	-0.0183136	-0.0185732	-0.0279884	-0.0133281	-0.0342381
	50.2	0.0155616	0.0501357	0.115105	0.260319	0.485137	0.692522				50.2	0.0214807	0.0219979	0.0209903	0.0149657	-0.0199131	0.0157353				50.2	-0.0161314	-0.0187606	-0.0184814	-0.0287001	-0.0138536	-0.0343953
	50.4	0.0151087	0.0495012	0.115828	0.261335	0.485231	0.693734				50.4	0.0216809	0.0221216	0.0207945	0.0149923	-0.0198148	0.0161096				50.4	-0.0168463	-0.018741	-0.018105	-0.0293428	-0.0143806	-0.0343521
	50.6	0.014666	0.0491538	0.116594	0.262299	0.485496	0.695005				50.6	0.0217906	0.0220627	0.0205116	0.014939	-0.0197282	0.01632				50.6	-0.0173815	-0.01838	-0.0176735	-0.0297038	-0.0147323	-0.0341991
	50.8	0.0140771	0.0491249	0.117241	0.263198	0.486043	0.696285				50.8	0.021834	0.021926	0.0199864	0.014885	-0.0195656	0.0164149				50.8	-0.0178587	-0.0177024	-0.0172209	-0.0299603	-0.0149151	-0.033884
	51	0.0134992	0.0494025	0.11781	0.264436	0.486838	0.697495				51	0.0218093	0.0217772	0.0193138	0.0148098	-0.0194002	0.0163833				51	-0.0181391	-0.0168062	-0.0166964	-0.0298025	-0.0150137	-0.0335739
	51.2	0.0129038	0.049884	0.118268	0.26568	0.48781	0.698584				51.2	0.0218626	0.0216069	0.0185641	0.0145425	-0.0194306	0.0160752				51.2	-0.0183761	-0.0158034	-0.0160346	-0.0292948	-0.015068	-0.0332577
	51.4	0.0122016	0.050409	0.118583	0.266765	0.489069	0.699678				51.4	0.0219229	0.0213351	0.0178718	0.0141269	-0.0197484	0.0157047				51.4	-0.0185724	-0.0147822	-0.0153773	-0.0286461	-0.0150011	-0.0329945
	51.6	0.0115102	0.0509348	0.118649	0.267558	0.490629	0.700796				51.6	0.0219446	0.0209708	0.0173305	0.0136446	-0.0199775	0.0151968				51.6	-0.0186751	-0.0136485	-0.0148787	-0.0280957	-0.0149495	-0.0325728
	51.8	0.0110295	0.0515783	0.118449	0.268151	0.492389	0.701924				51.8	0.0218643	0.0206039	0.0169533	0.0130705	-0.020113	0.0146339				51.8	-0.0185604	-0.0124773	-0.014629	-0.0275462	-0.0149582	-0.0321237
	52	0.0108424	0.0521916	0.118063	0.268426	0.494229	0.703026				52	0.0218375	0.020253	0.0168374	0.0124599	-0.020125	0.014173				52	-0.0183818	-0.0115005	-0.0147811	-0.0270184	-0.0150393	-0.0317389
	52.2	0.0108145	0.0529013	0.117694	0.268491	0.496076	0.704157				52.2	0.0218591	0.0199616	0.0169329	0.0118376	-0.0198549	0.014058				52.2	-0.018141	-0.0107199	-0.0152506	-0.0265681	-0.0152385	-0.0315798
	52.4	0.0110337	0.053677	0.117416	0.268307	0.497843	0.705219				52.4	0.0220176	0.0196898	0.0171884	0.0111257	-0.0193823	0.0141373				52.4	-0.0179398	-0.0100434	-0.0159871	-0.026185	-0.0154989	-0.0316147
	52.6	0.0114353	0.0544362	0.117257	0.268041	0.499377	0.706257				52.6	0.0223968	0.0196147	0.0176508	0.0105026	-0.0187816	0.0145075				52.6	-0.0177203	-0.0097245	-0.0169082	-0.025793	-0.0157767	-0.0318886
	52.8	0.0121486	0.0552295	0.117212	0.267766	0.500701	0.707382				52.8	0.0230023	0.0196803	0.0183023	0.0100903	-0.0180513	0.0150497				52.8	-0.0175264	-0.0096054	-0.017883	-0.0255307	-0.0160583	-0.032244
	53	0.0129755	0.0559328	0.117339	0.267459	0.501766	0.708562				53	0.0236649	0.0198372	0.0189137	0.00985366	-0.0173427	0.0157005				53	-0.0173472	-0.0095444	-0.0185853	-0.0255298	-0.0163061	-0.0326756
	53.2	0.0138994	0.0563499	0.117617	0.267163	0.502659	0.709507				53.2	0.0242091	0.020014	0.0192212	0.00996059	-0.0168911	0.0163614				53.2	-0.0172229	-0.0096053	-0.0188957	-0.0259493	-0.0164417	-0.0331927
	53.4	0.0148004	0.0564673	0.118037	0.267134	0.503373	0.710287				53.4	0.0246434	0.0202975	0.0192939	0.0104647	-0.0167746	0.0169866				53.4	-0.0171386	-0.0099407	-0.0188605	-0.0265931	-0.0164964	-0.0336842
	53.6	0.0157178	0.0564786	0.118607	0.267307	0.504005	0.711061				53.6	0.0249049	0.0205236	0.0189494	0.0113328	-0.0170202	0.0174928				53.6	-0.0171219	-0.0103351	-0.0184139	-0.0276057	-0.0164143	-0.0340263
	53.8	0.0163861	0.0564233	0.119402	0.267647	0.504564	0.711649				53.8	0.0250317	0.0206935	0.0184	0.012452	-0.0175912	0.0178475				53.8	-0.0172107	-0.0107313	-0.0176674	-0.0287463	-0.0161568	-0.0343891
	54	0.0167397	0.0565166	0.120385	0.268146	0.50523	0.711962				54	0.0251246	0.0208317	0.0179148	0.0137346	-0.0183622	0.0179967				54	-0.0174366	-0.0110201	-0.0168915	-0.0297797	-0.0156501	-0.0348002
	54.2	0.016917	0.0566756	0.121445	0.268833	0.505936	0.712134				54.2	0.0253481	0.0208333	0.0177331	0.0150219	-0.0192666	0.0178823				54.2	-0.0177615	-0.0112124	-0.0163777	-0.0305876	-0.0150363	-0.0351985
	54.4	0.0167862	0.0568424	0.122409	0.269522	0.506668	0.712179				54.4	0.0255419	0.020612	0.0175693	0.0163783	-0.0200844	0.0175584				54.4	-0.018168	-0.0113375	-0.0160451	-0.0313563	-0.0145677	-0.0355272
	54.6	0.0164664	0.0570147	0.123285	0.270218	0.50742	0.712066				54.6	0.0257096	0.020196	0.017566	0.0177246	-0.0209267	0.017109				54.6	-0.0184918	-0.0113555	-0.0158307	-0.0319914	-0.0141625	-0.0359514
	54.8	0.0160389	0.0570567	0.124034	0.270641	0.508083	0.711987				54.8	0.0257669	0.0195484	0.0176444	0.0189254	-0.0218825	0.0166685				54.8	-0.0187105	-0.0112227	-0.0157078	-0.0325472	-0.0137082	-0.0363901
	55	0.0156092	0.0568714	0.124548	0.270775	0.508548	0.711988				55	0.0255777	0.0187262	0.0177265	0.0200431	-0.0229365	0.0163551				55	-0.0186969	-0.0111642	-0.0157083	-0.0332787	-0.0133303	-0.0367804
	55.2	0.0150596	0.056697	0.124777	0.270817	0.50892	0.712067				55.2	0.0251577	0.0180102	0.0176652	0.0208622	-0.0237434	0.0162923				55.2	-0.0184863	-0.0111635	-0.0158398	-0.0339137	-0.0131129	-0.0370869
	55.4	0.014659	0.0566661	0.12484	0.271057	0.509258	0.712343				55.4	0.0247411	0.0176006	0.0176122	0.021122	-0.0242723	0.0165216				55.4	-0.0180886	-0.011127	-0.0161589	-0.0341355	-0.0130331	-0.037385
	55.6	0.0144153	0.056605	0.124845	0.271469	0.509562	0.712853				55.6	0.02447	0.0175061	0.0176068	0.0206197	-0.0244356	0.0169865				55.6	-0.017707	-0.0111305	-0.0166825	-0.0338559	-0.0131734	-0.0375832
	55.8	0.0143569	0.0565683	0.124909	0.272224	0.509818	0.713596				55.8	0.0242872	0.0176596	0.0177043	0.0195422	-0.0242743	0.0176421				55.8	-0.0172574	-0.0112132	-0.0173722	-0.0331153	-0.0135604	-0.0376636
	56	0.0145955	0.0566697	0.125088	0.273233	0.510119	0.714616				56	0.0242648	0.0179764	0.0180056	0.0181215	-0.0237401	0.0183521				56	-0.0168132	-0.0112605	-0.0182686	-0.0319759	-0.0140099	-0.0375564
	56.2	0.0151264	0.0568863	0.125423	0.274319	0.510501	0.715976				56.2	0.0244298	0.0184487	0.0185518	0.0168539	-0.0228781	0.019007				56.2	-0.0163418	-0.0112829	-0.0192001	-0.0307199	-0.0144925	-0.0372409
	56.4	0.0157617	0.0571733	0.125898	0.275376	0.511031	0.717342				56.4	0.0245587	0.0187538	0.0191572	0.0159491	-0.0219708	0.0195703				56.4	-0.0159741	-0.0112163	-0.0199761	-0.029609	-0.0148042	-0.0368284
	56.6	0.0161573	0.057423	0.12641	0.276506	0.511734	0.718482				56.6	0.024522	0.0189554	0.0195418	0.0153314	-0.0212463	0.0200741				56.6	-0.0157473	-0.0111311	-0.0205255	-0.0286534	-0.0149338	-0.0364891
	56.8	0.0163026	0.0576064	0.126652	0.277708	0.512544	0.719281				56.8	0.0243955	0.0190693	0.0196417	0.0149092	-0.0207779	0.0204477				56.8	-0.0157756	-0.0111864	-0.020926	-0.0279848	-0.0149547	-0.0362442
	57	0.0162116	0.0577637	0.126564	0.278985	0.513415	0.719848				57	0.0243012	0.019181	0.0194832	0.0144803	-0.0206937	0.0206573				57	-0.0159334	-0.0114458	-0.0212413	-0.0275176	-0.0149509	-0.0361052
	57.2	0.016068	0.0578114	0.126293	0.280331	0.514384	0.720039				57.2	0.02418	0.0192218	0.0191201	0.0139928	-0.0210145	0.0207397				57.2	-0.0162147	-0.0118761	-0.0214072	-0.0273194	-0.0148963	-0.0361865
	57.4	0.0158825	0.0577354	0.125922	0.281796	0.515452	0.719985				57.4	0.0241521	0.0194164	0.0187668	0.0134376	-0.0215555	0.020757				57.4	-0.0165334	-0.0123997	-0.0215548	-0.027226	-0.0148148	-0.0364942
	57.6	0.0158986	0.0575401	0.125494	0.283237	0.51653	0.719815				57.6	0.0243599	0.0196978	0.0185961	0.01301	-0.0220683	0.0207944				57.6	-0.0168652	-0.0129937	-0.021771	-0.0272909	-0.01472	-0.0369165
	57.8	0.01617	0.0572488	0.125147	0.284473	0.517634	0.719616				57.8	0.0248531	0.0199872	0.0184103	0.0128665	-0.0224711	0.0208015				57.8	-0.0170526	-0.0135035	-0.0219723	-0.0276302	-0.0146365	-0.0374034
	58	0.0163193	0.0569201	0.124972	0.285414	0.518737	0.719301				58	0.0254987	0.0201561	0.0180395	0.0130971	-0.0226312	0.0208551				58	-0.017339	-0.0139076	-0.0218736	-0.0282743	-0.0146359	-0.0380025
	58.2	0.0164537	0.0567344	0.124927	0.286063	0.519705	0.719054				58.2	0.0262217	0.0202699	0.0176993	0.0134982	-0.0226334	0.0207934				58.2	-0.0175752	-0.0141577	-0.0215924	-0.0290864	-0.0146777	-0.038493
	58.4	0.0166314	0.0566593	0.125064	0.286344	0.520336	0.719105				58.4	0.0269664	0.0202862	0.0174904	0.0140969	-0.0224521	0.0206812				58.4	-0.0177545	-0.0143729	-0.0211465	-0.0301269	-0.0148869	-0.0387591
	58.6	0.0168687	0.0567475	0.12532	0.286407	0.520671	0.719487				58.6	0.0274422	0.020255	0.0173656	0.0149324	-0.0221976	0.0204645				58.6	-0.0176167	-0.0145489	-0.0205535	-0.0314323	-0.0153077	-0.0387661
	58.8	0.0171088	0.0570271	0.125738	0.286589	0.520881	0.720169				58.8	0.0276754	0.0202953	0.0174087	0.0158024	-0.0217851	0.0203499				58.8	-0.017268	-0.0146765	-0.0198878	-0.0326321	-0.0158464	-0.0385777
	59	0.0176698	0.057373	0.126353	0.287032	0.520997	0.721144				59	0.0277872	0.0205094	0.0177513	0.0165713	-0.021445	0.0201979				59	-0.016678	-0.0146137	-0.0193534	-0.0335464	-0.0163216	-0.0381195
	59.2	0.0182398	0.0577712	0.127158	0.287541	0.521051	0.722364				59.2	0.0278827	0.0208429	0.0182064	0.0172069	-0.0210457	0.0202457				59.2	-0.0162169	-0.0144147	-0.0189647	-0.0341696	-0.0167496	-0.0375527
	59.4	0.0186758	0.0582905	0.127982	0.287892	0.521154	0.723764				59.4	0.0278742	0.0213025	0.0186019	0.0176473	-0.0205738	0.0203592				59.4	-0.0159602	-0.0141058	-0.018711	-0.034572	-0.0170714	-0.0369318
	59.6	0.0187036	0.0589392	0.128756	0.288021	0.521326	0.725257				59.6	0.0279183	0.0217719	0.019083	0.0177476	-0.0199818	0.0203812				59.6	-0.0162372	-0.0137202	-0.0187361	-0.0346532	-0.0173432	-0.0362362
	59.8	0.0182734	0.0595824	0.129392	0.287842	0.521604	0.726727				59.8	0.0279193	0.0222434	0.0196306	0.0175142	-0.0193225	0.0201604				59.8	-0.0169578	-0.0133802	-0.0189688	-0.0345552	-0.0175706	-0.035488
	60	0.0172884	0.0602621	0.129763	0.287474	0.52209	0.727969				60	0.0276385	0.0226742	0.0201808	0.016899	-0.0186864	0.0198946				60	-0.0179078	-0.0132563	-0.0194054	-0.0342936	-0.0176596	-0.0348514
	60.2	0.0160061	0.0609644	0.129717	0.287018	0.522688	0.729037				60.2	0.0270583	0.0232072	0.0206862	0.0158052	-0.0184266	0.0195704				60.2	-0.0187135	-0.0134518	-0.0200296	-0.0338878	-0.0176011	-0.0343531
	60.4	0.0145861	0.0615591	0.129258	0.286667	0.52319	0.729829				60.4	0.0262601	0.0238984	0.0212293	0.0144773	-0.0186671	0.0192155				60.4	-0.0192657	-0.0140532	-0.0209287	-0.0334165	-0.0174771	-0.0339864
	60.6	0.0133554	0.0619623	0.128546	0.286354	0.523818	0.730439				60.6	0.0253079	0.0248175	0.0216748	0.0133756	-0.0193391	0.0190225				60.6	-0.019513	-0.0150215	-0.0220525	-0.0331459	-0.0172148	-0.0337995
	60.8	0.0122563	0.062145	0.127761	0.286214	0.524592	0.730844				60.8	0.0242994	0.025954	0.0220008	0.0125131	-0.0204114	0.019075				60.8	-0.0196673	-0.0162256	-0.0232497	-0.0330203	-0.0168122	-0.0338051
	61	0.0112722	0.0620708	0.126919	0.286245	0.525474	0.731258				61	0.0235294	0.0271688	0.0220818	0.0119572	-0.0216541	0.019362				61	-0.0198751	-0.0174673	-0.0244133	-0.0330397	-0.0164036	-0.0338536
	61.2	0.010408	0.0616888	0.126225	0.286497	0.526478	0.731641				61.2	0.0231153	0.0282822	0.0219143	0.0117717	-0.0227206	0.0198022				61.2	-0.020214	-0.0186155	-0.025435	-0.0331646	-0.0160202	-0.0338602
	61.4	0.00979458	0.0611711	0.125742	0.286932	0.527748	0.732081				61.4	0.0230639	0.0291135	0.0215027	0.0119771	-0.0235105	0.0202612				61.4	-0.0206041	-0.0194233	-0.0262384	-0.03345	-0.0156462	-0.0337498
	61.6	0.00933634	0.0607153	0.12559	0.287632	0.528957	0.732515				61.6	0.0233873	0.0296322	0.0210608	0.0123564	-0.0239244	0.0205635				61.6	-0.0210474	-0.0199593	-0.026688	-0.0336838	-0.0153984	-0.0334755
	61.8	0.00926677	0.0604551	0.125703	0.28843	0.529913	0.733113				61.8	0.0239983	0.0298337	0.0208768	0.012896	-0.0240423	0.0206728				61.8	-0.021231	-0.0202892	-0.0269675	-0.0338812	-0.0153249	-0.0329886
	62	0.00957336	0.060282	0.126228	0.289066	0.530494	0.733873				62	0.0246375	0.0297993	0.0210256	0.0137301	-0.0238679	0.0207185				62	-0.0209874	-0.0204604	-0.0270274	-0.0343119	-0.0153584	-0.0325686
	62.2	0.0102462	0.0600986	0.1271	0.289486	0.530819	0.734636				62.2	0.0250441	0.0295214	0.0212905	0.0149159	-0.0235857	0.0207645				62.2	-0.0202491	-0.0204472	-0.02681	-0.0351172	-0.0154808	-0.0323115
	62.4	0.0111866	0.059894	0.128341	0.28979	0.531016	0.735194				62.4	0.0253189	0.0291062	0.0216699	0.0161946	-0.0233141	0.0208273				62.4	-0.0192477	-0.0203344	-0.0262714	-0.0360383	-0.0156098	-0.0322699
	62.6	0.0122868	0.0596047	0.129732	0.289983	0.531149	0.735637				62.6	0.0255424	0.0286365	0.0220491	0.0173571	-0.0231075	0.0209124				62.6	-0.0181301	-0.0199853	-0.025533	-0.036921	-0.0157171	-0.032445
	62.8	0.0132285	0.0593739	0.131235	0.290081	0.531281	0.736045				62.8	0.0257602	0.028177	0.0222075	0.0183054	-0.0227286	0.0211046				62.8	-0.0172324	-0.019392	-0.0245192	-0.0377232	-0.0159622	-0.032862
	63	0.013969	0.0592508	0.132579	0.290349	0.531389	0.73645				63	0.0260245	0.027703	0.0221377	0.0187341	-0.0223613	0.021251				63	-0.0168413	-0.0186807	-0.0234224	-0.0380507	-0.016392	-0.033315
	63.2	0.0144197	0.0591908	0.133747	0.290908	0.531358	0.736975				63.2	0.0263806	0.0271199	0.022175	0.0186779	-0.021934	0.021232				63.2	-0.0169173	-0.0179509	-0.0225549	-0.0379054	-0.0171224	-0.0336441
	63.4	0.0146665	0.0592176	0.134703	0.291624	0.531181	0.737694				63.4	0.0266978	0.0264754	0.0223307	0.0182879	-0.0212849	0.0211369				63.4	-0.0172111	-0.0171902	-0.0218799	-0.0375815	-0.0180813	-0.0338501
	63.6	0.014761	0.0595593	0.135556	0.292412	0.530942	0.738418				63.6	0.0267741	0.0259062	0.0224669	0.0178586	-0.0205539	0.0210311				63.6	-0.0175057	-0.0164573	-0.0212743	-0.0374476	-0.0191635	-0.0339679
	63.8	0.0149116	0.0600682	0.136248	0.293219	0.530576	0.739023				63.8	0.0267239	0.0254286	0.0225558	0.0174165	-0.0201017	0.0209426				63.8	-0.017831	-0.0158331	-0.0207398	-0.0374733	-0.0201278	-0.0340737
	64	0.0149675	0.060556	0.136953	0.29404	0.530327	0.739457				64	0.0265952	0.0249092	0.02257	0.0172729	-0.0198188	0.0207219				64	-0.0180561	-0.015258	-0.0202355	-0.0378762	-0.0209002	-0.0341084
	64.2	0.0150163	0.0610338	0.137572	0.294743	0.53049	0.739715				64.2	0.0265274	0.0244474	0.0223959	0.0173337	-0.0197841	0.0204773				64.2	-0.0183601	-0.0147477	-0.0197071	-0.0385776	-0.0211633	-0.0342295
	64.4	0.0149222	0.0613808	0.138136	0.295371	0.530925	0.739769				64.4	0.0265576	0.0240832	0.0220842	0.017379	-0.0200966	0.0201852				64.4	-0.0187959	-0.0144469	-0.0192627	-0.0392681	-0.0210899	-0.03443
	64.6	0.0146983	0.0613984	0.138566	0.295966	0.531601	0.739763				64.6	0.0268388	0.0237096	0.0218836	0.0172511	-0.0205847	0.0199532				64.6	-0.0195645	-0.0143964	-0.0190268	-0.0396121	-0.0208232	-0.0347336
	64.8	0.0143966	0.0612786	0.138922	0.296676	0.532534	0.739739				64.8	0.0273503	0.0232932	0.0219062	0.0170662	-0.0209736	0.0197124				64.8	-0.0204158	-0.0144595	-0.0190506	-0.0395714	-0.0204231	-0.0350577
	65	0.0143422	0.0611533	0.139163	0.297354	0.533611	0.739781				65	0.0280268	0.0230427	0.022124	0.0168988	-0.0212184	0.0195269				65	-0.021238	-0.0148233	-0.0192477	-0.0392616	-0.0198981	-0.035392
	65.2	0.0144433	0.0610964	0.139434	0.297893	0.534616	0.739833				65.2	0.0287518	0.0228986	0.0225347	0.0167098	-0.0212746	0.0193059				65.2	-0.021922	-0.0154234	-0.0195664	-0.0386941	-0.019378	-0.0356342
	65.4	0.0146972	0.0610793	0.139699	0.298215	0.535546	0.74003				65.4	0.0294225	0.0228671	0.0230099	0.0164675	-0.0212095	0.019196				65.4	-0.0224025	-0.0161537	-0.0198926	-0.0380364	-0.0189544	-0.035862
	65.6	0.0150375	0.0611458	0.139924	0.298233	0.536362	0.7404				65.6	0.0298914	0.0229328	0.0233275	0.016303	-0.021274	0.0191383				65.6	-0.0223943	-0.0168759	-0.0201612	-0.0376185	-0.0185491	-0.0360077
	65.8	0.0154829	0.0610873	0.139997	0.297888	0.537175	0.740892				65.8	0.0301221	0.0230238	0.0232589	0.0161972	-0.021712	0.0190966				65.8	-0.0219948	-0.0176865	-0.0203112	-0.0375408	-0.0180881	-0.0361052
	66	0.0159944	0.0610367	0.139942	0.297497	0.5379	0.741413				66	0.0301729	0.0230237	0.0231049	0.0157993	-0.0224805	0.0190034				66	-0.0213296	-0.0183151	-0.0205615	-0.0374033	-0.0177462	-0.0361615
	66.2	0.0165912	0.0609897	0.139647	0.297357	0.538404	0.74214				66.2	0.0302255	0.0229602	0.0228093	0.0150743	-0.0234496	0.0190346				66.2	-0.0206009	-0.0187232	-0.0208824	-0.0370759	-0.0176409	-0.0362799
	66.4	0.0171837	0.061061	0.13924	0.297634	0.538668	0.743044				66.4	0.0303233	0.0227588	0.0225378	0.0143651	-0.0245906	0.0191905				66.4	-0.0199232	-0.0188963	-0.0213875	-0.0366004	-0.0176974	-0.0364056
	66.6	0.017703	0.0612237	0.13866	0.298279	0.538761	0.744057				66.6	0.0305378	0.0224053	0.0222433	0.013666	-0.0257243	0.0194425				66.6	-0.0195835	-0.0189252	-0.0220629	-0.0359672	-0.0178235	-0.0365666
	66.8	0.0180753	0.0614245	0.138219	0.299086	0.538714	0.745198				66.8	0.0306519	0.0219049	0.0221616	0.0129959	-0.0264205	0.019767				66.8	-0.0194097	-0.0187207	-0.0228386	-0.0354114	-0.0182319	-0.0366879
	67	0.0182012	0.0618206	0.137787	0.299848	0.538722	0.746394				67	0.0305619	0.0214122	0.022029	0.0124789	-0.0267794	0.0202885				67	-0.0192946	-0.0182916	-0.023388	-0.0352526	-0.0186537	-0.0368401
	67.2	0.0183293	0.0623097	0.137587	0.300676	0.538921	0.747436				67.2	0.0301245	0.0209846	0.0218407	0.0122435	-0.0270612	0.0208355				67.2	-0.018858	-0.0177764	-0.0236039	-0.0354675	-0.0189035	-0.0369844
	67.4	0.0185813	0.0626168	0.137461	0.30154	0.53939	0.748354				67.4	0.0294829	0.0207028	0.021552	0.0120993	-0.0273605	0.0214071				67.4	-0.0181486	-0.0174641	-0.0234751	-0.035862	-0.018808	-0.037117
	67.6	0.0188451	0.0625512	0.13769	0.302588	0.54011	0.749143				67.6	0.0286518	0.0204895	0.0214169	0.0119577	-0.0275383	0.021868				67.6	-0.0171018	-0.0174143	-0.0230136	-0.0362806	-0.0185653	-0.0371812
	67.8	0.019087	0.0622229	0.138074	0.303817	0.541008	0.749685				67.8	0.0277934	0.0206258	0.0215028	0.0117363	-0.0278643	0.022217				67.8	-0.0160709	-0.0177404	-0.0224772	-0.0364726	-0.0180376	-0.0372425
	68	0.0192351	0.0615575	0.138683	0.305189	0.541981	0.750083				68	0.0270465	0.0212111	0.0218547	0.0115272	-0.0280957	0.0224679				68	-0.0152476	-0.0184427	-0.0220417	-0.0362921	-0.0175711	-0.0372879
	68.2	0.0189704	0.0608011	0.139287	0.306503	0.542889	0.750526				68.2	0.0264179	0.0221897	0.0225706	0.0114307	-0.0280914	0.0226729				68.2	-0.0149405	-0.0193534	-0.0219076	-0.035834	-0.0172975	-0.0372987
	68.4	0.018543	0.0603279	0.139903	0.307642	0.543642	0.750986				68.4	0.025805	0.0234119	0.023396	0.01155	-0.0276339	0.022765				68.4	-0.0148437	-0.0201596	-0.0219894	-0.0352382	-0.0172794	-0.0371892
	68.6	0.018241	0.0599874	0.140355	0.308308	0.544165	0.751495				68.6	0.0250648	0.0248188	0.0240763	0.0119089	-0.0270408	0.0228613				68.6	-0.0148704	-0.0208831	-0.0222242	-0.034743	-0.0173602	-0.0369632
	68.8	0.0180563	0.0596547	0.14055	0.308455	0.544451	0.752049				68.8	0.0242093	0.0261739	0.0244392	0.0123997	-0.026431	0.022993				68.8	-0.0147192	-0.0214258	-0.0225395	-0.0344443	-0.017692	-0.0366263
	69	0.0179752	0.0593409	0.140576	0.308185	0.544399	0.752613				69	0.0233272	0.0274089	0.0245817	0.0129266	-0.0259861	0.0231423				69	-0.0144073	-0.0218002	-0.0228867	-0.0341882	-0.0182981	-0.0362395
	69.2	0.0179972	0.0591269	0.140401	0.30748	0.544145	0.753009				69.2	0.0225637	0.0284126	0.0245635	0.0134546	-0.0258014	0.0232753				69.2	-0.0139726	-0.0220626	-0.0233459	-0.0340841	-0.0189721	-0.0358396
	69.4	0.0179396	0.0588519	0.140051	0.306474	0.5437	0.753187				69.4	0.0221242	0.0292206	0.0244487	0.0138533	-0.0257988	0.0233436				69.4	-0.0138951	-0.0223545	-0.0239417	-0.0341456	-0.0197553	-0.0356142
	69.6	0.0179212	0.0587151	0.139667	0.305525	0.543128	0.753126				69.6	0.0221671	0.0299296	0.0243731	0.0139977	-0.0258891	0.0234042				69.6	-0.0142491	-0.0226414	-0.0246978	-0.0340581	-0.0207233	-0.0356285
	69.8	0.0179434	0.0587183	0.13944	0.304774	0.542424	0.753001				69.8	0.0227992	0.0305724	0.0243082	0.0142843	-0.0259718	0.0234607				69.8	-0.0151297	-0.0229399	-0.0254034	-0.0339105	-0.0217377	-0.0358472
	70	0.0180846	0.058758	0.139454	0.304172	0.541861	0.752817				70	0.02375	0.0309984	0.0243461	0.0149859	-0.0261069	0.0234787				70	-0.0162235	-0.0231853	-0.0260346	-0.0340752	-0.0224516	-0.0361806
	70.2	0.0183021	0.0587504	0.13972	0.303764	0.541618	0.752629				70.2	0.0247509	0.0313428	0.0242677	0.0160031	-0.0261751	0.0233467				70.2	-0.0174855	-0.0233622	-0.0263734	-0.0345471	-0.0229424	-0.036556
	70.4	0.0186205	0.0586293	0.140182	0.303577	0.541783	0.752491				70.4	0.0256352	0.0315215	0.0241485	0.0171547	-0.026282	0.0232143				70.4	-0.018744	-0.023496	-0.0263952	-0.0352016	-0.02317	-0.0369342
	70.6	0.01885	0.0585768	0.140624	0.303741	0.542447	0.752481				70.6	0.0264409	0.031403	0.023955	0.0185519	-0.0265671	0.0230383				70.6	-0.0198477	-0.023486	-0.0261638	-0.0360694	-0.0229655	-0.0372068
	70.8	0.0191916	0.0585111	0.141132	0.304394	0.543601	0.752534				70.8	0.0271565	0.0309574	0.0237049	0.0198692	-0.0269577	0.0227427				70.8	-0.0207168	-0.0234471	-0.0257194	-0.0368806	-0.0224066	-0.037383
	71	0.0195186	0.0584555	0.141703	0.30551	0.54492	0.752671				71	0.0279639	0.0303651	0.0232457	0.0206775	-0.0273516	0.0223594				71	-0.0215445	-0.0235473	-0.0250636	-0.0375273	-0.0218416	-0.0374072
	71.2	0.0198002	0.0583465	0.142484	0.307142	0.546126	0.752886				71.2	0.0289001	0.0296184	0.022778	0.0209787	-0.0276204	0.0220164				71.2	-0.0223207	-0.0237819	-0.0242301	-0.0378107	-0.0214302	-0.0374017
	71.4	0.0200806	0.0583767	0.143387	0.309132	0.547236	0.753191				71.4	0.0296952	0.0288833	0.0222896	0.0211082	-0.0279581	0.0216574				71.4	-0.0227838	-0.0239068	-0.0233588	-0.0379529	-0.0210177	-0.0373649
	71.6	0.020303	0.0585726	0.144347	0.311357	0.548175	0.75351				71.6	0.0301131	0.0283275	0.0216945	0.020991	-0.0280448	0.0213703				71.6	-0.0228664	-0.0238311	-0.0224948	-0.0379262	-0.0207859	-0.0375323
	71.8	0.0203176	0.0591113	0.14518	0.313403	0.54899	0.75386				71.8	0.0299954	0.0278823	0.0210603	0.0208156	-0.0279194	0.0212574				71.8	-0.0225555	-0.0234405	-0.0218402	-0.0380994	-0.020682	-0.03779
	72	0.0202623	0.0598307	0.145723	0.314856	0.54986	0.75406				72	0.0294051	0.0272679	0.0203334	0.020706	-0.0275699	0.021441				72	-0.0218918	-0.0227084	-0.0214861	-0.0385142	-0.0205472	-0.0382999
	72.2	0.02011	0.0605754	0.14579	0.315328	0.550805	0.754176				72.2	0.0285345	0.0265288	0.0195591	0.0206231	-0.0271702	0.02193				72.2	-0.0209023	-0.0217355	-0.0214839	-0.0393305	-0.0204484	-0.0389919
	72.4	0.0197637	0.0613913	0.145462	0.314999	0.551713	0.754091				72.4	0.0276768	0.0256574	0.0188484	0.0202657	-0.0265198	0.0225567				72.4	-0.0197547	-0.0206912	-0.0218153	-0.0401822	-0.0207112	-0.0397727
	72.6	0.0193208	0.0623116	0.145104	0.313986	0.552505	0.753822				72.6	0.0270209	0.0248164	0.018432	0.0196873	-0.0257333	0.0231762				72.6	-0.0187509	-0.0198092	-0.0223694	-0.0410045	-0.0212546	-0.0403865
	72.8	0.0187336	0.0633226	0.144724	0.312658	0.553072	0.753319				72.8	0.0267187	0.0241479	0.0184148	0.0188197	-0.0249488	0.0236912				72.8	-0.0181461	-0.0191384	-0.0230789	-0.0416243	-0.0219913	-0.040878
	73	0.0180367	0.0642674	0.144419	0.311402	0.553271	0.752971				73	0.026737	0.0238235	0.0188353	0.0177621	-0.0242713	0.0240034				73	-0.0178805	-0.018755	-0.0237865	-0.0419916	-0.0229818	-0.0411581
	73.2	0.0174872	0.0651361	0.144259	0.310379	0.553244	0.752795				73.2	0.0268358	0.0238377	0.0195464	0.0166729	-0.0237393	0.0240914				73.2	-0.0178107	-0.0186239	-0.024447	-0.0420658	-0.0240957	-0.0412263
	73.4	0.0170634	0.065861	0.14428	0.30959	0.553176	0.752914				73.4	0.0269801	0.0241043	0.020635	0.0158968	-0.0232681	0.0239959				73.4	-0.0180018	-0.0186193	-0.0251516	-0.0420885	-0.0251194	-0.0409916
	73.6	0.0168566	0.0663619	0.144165	0.309017	0.553272	0.753314				73.6	0.0271639	0.0244222	0.0220223	0.0153683	-0.0229093	0.0236983				73.6	-0.0182736	-0.0185968	-0.0259128	-0.0420684	-0.0259158	-0.0405094
	73.8	0.0167103	0.0666801	0.14378	0.308567	0.553514	0.754068				73.8	0.0274158	0.0247682	0.0234621	0.0151095	-0.0226052	0.023326				73.8	-0.0187053	-0.0185054	-0.0267296	-0.0420084	-0.0265517	-0.0398357
	74	0.0166527	0.0670045	0.143085	0.308371	0.553978	0.755014				74	0.0278555	0.0250622	0.0248064	0.0150236	-0.0223574	0.0229847				74	-0.0193466	-0.0183207	-0.0276509	-0.0418687	-0.0268798	-0.0390037
	74.2	0.0164591	0.0673985	0.142304	0.308736	0.554554	0.756093				74.2	0.0285707	0.0251759	0.0260675	0.0151101	-0.0222545	0.022779				74.2	-0.0202388	-0.0179784	-0.0287285	-0.0415985	-0.0269123	-0.0380184
	74.4	0.016434	0.0676943	0.141635	0.309571	0.555052	0.757148				74.4	0.0295351	0.0253183	0.0268967	0.015268	-0.0224336	0.0227605				74.4	-0.0211685	-0.0178186	-0.029618	-0.0411875	-0.0267864	-0.0371239
	74.6	0.0165927	0.0677784	0.141301	0.310845	0.555172	0.758167				74.6	0.0306374	0.0255278	0.0272146	0.0156219	-0.0229315	0.0231244				74.6	-0.0219619	-0.0179776	-0.0302031	-0.0407694	-0.0266942	-0.0364766
	74.8	0.0170982	0.0674826	0.141404	0.312546	0.554919	0.759137				74.8	0.0315486	0.0258069	0.0271449	0.0162344	-0.023626	0.0238692				74.8	-0.0222799	-0.0185671	-0.0304022	-0.0403561	-0.0266848	-0.036155
	75	0.017679	0.0669592	0.141931	0.314469	0.554384	0.760083				75	0.0320044	0.0262446	0.026917	0.0171151	-0.0245372	0.0248924				75	-0.0221061	-0.0193384	-0.0302858	-0.0400617	-0.0267499	-0.0360962
	75.2	0.0182197	0.0663385	0.142649	0.316398	0.553808	0.760863				75.2	0.0320739	0.0269408	0.0264416	0.0181495	-0.0253508	0.0260536				75.2	-0.0216407	-0.020269	-0.0298421	-0.0399516	-0.0268812	-0.0363483
	75.4	0.0184754	0.0657453	0.143336	0.318112	0.55347	0.761551				75.4	0.0319576	0.0276374	0.0259058	0.0192306	-0.0259412	0.0273354				75.4	-0.0211056	-0.0211121	-0.0293789	-0.0400328	-0.0269549	-0.0367671
	75.6	0.0183132	0.0651527	0.143911	0.31951	0.553513	0.762086				75.6	0.0317598	0.0282406	0.0252913	0.0202059	-0.0261718	0.0284886				75.6	-0.0206678	-0.0218299	-0.0290016	-0.0402081	-0.026917	-0.0372866
	75.8	0.0177581	0.0647699	0.144455	0.320383	0.553974	0.762564				75.8	0.0316064	0.0288321	0.0246945	0.0209287	-0.0260241	0.0293825				75.8	-0.0203093	-0.0223381	-0.0287523	-0.0405929	-0.0268775	-0.0377403
	76	0.0169773	0.0645602	0.144985	0.32096	0.554714	0.762836				76	0.031484	0.029327	0.0240715	0.0213355	-0.0255012	0.0299302				76	-0.0201482	-0.0227664	-0.0286057	-0.0410772	-0.0269225	-0.038127
	76.2	0.0161672	0.064456	0.145676	0.321291	0.555611	0.763093				76.2	0.0313165	0.0297771	0.0236962	0.0214962	-0.0249149	0.0301859				76.2	-0.0201294	-0.0232598	-0.0285146	-0.0416209	-0.0268862	-0.0384366
	76.4	0.0152634	0.0643701	0.146436	0.321559	0.556565	0.76331				76.4	0.0310612	0.0302247	0.0236228	0.0213934	-0.0244222	0.0300707				76.4	-0.0202934	-0.0236779	-0.0283383	-0.0419254	-0.0268256	-0.0387439
	76.6	0.0143069	0.0642766	0.147183	0.321616	0.557554	0.763654				76.6	0.0306115	0.0306587	0.0237603	0.0212014	-0.0239921	0.0297064				76.6	-0.0205178	-0.0240532	-0.0280482	-0.0421435	-0.0268258	-0.0390016
	76.8	0.0133817	0.0641816	0.147772	0.321781	0.558664	0.763952				76.8	0.0299822	0.0308264	0.0239533	0.0209701	-0.0234858	0.029132				76.8	-0.0209202	-0.0242975	-0.0277254	-0.0420223	-0.0268005	-0.0391866
	77	0.0127024	0.0640103	0.148116	0.322023	0.559907	0.764223				77	0.0293615	0.030692	0.0243019	0.0207596	-0.0229264	0.0283509				77	-0.0213366	-0.0245317	-0.0275156	-0.0415379	-0.0266515	-0.03928
	77.2	0.0123939	0.063732	0.148112	0.322357	0.56112	0.764414				77.2	0.0289734	0.0302771	0.0247483	0.0204633	-0.0224002	0.0273073				77.2	-0.0216432	-0.0245587	-0.0275228	-0.0406142	-0.0264352	-0.0392087
	77.4	0.012325	0.0634137	0.147924	0.322611	0.562213	0.764631				77.4	0.0287902	0.0294685	0.0251104	0.0201967	-0.0219765	0.0262413				77.4	-0.0219812	-0.0242888	-0.0277561	-0.0398787	-0.0260707	-0.0389218
	77.6	0.0124755	0.0630347	0.147606	0.323003	0.563312	0.76481				77.6	0.0288683	0.0283867	0.025433	0.0199445	-0.0217348	0.025323				77.6	-0.0224503	-0.0237312	-0.0283402	-0.039288	-0.0255887	-0.0384602
	77.8	0.0127576	0.0625742	0.147303	0.323485	0.564269	0.764897				77.8	0.0291457	0.0272074	0.0258066	0.0198453	-0.021967	0.0246128				77.8	-0.0230418	-0.023038	-0.0291806	-0.0389539	-0.0250837	-0.0380074
	78	0.0132576	0.0620702	0.147027	0.323882	0.565043	0.76492				78	0.029577	0.0261004	0.0261689	0.0201175	-0.0225859	0.0241634				78	-0.023581	-0.0223074	-0.0301134	-0.0390495	-0.0247222	-0.0376355
	78.2	0.0138427	0.0616196	0.146773	0.324139	0.565501	0.764934				78.2	0.0298831	0.0250994	0.0264375	0.0207028	-0.0234535	0.024107				78.2	-0.0240085	-0.0217488	-0.0309651	-0.0395892	-0.0246319	-0.0374372
	78.4	0.0145015	0.0612473	0.146477	0.324283	0.565537	0.76496				78.4	0.0298893	0.0243914	0.0267641	0.0212777	-0.0245119	0.0243077				78.4	-0.0239741	-0.0215343	-0.031763	-0.0401791	-0.0248478	-0.0373001
	78.6	0.0151393	0.0611868	0.146233	0.324281	0.56508	0.764975				78.6	0.0296455	0.0240871	0.0272097	0.0218252	-0.0257164	0.0246341				78.6	-0.0236114	-0.0216252	-0.03238	-0.0407692	-0.025223	-0.0372224
	78.8	0.0158388	0.0613607	0.145961	0.324242	0.564289	0.765054				78.8	0.0293674	0.0243082	0.0275937	0.0222327	-0.0268576	0.0249665				78.8	-0.0230044	-0.0220099	-0.0327915	-0.0412962	-0.0256129	-0.0370977
	79	0.0164871	0.0617378	0.145853	0.324177	0.563367	0.765283				79	0.0290471	0.025069	0.0278124	0.0222096	-0.0277983	0.0252844				79	-0.0222479	-0.0225536	-0.0329627	-0.0416646	-0.0258992	-0.0369251
	79.2	0.0170456	0.0622303	0.14607	0.324137	0.562699	0.765628				79.2	0.0287297	0.0261526	0.0278304	0.0217904	-0.0283873	0.0254832				79.2	-0.0213912	-0.0230132	-0.0329208	-0.0419675	-0.02594	-0.0366448
	79.4	0.0174992	0.0627783	0.146666	0.323941	0.562499	0.766027				79.4	0.0283927	0.0274138	0.0277982	0.0213637	-0.0285873	0.0257563				79.4	-0.0206167	-0.0234386	-0.032749	-0.0426072	-0.025754	-0.0365387
	79.6	0.0178919	0.0632991	0.147581	0.323824	0.562704	0.766574				79.6	0.0280424	0.0286652	0.027746	0.0210096	-0.0285883	0.0261116				79.6	-0.0199122	-0.0238071	-0.0324219	-0.0434057	-0.0253103	-0.0365977
	79.8	0.0182966	0.0639122	0.1488	0.323628	0.563197	0.767258				79.8	0.027658	0.0298242	0.0278299	0.0206527	-0.0285336	0.0265608				79.8	-0.019158	-0.0240511	-0.0319269	-0.0442523	-0.0246791	-0.0369343
	80	0.0186282	0.0646242	0.150083	0.323427	0.56395	0.767952				80	0.0273738	0.0308917	0.0278574	0.0205111	-0.0284268	0.0270522				80	-0.0184912	-0.0241575	-0.0312756	-0.0449952	-0.0239928	-0.0374268
	80.2	0.0188948	0.0653838	0.151187	0.323366	0.564755	0.768658				80.2	0.027218	0.0318379	0.0277417	0.0206677	-0.0281343	0.0275722				80.2	-0.0179554	-0.0242942	-0.0305597	-0.0456662	-0.0235031	-0.0379938
	80.4	0.0191651	0.0660887	0.152005	0.323812	0.565442	0.769384				80.4	0.0272801	0.0326072	0.0273323	0.0209303	-0.0276441	0.0278917				80.4	-0.0175745	-0.0244715	-0.0297506	-0.0458691	-0.0232981	-0.0384148
	80.6	0.0195386	0.0667744	0.152534	0.324425	0.565849	0.769989				80.6	0.0276719	0.0331469	0.0267372	0.0210922	-0.0270044	0.027921				80.6	-0.0172877	-0.024605	-0.0289982	-0.0458192	-0.0235244	-0.0387676
	80.8	0.0198162	0.0673614	0.152898	0.325044	0.566085	0.770566				80.8	0.0284674	0.0333997	0.0260269	0.0211811	-0.0263575	0.0277134				80.8	-0.0173963	-0.0245556	-0.0284533	-0.0457107	-0.0240308	-0.0389457
	81	0.01991	0.0678158	0.153156	0.325543	0.566256	0.771171				81	0.0296449	0.0331676	0.0253229	0.021207	-0.0258015	0.0274264				81	-0.0181137	-0.0242953	-0.0280824	-0.0457371	-0.0246885	-0.0390462
	81.2	0.0199309	0.0680478	0.153293	0.325907	0.566401	0.771748				81.2	0.0310476	0.03274	0.0247113	0.0211723	-0.025564	0.027228				81.2	-0.0192711	-0.0239748	-0.0278755	-0.0457172	-0.0254114	-0.0391786
	81.4	0.0200777	0.0682161	0.153278	0.326068	0.566472	0.772144				81.4	0.0324549	0.0321806	0.0242551	0.0211766	-0.025782	0.027045				81.4	-0.0205871	-0.0236117	-0.0278078	-0.045733	-0.0262275	-0.0393395
	81.6	0.0202032	0.0681757	0.153059	0.325947	0.566566	0.772412				81.6	0.0336888	0.0317088	0.0240655	0.0212031	-0.0263529	0.0270215				81.6	-0.0219791	-0.0233066	-0.0279129	-0.045737	-0.027046	-0.0394896
	81.8	0.0202867	0.0679839	0.152627	0.325641	0.566612	0.772483				81.8	0.0345331	0.0314155	0.0240988	0.0212257	-0.0270696	0.0271349				81.8	-0.0231393	-0.02333	-0.0281253	-0.0456487	-0.0278925	-0.0396192
	82	0.0202988	0.0677274	0.152081	0.325215	0.566455	0.772344				82	0.0348458	0.0313252	0.02447	0.0210859	-0.0278771	0.0273642				82	-0.0237659	-0.0235245	-0.0285545	-0.0454428	-0.0287634	-0.0397323
	82.2	0.0203307	0.0676672	0.151592	0.324641	0.56606	0.772079				82.2	0.0347758	0.0313247	0.0251028	0.0208805	-0.0286891	0.0275751				82.2	-0.0240007	-0.0236872	-0.0291092	-0.0453497	-0.0296216	-0.039832
	82.4	0.0201454	0.0677409	0.151326	0.324015	0.565564	0.771979				82.4	0.0345243	0.0314194	0.0259006	0.0205164	-0.029361	0.0278481				82.4	-0.0241393	-0.0236715	-0.029661	-0.0452792	-0.0303269	-0.039842
	82.6	0.0197831	0.0681395	0.151402	0.323504	0.565226	0.772054				82.6	0.0341489	0.0315559	0.026684	0.0199864	-0.0297337	0.0280663				82.6	-0.0242651	-0.02347	-0.0300817	-0.0453114	-0.0307509	-0.0397289
	82.8	0.0191616	0.0687014	0.151841	0.323327	0.565132	0.772372				82.8	0.0336277	0.0314911	0.0274567	0.0194437	-0.0297772	0.0282254				82.8	-0.0243951	-0.0228562	-0.0303624	-0.0454459	-0.0309266	-0.0394871
	83	0.0184223	0.0692813	0.152544	0.323434	0.565311	0.773001				83	0.0329639	0.0313265	0.0280963	0.0191432	-0.0295941	0.0283425				83	-0.0244961	-0.0221829	-0.0304228	-0.0457321	-0.030847	-0.0391901
	83.2	0.0175509	0.0697187	0.153416	0.323826	0.565671	0.773914				83.2	0.0321852	0.0310464	0.0285503	0.0189376	-0.0293426	0.0284505				83.2	-0.0244324	-0.0215798	-0.0303195	-0.0459033	-0.0305245	-0.0387846
	83.4	0.0167071	0.0701656	0.154263	0.324283	0.566072	0.774818				83.4	0.0314047	0.0308144	0.0288484	0.0188188	-0.0289757	0.0285254				83.4	-0.0241199	-0.0211388	-0.0301889	-0.046168	-0.0301594	-0.0384846
	83.6	0.0158399	0.070486	0.154969	0.324879	0.566463	0.775775				83.6	0.0306955	0.0305772	0.0288823	0.0189508	-0.0284387	0.0285062				83.6	-0.0237325	-0.020861	-0.030087	-0.046435	-0.0298884	-0.0381573
	83.8	0.0150572	0.0706469	0.155426	0.325588	0.566801	0.776712				83.8	0.0302123	0.0304898	0.0286546	0.0192135	-0.0277639	0.0283784				83.8	-0.0234656	-0.0209218	-0.0299333	-0.0466189	-0.0297926	-0.0378521
	84	0.0143576	0.0706899	0.155745	0.3263	0.566978	0.777494				84	0.0298984	0.0305137	0.0282224	0.0195042	-0.0270799	0.0280499				84	-0.0233928	-0.0212339	-0.0296821	-0.0467072	-0.0298293	-0.0375542
	84.2	0.0138678	0.0707068	0.15606	0.326949	0.567076	0.778025				84.2	0.0298939	0.0306384	0.0277438	0.0198738	-0.0264785	0.0275587				84.2	-0.0235512	-0.0216585	-0.029276	-0.0469006	-0.0298931	-0.0374152
	84.4	0.01368	0.0705438	0.156414	0.327606	0.567322	0.778545				84.4	0.0301714	0.0309651	0.0271805	0.0203767	-0.0260909	0.0269246				84.4	-0.0240191	-0.0223038	-0.0287741	-0.0470821	-0.0297598	-0.0372759
	84.6	0.0139996	0.0702214	0.156783	0.3283	0.567662	0.778925				84.6	0.0306706	0.031435	0.0265179	0.021092	-0.0261209	0.026434				84.6	-0.0245624	-0.0230922	-0.0281558	-0.0473354	-0.0294126	-0.0373425
	84.8	0.0149262	0.0697966	0.157117	0.328983	0.567972	0.779038				84.8	0.0311774	0.0320138	0.0257372	0.0219781	-0.0264682	0.0261974				84.8	-0.0248589	-0.0239048	-0.0275224	-0.047706	-0.0289847	-0.0376115
	85	0.0163718	0.069332	0.157434	0.329805	0.568326	0.778906				85	0.0317479	0.0325464	0.0250213	0.0229618	-0.0270201	0.0262208				85	-0.0249116	-0.0244807	-0.0270475	-0.0480342	-0.0286103	-0.0380095
	85.2	0.0179142	0.0688386	0.157779	0.330762	0.568802	0.77869				85.2	0.0323121	0.0331651	0.0245301	0.0238574	-0.0275961	0.026468				85.2	-0.0249039	-0.0248952	-0.0267833	-0.0481503	-0.0282945	-0.0384556
	85.4	0.019376	0.0684479	0.158193	0.331807	0.56942	0.778422				85.4	0.0327236	0.0335457	0.0242088	0.0247567	-0.027955	0.0269916				85.4	-0.0246513	-0.0251188	-0.0265831	-0.0483258	-0.0280721	-0.0389738
	85.6	0.0205573	0.0683069	0.158642	0.332803	0.570073	0.778093				85.6	0.032813	0.0336178	0.0241065	0.0253088	-0.0280744	0.0277126				85.6	-0.024149	-0.0250108	-0.0264742	-0.0485616	-0.0280316	-0.0396135
	85.8	0.0213628	0.0685269	0.159097	0.333624	0.570776	0.777911				85.8	0.0326827	0.0333927	0.0241558	0.0256073	-0.0281774	0.0285655				85.8	-0.0235023	-0.0245832	-0.0263508	-0.0489417	-0.0280191	-0.0403254
	86	0.0215337	0.0690142	0.15961	0.334418	0.571486	0.777939				86	0.0323438	0.0330602	0.0241649	0.025583	-0.0282476	0.0294623				86	-0.0229202	-0.0240307	-0.0261071	-0.0491946	-0.0279139	-0.0409932
	86.2	0.0212815	0.0696634	0.159946	0.335187	0.572226	0.778041				86.2	0.0317706	0.0327048	0.0238778	0.0253079	-0.0281279	0.0302994				86.2	-0.0223403	-0.0234669	-0.0257176	-0.0493126	-0.0278089	-0.0415744
	86.4	0.020754	0.070217	0.160114	0.33592	0.572925	0.77815				86.4	0.0310551	0.0323686	0.0233918	0.0247485	-0.0280165	0.0310386				86.4	-0.0217647	-0.0228141	-0.0253008	-0.0490596	-0.0276988	-0.0420807
	86.6	0.0202168	0.0705526	0.160064	0.336562	0.573699	0.778252				86.6	0.0303189	0.0321631	0.0226497	0.0238847	-0.0280012	0.0316691				86.6	-0.0212063	-0.0224353	-0.0248839	-0.0483023	-0.0274494	-0.0424737
	86.8	0.019608	0.0705995	0.159943	0.337162	0.574564	0.778285				86.8	0.0296355	0.0320212	0.0217936	0.0227761	-0.0281567	0.0322111				86.8	-0.020851	-0.0224235	-0.0246006	-0.0472235	-0.02695	-0.0427309
	87	0.0191103	0.0705652	0.159641	0.337592	0.57545	0.778268				87	0.0290325	0.0319529	0.0209832	0.0215797	-0.0283591	0.032548				87	-0.02061	-0.0225916	-0.0243807	-0.0463566	-0.0264497	-0.0428587
	87.2	0.018626	0.0704034	0.159239	0.337851	0.576399	0.778302				87.2	0.0285189	0.0317794	0.020412	0.0204001	-0.0286265	0.0327103				87.2	-0.020595	-0.0227779	-0.0242455	-0.0457969	-0.0259141	-0.0428334
	87.4	0.0181834	0.0702557	0.158699	0.338017	0.577403	0.778279				87.4	0.028126	0.0316225	0.0201843	0.0192237	-0.0288604	0.0326877				87.4	-0.0208213	-0.0231306	-0.0242312	-0.0455193	-0.0254284	-0.0426844
	87.6	0.0178152	0.0699964	0.158252	0.338177	0.578414	0.778276				87.6	0.0278603	0.0315959	0.0204743	0.0184354	-0.0290788	0.0323591				87.6	-0.0212133	-0.0236328	-0.024341	-0.045617	-0.0249812	-0.0423591
	87.8	0.0176545	0.0697694	0.15784	0.338437	0.579408	0.778317				87.8	0.0280094	0.0318822	0.0212901	0.0178958	-0.0292103	0.0317431				87.8	-0.0217692	-0.0241693	-0.0246386	-0.045714	-0.0247122	-0.0419132
	88	0.0176565	0.0695485	0.157377	0.338821	0.580372	0.77851				88	0.0285962	0.0324091	0.0225263	0.0176289	-0.029162	0.0310529				88	-0.0225001	-0.0247474	-0.0253824	-0.0455855	-0.0245795	-0.0414647
	88.2	0.0177939	0.0695135	0.156934	0.339404	0.581104	0.778783				88.2	0.0295992	0.0329964	0.0239817	0.0178084	-0.0291077	0.0305131				88.2	-0.0233489	-0.0252347	-0.0266011	-0.045453	-0.0246222	-0.0410966
	88.4	0.0180122	0.0696337	0.156673	0.340103	0.581555	0.779176				88.4	0.0309065	0.0336941	0.0254279	0.0183986	-0.0289609	0.0301468				88.4	-0.0242752	-0.0254968	-0.0279967	-0.0453557	-0.0248942	-0.0408142
	88.6	0.0181835	0.0701955	0.156559	0.340879	0.581757	0.779768				88.6	0.0325919	0.0343614	0.0268306	0.0192097	-0.0286587	0.0300468				88.6	-0.0253944	-0.0253074	-0.0294928	-0.0452359	-0.0254367	-0.0405709
	88.8	0.0181647	0.0709639	0.156586	0.341546	0.581729	0.780596				88.8	0.0343236	0.0350482	0.0280147	0.0202618	-0.0281216	0.0302289				88.8	-0.0265819	-0.0249728	-0.0308123	-0.0453942	-0.026245	-0.0404053
	89	0.018142	0.0717828	0.156825	0.341925	0.581587	0.781545				89	0.0357956	0.0356643	0.0290512	0.0214586	-0.0275335	0.0307009				89	-0.0274843	-0.0246951	-0.0318097	-0.0461662	-0.0272127	-0.0403367
	89.2	0.0182488	0.0725092	0.157202	0.341989	0.581374	0.782465				89.2	0.0368856	0.036231	0.0299511	0.0224444	-0.0269841	0.0311796				89.2	-0.0278906	-0.0245931	-0.0325067	-0.0472013	-0.0282774	-0.0402996
	89.4	0.0183963	0.0732159	0.157684	0.341731	0.581044	0.783316				89.4	0.0377127	0.0365727	0.0307213	0.0232135	-0.0266336	0.0317025				89.4	-0.0279577	-0.0245678	-0.0330898	-0.0482631	-0.0293261	-0.04039
	89.6	0.018392	0.0736222	0.158305	0.341137	0.580581	0.783905				89.6	0.0381721	0.0365855	0.0310488	0.0238217	-0.0264337	0.0320938				89.6	-0.0278579	-0.0246623	-0.0334535	-0.0493239	-0.0303345	-0.0405774
	89.8	0.0184665	0.0738018	0.159051	0.340265	0.580175	0.784263				89.8	0.0381943	0.0362595	0.0310433	0.0242598	-0.026371	0.0324625				89.8	-0.0275012	-0.0248159	-0.033687	-0.0503404	-0.0311156	-0.0408557
	90	0.0186609	0.0738217	0.159979	0.33939	0.579918	0.784462				90	0.0380778	0.0357639	0.030695	0.0243336	-0.026521	0.0328021				90	-0.0271508	-0.0250786	-0.0338131	-0.0509961	-0.0314642	-0.0411482
	90.2	0.0189104	0.0737975	0.161057	0.338632	0.579875	0.78467				90.2	0.0378815	0.0352246	0.0301322	0.0242113	-0.0267241	0.0332585				90.2	-0.0269496	-0.0254774	-0.0338789	-0.0514568	-0.0314406	-0.0414894
	90.4	0.0191483	0.0736272	0.162158	0.337999	0.579987	0.784966				90.4	0.0375912	0.0346523	0.0294395	0.0240798	-0.0269784	0.0337208				90.4	-0.0269317	-0.0260265	-0.033782	-0.0520621	-0.0311164	-0.041684
	90.6	0.0194574	0.0733863	0.163113	0.337452	0.580145	0.785448				90.6	0.037159	0.0341877	0.0289954	0.0239411	-0.0271732	0.034238				90.6	-0.026834	-0.0266564	-0.0335726	-0.0528871	-0.030808	-0.0417524
	90.8	0.0197071	0.0731631	0.163729	0.337193	0.580255	0.786009				90.8	0.0367178	0.0337102	0.0288381	0.0237771	-0.0273329	0.0347491				90.8	-0.0267314	-0.0271597	-0.0334332	-0.0537653	-0.0304757	-0.0417236
	91	0.0199494	0.0729816	0.163924	0.337233	0.580167	0.786507				91	0.0363603	0.033279	0.0289926	0.0237929	-0.0274511	0.0351332				91	-0.0265938	-0.0275786	-0.0334264	-0.0545604	-0.0302639	-0.0416662
	91.2	0.0202317	0.0726772	0.163798	0.337604	0.579926	0.786968				91.2	0.0361484	0.033001	0.0294683	0.0240012	-0.0276931	0.0353223				91.2	-0.0264889	-0.0279787	-0.0335363	-0.0549009	-0.0300478	-0.0416119
	91.4	0.0205194	0.0724789	0.16341	0.338332	0.57969	0.787441				91.4	0.036102	0.0328282	0.0302221	0.0240884	-0.0279774	0.0352971				91.4	-0.0264967	-0.0283023	-0.0338764	-0.0545425	-0.0298547	-0.0415729
	91.6	0.0207431	0.0723706	0.16287	0.339479	0.579506	0.787996				91.6	0.0361885	0.0326903	0.0310139	0.0239688	-0.0282943	0.0351027				91.6	-0.0266458	-0.0285628	-0.0344312	-0.0534852	-0.0294982	-0.0415408
	91.8	0.0208063	0.0723933	0.162369	0.340958	0.57919	0.788551				91.8	0.0364559	0.0325756	0.031657	0.0237821	-0.0286745	0.0347382				91.8	-0.0269945	-0.0287631	-0.0349536	-0.0519789	-0.0292697	-0.0415108
	92	0.020668	0.0724207	0.161947	0.34259	0.578847	0.78916				92	0.0368477	0.0325788	0.0320652	0.0235616	-0.0291091	0.0343724				92	-0.0273855	-0.0288254	-0.0352821	-0.0501922	-0.0292524	-0.0415052
	92.2	0.0202805	0.0725749	0.161404	0.344133	0.578507	0.789693				92.2	0.0373869	0.0325447	0.032251	0.0233107	-0.0294417	0.0339972				92.2	-0.0277957	-0.0286963	-0.0355335	-0.0485002	-0.0295304	-0.0414913
	92.4	0.0197357	0.0725341	0.160926	0.345446	0.578122	0.790056				92.4	0.0378541	0.0327534	0.0321939	0.0233774	-0.0297378	0.033595				92.4	-0.0279424	-0.0287235	-0.0355584	-0.0473054	-0.029926	-0.0414913
	92.6	0.0192463	0.0723414	0.160557	0.346369	0.577754	0.790187				92.6	0.0381413	0.0330954	0.0321927	0.0237667	-0.0299814	0.0331354				92.6	-0.0276758	-0.0289352	-0.0355899	-0.046778	-0.0303951	-0.0414578
	92.8	0.0188657	0.0720582	0.160414	0.346788	0.577599	0.790102				92.8	0.0382713	0.033431	0.0321159	0.0243195	-0.030077	0.0325642				92.8	-0.0270688	-0.0292668	-0.0356611	-0.0467235	-0.030847	-0.0414089
	93	0.018499	0.0717536	0.160496	0.346646	0.577636	0.789775				93	0.038218	0.0337316	0.0318601	0.0249	-0.0298139	0.0319093				93	-0.0264267	-0.0296948	-0.0357684	-0.0471118	-0.0312953	-0.041429
	93.2	0.018256	0.0712472	0.161019	0.345986	0.577793	0.789331				93.2	0.0379829	0.0340616	0.0314094	0.0256064	-0.0293541	0.0311613				93.2	-0.0257731	-0.0303253	-0.0357598	-0.0480602	-0.031664	-0.0413971
	93.4	0.0182815	0.0707582	0.161815	0.345083	0.578156	0.788898				93.4	0.0375757	0.0343278	0.0310852	0.026103	-0.0288603	0.0306204				93.4	-0.0250714	-0.0309686	-0.0359353	-0.0491718	-0.0318193	-0.0414137
	93.6	0.0184459	0.0703661	0.162848	0.344141	0.578671	0.788481				93.6	0.0372803	0.0345522	0.030723	0.0263741	-0.0283832	0.0303273				93.6	-0.0245953	-0.0314665	-0.0360354	-0.0503208	-0.0318339	-0.0415821
	93.8	0.0187232	0.0699607	0.163947	0.343211	0.579196	0.788097				93.8	0.0370923	0.0348266	0.030661	0.0266127	-0.0279778	0.0303657				93.8	-0.0242531	-0.0317199	-0.0361893	-0.0515692	-0.0318087	-0.0419385
	94	0.0191404	0.0695111	0.164947	0.342191	0.579558	0.787802				94	0.0369327	0.0350988	0.030863	0.026833	-0.0277349	0.0307037				94	-0.0238819	-0.0317843	-0.0362916	-0.0529861	-0.0318243	-0.0422686
	94.2	0.0196492	0.0692653	0.165773	0.341191	0.57985	0.787587				94.2	0.0367582	0.0354563	0.0313383	0.0268814	-0.0276665	0.0314315				94.2	-0.0233716	-0.0315753	-0.0363422	-0.0543723	-0.0319273	-0.0426669
	94.4	0.0203108	0.0693177	0.166404	0.340337	0.579972	0.787335				94.4	0.0366843	0.0358533	0.0316999	0.026931	-0.0276115	0.0322711				94.4	-0.022855	-0.0310662	-0.0361679	-0.0558017	-0.0321708	-0.0430986
	94.6	0.0211215	0.069574	0.166859	0.339608	0.58004	0.787012				94.6	0.036572	0.0363994	0.0319279	0.0269756	-0.0276202	0.0331171				94.6	-0.0222248	-0.0304808	-0.0359235	-0.0570242	-0.0324705	-0.043618
	94.8	0.0220475	0.0699985	0.167063	0.339088	0.580205	0.78677				94.8	0.0361728	0.0370585	0.0319499	0.0268541	-0.027567	0.0338292				94.8	-0.0214139	-0.0299272	-0.0356586	-0.0578914	-0.0327973	-0.044029
	95	0.0230181	0.0706357	0.167114	0.339021	0.580557	0.786704				95	0.0355299	0.0375831	0.0319674	0.0265201	-0.0275091	0.0342271				95	-0.0205078	-0.0293005	-0.0355358	-0.0582413	-0.0330531	-0.0442721
	95.2	0.0239082	0.0713886	0.16694	0.339458	0.580834	0.78686				95.2	0.0347731	0.0378704	0.0319726	0.0260014	-0.0273386	0.0342743				95.2	-0.0196114	-0.0285785	-0.0354738	-0.0580595	-0.0333345	-0.0442721
	95.4	0.0243452	0.0720709	0.166431	0.340258	0.581081	0.787218				95.4	0.0341028	0.0377134	0.0320528	0.0254553	-0.0271703	0.0341669				95.4	-0.0189115	-0.0277612	-0.0354775	-0.057415	-0.0336823	-0.0441438
	95.6	0.0242865	0.0725559	0.165561	0.341323	0.581298	0.787801				95.6	0.033685	0.0372737	0.0320277	0.0251259	-0.027088	0.0340892				95.6	-0.0185447	-0.0269398	-0.0354436	-0.0567585	-0.0339235	-0.0438967
	95.8	0.0238639	0.072825	0.164482	0.34242	0.581429	0.788452				95.8	0.033572	0.0367276	0.0318085	0.0250141	-0.0270999	0.0339733				95.8	-0.0186137	-0.0263309	-0.0353477	-0.0562353	-0.0340381	-0.0436338
	96	0.0231899	0.0729823	0.163488	0.343445	0.581491	0.789145				96	0.0337558	0.036356	0.0314105	0.0252489	-0.0270574	0.0338356				96	-0.0191099	-0.0260415	-0.0351493	-0.05599	-0.034051	-0.0433351
	96.2	0.0224428	0.0730559	0.162671	0.344395	0.581479	0.789821				96.2	0.0339481	0.0360534	0.0307979	0.0256665	-0.0269708	0.0337704				96.2	-0.0198472	-0.0260329	-0.035061	-0.0559197	-0.0340579	-0.0430809
	96.4	0.0218519	0.0730776	0.162128	0.345304	0.581414	0.79042				96.4	0.0339706	0.0361235	0.0299136	0.0259625	-0.0268497	0.033741				96.4	-0.0206931	-0.0264557	-0.0350484	-0.0558863	-0.0341156	-0.0429158
	96.6	0.0214714	0.0729902	0.161775	0.346149	0.581153	0.79089				96.6	0.0337511	0.0366023	0.0290761	0.0259438	-0.0266501	0.0337199				96.6	-0.0215494	-0.0272655	-0.0352381	-0.0556485	-0.0342919	-0.0427996
	96.8	0.0214022	0.0729725	0.161809	0.346991	0.580822	0.791306				96.8	0.0334871	0.037205	0.0285117	0.0257302	-0.0265766	0.0337637				96.8	-0.022321	-0.0281365	-0.0356036	-0.0552303	-0.0344524	-0.0426609
	97	0.0215377	0.0730283	0.162151	0.347805	0.580519	0.791477				97	0.0332344	0.037699	0.0281536	0.025324	-0.026828	0.0340254				97	-0.023003	-0.0288127	-0.0359956	-0.0546498	-0.0346209	-0.042694
	97.2	0.0217649	0.0730308	0.162867	0.348444	0.580448	0.791352				97.2	0.0331279	0.0381149	0.0280527	0.0248807	-0.0271582	0.0344294				97.2	-0.0236775	-0.0293473	-0.036155	-0.0540613	-0.034794	-0.0429934
	97.4	0.0220733	0.0729387	0.163902	0.348834	0.58049	0.790963				97.4	0.0331614	0.0384919	0.0282917	0.024455	-0.0273719	0.0349808				97.4	-0.0241886	-0.0297136	-0.0361912	-0.0534857	-0.0350649	-0.0435293
	97.6	0.022439	0.0729914	0.165286	0.348983	0.58076	0.790492				97.6	0.0332684	0.0388295	0.0285952	0.0241614	-0.0274835	0.0356502				97.6	-0.0245543	-0.0300308	-0.0359666	-0.0530791	-0.0354742	-0.0441791
	97.8	0.0227177	0.0730351	0.166877	0.349187	0.581192	0.789978				97.8	0.0333846	0.0392866	0.0288651	0.0240426	-0.0275487	0.0363669				97.8	-0.0248084	-0.0304285	-0.0355361	-0.0528306	-0.0360158	-0.0449656
	98	0.0229969	0.0730605	0.16841	0.349547	0.581647	0.789604				98	0.0334607	0.0397963	0.0291479	0.0242285	-0.0275009	0.0369529				98	-0.0248652	-0.0308757	-0.0351458	-0.0528723	-0.0365933	-0.0457239
	98.2	0.0232686	0.0732316	0.169635	0.349955	0.582166	0.789362				98.2	0.033451	0.0402494	0.0293261	0.0245047	-0.0275107	0.0373707				98.2	-0.0245841	-0.0311842	-0.0349032	-0.0531137	-0.0370558	-0.0463354
	98.4	0.0234772	0.0735465	0.170455	0.350421	0.582733	0.789372				98.4	0.0333185	0.0404594	0.0294857	0.0249202	-0.0274963	0.0375481				98.4	-0.0240595	-0.0312899	-0.0347609	-0.0535291	-0.0374271	-0.0466332
	98.6	0.0237216	0.0738808	0.170724	0.350982	0.583294	0.789576				98.6	0.0332112	0.0401971	0.0296902	0.0252242	-0.027564	0.0374261				98.6	-0.0234156	-0.031033	-0.0347765	-0.0538303	-0.037619	-0.0466957
	98.8	0.0239596	0.074202	0.170301	0.351312	0.583956	0.790025				98.8	0.0333079	0.0395444	0.0298482	0.0254513	-0.0276849	0.0370924				98.8	-0.0228395	-0.0304915	-0.0349825	-0.0541947	-0.0375172	-0.0464702
	99	0.0241018	0.0743928	0.16929	0.351295	0.584911	0.790442				99	0.0336228	0.0385423	0.0297918	0.0255248	-0.0280276	0.0367535				99	-0.0224426	-0.0298154	-0.0353542	-0.054508	-0.0368747	-0.0462663
	99.2	0.0241654	0.0743721	0.167982	0.351101	0.5859	0.79074				99.2	0.0341732	0.0374844	0.0295382	0.025741	-0.0285246	0.0364381				99.2	-0.0224563	-0.0293039	-0.0358417	-0.0549691	-0.0358856	-0.0461538
	99.4	0.0241841	0.0742757	0.166642	0.350795	0.586883	0.79091				99.4	0.0349231	0.036422	0.0291028	0.0260007	-0.0293234	0.0360357				99.4	-0.0228343	-0.0290353	-0.0363835	-0.0555463	-0.0347157	-0.0460964
	99.6	0.0240822	0.0741129	0.16559	0.35062	0.587933	0.791013				99.6	0.0357364	0.0355222	0.0286519	0.0263933	-0.0302349	0.0355605				99.6	-0.023433	-0.0291083	-0.0369861	-0.0562893	-0.0334548	-0.045979
	99.8	0.0238441	0.0738793	0.164787	0.35073	0.588727	0.790937				99.8	0.036212	0.0348907	0.0281486	0.0266794	-0.0313377	0.0351348				99.8	-0.0239368	-0.0294361	-0.0375797	-0.056898	-0.0322464	-0.0459581
	100	0.0234675	0.0734771	0.164177	0.351172	0.589127	0.79075				100	0.0363957	0.03478	0.0277553	0.0267125	-0.032232	0.034771				100	-0.0243142	-0.0300693	-0.0381494	-0.0573012	-0.031399	-0.0460033
	100.2	0.0228888	0.0730222	0.163815	0.351779	0.589258	0.790616				100.2	0.0364502	0.0350754	0.0276388	0.0264839	-0.0328673	0.0343833				100.2	-0.0246477	-0.0308209	-0.0386855	-0.057335	-0.030777	-0.0460277
	100.4	0.02227	0.0725551	0.163906	0.352454	0.589354	0.790617				100.4	0.0364592	0.0357157	0.0276959	0.0262455	-0.0331502	0.033983				100.4	-0.0249521	-0.0315693	-0.0390663	-0.0570756	-0.030242	-0.0460116
	100.6	0.021615	0.072083	0.164177	0.352939	0.589276	0.79069				100.6	0.0365348	0.0365558	0.0279084	0.0259163	-0.0331883	0.033645				100.6	-0.0252585	-0.0322542	-0.0392804	-0.056575	-0.0299564	-0.046056
	100.8	0.021046	0.0715815	0.164698	0.35311	0.589253	0.790863				100.8	0.0366352	0.0374199	0.0284646	0.0256443	-0.0327834	0.0334016				100.8	-0.0254669	-0.0328804	-0.0393094	-0.0560553	-0.0298922	-0.0461835
	101	0.020454	0.0714238	0.165393	0.352975	0.589211	0.791305				101	0.0367989	0.0381331	0.0292454	0.0254859	-0.0322296	0.0332171				101	-0.0257554	-0.0332236	-0.0391681	-0.0555752	-0.0300026	-0.0462911
	101.2	0.0198401	0.0715396	0.166138	0.352651	0.589246	0.792048				101.2	0.0370128	0.0387622	0.0300281	0.025564	-0.0316383	0.0331853				101.2	-0.026132	-0.0334403	-0.0387821	-0.0552993	-0.0302868	-0.04632
	101.4	0.0190607	0.0717343	0.166664	0.352236	0.589133	0.792972				101.4	0.0373105	0.0394541	0.0308897	0.0256313	-0.0310437	0.0333425				101.4	-0.0266171	-0.0336171	-0.0383164	-0.0551853	-0.030843	-0.0463221
	101.6	0.0182276	0.0721304	0.167054	0.351852	0.588978	0.79406				101.6	0.0375959	0.0401066	0.0317467	0.0258234	-0.030483	0.0336639				101.6	-0.0271894	-0.0335781	-0.0377524	-0.0553198	-0.0315312	-0.0462891
	101.8	0.0174489	0.0727398	0.167405	0.351382	0.588689	0.795138				101.8	0.0379235	0.0407663	0.0323097	0.0258106	-0.0299292	0.0340624				101.8	-0.0279404	-0.0334081	-0.0370092	-0.0554132	-0.0324665	-0.0462784
	102	0.0167246	0.0733454	0.167696	0.350831	0.588359	0.796152				102	0.0381731	0.0414345	0.0326941	0.0255549	-0.0292855	0.034496				102	-0.0288096	-0.0333214	-0.0362742	-0.0553437	-0.0336373	-0.0462273
	102.2	0.0162319	0.0739243	0.167716	0.350076	0.588101	0.796941				102.2	0.0383204	0.0421071	0.0329031	0.0248457	-0.0288176	0.034907				102.2	-0.0295761	-0.0332189	-0.0357484	-0.0551309	-0.0347564	-0.0461915
	102.4	0.0159397	0.0745119	0.167503	0.349244	0.58811	0.797497				102.4	0.0383245	0.0426984	0.0328423	0.0239066	-0.0286506	0.0353386				102.4	-0.0301958	-0.0330599	-0.035456	-0.0549868	-0.0355416	-0.0460827
	102.6	0.0159212	0.0749575	0.167229	0.34831	0.588278	0.797633				102.6	0.0381183	0.0431125	0.0325343	0.0226997	-0.0286672	0.0357704				102.6	-0.0304873	-0.032901	-0.0352545	-0.0548497	-0.0360465	-0.0459877
	102.8	0.0158957	0.0753084	0.166855	0.347565	0.588683	0.797543				102.8	0.0378788	0.0431869	0.0321118	0.0217015	-0.0287974	0.0361467				102.8	-0.0305457	-0.032685	-0.0351151	-0.0550579	-0.0362429	-0.0457437
	103	0.0160544	0.0755668	0.16657	0.347114	0.589299	0.797327				103	0.0376808	0.0429116	0.0315218	0.020971	-0.0290668	0.036399				103	-0.0302197	-0.0324122	-0.034839	-0.0555638	-0.0360916	-0.0453992
	103.2	0.016475	0.0756402	0.166554	0.347103	0.589967	0.79719				103.2	0.0374417	0.042347	0.0309209	0.0205615	-0.0291381	0.0366274				103.2	-0.029578	-0.032115	-0.0345643	-0.0561446	-0.0359118	-0.0450021
	103.4	0.0171126	0.0756503	0.166719	0.347326	0.590363	0.797152				103.4	0.0370938	0.0414677	0.030427	0.0203527	-0.0289678	0.0368173				103.4	-0.0285771	-0.0316079	-0.0343304	-0.0566298	-0.035886	-0.0446993
	103.6	0.0176558	0.075625	0.167072	0.347888	0.590502	0.79736				103.6	0.036735	0.0404316	0.0300955	0.0205285	-0.0285299	0.0368831				103.6	-0.02743	-0.0310472	-0.0343522	-0.0569799	-0.0359327	-0.0443733
	103.8	0.0182396	0.0755653	0.167737	0.348721	0.590477	0.797837				103.8	0.0363253	0.0392906	0.0300056	0.0209356	-0.0280049	0.036841				103.8	-0.0262127	-0.0305397	-0.0346151	-0.0570011	-0.0359077	-0.0441052
	104	0.0189798	0.0754605	0.168713	0.349615	0.590421	0.79855				104	0.03584	0.0381022	0.0302169	0.0216385	-0.0273943	0.0368331				104	-0.0248737	-0.030059	-0.0350583	-0.056983	-0.035849	-0.0439265
	104.2	0.0196678	0.0754718	0.169606	0.350433	0.590334	0.799363				104.2	0.0354351	0.0367941	0.0306746	0.0225322	-0.0268936	0.0368542				104.2	-0.0234822	-0.0294692	-0.0354448	-0.0571098	-0.0356756	-0.0438255
	104.4	0.0204543	0.0755454	0.17048	0.351161	0.590439	0.800145				104.4	0.0350942	0.0354847	0.0314581	0.0237225	-0.0264818	0.0368683				104.4	-0.0221103	-0.0288672	-0.0357815	-0.0575327	-0.0354437	-0.0437929
	104.6	0.0212537	0.0758375	0.171166	0.351814	0.590778	0.800826				104.6	0.0348933	0.0342589	0.03244	0.024952	-0.0261813	0.0369678				104.6	-0.0210227	-0.0281269	-0.0360377	-0.0580822	-0.0352617	-0.04396
	104.8	0.0220304	0.0761106	0.171609	0.352324	0.59118	0.801405				104.8	0.0348196	0.0334065	0.0336043	0.026106	-0.0259177	0.0371669				104.8	-0.0201243	-0.0275012	-0.0363043	-0.0587493	-0.0352865	-0.0442682
	105	0.0225643	0.0763101	0.171847	0.352822	0.591538	0.801858				105	0.0348383	0.0330959	0.034845	0.0270287	-0.025778	0.0373868				105	-0.0195368	-0.0271226	-0.0365569	-0.0593829	-0.0355623	-0.0446796
	105.2	0.0228819	0.0763339	0.172173	0.353404	0.591878	0.802141				105.2	0.0348286	0.0332416	0.0361818	0.0279338	-0.0258202	0.0375693				105.2	-0.0194374	-0.0270635	-0.0369312	-0.0600389	-0.0360199	-0.0451931
	105.4	0.0229547	0.0761822	0.172534	0.353858	0.592193	0.802221				105.4	0.0348405	0.033893	0.0372997	0.0285049	-0.0259507	0.0377897				105.4	-0.0198659	-0.0274258	-0.0372735	-0.0604216	-0.0365127	-0.0457914
	105.6	0.0228134	0.0758879	0.172825	0.354138	0.592584	0.802186				105.6	0.0348703	0.0349415	0.0382116	0.0287255	-0.0262239	0.0380807				105.6	-0.0206008	-0.0282145	-0.0376247	-0.0605852	-0.0368491	-0.0463014
	105.8	0.0225693	0.0757108	0.173034	0.35435	0.593071	0.801963				105.8	0.0349244	0.0361363	0.0388212	0.0286218	-0.0267243	0.0384345				105.8	-0.0215272	-0.0290585	-0.0378584	-0.060492	-0.0368725	-0.0466855
	106	0.0223625	0.0755928	0.173059	0.354605	0.593576	0.801599				106	0.0350291	0.0371433	0.0389408	0.0281309	-0.0273289	0.0387298				106	-0.0225317	-0.0297205	-0.0379258	-0.0600999	-0.0366404	-0.0467732
	106.2	0.022413	0.0755195	0.17302	0.354732	0.594054	0.801162				106.2	0.035213	0.037908	0.0385869	0.0271705	-0.0278133	0.0388866				106.2	-0.0232451	-0.0301313	-0.0377657	-0.0593648	-0.036243	-0.0465849
	106.4	0.0225134	0.0754583	0.172866	0.354999	0.594604	0.80085				106.4	0.035538	0.038329	0.0379434	0.0261549	-0.0282278	0.0389132				106.4	-0.023755	-0.030254	-0.0376056	-0.0585616	-0.035592	-0.0461778
	106.6	0.0228932	0.0752625	0.172829	0.355384	0.595024	0.800669				106.6	0.0358552	0.038496	0.0370843	0.0251872	-0.0283762	0.0387535				106.6	-0.0239915	-0.030246	-0.0374821	-0.0576964	-0.0349637	-0.0456481
	106.8	0.023439	0.0749413	0.172905	0.355749	0.595337	0.8007				106.8	0.0360861	0.0385044	0.0361223	0.0244051	-0.0281513	0.0383865				106.8	-0.024012	-0.0301115	-0.0375537	-0.0570142	-0.0344927	-0.0450514
	107	0.0239756	0.0746467	0.173081	0.356053	0.59564	0.800886				107	0.0362107	0.0384317	0.0353959	0.0241614	-0.0277354	0.0378479				107	-0.0237658	-0.0299589	-0.0378891	-0.0566866	-0.0340395	-0.0444627
	107.2	0.0242834	0.0743766	0.173335	0.356413	0.59602	0.801197				107.2	0.0364101	0.0383366	0.034826	0.0244653	-0.0273217	0.0372118				107.2	-0.0236025	-0.0298606	-0.0384251	-0.0567303	-0.0334962	-0.0438798
	107.4	0.0246343	0.0740873	0.17375	0.35678	0.596371	0.801481				107.4	0.0365999	0.038246	0.0344538	0.0248977	-0.0268362	0.0366184				107.4	-0.0234389	-0.0298356	-0.0389521	-0.0569702	-0.0331496	-0.043453
	107.6	0.024976	0.0739301	0.174216	0.356926	0.59669	0.801735				107.6	0.0368061	0.0382391	0.0343255	0.0255418	-0.0264185	0.036052				107.6	-0.0232224	-0.029733	-0.0393735	-0.0576586	-0.0329269	-0.0431795
	107.8	0.0251142	0.0739354	0.174538	0.35692	0.596866	0.801913				107.8	0.0370957	0.038269	0.0344547	0.0262065	-0.0261651	0.0355175				107.8	-0.0230257	-0.0295246	-0.0397052	-0.058598	-0.032893	-0.0429658
	108	0.0251598	0.074003	0.174818	0.356779	0.596903	0.801988				108	0.0374548	0.0383194	0.034746	0.0265034	-0.0259468	0.0349645				108	-0.0229228	-0.029293	-0.0400754	-0.0595862	-0.0331744	-0.0428173
	108.2	0.0249725	0.0741748	0.175087	0.356652	0.596822	0.801909				108.2	0.0377162	0.038431	0.0351789	0.0264184	-0.0257287	0.034535				108.2	-0.0228446	-0.0291313	-0.0404335	-0.0605254	-0.0337793	-0.0429023
	108.4	0.0245124	0.0743744	0.175317	0.356563	0.596742	0.801818				108.4	0.0378769	0.0385361	0.0358101	0.026236	-0.0257189	0.0342032				108.4	-0.0229036	-0.0291161	-0.040919	-0.061427	-0.0344418	-0.0430643
	108.6	0.023797	0.0745608	0.175581	0.356604	0.596834	0.801679				108.6	0.0380577	0.0387123	0.036502	0.0259689	-0.0259647	0.0341182				108.6	-0.0231975	-0.0293134	-0.0414684	-0.0621803	-0.0350241	-0.0433234
	108.8	0.0229393	0.0746086	0.17591	0.356563	0.59701	0.801445				108.8	0.0383867	0.0389187	0.0372759	0.0257716	-0.0263789	0.0343267				108.8	-0.0239342	-0.0297824	-0.0420902	-0.062818	-0.0355012	-0.0437709
	109	0.0221256	0.0746724	0.176063	0.356312	0.597319	0.801167				109	0.0388427	0.0393096	0.03795	0.0257206	-0.0269113	0.0349867				109	-0.0248558	-0.0304537	-0.0425982	-0.0632686	-0.0357569	-0.0444587
	109.2	0.0215333	0.0748775	0.175905	0.355877	0.597574	0.800998				109.2	0.0393145	0.0396895	0.0385825	0.0256833	-0.0275314	0.0359701				109.2	-0.0257763	-0.0311261	-0.0430639	-0.0633777	-0.0359192	-0.045144
	109.4	0.0211701	0.07529	0.175446	0.355289	0.597653	0.800892				109.4	0.0397973	0.0399383	0.0390168	0.0255718	-0.0281667	0.0370762				109.4	-0.0265322	-0.0316188	-0.0434201	-0.0631284	-0.036044	-0.0457402
	109.6	0.0210881	0.0757171	0.17465	0.354718	0.597493	0.800789				109.6	0.0401531	0.0398547	0.0391063	0.0253149	-0.0288051	0.0381097				109.6	-0.0270714	-0.0318843	-0.0436781	-0.0626253	-0.036182	-0.0462726
	109.8	0.0211255	0.0761714	0.173796	0.354421	0.597191	0.800695				109.8	0.0401951	0.0396189	0.0388197	0.0249414	-0.0294	0.039104				109.8	-0.0272502	-0.0320018	-0.0438039	-0.0618744	-0.0362631	-0.0468143
	110	0.0210834	0.0765334	0.173073	0.354668	0.596639	0.800596				110	0.0398406	0.0392247	0.0383122	0.0246134	-0.0299173	0.0399982				110	-0.0273324	-0.0320275	-0.0438995	-0.0608827	-0.0363423	-0.0473707
	110.2	0.0209234	0.0767179	0.172592	0.355333	0.596027	0.800374				110.2	0.0391661	0.038896	0.0375671	0.0243972	-0.0302724	0.0407144				110.2	-0.0273485	-0.0321048	-0.0439535	-0.0597439	-0.036404	-0.0479637
	110.4	0.0207129	0.0767317	0.172352	0.356259	0.595475	0.800141				110.4	0.0383481	0.0388192	0.0366995	0.0244263	-0.0304111	0.0411601				110.4	-0.0273449	-0.0322376	-0.0439345	-0.0587035	-0.0364624	-0.0485431
	110.6	0.0203367	0.0766774	0.172298	0.357225	0.595028	0.800001				110.6	0.0375987	0.0390124	0.0358862	0.0247587	-0.0304324	0.041388				110.6	-0.0274417	-0.032503	-0.0437614	-0.0578179	-0.03655	-0.0489472
	110.8	0.0199489	0.0766044	0.172362	0.358074	0.594662	0.799986				110.8	0.0370172	0.0393511	0.0351166	0.0251494	-0.0302869	0.0413511				110.8	-0.0276871	-0.0327616	-0.0435088	-0.0570702	-0.0367849	-0.0490803
	111	0.0194162	0.0765037	0.172592	0.358651	0.594309	0.799984				111	0.0366774	0.0398577	0.0344928	0.0254337	-0.0299795	0.0411325				111	-0.0280545	-0.0330175	-0.0431782	-0.0565406	-0.0372048	-0.0489961
	111.2	0.0187905	0.0763759	0.173003	0.359014	0.593896	0.800156				111.2	0.0366272	0.0404301	0.0340445	0.0257073	-0.029488	0.0407949				111.2	-0.0284266	-0.0332404	-0.0427402	-0.0564578	-0.0377243	-0.0486597
	111.4	0.0180289	0.0762018	0.173527	0.359159	0.5934	0.800346				111.4	0.0369088	0.040868	0.0336446	0.0258524	-0.0288393	0.0403874				111.4	-0.0288439	-0.0334481	-0.0422405	-0.0568552	-0.0383534	-0.0480678
	111.6	0.01739	0.0760238	0.17428	0.359363	0.592872	0.800505				111.6	0.0374609	0.0412237	0.0332816	0.0257726	-0.0279173	0.039929				111.6	-0.0291989	-0.033589	-0.0417665	-0.0574147	-0.0390928	-0.0474301
	111.8	0.0170582	0.0758957	0.175204	0.359783	0.592579	0.80055				111.8	0.0381614	0.0415018	0.0330515	0.0256845	-0.0269398	0.0394829				111.8	-0.0293836	-0.0338192	-0.0413204	-0.0580343	-0.0397909	-0.0468947
	112	0.0172153	0.0758667	0.176251	0.3604	0.592615	0.800662				112	0.0390081	0.0415885	0.0330079	0.0255503	-0.0261356	0.0390948				112	-0.029451	-0.033997	-0.0409199	-0.0585482	-0.0403078	-0.0464162
	112.2	0.0178671	0.0760263	0.177221	0.361046	0.592945	0.800728				112.2	0.0400051	0.0416777	0.0330991	0.0252608	-0.0254918	0.0386542				112.2	-0.0293401	-0.034114	-0.040696	-0.0589517	-0.0407194	-0.0459584
	112.4	0.0188788	0.0763443	0.178057	0.361618	0.593557	0.800794				112.4	0.0409733	0.0418847	0.0333531	0.0247915	-0.0249731	0.0382318				112.4	-0.0290631	-0.0342339	-0.0405634	-0.0591835	-0.0411011	-0.0456033
	112.6	0.020151	0.0767812	0.17849	0.362077	0.594537	0.800851				112.6	0.0417649	0.0421945	0.0337412	0.0242538	-0.0246285	0.0378746				112.6	-0.0285419	-0.0343938	-0.040541	-0.0593444	-0.0413329	-0.0453226
	112.8	0.0214959	0.0773703	0.178585	0.362422	0.595472	0.800983				112.8	0.0423925	0.042446	0.0341175	0.0235142	-0.0244779	0.0375993				112.8	-0.0279597	-0.0343397	-0.0405992	-0.0593881	-0.0414899	-0.0450932
	113	0.0227491	0.0779865	0.178301	0.362762	0.596336	0.801148				113	0.0428236	0.0426455	0.0342357	0.0226391	-0.0245228	0.0373389				113	-0.0273711	-0.034194	-0.0407976	-0.059361	-0.0415064	-0.0449461
	113.2	0.0236671	0.0785846	0.177841	0.363115	0.597051	0.801342				113.2	0.0427962	0.0427315	0.0341129	0.0216701	-0.0247742	0.0372393				113.2	-0.0269734	-0.0339742	-0.0410443	-0.0591849	-0.0414279	-0.0449873
	113.4	0.0241354	0.0793046	0.177313	0.363631	0.59755	0.801495				113.4	0.0423204	0.0428302	0.0338702	0.0207336	-0.0252724	0.0374226				113.4	-0.026675	-0.0336672	-0.0414015	-0.0586679	-0.041245	-0.0452875
	113.6	0.0243092	0.0801548	0.176808	0.364259	0.59764	0.801739				113.6	0.0415958	0.0428752	0.0336981	0.019896	-0.0261004	0.0378202				113.6	-0.0265561	-0.0332281	-0.0419118	-0.0578661	-0.0410696	-0.0457114
	113.8	0.0241407	0.0808079	0.176277	0.364846	0.597654	0.802062				113.8	0.0407691	0.0431591	0.0335763	0.0192531	-0.0271254	0.038201				113.8	-0.0265723	-0.0329999	-0.042441	-0.0569474	-0.040863	-0.0461308
	114	0.0237069	0.0812583	0.175716	0.365116	0.597628	0.802614				114	0.0399806	0.0436723	0.0335979	0.018874	-0.028106	0.0385082				114	-0.0267174	-0.032952	-0.0429403	-0.0560979	-0.0406947	-0.0464098
	114.2	0.0230173	0.0814837	0.175001	0.365158	0.597683	0.803352				114.2	0.0393033	0.0442174	0.0337899	0.0186752	-0.0293097	0.0388186				114.2	-0.0269958	-0.0330444	-0.0434345	-0.0552343	-0.0403607	-0.046603
	114.4	0.0222405	0.0815176	0.174342	0.365182	0.597716	0.804393				114.4	0.0387347	0.0447618	0.0341667	0.0185714	-0.03054	0.0391192				114.4	-0.0274062	-0.0332027	-0.0439046	-0.0544359	-0.040049	-0.0466349
	114.6	0.0213956	0.0814175	0.174022	0.365094	0.597702	0.805596				114.6	0.0381648	0.0452743	0.034685	0.0184689	-0.0316305	0.0393995				114.6	-0.0277878	-0.0333516	-0.0441508	-0.0537607	-0.0397676	-0.0465704
	114.8	0.0208256	0.0812894	0.174082	0.364867	0.597525	0.806916				114.8	0.0376804	0.0454474	0.0354362	0.0185375	-0.0323684	0.0398602				114.8	-0.0280183	-0.0334131	-0.0441994	-0.0533439	-0.0395753	-0.0464459
	115	0.0205906	0.0811614	0.174485	0.364368	0.597293	0.808066				115	0.0373771	0.0452214	0.0364291	0.0188976	-0.0329047	0.0405183				115	-0.0281179	-0.0334329	-0.0440854	-0.053326	-0.0394183	-0.0463709
	115.2	0.0209568	0.081084	0.175377	0.36377	0.597041	0.809031				115.2	0.037318	0.0448305	0.0376451	0.0195404	-0.0329749	0.0412982				115.2	-0.0279641	-0.033396	-0.0437612	-0.053585	-0.0395193	-0.0463693
	115.4	0.0219072	0.0810125	0.176538	0.362964	0.596991	0.809663				115.4	0.037458	0.044107	0.0388069	0.0202768	-0.0328479	0.0420059				115.4	-0.0274746	-0.0333996	-0.0432821	-0.053967	-0.0395674	-0.0464074
	115.6	0.0232683	0.0808764	0.177734	0.362091	0.597074	0.809922				115.6	0.0377323	0.043202	0.039822	0.0208694	-0.0325343	0.042646				115.6	-0.0267127	-0.0334417	-0.0428057	-0.0542973	-0.0396973	-0.0464876
	115.8	0.0246914	0.0807268	0.178835	0.36131	0.597412	0.809817				115.8	0.0380066	0.0423743	0.0406121	0.0211824	-0.0321967	0.0431287				115.8	-0.0257901	-0.0334634	-0.0425044	-0.054558	-0.0398714	-0.0465045
	116	0.026017	0.0805233	0.179942	0.360841	0.597879	0.809522				116	0.0380724	0.0418161	0.0412348	0.0212691	-0.0318543	0.0435025				116	-0.0246963	-0.0335163	-0.04236	-0.0547179	-0.0401688	-0.0464438
	116.2	0.0268038	0.080323	0.180868	0.360672	0.59838	0.809125				116.2	0.038031	0.0414199	0.0415869	0.0213241	-0.0316398	0.0437518				116.2	-0.0237895	-0.0336409	-0.0424377	-0.0549453	-0.0404055	-0.046293
	116.4	0.0270513	0.0801452	0.181633	0.360647	0.598702	0.808629				116.4	0.037955	0.0412388	0.0417099	0.0213186	-0.0315309	0.0439789				116.4	-0.0231247	-0.0337972	-0.0426925	-0.0554368	-0.0406171	-0.0462103
	116.6	0.0265557	0.0798954	0.182102	0.360606	0.599102	0.808216				116.6	0.0379608	0.0411764	0.0415415	0.021326	-0.031496	0.0441057				116.6	-0.0229801	-0.0341162	-0.0431429	-0.0563658	-0.0405688	-0.0461172
	116.8	0.0256596	0.0797066	0.182233	0.360432	0.599563	0.807871				116.8	0.0379739	0.0412137	0.041318	0.0214523	-0.0314987	0.0440781				116.8	-0.0231167	-0.034548	-0.0437296	-0.0577349	-0.0403228	-0.0461063
	117	0.0246163	0.079683	0.182004	0.36037	0.600213	0.807506				117	0.0381267	0.0412902	0.0409954	0.0217448	-0.0314699	0.0438957				117	-0.0234572	-0.0349836	-0.0443382	-0.0593846	-0.0398703	-0.0462224
	117.2	0.0237568	0.0796667	0.181501	0.360487	0.601073	0.807206				117.2	0.0384221	0.0415193	0.04077	0.0220649	-0.0312971	0.043494				117.2	-0.0237588	-0.0353947	-0.0449168	-0.061048	-0.0392487	-0.0463417
	117.4	0.0229356	0.079471	0.180777	0.360885	0.602146	0.807136				117.4	0.0386486	0.0419889	0.0406375	0.0224516	-0.0310386	0.0428351				117.4	-0.0240511	-0.0358855	-0.0453675	-0.0624264	-0.0384799	-0.0463454
	117.6	0.0222011	0.0793091	0.180052	0.361591	0.603184	0.807296				117.6	0.0386073	0.0426578	0.0405731	0.022875	-0.0308539	0.042107				117.6	-0.0240947	-0.0362423	-0.045718	-0.0632644	-0.0376154	-0.0462864
	117.8	0.0214913	0.0792518	0.179509	0.362805	0.604074	0.807725				117.8	0.038362	0.0433514	0.0404044	0.0231849	-0.0309053	0.0414675				117.8	-0.02404	-0.0364459	-0.0457837	-0.0633859	-0.036649	-0.0462216
	118	0.0207765	0.0794658	0.179285	0.364258	0.604588	0.808525				118	0.03801	0.0441375	0.040113	0.0232271	-0.0309408	0.0408917				118	-0.0239607	-0.0364498	-0.0454963	-0.0628641	-0.0359132	-0.0460359
	118.2	0.0202562	0.0798929	0.179381	0.365564	0.604792	0.809552				118.2	0.0375188	0.0447948	0.0397247	0.023116	-0.0309244	0.0404603				118.2	-0.0238232	-0.0362734	-0.0448461	-0.0619515	-0.0354969	-0.0458297
	118.4	0.0199624	0.080421	0.179712	0.366628	0.604765	0.810606				118.4	0.0373197	0.0452473	0.0394178	0.0233185	-0.0308117	0.0403447				118.4	-0.0238776	-0.0360511	-0.0440034	-0.0610936	-0.0353912	-0.0457218
	118.6	0.0200573	0.0807802	0.180207	0.367521	0.604712	0.811473				118.6	0.0375498	0.0455301	0.039293	0.0240165	-0.0306554	0.0405245				118.6	-0.0240916	-0.0359826	-0.0429539	-0.0605792	-0.035577	-0.0457861
	118.8	0.0205129	0.0807259	0.180778	0.368176	0.604682	0.812102				118.8	0.0381352	0.0457126	0.0392236	0.0251966	-0.0302794	0.0408229				118.8	-0.0244098	-0.0361335	-0.0417668	-0.0604019	-0.0361271	-0.045929
	119	0.0212465	0.0800938	0.181241	0.368645	0.604726	0.81246				119	0.0387545	0.0456057	0.0391108	0.0265805	-0.0298515	0.041303				119	-0.0246061	-0.036521	-0.0406406	-0.0601855	-0.0368625	-0.0462429
	119.2	0.0220459	0.078932	0.181549	0.369111	0.604676	0.812563				119.2	0.0394199	0.0454157	0.0389651	0.0280343	-0.0294703	0.0419286				119.2	-0.0247875	-0.0371847	-0.0396962	-0.0598985	-0.0379362	-0.0466298
	119.4	0.0228061	0.0775526	0.18178	0.369657	0.604552	0.812563				119.4	0.0399134	0.0452033	0.038768	0.0293066	-0.0291757	0.0425871				119.4	-0.0248935	-0.0378268	-0.0389758	-0.0594636	-0.0392573	-0.0469055
	119.6	0.0233933	0.0762929	0.181896	0.370272	0.604245	0.812675				119.6	0.0401688	0.0450052	0.0384947	0.0304301	-0.0288921	0.0430774				119.6	-0.0250453	-0.038353	-0.0385443	-0.0589283	-0.0408416	-0.0469048
	119.8	0.0235642	0.0753881	0.181834	0.370742	0.603863	0.812907				119.8	0.0403356	0.0448108	0.0380435	0.0312268	-0.0286263	0.0435751				119.8	-0.0254289	-0.0387568	-0.0383868	-0.0584723	-0.0424941	-0.04685
	120	0.023502	0.0748495	0.181645	0.370906	0.603416	0.813008				120	0.0406646	0.0447454	0.0376073	0.0318151	-0.0284735	0.0439779				120	-0.0260441	-0.0391108	-0.0384601	-0.0585993	-0.0440015	-0.046866
	120.2	0.0231497	0.0746587	0.181492	0.370658	0.602996	0.813017				120.2	0.0411508	0.0446895	0.0371236	0.0322427	-0.0284087	0.0443023				120.2	-0.0269273	-0.0393627	-0.038706	-0.0594506	-0.0451078	-0.0470345
	120.4	0.0227971	0.074759	0.181438	0.370163	0.602609	0.812841				120.4	0.041636	0.0447996	0.0366548	0.0324633	-0.0282592	0.0444462				120.4	-0.0278416	-0.0396179	-0.0390013	-0.060766	-0.0459143	-0.0473278
	120.6	0.0223565	0.0750216	0.181624	0.369371	0.602321	0.812424				120.6	0.0420437	0.0450771	0.0362427	0.0323041	-0.0280323	0.0445756				120.6	-0.0287054	-0.039741	-0.0391774	-0.0622687	-0.0463789	-0.0477361
	120.8	0.0219399	0.0753786	0.182085	0.368475	0.60198	0.811739				120.8	0.0422747	0.0455459	0.0362525	0.0319948	-0.0278584	0.0445156				120.8	-0.0292788	-0.0395675	-0.0393751	-0.0637307	-0.0465337	-0.048039
	121	0.021306	0.0758066	0.182784	0.367517	0.601677	0.8112				121	0.0422327	0.0460105	0.0365486	0.0316035	-0.0278293	0.0443647				121	-0.0297135	-0.0390391	-0.0395839	-0.0649908	-0.0463822	-0.048048
	121.2	0.0205344	0.0764202	0.183615	0.366687	0.601457	0.810783				121.2	0.0419353	0.0465365	0.0369369	0.0312273	-0.0278444	0.0441292				121.2	-0.0299222	-0.0382094	-0.0398298	-0.0658703	-0.0460177	-0.0478447
	121.4	0.019714	0.0772586	0.184322	0.365876	0.601367	0.81053				121.4	0.0416058	0.0469268	0.0374246	0.0310201	-0.0279236	0.0439557				121.4	-0.0299308	-0.0371236	-0.040197	-0.0665666	-0.0454212	-0.0475863
	121.6	0.019016	0.0781967	0.18469	0.365087	0.601202	0.810352				121.6	0.0414445	0.0471819	0.0380747	0.031063	-0.0279631	0.0438278				121.6	-0.0297909	-0.0359738	-0.0408244	-0.0672434	-0.0448016	-0.0474008
	121.8	0.0186524	0.0790143	0.184827	0.364345	0.601069	0.810324				121.8	0.0414301	0.0472214	0.0387706	0.0312733	-0.0280873	0.0438242				121.8	-0.0295596	-0.034995	-0.0415242	-0.0680141	-0.044163	-0.0473142
	122	0.0185289	0.0796009	0.184793	0.363677	0.600931	0.810224				122	0.0417168	0.0471711	0.0395378	0.0317563	-0.0283194	0.0439374				122	-0.0295194	-0.0344054	-0.0422836	-0.0690084	-0.043606	-0.0474346
	122.2	0.0187534	0.0797844	0.184627	0.363087	0.60085	0.810185				122.2	0.0422138	0.0470167	0.0404612	0.0323354	-0.0286561	0.0442231				122.2	-0.0295351	-0.034263	-0.0430308	-0.0701566	-0.0431276	-0.047577
	122.4	0.0189704	0.0795847	0.184413	0.362631	0.600788	0.810329				122.4	0.0427387	0.0467996	0.0413217	0.032794	-0.0290095	0.0445191				122.4	-0.0298315	-0.0345213	-0.0436683	-0.0712346	-0.0427505	-0.0476298
	122.6	0.0192342	0.0792284	0.184239	0.362513	0.600925	0.810775				122.6	0.0430681	0.0464676	0.0420049	0.0330319	-0.0293448	0.0448507				122.6	-0.0301883	-0.0349752	-0.0442402	-0.0718993	-0.0423049	-0.0475975
	122.8	0.0192392	0.0789093	0.183874	0.362746	0.601163	0.811432				122.8	0.0432581	0.0460781	0.0424161	0.0330453	-0.0295197	0.045158				122.8	-0.0307434	-0.0355027	-0.0449062	-0.0721544	-0.041938	-0.0475096
	123	0.0193652	0.078793	0.18336	0.363498	0.601526	0.812256				123	0.0430524	0.0456903	0.0425412	0.0324676	-0.0294374	0.0453513				123	-0.0310509	-0.0358969	-0.0456357	-0.0716898	-0.0416432	-0.0473747
	123.2	0.0196351	0.0789333	0.182571	0.364679	0.601876	0.813223				123.2	0.0425663	0.0453874	0.0422649	0.0314571	-0.0292032	0.045235				123.2	-0.0311678	-0.0362479	-0.0463493	-0.0707282	-0.041467	-0.0471861
	123.4	0.0201951	0.0792022	0.181621	0.365873	0.602267	0.814076				123.4	0.0419759	0.0453287	0.041619	0.0300544	-0.0290523	0.0450433				123.4	-0.0309491	-0.036691	-0.0470044	-0.0695843	-0.0412112	-0.047149
	123.6	0.0209594	0.0794778	0.180728	0.366898	0.602548	0.814687				123.6	0.0414907	0.0455724	0.040689	0.0284958	-0.029239	0.0448303				123.6	-0.0305069	-0.0373569	-0.0473895	-0.0686388	-0.0408393	-0.0472631
	123.8	0.0219532	0.0796106	0.180279	0.367733	0.602761	0.815187				123.8	0.0410552	0.0459885	0.0395615	0.0267574	-0.029696	0.0447508				123.8	-0.0298139	-0.0382013	-0.0472835	-0.0677578	-0.0403154	-0.0474576
	124	0.0230827	0.0795875	0.180236	0.36844	0.602839	0.815562				124	0.0406952	0.0465748	0.0383877	0.0251543	-0.0302106	0.0447376				124	-0.0289715	-0.0391558	-0.0467208	-0.0669289	-0.039906	-0.0476246
	124.2	0.0242272	0.079424	0.180589	0.369009	0.602887	0.815744				124.2	0.0402469	0.0470881	0.0374766	0.023723	-0.0309097	0.0448757				124.2	-0.027888	-0.0399287	-0.0459333	-0.0660544	-0.0395751	-0.0477706
	124.4	0.025408	0.0792642	0.181339	0.369706	0.602894	0.815824				124.4	0.0396533	0.0473388	0.0369976	0.0226463	-0.0314667	0.0449551				124.4	-0.0265253	-0.0403812	-0.0451126	-0.0650819	-0.039559	-0.0477789
	124.6	0.026634	0.0790941	0.182264	0.370433	0.603092	0.815922				124.6	0.038957	0.0474055	0.0368378	0.0217919	-0.0316026	0.0449847				124.6	-0.0249695	-0.0406264	-0.0443609	-0.0639255	-0.0398706	-0.0476818
	124.8	0.0279796	0.0789958	0.183008	0.371136	0.603393	0.815795				124.8	0.0383204	0.0474659	0.0369253	0.0213404	-0.0314264	0.0448294				124.8	-0.02328	-0.040795	-0.0438597	-0.0627677	-0.0403722	-0.0476336
	125	0.0292082	0.0788743	0.183462	0.37156	0.603793	0.815441				125	0.0378168	0.0474121	0.0370957	0.021443	-0.0312767	0.0446419				125	-0.021561	-0.0409389	-0.043564	-0.0619864	-0.0407464	-0.0476532
	125.2	0.0303573	0.0786565	0.183819	0.371678	0.604105	0.814836				125.2	0.0377099	0.0472046	0.0371885	0.0219501	-0.0311364	0.0445713				125.2	-0.0200624	-0.0410886	-0.0432796	-0.0617251	-0.041042	-0.0478191
	125.4	0.0313544	0.0784187	0.184202	0.371523	0.604377	0.814192				125.4	0.0380733	0.0468995	0.0371665	0.0227648	-0.0314007	0.0447005				125.4	-0.0189133	-0.0411782	-0.042904	-0.0619269	-0.0410789	-0.0479995
	125.6	0.0318905	0.0781992	0.184658	0.371163	0.604416	0.813526				125.6	0.0388768	0.0464221	0.0372529	0.0238711	-0.031999	0.044887				125.6	-0.0184377	-0.0412395	-0.0425955	-0.0625806	-0.0410241	-0.0480838
	125.8	0.0319482	0.0781858	0.185246	0.370858	0.604242	0.813134				125.8	0.0398062	0.0457447	0.0375642	0.0252387	-0.0327958	0.0450984				125.8	-0.0184019	-0.0411209	-0.0424736	-0.0635408	-0.0408871	-0.0478952
	126	0.0314861	0.0785596	0.18602	0.370803	0.603917	0.813051				126	0.0407433	0.0450482	0.0381403	0.0265644	-0.033467	0.045185				126	-0.0189261	-0.0407529	-0.0425849	-0.0644942	-0.0407428	-0.0474783
	126.2	0.0304729	0.0794132	0.186793	0.370938	0.603688	0.813283				126.2	0.0415619	0.0444199	0.038987	0.0278095	-0.0338905	0.0451061				126.2	-0.019872	-0.0401456	-0.0430094	-0.0652266	-0.0403963	-0.0469362
	126.4	0.0289574	0.0803799	0.187342	0.371217	0.603388	0.813606				126.4	0.0422178	0.0439039	0.0400228	0.0287448	-0.0338443	0.0449505				126.4	-0.0211491	-0.0394947	-0.0437297	-0.0656442	-0.0400938	-0.0465209
	126.6	0.0276013	0.0812478	0.187648	0.371568	0.603171	0.813857				126.6	0.0426862	0.0435311	0.0410464	0.0293507	-0.0336352	0.044822				126.6	-0.0222609	-0.0387992	-0.0445768	-0.0658458	-0.039644	-0.0463742
	126.8	0.0264536	0.0817334	0.187672	0.371635	0.603076	0.81396				126.8	0.043227	0.0433727	0.0418434	0.0296696	-0.0333917	0.0447308				126.8	-0.023366	-0.0382276	-0.0453624	-0.0660266	-0.0391053	-0.0464218
	127	0.0256128	0.0817461	0.187468	0.371368	0.603144	0.813955				127	0.0438863	0.0433396	0.0424184	0.0298071	-0.0333404	0.0448214				127	-0.0244053	-0.037867	-0.0459854	-0.0662243	-0.0384216	-0.0466095
	127.2	0.0252073	0.0813919	0.187267	0.371003	0.603324	0.813818				127.2	0.0444464	0.0435193	0.0428599	0.0297649	-0.0335005	0.0450902				127.2	-0.0252095	-0.0376641	-0.0463844	-0.0664491	-0.0377872	-0.0469442
	127.4	0.0252168	0.0809358	0.1872	0.370697	0.603669	0.813587				127.4	0.044716	0.0438028	0.04325	0.0295145	-0.0337178	0.0453732				127.4	-0.025735	-0.0374909	-0.0465822	-0.0666777	-0.0372733	-0.0472851
	127.6	0.0252555	0.0805643	0.187235	0.37055	0.604008	0.813354				127.6	0.0445449	0.0442034	0.0435648	0.0290991	-0.0337909	0.0455677				127.6	-0.0260229	-0.0373291	-0.0467494	-0.0668219	-0.0372005	-0.047621
	127.8	0.0251849	0.0803822	0.187336	0.37081	0.604409	0.813235				127.8	0.0439759	0.0446803	0.0438904	0.0283919	-0.0337094	0.0456642				127.8	-0.0260981	-0.0372232	-0.0470215	-0.0666298	-0.0374795	-0.0479741
	128	0.0251119	0.0805034	0.187515	0.371338	0.604846	0.813238				128	0.0430991	0.0453766	0.044188	0.0274779	-0.0333018	0.0456668				128	-0.0258905	-0.0372201	-0.0474403	-0.0662083	-0.0381557	-0.04838
	128.2	0.0250761	0.0807517	0.187624	0.3718	0.605281	0.813446				128.2	0.0422392	0.0463254	0.044317	0.0264416	-0.032665	0.0455257				128.2	-0.0255956	-0.0374643	-0.0479408	-0.0656874	-0.0390604	-0.0486755
	128.4	0.0249888	0.0809322	0.18757	0.372096	0.605805	0.813954				128.4	0.0416452	0.0473693	0.0441482	0.0256955	-0.0322422	0.045359				128.4	-0.0253641	-0.0379134	-0.048416	-0.0653431	-0.0397868	-0.0488469
	128.6	0.0249035	0.0809068	0.187533	0.372338	0.606533	0.814862				128.6	0.0412998	0.0483046	0.0436339	0.0252868	-0.03217	0.0453216				128.6	-0.02515	-0.0384959	-0.0485963	-0.0651334	-0.040156	-0.0487988
	128.8	0.0251076	0.0806761	0.187646	0.37241	0.607322	0.815943				128.8	0.041042	0.0489362	0.0429319	0.0253282	-0.0323518	0.0455467				128.8	-0.0247299	-0.0390132	-0.0484161	-0.0653262	-0.0403341	-0.0487091
	129	0.0253631	0.0803536	0.187892	0.372514	0.608132	0.817152				129	0.0408546	0.049212	0.0422332	0.0257145	-0.0328605	0.0458764				129	-0.0242146	-0.0394111	-0.0479426	-0.0656856	-0.0402813	-0.0485471
	129.2	0.0254728	0.0800318	0.188255	0.372727	0.608812	0.818414				129.2	0.0406446	0.0490856	0.0415949	0.0264421	-0.0335107	0.0461707				129.2	-0.0237747	-0.0397908	-0.0471935	-0.066272	-0.0401365	-0.0483097
	129.4	0.0256759	0.0799224	0.18862	0.372997	0.609162	0.819654				129.4	0.0404682	0.0488401	0.041091	0.0273225	-0.0340496	0.0463657				129.4	-0.0232741	-0.0400851	-0.0463078	-0.066881	-0.0401535	-0.0479852
	129.6	0.0259404	0.0800177	0.18889	0.373159	0.60926	0.820776				129.6	0.0404531	0.0487538	0.0408403	0.0281014	-0.0344037	0.0464685				129.6	-0.0229289	-0.0403317	-0.0454423	-0.0674426	-0.0402902	-0.0476993
	129.8	0.0260025	0.0803246	0.188911	0.37323	0.609178	0.82167				129.8	0.0407345	0.0489238	0.0408068	0.0287381	-0.0346913	0.0466215				129.8	-0.0229	-0.0405694	-0.044655	-0.0678456	-0.0404233	-0.0476638
	130	0.0260411	0.0804424	0.188671	0.37317	0.608937	0.822154				130	0.0412739	0.0492029	0.040876	0.0292038	-0.0348954	0.0470444				130	-0.023062	-0.0408894	-0.0440604	-0.0683217	-0.0406241	-0.048048
	130.2	0.0261837	0.0802441	0.188206	0.373041	0.608647	0.822152				130.2	0.0419564	0.0494525	0.0409123	0.0294501	-0.0352089	0.0477448				130.2	-0.0232142	-0.041147	-0.0437125	-0.0687589	-0.04085	-0.0488367
	130.4	0.0262853	0.0796175	0.187768	0.373096	0.608363	0.821663				130.4	0.0426316	0.0495919	0.0408882	0.0293065	-0.0355992	0.0485287				130.4	-0.0234002	-0.041501	-0.0434508	-0.0689642	-0.0411043	-0.0498653
	130.6	0.0262232	0.0787952	0.18718	0.373416	0.608085	0.820754				130.6	0.0432013	0.0495868	0.0408503	0.0290319	-0.0360006	0.0492163				130.6	-0.0236823	-0.0419305	-0.0433384	-0.0690476	-0.0412866	-0.0509542
	130.8	0.0260893	0.0779561	0.186604	0.373901	0.607927	0.819457				130.8	0.0434553	0.0497163	0.0407321	0.0283393	-0.0362826	0.0496735				130.8	-0.0239886	-0.0424973	-0.0434028	-0.0689529	-0.0414239	-0.0520663
	131	0.0257855	0.0772935	0.186034	0.374471	0.607722	0.818085				131	0.0434	0.0499578	0.0404187	0.0273985	-0.0364186	0.0496794				131	-0.0243864	-0.0430867	-0.0435464	-0.0687456	-0.0416558	-0.0529137
	131.2	0.025249	0.0768893	0.185468	0.375198	0.607458	0.816867				131.2	0.0430836	0.0504301	0.0400308	0.0263551	-0.0362938	0.049435				131.2	-0.0248406	-0.0437506	-0.0438644	-0.0683602	-0.0420479	-0.0535614
	131.4	0.0245672	0.0768425	0.18472	0.375989	0.607148	0.815915				131.4	0.0427294	0.0510256	0.0396927	0.0255648	-0.0358577	0.0491987				131.4	-0.0254732	-0.0443759	-0.0445311	-0.0679718	-0.0425757	-0.0541027
	131.6	0.0239673	0.0771458	0.184018	0.37665	0.606737	0.815183				131.6	0.0422951	0.0515104	0.0393859	0.0249824	-0.0353013	0.0491343				131.6	-0.0260893	-0.0447786	-0.045396	-0.0676757	-0.0432412	-0.0546318
	131.8	0.0235383	0.0776524	0.18344	0.377175	0.606259	0.814908				131.8	0.0418955	0.0515373	0.0391864	0.0246196	-0.0349186	0.0490459				131.8	-0.0266638	-0.044849	-0.0463523	-0.0673445	-0.0438897	-0.0547899
	132	0.0232827	0.0782479	0.183097	0.377691	0.606002	0.815059				132	0.0416788	0.0511498	0.0391084	0.0245554	-0.0348077	0.0490111				132	-0.027196	-0.0446276	-0.0472727	-0.0669228	-0.0442758	-0.054641
	132.2	0.0232256	0.0790249	0.182989	0.378204	0.606019	0.815519				132.2	0.0416021	0.0504085	0.0392091	0.0246632	-0.0347531	0.0488899				132.2	-0.0276869	-0.0440767	-0.0480874	-0.0663706	-0.0444417	-0.0541396
	132.4	0.0232384	0.0798416	0.183154	0.378391	0.606379	0.816131				132.4	0.0415544	0.0493914	0.0394693	0.0248703	-0.0348422	0.0487131				132.4	-0.0281701	-0.0432695	-0.0487454	-0.0659065	-0.0443083	-0.0534363
	132.6	0.0231978	0.0806639	0.183492	0.37843	0.60717	0.81695				132.6	0.0417062	0.0484613	0.0398357	0.0250005	-0.0349889	0.0484602				132.6	-0.0287872	-0.0424203	-0.0491986	-0.0653478	-0.0438842	-0.0525187
	132.8	0.0232334	0.0814026	0.18392	0.378181	0.60812	0.817933				132.8	0.0421404	0.0477949	0.0401863	0.0253183	-0.0349864	0.0483437				132.8	-0.0295511	-0.0416257	-0.0494175	-0.0650007	-0.0434215	-0.0515011
	133	0.0234302	0.0821608	0.184383	0.377692	0.608944	0.818957				133	0.0428194	0.0475497	0.0406132	0.0256312	-0.034758	0.0483261				133	-0.0303554	-0.0408919	-0.0494797	-0.0646783	-0.0431942	-0.0505141
	133.2	0.0236306	0.0829044	0.184974	0.377038	0.609728	0.819941				133.2	0.0436204	0.0476499	0.0412217	0.0258394	-0.0345995	0.0485095				133.2	-0.0311975	-0.0402156	-0.0494869	-0.0643728	-0.0429512	-0.0497661
	133.4	0.0237944	0.0836422	0.18567	0.376523	0.610355	0.820809				133.4	0.0444477	0.0480443	0.0419803	0.0258611	-0.0344544	0.0488349				133.4	-0.0318919	-0.0395883	-0.0495021	-0.0640152	-0.0427995	-0.049288
	133.6	0.023984	0.084151	0.186495	0.375974	0.610702	0.821396				133.6	0.0452597	0.0483792	0.0428315	0.0257986	-0.0343688	0.0491571				133.6	-0.0324003	-0.0390659	-0.0496551	-0.0637402	-0.0428005	-0.049067
	133.8	0.0240744	0.0843637	0.187364	0.375552	0.61081	0.821685				133.8	0.0460361	0.0485995	0.0436041	0.0257148	-0.0342112	0.0493303				133.8	-0.0327553	-0.0387245	-0.0498286	-0.0634502	-0.0429575	-0.049043
	134	0.0239978	0.0842356	0.188123	0.375173	0.61079	0.821744				134	0.046781	0.0487209	0.0443123	0.0256994	-0.0339937	0.0494731				134	-0.033023	-0.0386375	-0.0499908	-0.0633342	-0.0430781	-0.0491558
	134.2	0.0237121	0.0837565	0.188498	0.374743	0.610655	0.821631				134.2	0.0475842	0.0488859	0.0448467	0.025904	-0.0335254	0.0496068				134.2	-0.0332602	-0.0388631	-0.0501254	-0.0634318	-0.0433465	-0.0493136
	134.4	0.0235441	0.0831111	0.188692	0.374301	0.61038	0.821388				134.4	0.0482839	0.0490968	0.0450006	0.0261931	-0.0328699	0.0496175				134.4	-0.0332665	-0.039358	-0.0500664	-0.0635798	-0.0438412	-0.0494644
	134.6	0.0234008	0.0825097	0.188677	0.373996	0.609989	0.821234				134.6	0.0487482	0.0493628	0.0448607	0.0267105	-0.0320117	0.0495126				134.6	-0.0330606	-0.0399209	-0.0499078	-0.0639536	-0.0445003	-0.0494722
	134.8	0.0232977	0.0821755	0.188489	0.373825	0.609629	0.82115				134.8	0.0488701	0.0496312	0.0445728	0.0273059	-0.0311246	0.0494295				134.8	-0.0327	-0.0404057	-0.0498521	-0.0645144	-0.0451661	-0.0495545
	135	0.0231946	0.0821499	0.188165	0.373737	0.609313	0.821105				135	0.0485913	0.0496541	0.0441938	0.0279897	-0.0303241	0.0493731				135	-0.0322973	-0.0405927	-0.0499622	-0.0652405	-0.0458997	-0.0497743
	135.2	0.0233674	0.0824516	0.187973	0.373766	0.608981	0.820992				135.2	0.0479437	0.0492693	0.0437013	0.0285497	-0.0299554	0.0491733				135.2	-0.0316877	-0.0404324	-0.0500643	-0.0658998	-0.0465127	-0.0500366
	135.4	0.0236765	0.0829754	0.187781	0.373752	0.608757	0.82093				135.4	0.047148	0.0486133	0.043292	0.0289464	-0.0300468	0.0488092				135.4	-0.0310989	-0.0400505	-0.0502526	-0.0664539	-0.046886	-0.0501576
	135.6	0.0240968	0.0836217	0.187619	0.373689	0.608648	0.820835				135.6	0.0465757	0.0479504	0.0429954	0.0292599	-0.0303809	0.0484134				135.6	-0.030761	-0.0396478	-0.0503694	-0.0668238	-0.0471431	-0.0502751
	135.8	0.0244549	0.084187	0.187483	0.373677	0.608641	0.820743				135.8	0.0461588	0.0474042	0.0429142	0.0296037	-0.0306847	0.0480105				135.8	-0.0306523	-0.0393529	-0.0503882	-0.0671504	-0.0473569	-0.0503119
	136	0.0248046	0.0843985	0.187534	0.373746	0.608838	0.820619				136	0.0457736	0.047031	0.0431294	0.0298014	-0.0310276	0.0476843				136	-0.0306255	-0.0393294	-0.0503683	-0.0673782	-0.047337	-0.0502709
	136.2	0.0250711	0.0841641	0.187678	0.37395	0.60922	0.820599				136.2	0.0452511	0.046926	0.0435954	0.0299964	-0.0312088	0.047622				136.2	-0.0306385	-0.0396015	-0.0503732	-0.0677813	-0.0471771	-0.050209
	136.4	0.0251563	0.0835403	0.188113	0.374276	0.609587	0.820588				136.4	0.0446412	0.0470526	0.0442109	0.0303296	-0.0312474	0.0478358				136.4	-0.0307662	-0.0400657	-0.0503261	-0.0683569	-0.0469806	-0.0502318
	136.6	0.025115	0.0826992	0.188882	0.374738	0.609891	0.820661				136.6	0.0439026	0.0473212	0.0448082	0.0306251	-0.0313775	0.0480476				136.6	-0.0308935	-0.0406611	-0.050183	-0.0689521	-0.046706	-0.050275
	136.8	0.0251575	0.0817971	0.189862	0.375252	0.610236	0.82075				136.8	0.0432946	0.0477098	0.0453269	0.0306157	-0.0318094	0.0482062				136.8	-0.0309612	-0.0413185	-0.0500541	-0.0692443	-0.0462439	-0.0502949
	137	0.0253855	0.080927	0.190726	0.375812	0.610512	0.820888				137	0.0429586	0.0481713	0.0455235	0.030655	-0.0324243	0.0482496				137	-0.0309691	-0.0420146	-0.0499469	-0.0694084	-0.045744	-0.0502752
	137.2	0.0257019	0.0802151	0.191265	0.37628	0.610753	0.820994				137.2	0.0430689	0.0486099	0.045428	0.0307892	-0.0332104	0.0481811				137.2	-0.0311006	-0.0427245	-0.0499069	-0.0695064	-0.0452938	-0.0502313
	137.4	0.0260755	0.0796664	0.19118	0.376669	0.611074	0.821129				137.4	0.0435218	0.0490647	0.0450266	0.0309678	-0.0338522	0.0481358				137.4	-0.0313577	-0.0433884	-0.0499561	-0.0697072	-0.0449377	-0.0502021
	137.6	0.0263863	0.0790993	0.190523	0.37709	0.611468	0.82128				137.6	0.0441023	0.0495912	0.0445372	0.0310241	-0.0343046	0.0483222				137.6	-0.0315318	-0.0440204	-0.0502331	-0.0698329	-0.0447554	-0.0502123
	137.8	0.0265449	0.0785795	0.189516	0.377667	0.611843	0.821505				137.8	0.0447236	0.0501603	0.0439378	0.0312142	-0.0345214	0.0486716				137.8	-0.0316075	-0.0446022	-0.0506296	-0.0700999	-0.0448307	-0.0501987
	138	0.0265059	0.0783867	0.188498	0.378309	0.612228	0.821818				138	0.0453244	0.0507028	0.0432302	0.0313972	-0.034455	0.0490274				138	-0.0315934	-0.0450152	-0.0510925	-0.0704952	-0.04512	-0.0500766
	138.2	0.0260909	0.0786053	0.187642	0.378996	0.612485	0.822196				138.2	0.0459104	0.0511728	0.0425162	0.0315995	-0.0341457	0.0493996				138.2	-0.0316901	-0.0450731	-0.0516782	-0.0709796	-0.0455691	-0.0499086
	138.4	0.0255176	0.0791412	0.18709	0.379613	0.612631	0.822549				138.4	0.0463884	0.0514993	0.0418123	0.0316946	-0.0338193	0.049656				138.4	-0.0316768	-0.0448473	-0.0523	-0.0713241	-0.0460679	-0.0497968
	138.6	0.0249864	0.0799312	0.186788	0.380117	0.612598	0.822762				138.6	0.0468932	0.0515875	0.0410717	0.0318577	-0.0333388	0.0498367				138.6	-0.0316993	-0.0443657	-0.0527913	-0.0715954	-0.0465669	-0.0497476
	138.8	0.0246657	0.0808779	0.186869	0.38045	0.612435	0.82278				138.8	0.0473458	0.0514677	0.0403445	0.0318551	-0.0327951	0.0498482				138.8	-0.0317363	-0.0437201	-0.0529106	-0.0714638	-0.047001	-0.0497112
	139	0.0245507	0.0818928	0.18717	0.380694	0.612121	0.822618				139	0.0476507	0.0513444	0.0399004	0.0315552	-0.032193	0.0498651				139	-0.0317737	-0.0429931	-0.0527143	-0.0709168	-0.0473544	-0.049887
	139.2	0.0246603	0.0827251	0.18779	0.380796	0.61185	0.822306				139.2	0.0478164	0.0513237	0.039807	0.0309204	-0.0314813	0.0498366				139.2	-0.0317449	-0.0423668	-0.0521436	-0.0699681	-0.0475284	-0.0502654
	139.4	0.0247636	0.0832266	0.188699	0.380893	0.611677	0.821927				139.4	0.0478011	0.0512931	0.0402149	0.0304211	-0.0306369	0.0499139				139.4	-0.0317274	-0.0418623	-0.0514479	-0.0690333	-0.0474668	-0.0507699
	139.6	0.0247645	0.0834436	0.189857	0.380967	0.611681	0.821472				139.6	0.0475138	0.0511462	0.0412006	0.0299711	-0.0299624	0.0500275				139.6	-0.0317091	-0.0413939	-0.0508203	-0.0681412	-0.0470897	-0.0513716
	139.8	0.0245017	0.0834518	0.190992	0.381036	0.611773	0.820926				139.8	0.0470384	0.050823	0.0426095	0.0297721	-0.02938	0.0502871				139.8	-0.0317923	-0.0408866	-0.0504332	-0.0675826	-0.0465075	-0.0522345
	140	0.023935	0.083449	0.19214	0.381113	0.61194	0.820317				140	0.0466698	0.0503973	0.0441282	0.0296814	-0.0290077	0.0504307				140	-0.0321091	-0.0403845	-0.0501462	-0.0671424	-0.0458204	-0.0530656
	140.2	0.0233827	0.0835061	0.193092	0.381358	0.612153	0.819762				140.2	0.0465669	0.0499276	0.0455829	0.0296655	-0.0289425	0.0503513				140.2	-0.0325234	-0.0399603	-0.0500527	-0.0667801	-0.0450949	-0.0537019
	140.4	0.0229424	0.0837691	0.193586	0.381981	0.612443	0.819287				140.4	0.0468225	0.0495535	0.0468123	0.0293327	-0.0293034	0.0500886				140.4	-0.033014	-0.0396266	-0.0501542	-0.066066	-0.0443961	-0.0540759
	140.6	0.0226123	0.0842062	0.193565	0.382892	0.612896	0.819084				140.6	0.0471897	0.0492051	0.0477477	0.0290094	-0.0298968	0.0498333				140.6	-0.0335033	-0.0393433	-0.0504479	-0.0653079	-0.0436658	-0.0543049
	140.8	0.0224112	0.0847826	0.19311	0.384025	0.613534	0.819181				140.8	0.0474057	0.0489556	0.048517	0.0284081	-0.0305946	0.0497426				140.8	-0.0337872	-0.0391165	-0.0509161	-0.0645665	-0.0429525	-0.0543556
	141	0.0224326	0.0852141	0.19241	0.385148	0.614272	0.819635				141	0.0473486	0.0488026	0.049155	0.0276327	-0.0312646	0.0499499				141	-0.0337151	-0.0389636	-0.0515496	-0.0640856	-0.0423124	-0.0542961
	141.2	0.0223617	0.0854488	0.191664	0.386165	0.614867	0.820427				141.2	0.0470381	0.0487455	0.0495538	0.0269665	-0.0318194	0.050537				141.2	-0.0334106	-0.0389248	-0.0521595	-0.06397	-0.0420014	-0.0541761
	141.4	0.022233	0.0856752	0.191072	0.386773	0.615298	0.821516				141.4	0.0466822	0.0487215	0.0497065	0.026801	-0.0321959	0.0513918				141.4	-0.033057	-0.0388849	-0.0526464	-0.0646066	-0.0419039	-0.0539695
	141.6	0.0219971	0.0859802	0.190792	0.387001	0.61549	0.822545				141.6	0.0463932	0.0487451	0.049619	0.0270408	-0.0322994	0.0523389				141.6	-0.0326399	-0.0387914	-0.0529227	-0.0657697	-0.0421916	-0.0537181
	141.8	0.0217383	0.0863453	0.190843	0.38679	0.615276	0.823435				141.8	0.0462397	0.0487261	0.0493509	0.0275972	-0.0323818	0.0532028				141.8	-0.0322141	-0.0386008	-0.0530635	-0.0671805	-0.0427533	-0.0534111
	142	0.021534	0.0866816	0.19103	0.386334	0.614798	0.824131				142	0.0460688	0.0486742	0.0489151	0.0283776	-0.0323874	0.0538779				142	-0.0316893	-0.0384997	-0.0530775	-0.0684833	-0.0434932	-0.0530449
	142.2	0.0216279	0.0870472	0.19124	0.385732	0.614343	0.824652				142.2	0.0458934	0.0485709	0.0484099	0.0290883	-0.0323124	0.0542873				142.2	-0.0311682	-0.0384469	-0.0529806	-0.0694945	-0.0441091	-0.0525629
	142.4	0.0220332	0.0872287	0.191599	0.38505	0.613906	0.825084				142.4	0.0454305	0.0484149	0.0479843	0.0295053	-0.0322188	0.054393				142.4	-0.0303771	-0.0384208	-0.0527501	-0.0699737	-0.0447224	-0.0520682
	142.6	0.0228792	0.087263	0.19201	0.384127	0.613482	0.825561				142.6	0.0447483	0.0483114	0.047577	0.0295258	-0.0323163	0.0543318				142.6	-0.029309	-0.0384635	-0.0524284	-0.0701387	-0.0450713	-0.051659
	142.8	0.0239341	0.0870386	0.192394	0.382996	0.613268	0.826034				142.8	0.0440756	0.0481362	0.0470534	0.0293964	-0.0324347	0.0541631				142.8	-0.0282086	-0.0385493	-0.0520061	-0.0700921	-0.0452302	-0.0513656
	143	0.0249582	0.0866506	0.192661	0.381935	0.613205	0.82641				143	0.0435779	0.0476562	0.0464622	0.0292796	-0.0326665	0.0540384				143	-0.0273544	-0.0384896	-0.0515855	-0.070043	-0.045292	-0.0511889
	143.2	0.0258857	0.0860929	0.192899	0.381055	0.613102	0.826503				143.2	0.0432016	0.0468367	0.0457794	0.0290821	-0.0329848	0.0540068				143.2	-0.0266397	-0.0382782	-0.0512144	-0.0700613	-0.0454901	-0.0512685
	143.4	0.0266385	0.085535	0.19315	0.380493	0.612964	0.826204				143.4	0.0430979	0.0457622	0.0450344	0.0286594	-0.0332172	0.0540569				143.4	-0.0262382	-0.0380092	-0.0509488	-0.0700849	-0.0458525	-0.0515705
	143.6	0.02708	0.0850086	0.193465	0.380473	0.612779	0.825669				143.6	0.0432987	0.0446503	0.044353	0.027927	-0.0332747	0.053965				143.6	-0.026211	-0.0379045	-0.0508369	-0.0698312	-0.046471	-0.0517912
	143.8	0.0272314	0.08454	0.193818	0.381058	0.61251	0.824949				143.8	0.0437253	0.0437131	0.0440152	0.0270749	-0.0332713	0.0536938				143.8	-0.0266019	-0.0380359	-0.051107	-0.0693559	-0.0472453	-0.0519489
	144	0.0271363	0.084227	0.19422	0.38202	0.612212	0.824177				144	0.0443627	0.0431684	0.0439336	0.026278	-0.0331968	0.0533009				144	-0.0273438	-0.0383397	-0.0516096	-0.0687326	-0.0481763	-0.0520811
	144.2	0.0268965	0.0840682	0.194661	0.383259	0.612039	0.823532				144.2	0.0450942	0.0429829	0.0440805	0.0257783	-0.0329339	0.0528788				144.2	-0.0282545	-0.038781	-0.0522532	-0.0681571	-0.0490463	-0.0521664
	144.4	0.0265719	0.084058	0.195018	0.384604	0.611986	0.823068				144.4	0.0457969	0.0431923	0.0442775	0.0256151	-0.0327073	0.0525876				144.4	-0.0291398	-0.0393707	-0.0528767	-0.0678605	-0.0496847	-0.0521934
	144.6	0.0262511	0.0841658	0.195218	0.385819	0.612078	0.822791				144.6	0.0465007	0.0437483	0.0444004	0.0259237	-0.0326156	0.0525019				144.6	-0.0299596	-0.0399938	-0.0534203	-0.0679399	-0.0501216	-0.0522476
	144.8	0.0258376	0.0844	0.195326	0.386805	0.612175	0.822781				144.8	0.0472494	0.0446148	0.0443094	0.026607	-0.0326208	0.0526283				144.8	-0.030775	-0.0406883	-0.0535991	-0.0682579	-0.0505426	-0.0522897
	145	0.0254854	0.0846964	0.195413	0.387521	0.612394	0.822922				145	0.0479059	0.0455545	0.0442242	0.0274362	-0.0327241	0.0528228				145	-0.0314137	-0.0414872	-0.0536591	-0.0687529	-0.0506374	-0.0523128
	145.2	0.025095	0.0850184	0.195471	0.38789	0.612608	0.823143				145.2	0.0482464	0.0465658	0.0442732	0.0281595	-0.0330624	0.052983				145.2	-0.0319096	-0.0423259	-0.0537112	-0.0691863	-0.0505202	-0.0523165
	145.4	0.0245912	0.0853716	0.195358	0.38791	0.612682	0.823532				145.4	0.0483701	0.0475536	0.0445586	0.028569	-0.0336312	0.0530421				145.4	-0.032426	-0.0430318	-0.0539455	-0.0693334	-0.0503444	-0.0522614
	145.6	0.0239147	0.0857544	0.195052	0.387711	0.612791	0.824039				145.6	0.0483746	0.0483696	0.0449574	0.0287046	-0.0342834	0.0529432				145.6	-0.0330452	-0.0435918	-0.0542425	-0.0691401	-0.0501013	-0.0521354
	145.8	0.02339	0.0862075	0.194556	0.387246	0.613213	0.824683				145.8	0.0483115	0.0489024	0.045346	0.0287068	-0.0349506	0.0527364				145.8	-0.033505	-0.0439152	-0.054575	-0.0690073	-0.0495407	-0.051921
	146	0.0230483	0.0866065	0.194065	0.38653	0.613716	0.825471				146	0.0481275	0.0491631	0.045536	0.0286583	-0.0355639	0.0525203				146	-0.0337347	-0.0438963	-0.0547644	-0.069017	-0.0489307	-0.0516846
	146.2	0.0229004	0.0869348	0.193618	0.385521	0.614319	0.826249				146.2	0.0479976	0.0491525	0.045323	0.0286323	-0.0360837	0.052433				146.2	-0.0338166	-0.043579	-0.0546741	-0.0692957	-0.0482197	-0.0515061
	146.4	0.0228476	0.0869366	0.193178	0.384415	0.615159	0.826822				146.4	0.0479958	0.0488142	0.044667	0.0285488	-0.0363909	0.0523652				146.4	-0.0338302	-0.0431879	-0.0542865	-0.0695623	-0.0473828	-0.0513658
	146.6	0.0229766	0.0865993	0.19282	0.383158	0.615947	0.827171				146.6	0.0480248	0.0482326	0.0436952	0.0283097	-0.036525	0.052359				146.6	-0.033685	-0.0427436	-0.0536352	-0.0699757	-0.0466162	-0.0512495
	146.8	0.0232918	0.0859182	0.192689	0.381866	0.616518	0.827268				146.8	0.0479707	0.0475585	0.0426172	0.0278355	-0.0364727	0.0523365				146.8	-0.0333722	-0.0422804	-0.0528607	-0.0704932	-0.0460977	-0.051208
	147	0.0236181	0.085145	0.192682	0.380684	0.616921	0.827042				147	0.0480171	0.0469641	0.0418533	0.0271187	-0.0361851	0.0522989				147	-0.0330557	-0.0418985	-0.0521139	-0.070924	-0.0458394	-0.0513503
	147.2	0.023953	0.084397	0.192717	0.379713	0.617149	0.826565				147.2	0.0482207	0.0466564	0.0416515	0.026473	-0.0356607	0.0520935				147.2	-0.0328467	-0.0417868	-0.0516624	-0.0712554	-0.045801	-0.0516386
	147.4	0.0244322	0.0839181	0.192945	0.378845	0.617126	0.825947				147.4	0.0484738	0.0467219	0.0419836	0.0263374	-0.0348962	0.0517613				147.4	-0.0326949	-0.0418675	-0.0514682	-0.071738	-0.0460977	-0.052131
	147.6	0.025049	0.083713	0.19332	0.37824	0.616871	0.825262				147.6	0.0487859	0.047115	0.0425874	0.0267264	-0.0339911	0.0513755				147.6	-0.0324989	-0.0420578	-0.0514713	-0.0723567	-0.0465817	-0.0527818
	147.8	0.0256853	0.083804	0.193623	0.378114	0.616475	0.824505				147.8	0.0489698	0.0475881	0.0432847	0.0272706	-0.0331146	0.0509741				147.8	-0.0320841	-0.0422724	-0.0516935	-0.0728214	-0.0470125	-0.0535471
	148	0.0263987	0.0840029	0.193764	0.378267	0.61604	0.823852				148	0.0489349	0.0481441	0.0438471	0.0278987	-0.0325471	0.0506333				148	-0.0314195	-0.0425488	-0.0520407	-0.0731693	-0.0471699	-0.0542613
	148.2	0.0273312	0.0842303	0.193759	0.378637	0.615475	0.823395				148.2	0.0485917	0.0486376	0.0442714	0.0283095	-0.0323504	0.0504269				148.2	-0.0303507	-0.0427328	-0.0523662	-0.0732465	-0.0472103	-0.054843
	148.4	0.0282745	0.084251	0.193667	0.379204	0.614788	0.823172				148.4	0.048009	0.0490749	0.0446142	0.0283474	-0.0325879	0.0504058				148.4	-0.0290804	-0.0429831	-0.0525872	-0.0732228	-0.0470887	-0.0552711
	148.6	0.0290708	0.0841642	0.193464	0.379851	0.614199	0.823042				148.6	0.0472027	0.0494388	0.0450539	0.0280411	-0.0330776	0.0505297				148.6	-0.0278477	-0.0432005	-0.0528347	-0.0732004	-0.0467636	-0.0556251
	148.8	0.029681	0.0841673	0.193253	0.380289	0.613727	0.823216				148.8	0.0463487	0.0498805	0.0455951	0.0277512	-0.0337853	0.0507988				148.8	-0.0269763	-0.0433473	-0.0529687	-0.0733801	-0.0464256	-0.0558476
	149	0.030062	0.0843816	0.19304	0.38068	0.613413	0.823679				149	0.0455777	0.050234	0.046112	0.0276307	-0.0345764	0.0511685				149	-0.0264776	-0.0433191	-0.0529928	-0.0737556	-0.0461251	-0.0559082
	149.2	0.0301771	0.0847639	0.192929	0.381093	0.613496	0.824469				149.2	0.0449201	0.0504928	0.0464573	0.0278464	-0.0353067	0.0515865				149.2	-0.0263778	-0.0432813	-0.0528446	-0.0743072	-0.0457488	-0.0557622
	149.4	0.0300998	0.085363	0.192806	0.381503	0.613899	0.825357				149.4	0.0443849	0.050566	0.0466767	0.02838	-0.0357553	0.0521173				149.4	-0.0266465	-0.0430435	-0.0526296	-0.0749098	-0.0454613	-0.0555126
	149.6	0.0298459	0.0859599	0.19276	0.382025	0.6144	0.826285				149.6	0.0439605	0.0504923	0.0468595	0.02894	-0.0358591	0.0526839				149.6	-0.0271546	-0.042761	-0.0523579	-0.0752719	-0.0453914	-0.0551392
	149.8	0.0293393	0.0862084	0.192738	0.382578	0.614916	0.827063				149.8	0.0437954	0.0504402	0.0470406	0.029456	-0.035659	0.0532823				149.8	-0.0278826	-0.0427205	-0.0520821	-0.0753295	-0.0453905	-0.0546277
	150	0.0286341	0.0860735	0.192813	0.38307	0.615399	0.827654				150	0.0438787	0.0504399	0.0472115	0.029734	-0.0352626	0.0537292				150	-0.0288172	-0.0430296	-0.0517171	-0.0750504	-0.0454018	-0.0540136
	150.2	0.0277539	0.0857083	0.192929	0.383369	0.615664	0.827945				150.2	0.0442741	0.0504876	0.0473183	0.0299158	-0.0346953	0.0540994				150.2	-0.0298434	-0.0434389	-0.0513123	-0.0747771	-0.0455929	-0.0535009
	150.4	0.0268079	0.0851961	0.193265	0.383608	0.6159	0.828022				150.4	0.0448668	0.0505444	0.0473443	0.0301454	-0.0341313	0.0542945				150.4	-0.0307309	-0.0438899	-0.050847	-0.0747319	-0.0457423	-0.0530571
	150.6	0.0259018	0.0846301	0.193786	0.38375	0.616103	0.827939				150.6	0.0456822	0.0506425	0.0473846	0.0307722	-0.0335988	0.0543864				150.6	-0.0315275	-0.0444646	-0.0503796	-0.0749522	-0.0459172	-0.0527879
	150.8	0.0252024	0.0842208	0.19457	0.383893	0.616317	0.827795				150.8	0.0466349	0.0506902	0.0473587	0.0318242	-0.0330844	0.054307				150.8	-0.0322022	-0.0450327	-0.0499316	-0.0753541	-0.046093	-0.0526064
	151	0.0247878	0.0840707	0.195544	0.383994	0.616361	0.827684				151	0.0475366	0.0508053	0.0472803	0.0332396	-0.0325073	0.0541418				151	-0.0325308	-0.0455159	-0.0495819	-0.0759426	-0.0465202	-0.0525517
	151.2	0.0245508	0.0840178	0.196561	0.384082	0.6162	0.827641				151.2	0.048308	0.0509266	0.0471429	0.034613	-0.0321374	0.0538163				151.2	-0.0325753	-0.04595	-0.0495008	-0.076474	-0.0469215	-0.052475
	151.4	0.0245799	0.0840313	0.19741	0.384215	0.615963	0.827766				151.4	0.0489502	0.0511184	0.0469376	0.0356675	-0.0319672	0.0534261				151.4	-0.0323264	-0.0463207	-0.0496872	-0.0765142	-0.0472229	-0.0523589
	151.6	0.024938	0.0840435	0.198038	0.384328	0.615719	0.82818				151.6	0.0495426	0.0513919	0.0465663	0.0365044	-0.0321691	0.0530834				151.6	-0.0319576	-0.0465583	-0.0500086	-0.0762421	-0.0472503	-0.0521082
	151.8	0.0254289	0.0840653	0.198335	0.384358	0.615305	0.828729				151.8	0.0498929	0.0517166	0.0461312	0.0370303	-0.0327114	0.0529452				151.8	-0.031419	-0.0466149	-0.0503812	-0.0759126	-0.0472381	-0.0519937
	152	0.0258014	0.0839978	0.198355	0.384211	0.614884	0.829241				152	0.0501267	0.0521257	0.045562	0.0373646	-0.0335343	0.0529725				152	-0.0310251	-0.0466337	-0.0507677	-0.0758649	-0.0470053	-0.0520018
	152.2	0.0260723	0.0841094	0.198116	0.383926	0.614629	0.829664				152.2	0.0502839	0.0526512	0.0449724	0.0375646	-0.034396	0.053104				152.2	-0.0307547	-0.046506	-0.0510734	-0.0760516	-0.0467036	-0.0521276
	152.4	0.0262284	0.0845396	0.197797	0.383514	0.614509	0.830028				152.4	0.0503036	0.053207	0.0444182	0.0377021	-0.0353914	0.0532111				152.4	-0.0305521	-0.0462936	-0.0511821	-0.0764883	-0.0462429	-0.0523326
	152.6	0.0261546	0.0852791	0.197499	0.383119	0.614622	0.83021				152.6	0.0500874	0.0535571	0.0439667	0.0374084	-0.0363007	0.0532881				152.6	-0.0302409	-0.0458841	-0.0511028	-0.0768088	-0.0456926	-0.0526904
	152.8	0.0258407	0.086229	0.197295	0.382813	0.614843	0.830283				152.8	0.0498427	0.0538337	0.0437137	0.0366809	-0.037016	0.0532647				152.8	-0.0300649	-0.045308	-0.05095	-0.076848	-0.0452684	-0.0530674
	153	0.0253563	0.0872732	0.197175	0.382616	0.615156	0.830107				153	0.0496456	0.0538082	0.0437324	0.035461	-0.0374209	0.0532411				153	-0.0301639	-0.0444466	-0.0507406	-0.076459	-0.0450406	-0.0535325
	153.2	0.0248205	0.0880845	0.197322	0.382675	0.615529	0.829742				153.2	0.0495064	0.0534929	0.0440203	0.0340549	-0.037696	0.0532924				153.2	-0.0304352	-0.0435523	-0.0504313	-0.0758632	-0.0447809	-0.0541125
	153.4	0.0242075	0.0884434	0.197705	0.382797	0.615896	0.829225				153.4	0.0494255	0.0529661	0.0444234	0.0325642	-0.0377752	0.0534087				153.4	-0.0309708	-0.0428282	-0.0501274	-0.0752933	-0.0445442	-0.0547124
	153.6	0.0235717	0.0886035	0.198218	0.382913	0.616122	0.828576				153.6	0.0492788	0.0524058	0.0447912	0.0311953	-0.0377739	0.053498				153.6	-0.0317201	-0.0423518	-0.049949	-0.0750955	-0.0444529	-0.0553189
	153.8	0.0231552	0.0886642	0.198697	0.383046	0.61638	0.827725				153.8	0.0490633	0.0516236	0.0450413	0.0302432	-0.0376732	0.0535251				153.8	-0.0323909	-0.0420628	-0.0499886	-0.0753495	-0.0444636	-0.0558053
	154	0.0230062	0.0886324	0.199137	0.383335	0.616566	0.826969				154	0.0487205	0.050716	0.0452187	0.0298779	-0.0377765	0.0534043				154	-0.0327949	-0.0419659	-0.0502453	-0.0760795	-0.0446343	-0.0560786
	154.2	0.0231114	0.0885201	0.19946	0.38368	0.616606	0.8264				154.2	0.0482911	0.0497579	0.0454214	0.0298652	-0.0379561	0.0531579				154.2	-0.0330106	-0.0421568	-0.0507435	-0.0769578	-0.0451122	-0.0561294
	154.4	0.0234822	0.0885074	0.199655	0.384155	0.616585	0.82604				154.4	0.0478987	0.0488307	0.0456195	0.0300955	-0.038214	0.0529545				154.4	-0.0330444	-0.0424446	-0.0513697	-0.0780284	-0.0457511	-0.0559806
	154.6	0.0241392	0.0885759	0.199754	0.384534	0.616502	0.825983				154.6	0.0476253	0.0481669	0.0459344	0.0306112	-0.0384487	0.0527198				154.6	-0.0328549	-0.0428176	-0.0521077	-0.0791956	-0.0465067	-0.0556033
	154.8	0.0248602	0.0886089	0.199871	0.384805	0.616283	0.826341				154.8	0.04742	0.0478027	0.0461047	0.0311744	-0.0387944	0.0525478				154.8	-0.0326251	-0.0432997	-0.0527534	-0.0801749	-0.047146	-0.0551002
	155	0.025669	0.0887373	0.19994	0.385136	0.616169	0.82706				155	0.0472796	0.0477227	0.0460719	0.0317488	-0.0390628	0.0526364				155	-0.0323471	-0.0437808	-0.053284	-0.080651	-0.0475601	-0.0546099
	155.2	0.0263502	0.089007	0.199893	0.38558	0.616203	0.828034				155.2	0.0471244	0.0478613	0.0457376	0.0321525	-0.0392814	0.0529953				155.2	-0.0321053	-0.0441602	-0.0536215	-0.0807908	-0.0476406	-0.0541597
	155.4	0.0268092	0.0893623	0.199628	0.386078	0.616131	0.829141				155.4	0.0467994	0.048223	0.0454329	0.0323036	-0.0392232	0.0534572				155.4	-0.0316588	-0.0445482	-0.0539961	-0.080595	-0.0477431	-0.0538063
	155.6	0.027096	0.0896836	0.199087	0.386681	0.615905	0.830203				155.6	0.0463612	0.0486736	0.0451931	0.0321043	-0.0390008	0.0539963				155.6	-0.0310611	-0.0450036	-0.0544386	-0.0801262	-0.0477847	-0.053481
	155.8	0.027158	0.0900911	0.19824	0.387465	0.615796	0.831183				155.8	0.0458172	0.0492364	0.0452885	0.0315649	-0.0386276	0.0545318				155.8	-0.0302528	-0.0453998	-0.0550294	-0.0794283	-0.047754	-0.0531939
	156	0.0269009	0.0905579	0.197377	0.388242	0.615775	0.831977				156	0.0452441	0.049873	0.045653	0.0305565	-0.037983	0.0550677				156	-0.0293111	-0.0457009	-0.0555346	-0.0785648	-0.0475885	-0.0529582
	156.2	0.0264111	0.0910357	0.1967	0.388857	0.615878	0.832622				156.2	0.0448429	0.0505134	0.0463174	0.029438	-0.0369719	0.0556897				156.2	-0.028397	-0.0457307	-0.0559429	-0.0778012	-0.0474108	-0.0527985
	156.4	0.0258866	0.091536	0.196292	0.389328	0.616055	0.83304				156.4	0.0448032	0.0512227	0.0470185	0.0284903	-0.0358932	0.0564328				156.4	-0.0278344	-0.0454953	-0.0561272	-0.077118	-0.0471827	-0.0528733
	156.6	0.025422	0.0919944	0.196183	0.389894	0.616464	0.833267				156.6	0.0450627	0.0518556	0.0476438	0.0277906	-0.0349602	0.0572621				156.6	-0.027642	-0.0450381	-0.0560985	-0.0764081	-0.0467399	-0.0532374
	156.8	0.025269	0.092303	0.196341	0.390439	0.616976	0.833311				156.8	0.0456004	0.0524723	0.0481705	0.027368	-0.0342642	0.0581267				156.8	-0.0276587	-0.0445449	-0.0559504	-0.0757583	-0.0461392	-0.053899
	157	0.0254042	0.0924446	0.196391	0.390846	0.61741	0.833285				157	0.0461558	0.053151	0.0486447	0.0271699	-0.0338924	0.058784				157	-0.0277956	-0.0441982	-0.0560628	-0.0751806	-0.0455537	-0.0545629
	157.2	0.0257248	0.0926483	0.196216	0.391104	0.61769	0.833073				157.2	0.0466	0.0539666	0.0490827	0.0271801	-0.0339719	0.0592374				157.2	-0.0280844	-0.0440387	-0.0565409	-0.0746027	-0.045124	-0.0552358
	157.4	0.0262369	0.0927751	0.195889	0.391313	0.617947	0.832702				157.4	0.0468958	0.0546078	0.0495126	0.0274544	-0.0343867	0.0594774				157.4	-0.0284315	-0.0440432	-0.057372	-0.0740057	-0.0449178	-0.0557914
	157.6	0.0267277	0.092744	0.195564	0.391384	0.618083	0.832264				157.6	0.0471273	0.0551819	0.0498993	0.0277982	-0.0350634	0.0595548				157.6	-0.0287855	-0.0442183	-0.0583541	-0.07345	-0.0450429	-0.0562796
	157.8	0.0271587	0.0925684	0.195343	0.391361	0.618098	0.831715				157.8	0.0473892	0.0557126	0.0501995	0.0279784	-0.0357762	0.0595324				157.8	-0.0292796	-0.0445891	-0.0593354	-0.0728763	-0.045393	-0.0566373
	158	0.0275874	0.0923109	0.195437	0.391274	0.618162	0.83103				158	0.0478524	0.056322	0.05035	0.0281158	-0.0364252	0.0594124				158	-0.0299716	-0.0451223	-0.0600002	-0.0723753	-0.0458734	-0.0569155
	158.2	0.0279487	0.0919393	0.195789	0.391126	0.618114	0.830296				158.2	0.0486031	0.0570688	0.0503261	0.0281782	-0.0368855	0.0590233				158.2	-0.0307053	-0.045758	-0.0602792	-0.0717239	-0.04647	-0.0570673
	158.4	0.0280945	0.0915699	0.196312	0.390901	0.617789	0.829633				158.4	0.0495594	0.0579045	0.0500139	0.028133	-0.037285	0.0584655				158.4	-0.0313884	-0.0462785	-0.0601062	-0.071082	-0.0470628	-0.0571382
	158.6	0.0280305	0.0912566	0.196824	0.390763	0.617292	0.829023				158.6	0.0505376	0.0586043	0.0495241	0.0281252	-0.0374687	0.0577969				158.6	-0.0319901	-0.0464982	-0.059689	-0.0705393	-0.0476385	-0.0570712
	158.8	0.0276262	0.0907771	0.197326	0.390778	0.61661	0.828505				158.8	0.0513059	0.0590545	0.0489404	0.0281141	-0.0374882	0.0570641				158.8	-0.0323925	-0.0465633	-0.0590529	-0.0701457	-0.0482204	-0.0568381
	159	0.026906	0.0900096	0.19774	0.390867	0.615617	0.828031				159	0.0517692	0.0592399	0.0485477	0.0281811	-0.0374318	0.0563883				159	-0.0325298	-0.0465842	-0.0584512	-0.0701222	-0.0489086	-0.0564848
	159.2	0.0260714	0.0889652	0.198064	0.391084	0.614586	0.827672				159.2	0.0519243	0.0589793	0.0484078	0.0283	-0.0374389	0.0559098				159.2	-0.0325361	-0.0465761	-0.0578667	-0.0705016	-0.0495582	-0.0560227
	159.4	0.0250615	0.0878364	0.19841	0.391383	0.613824	0.827441				159.4	0.0518241	0.0583421	0.0485664	0.028359	-0.0374783	0.0556051				159.4	-0.032557	-0.046463	-0.0573657	-0.0711028	-0.0500132	-0.0554619
	159.6	0.0239671	0.08676	0.198896	0.391673	0.613306	0.827309				159.6	0.0515783	0.0575004	0.0488893	0.0283333	-0.0374423	0.0557083				159.6	-0.0326104	-0.0463682	-0.0567433	-0.0717137	-0.0502632	-0.0550567
	159.8	0.0230114	0.0859748	0.199541	0.391774	0.613024	0.827295				159.8	0.0513579	0.0566854	0.0493823	0.0286137	-0.0375498	0.0561566				159.8	-0.0327915	-0.046248	-0.0561368	-0.072567	-0.0502782	-0.0548797
	160	0.0223016	0.0857205	0.200232	0.391805	0.612968	0.82746				160	0.0513255	0.055774	0.04978	0.0290701	-0.037978	0.0568413				160	-0.0331279	-0.0460004	-0.0553795	-0.0733013	-0.0499761	-0.0549852
	160.2	0.0218707	0.085869	0.200905	0.391635	0.613047	0.827893				160.2	0.0513949	0.0548363	0.0501362	0.0296252	-0.0387265	0.057557				160.2	-0.0334314	-0.0456467	-0.0547344	-0.0739981	-0.049394	-0.055103
	160.4	0.0219688	0.0860634	0.20139	0.391096	0.613057	0.82854				160.4	0.0515247	0.0540092	0.0505463	0.0303042	-0.0395552	0.058323				160.4	-0.0335435	-0.0454702	-0.0542379	-0.0747432	-0.0487163	-0.0552058
	160.6	0.0224153	0.0862058	0.201608	0.390211	0.613031	0.829294				160.6	0.0516433	0.0533211	0.0510776	0.0311483	-0.04045	0.0589191				160.6	-0.0335893	-0.0455122	-0.0540233	-0.0755256	-0.048023	-0.0551442
	160.8	0.0230664	0.0863914	0.201598	0.389371	0.613123	0.830061				160.8	0.0517136	0.0527175	0.0515777	0.031953	-0.0410607	0.0593666				160.8	-0.0336235	-0.0456636	-0.0539123	-0.0760162	-0.0474356	-0.0549516
	161	0.0238324	0.0864295	0.201417	0.388639	0.613379	0.830698				161	0.0516938	0.0522903	0.0520809	0.0326786	-0.0411552	0.0596238				161	-0.0336384	-0.0460234	-0.0540961	-0.0762993	-0.0470717	-0.0546568
	161.2	0.0246203	0.0865016	0.201167	0.388098	0.613721	0.831092				161.2	0.0517273	0.0521283	0.0524424	0.033192	-0.0406736	0.0596409				161.2	-0.033667	-0.0466032	-0.0543851	-0.0762998	-0.0469668	-0.0543038
	161.4	0.0253588	0.0866642	0.200828	0.387847	0.614162	0.831325				161.4	0.0518971	0.0523699	0.0525982	0.0334846	-0.0397605	0.0594037				161.4	-0.033775	-0.0474546	-0.0547035	-0.076078	-0.0472062	-0.0538993
	161.6	0.0260937	0.0868675	0.200535	0.387614	0.614575	0.831561				161.6	0.0521182	0.0529845	0.0525082	0.0335865	-0.0385256	0.0589475				161.6	-0.0337889	-0.0484923	-0.0549341	-0.075811	-0.0478416	-0.0534469
	161.8	0.0267744	0.0870594	0.200201	0.387127	0.614674	0.831787				161.8	0.0523992	0.0537765	0.0521872	0.0335027	-0.037203	0.0583367				161.8	-0.033613	-0.0494001	-0.0551391	-0.0757208	-0.0487864	-0.0530813
	162	0.0274148	0.0872758	0.199954	0.386482	0.614469	0.83199				162	0.0526186	0.0544997	0.0516962	0.0333581	-0.0358682	0.0577107				162	-0.0330656	-0.049864	-0.0553285	-0.0759204	-0.0499645	-0.0528524
	162.2	0.0279638	0.0873195	0.199765	0.385978	0.614077	0.832106				162.2	0.0524851	0.0550565	0.0510286	0.0331416	-0.0345897	0.0572305				162.2	-0.0321234	-0.0499584	-0.0554123	-0.0762788	-0.051258	-0.0528147
	162.4	0.0282854	0.0871859	0.199717	0.385484	0.613643	0.832038				162.4	0.051835	0.0553933	0.0503091	0.0327835	-0.0333912	0.0570163				162.4	-0.0309253	-0.0498184	-0.0554427	-0.0766413	-0.0524866	-0.0530222
	162.6	0.028588	0.086984	0.199779	0.385127	0.613229	0.831767				162.6	0.050901	0.055608	0.0496392	0.0323579	-0.0323788	0.0570682				162.6	-0.0297314	-0.0494903	-0.0554573	-0.0771588	-0.0535826	-0.0533799
	162.8	0.0289445	0.0868605	0.200087	0.384931	0.613046	0.831473				162.8	0.0497155	0.0556092	0.049296	0.0319925	-0.031571	0.0573493				162.8	-0.0285994	-0.0490597	-0.0555668	-0.0777601	-0.0544823	-0.0537893
	163	0.0292919	0.0868588	0.200612	0.384814	0.613059	0.831325				163	0.0483566	0.0555249	0.0491478	0.0315441	-0.0311347	0.0578018				163	-0.0277072	-0.0486654	-0.0556266	-0.0783323	-0.0550791	-0.0541655
	163.2	0.0296338	0.0869137	0.201238	0.384598	0.613161	0.831377				163.2	0.047019	0.0555169	0.0492998	0.0312651	-0.0309208	0.0584567				163.2	-0.0270987	-0.0484454	-0.0557679	-0.0789634	-0.0555776	-0.0546584
	163.4	0.0300455	0.0871117	0.201847	0.38425	0.613332	0.831648				163.4	0.046001	0.0556265	0.0496606	0.0312834	-0.0309687	0.059111				163.4	-0.0267948	-0.0481923	-0.0560579	-0.0798824	-0.0559066	-0.0550244
	163.6	0.0302429	0.0874228	0.202278	0.383884	0.613598	0.832094				163.6	0.045396	0.0555768	0.0501536	0.0314093	-0.0312399	0.0596966				163.6	-0.0267778	-0.0477534	-0.056433	-0.0807615	-0.0559151	-0.055268
	163.8	0.0302692	0.0876143	0.202367	0.383498	0.613955	0.832472				163.8	0.0452041	0.0554265	0.0506458	0.0315444	-0.0316846	0.0601985				163.8	-0.0270359	-0.0473896	-0.0568894	-0.0815999	-0.05568	-0.0553176
	164	0.0301459	0.0875569	0.202085	0.383305	0.614391	0.832679				164	0.0454883	0.0552466	0.0512658	0.031824	-0.0321263	0.0606806				164	-0.0276574	-0.047226	-0.0574175	-0.082242	-0.055286	-0.0552854
	164.2	0.0297903	0.0874206	0.201645	0.383524	0.615032	0.832667				164.2	0.046241	0.0550782	0.0518861	0.0321531	-0.0325875	0.0610063				164.2	-0.0287333	-0.0471975	-0.0578853	-0.082584	-0.0546264	-0.0551366
	164.4	0.0290468	0.0873355	0.201156	0.384421	0.615762	0.832524				164.4	0.0472867	0.0549047	0.052396	0.0324137	-0.0330643	0.0611152				164.4	-0.0301912	-0.0472725	-0.0581313	-0.0824223	-0.0537355	-0.0549324
	164.6	0.0280341	0.0872664	0.200719	0.385618	0.616532	0.832235				164.6	0.0485083	0.0548379	0.0527227	0.0327204	-0.033596	0.0609726				164.6	-0.0318486	-0.0475736	-0.0583019	-0.0821128	-0.0527434	-0.0546671
	164.8	0.0267225	0.0871546	0.20034	0.386987	0.617273	0.832008				164.8	0.0498988	0.054872	0.0528166	0.0329743	-0.0341366	0.0604626				164.8	-0.0336285	-0.0480628	-0.0583321	-0.0816743	-0.0517354	-0.0542588
	165	0.0253375	0.0870771	0.199934	0.388163	0.617895	0.831902				165	0.0512831	0.0551001	0.0527601	0.0332467	-0.034606	0.0596838				165	-0.0353107	-0.0486525	-0.0583244	-0.081488	-0.0510137	-0.0537451
	165.2	0.0239653	0.0870442	0.199469	0.388913	0.61831	0.83197				165.2	0.0524851	0.055365	0.05254	0.0333839	-0.0350551	0.058875				165.2	-0.036666	-0.0491241	-0.0582989	-0.0814348	-0.0505908	-0.0532595
	165.4	0.022858	0.0869588	0.199	0.389255	0.618636	0.832012				165.4	0.05356	0.0555104	0.0522707	0.0333807	-0.0354214	0.0582293				165.4	-0.0375328	-0.0494529	-0.0583573	-0.0813175	-0.0504045	-0.0529861
	165.6	0.022035	0.0868191	0.198562	0.389447	0.619005	0.832101				165.6	0.0544308	0.0553876	0.0521995	0.0331279	-0.0356013	0.0577947				165.6	-0.0378856	-0.049543	-0.0585744	-0.0808577	-0.0503533	-0.0528647
	165.8	0.0215575	0.0867655	0.198197	0.389572	0.619265	0.832198				165.8	0.0550049	0.0550587	0.0523209	0.0328218	-0.0355462	0.0577438				165.8	-0.0377955	-0.0493687	-0.0588928	-0.0802042	-0.0504799	-0.0530019
	166	0.0213685	0.0868171	0.198009	0.389596	0.619471	0.832322				166	0.055134	0.0545193	0.0525487	0.032408	-0.0354121	0.058029				166	-0.037348	-0.0490176	-0.0593338	-0.0793337	-0.0505243	-0.0532878
	166.2	0.0217485	0.0869167	0.198056	0.389588	0.619636	0.832424				166.2	0.0550155	0.0539518	0.0528448	0.0321006	-0.035295	0.0585357				166.2	-0.0366174	-0.0487496	-0.0598083	-0.0785194	-0.0504837	-0.0536011
	166.4	0.0225132	0.0871275	0.198354	0.389412	0.619705	0.832623				166.4	0.0545604	0.0533648	0.0532714	0.0318449	-0.0353932	0.0591127				166.4	-0.0356696	-0.0484928	-0.0602977	-0.0779303	-0.0503521	-0.0538054
	166.6	0.0235901	0.0874409	0.198747	0.389305	0.619584	0.832943				166.6	0.0540024	0.0529646	0.0535162	0.0317289	-0.0356497	0.0597276				166.6	-0.03476	-0.0483229	-0.0605618	-0.077517	-0.0503196	-0.0539513
	166.8	0.024895	0.0878065	0.199145	0.389374	0.619365	0.833232				166.8	0.0534803	0.0528795	0.0537806	0.0318715	-0.0358895	0.0603163				166.8	-0.0339234	-0.0481892	-0.0607698	-0.0772412	-0.0503663	-0.0541305
	167	0.026138	0.0882401	0.199495	0.38964	0.619178	0.833327				167	0.053296	0.053239	0.0540713	0.0321099	-0.0360085	0.0608438				167	-0.0333711	-0.0482136	-0.0609164	-0.0770255	-0.0503938	-0.0543853
	167.2	0.0269426	0.0887376	0.199884	0.389971	0.619021	0.833223				167.2	0.0533049	0.0537631	0.0544589	0.0324207	-0.0360604	0.061303				167.2	-0.0330714	-0.0482563	-0.061026	-0.0768629	-0.0503237	-0.0547913
	167.4	0.0273527	0.0891675	0.200274	0.390405	0.618804	0.8329				167.4	0.0535452	0.0543271	0.0548479	0.0328427	-0.0359708	0.0617706				167.4	-0.0331055	-0.0484433	-0.0610669	-0.0768086	-0.0503855	-0.0553255
	167.6	0.0274405	0.0895127	0.200874	0.39077	0.618348	0.832481				167.6	0.0537553	0.0549282	0.0554667	0.0333795	-0.0357453	0.0623266				167.6	-0.0332806	-0.0486797	-0.0610876	-0.0770167	-0.0506231	-0.055994
	167.8	0.0272156	0.0895914	0.201678	0.391093	0.617637	0.83215				167.8	0.0537442	0.0556259	0.0560923	0.0337952	-0.0356918	0.0628829				167.8	-0.0334769	-0.0492203	-0.0609828	-0.0772633	-0.0508103	-0.0566017
	168	0.026825	0.0894496	0.202597	0.391351	0.616694	0.83198				168	0.0533752	0.0562687	0.0565679	0.0341962	-0.0359355	0.0633475				168	-0.0334485	-0.049958	-0.0606264	-0.0775628	-0.0509235	-0.0570623
	168.2	0.0264598	0.0889789	0.20333	0.391391	0.615687	0.83195				168.2	0.0527868	0.0568357	0.0568519	0.0345291	-0.0363908	0.0636222				168.2	-0.0332817	-0.0508687	-0.0602043	-0.078065	-0.050989	-0.0572536
	168.4	0.0259728	0.0882689	0.203768	0.391173	0.61474	0.832108				168.4	0.0519433	0.0574043	0.0571289	0.0347765	-0.0367542	0.0636487				168.4	-0.0331184	-0.0517735	-0.059873	-0.078843	-0.0510979	-0.057213
	168.6	0.0254022	0.0874329	0.203897	0.390791	0.613947	0.832362				168.6	0.0509892	0.0578713	0.0573366	0.0349146	-0.0368875	0.0635206				168.6	-0.0330011	-0.0526485	-0.059692	-0.0797073	-0.0513403	-0.0569771
	168.8	0.0247214	0.0866837	0.203913	0.390299	0.613558	0.832718				168.8	0.0501262	0.0580048	0.0573405	0.0348997	-0.0367603	0.0633766				168.8	-0.0328641	-0.0532117	-0.0594894	-0.0805617	-0.0516887	-0.056679
	169	0.0240669	0.0859556	0.20395	0.389745	0.613533	0.833179				169	0.0495591	0.0576426	0.0572644	0.0347648	-0.0365358	0.063284				169	-0.0327747	-0.0533444	-0.0594322	-0.081386	-0.0520849	-0.0563431
	169.2	0.0234077	0.0854067	0.204046	0.389241	0.613689	0.83377				169.2	0.0492797	0.0569932	0.0572587	0.0345146	-0.036231	0.0633038				169.2	-0.0327982	-0.0530329	-0.0595125	-0.0821701	-0.0526305	-0.0560741
	169.4	0.0230042	0.0850856	0.204281	0.388912	0.613832	0.834357				169.4	0.0493146	0.0563093	0.05708	0.0342291	-0.0360054	0.0635572				169.4	-0.0327512	-0.0526344	-0.0595737	-0.08275	-0.053231	-0.0560163
	169.6	0.023	0.0849731	0.204494	0.388693	0.614109	0.83491				169.6	0.0495775	0.0556814	0.0567124	0.0338523	-0.0362739	0.0637689				169.6	-0.0325722	-0.0523191	-0.0596085	-0.0830788	-0.0535087	-0.0559271
	169.8	0.0234019	0.0851242	0.204588	0.388407	0.614401	0.83528				169.8	0.0501195	0.055248	0.056244	0.0335224	-0.0369391	0.0638401				169.8	-0.0324533	-0.0520797	-0.0597059	-0.0832431	-0.0535851	-0.0557922
	170	0.0240199	0.0855367	0.2045	0.388196	0.614569	0.835506				170	0.0508198	0.0550306	0.0556815	0.0331758	-0.0377415	0.0637702				170	-0.0324501	-0.0517183	-0.0598318	-0.0831454	-0.0536224	-0.0556329
	170.2	0.0247607	0.0861896	0.204267	0.388333	0.614809	0.8356				170.2	0.051644	0.0551224	0.0549336	0.0328293	-0.0385329	0.063606				170.2	-0.0325299	-0.0512931	-0.059866	-0.0825403	-0.0533922	-0.0554635
	170.4	0.0255521	0.0868619	0.203828	0.388741	0.615261	0.835599				170.4	0.0525485	0.0555094	0.0543786	0.0325177	-0.0392523	0.0632322				170.4	-0.0326415	-0.0508442	-0.0600152	-0.0816406	-0.0528737	-0.0551551
	170.6	0.0261269	0.0875362	0.203186	0.38928	0.615831	0.83544				170.6	0.0535424	0.0562211	0.0540042	0.0321731	-0.039641	0.0626854				170.6	-0.0328178	-0.0504683	-0.0603553	-0.0806682	-0.0523365	-0.0549392
	170.8	0.0264647	0.088257	0.2025	0.389787	0.616448	0.835221				170.8	0.0544553	0.0568245	0.0538573	0.0320153	-0.0397448	0.0619977				170.8	-0.032946	-0.0499486	-0.0608148	-0.0799564	-0.0518403	-0.0548031
	171	0.0266049	0.0889502	0.201764	0.390074	0.616989	0.834928				171	0.0552314	0.0572155	0.0538648	0.0320608	-0.039581	0.0612258				171	-0.0331079	-0.0494678	-0.0612842	-0.0795529	-0.0514748	-0.0547789
	171.2	0.0266126	0.0894655	0.201109	0.389876	0.617295	0.834731				171.2	0.055551	0.0572332	0.0540482	0.0323296	-0.0392233	0.0605346				171.2	-0.033212	-0.0490491	-0.0616854	-0.0795843	-0.0513823	-0.0547768
	171.4	0.0264137	0.0897114	0.200543	0.389454	0.617423	0.834694				171.4	0.0554824	0.056876	0.054139	0.0326357	-0.0389928	0.0599451				171.4	-0.0333235	-0.0486763	-0.0619099	-0.0795973	-0.0513179	-0.0548131
	171.6	0.0261085	0.0897528	0.200172	0.388859	0.617512	0.834785				171.6	0.054997	0.056183	0.0541571	0.0330577	-0.0389472	0.0595046				171.6	-0.0333826	-0.0482016	-0.0618794	-0.0797397	-0.051214	-0.0548566
	171.8	0.0257314	0.089475	0.199739	0.388199	0.61758	0.834978				171.8	0.0543024	0.0555263	0.0542354	0.0333189	-0.0391033	0.0592637				171.8	-0.0334729	-0.0478903	-0.061863	-0.0800083	-0.0510531	-0.0549545
	172	0.0252353	0.089019	0.199315	0.387724	0.617825	0.835355				172	0.0534595	0.0551384	0.0544144	0.0332752	-0.0391769	0.0592311				172	-0.033544	-0.0477526	-0.0618444	-0.0801855	-0.0508899	-0.0550348
	172.2	0.0247172	0.0884474	0.198946	0.387569	0.618288	0.835823				172.2	0.0529336	0.0549586	0.0546109	0.0328575	-0.0391536	0.0593864				172.2	-0.0336776	-0.047854	-0.0618319	-0.0800962	-0.0507844	-0.0551746
	172.4	0.024451	0.0879697	0.198765	0.387531	0.618978	0.836306				172.4	0.0527257	0.0549267	0.0547101	0.0323106	-0.0390068	0.059752				172.4	-0.0338434	-0.0480841	-0.0617304	-0.0801009	-0.0508451	-0.0553745
	172.6	0.0245187	0.087551	0.198702	0.387653	0.619803	0.836856				172.6	0.0528656	0.0551369	0.0547793	0.0318983	-0.0387918	0.0603691				172.6	-0.0340605	-0.0485365	-0.061672	-0.0801905	-0.0510336	-0.0556393
	172.8	0.0249038	0.0872875	0.198879	0.388157	0.620655	0.837346				172.8	0.0531362	0.0556379	0.0547045	0.0316966	-0.0384151	0.0611568				172.8	-0.0342381	-0.049277	-0.0614515	-0.08013	-0.0513683	-0.0559375
	173	0.0256118	0.0870096	0.199312	0.388824	0.621386	0.837728				173	0.0535664	0.0562812	0.0545592	0.0318064	-0.0381058	0.0620503				173	-0.0342908	-0.0504146	-0.0611569	-0.0800879	-0.0516743	-0.0562618
	173.2	0.0264479	0.086762	0.199819	0.389485	0.621861	0.837984				173.2	0.0540486	0.0570248	0.054359	0.0320906	-0.0379905	0.062757				173.2	-0.0342799	-0.0517437	-0.0608701	-0.0802002	-0.051934	-0.0563609
	173.4	0.0271174	0.0865829	0.200333	0.390115	0.622116	0.838194				173.4	0.0544789	0.0578637	0.0542301	0.0322361	-0.0379521	0.0632676				173.4	-0.0341988	-0.0529497	-0.0606923	-0.0802492	-0.0520519	-0.0562666
	173.6	0.0276819	0.08635	0.200745	0.390791	0.622216	0.838334				173.6	0.0547113	0.058709	0.054045	0.0319499	-0.0379403	0.0636069				173.6	-0.0339791	-0.0539377	-0.0605291	-0.0800319	-0.0519572	-0.0560071
	173.8	0.0281952	0.0860443	0.201015	0.391355	0.622446	0.838551				173.8	0.0547772	0.0595515	0.0537894	0.0313302	-0.0381247	0.0637609				173.8	-0.0336462	-0.054692	-0.0603443	-0.0797069	-0.0514363	-0.0554677
	174	0.0286377	0.0857578	0.201041	0.391795	0.622703	0.838859				174	0.0546554	0.0604394	0.0533969	0.030558	-0.0384122	0.0637297				174	-0.0333337	-0.0552253	-0.0601234	-0.079481	-0.0508046	-0.0546715
	174.2	0.0290303	0.0856894	0.200973	0.392223	0.622994	0.839152				174.2	0.0542746	0.061127	0.0528713	0.0297665	-0.0386185	0.0636224				174.2	-0.0330076	-0.0553676	-0.0598477	-0.0792942	-0.0501402	-0.053965
	174.4	0.0293665	0.0859848	0.200913	0.392538	0.623195	0.839278				174.4	0.0538057	0.0615459	0.0522664	0.0294544	-0.0386272	0.063486				174.4	-0.0329045	-0.055161	-0.0595589	-0.0793359	-0.0496349	-0.0534492
	174.6	0.0295803	0.0866881	0.20105	0.392684	0.623053	0.839234				174.6	0.0532908	0.061619	0.0516905	0.0294773	-0.0385444	0.063314				174.6	-0.0330459	-0.0546688	-0.0591964	-0.0794825	-0.0493872	-0.0532165
	174.8	0.0295569	0.0875901	0.201452	0.392659	0.622386	0.839067				174.8	0.052742	0.0613533	0.0512084	0.0296583	-0.0382972	0.0631963				174.8	-0.0334014	-0.0538469	-0.0588615	-0.0796092	-0.0496195	-0.0532803
	175	0.0294449	0.0886029	0.202133	0.392644	0.62139	0.83878				175	0.0523177	0.0608668	0.0508838	0.0296855	-0.0381078	0.0630878				175	-0.0337277	-0.0527245	-0.0585845	-0.0796477	-0.0500711	-0.0536588
	175.2	0.0292546	0.0896664	0.202885	0.392561	0.62028	0.838394				175.2	0.0519636	0.0605413	0.0508453	0.0297502	-0.0379098	0.0630292				175.2	-0.0339147	-0.0515781	-0.0585453	-0.079839	-0.0506162	-0.054176
	175.4	0.0290056	0.0905813	0.203515	0.392458	0.619038	0.837979				175.4	0.0516384	0.0604434	0.0509825	0.0295966	-0.0376676	0.063041				175.4	-0.0338331	-0.0506748	-0.058645	-0.0801228	-0.0512696	-0.054824
	175.6	0.0286988	0.0914631	0.203968	0.39245	0.617884	0.837564				175.6	0.051414	0.0605228	0.0512027	0.0293994	-0.0372065	0.0631514				175.6	-0.0336488	-0.0499072	-0.0589431	-0.0803708	-0.0520536	-0.0554935
	175.8	0.0284964	0.0924457	0.204262	0.392506	0.616865	0.837114				175.8	0.0513567	0.0606354	0.0515219	0.0292848	-0.0366943	0.063319				175.8	-0.0334435	-0.0492862	-0.0593736	-0.0807997	-0.0528893	-0.0562783
	176	0.0284157	0.093589	0.204339	0.392642	0.616098	0.836593				176	0.0514235	0.0605885	0.0519289	0.029613	-0.0360577	0.0633817				176	-0.0332985	-0.0487967	-0.0599728	-0.0812148	-0.053771	-0.0570075
	176.2	0.0283665	0.0947829	0.204235	0.392933	0.615518	0.836134				176.2	0.0516108	0.0603944	0.052316	0.0303141	-0.0353478	0.0632391				176.2	-0.0332314	-0.0484309	-0.0606395	-0.0814312	-0.0547275	-0.0575767
	176.4	0.0282675	0.0959239	0.203966	0.393448	0.615064	0.835708				176.4	0.0519766	0.0599963	0.05263	0.0312599	-0.0347201	0.0628731				176.4	-0.0331384	-0.048156	-0.061329	-0.0814692	-0.0557044	-0.0578867
	176.6	0.0278441	0.0966448	0.203482	0.393854	0.614593	0.835365				176.6	0.0526096	0.0594875	0.0530051	0.0323456	-0.0343595	0.0623652				176.6	-0.0330873	-0.0481945	-0.062078	-0.0817798	-0.0566621	-0.0579604
	176.8	0.0270296	0.0968819	0.202676	0.394203	0.6141	0.835063				176.8	0.053402	0.0588954	0.0532546	0.0332271	-0.0342751	0.0616804				176.8	-0.0331203	-0.0485203	-0.0628375	-0.0820255	-0.0574645	-0.0578351
	177	0.0259593	0.0965526	0.201702	0.394482	0.613778	0.834876				177	0.0540474	0.0583728	0.0534656	0.0337397	-0.0344188	0.0610173				177	-0.0331762	-0.0490052	-0.0635484	-0.0821595	-0.0579881	-0.0576964
	177.2	0.0249917	0.0956509	0.200692	0.39467	0.613646	0.834832				177.2	0.0545576	0.0578443	0.0535065	0.0338402	-0.0348654	0.0604693				177.2	-0.0332297	-0.0495939	-0.0640303	-0.0821463	-0.0582021	-0.0575588
	177.4	0.0241323	0.0943849	0.199917	0.394558	0.613812	0.835161				177.4	0.0549512	0.0573005	0.0535452	0.0337652	-0.035517	0.060163				177.4	-0.0334985	-0.0501826	-0.064255	-0.0821389	-0.0581957	-0.0573201
	177.6	0.0235344	0.0929699	0.199419	0.394292	0.614254	0.835748				177.6	0.0551618	0.0566673	0.0534344	0.0336201	-0.0361843	0.0601404				177.6	-0.0337965	-0.0505826	-0.0642472	-0.0820137	-0.0580631	-0.0571096
	177.8	0.0232109	0.0916187	0.19918	0.394002	0.61486	0.836529				177.8	0.0555146	0.0559798	0.0534656	0.0335839	-0.0367497	0.0603638				177.8	-0.0341717	-0.0507973	-0.0643032	-0.0817607	-0.0578689	-0.0569123
	178	0.0230818	0.090491	0.199085	0.393803	0.615315	0.837402				178	0.0562617	0.055436	0.0536163	0.0336705	-0.0372428	0.0608234				178	-0.0347423	-0.0509154	-0.0645758	-0.0814829	-0.0576867	-0.0567176
	178.2	0.0230324	0.0896787	0.199242	0.393726	0.615473	0.838162				178.2	0.0572096	0.0550653	0.0539575	0.0337463	-0.0376256	0.061462				178.2	-0.0354733	-0.0510025	-0.0649121	-0.0813024	-0.0576591	-0.0566217
	178.4	0.0231505	0.0889346	0.199533	0.393625	0.615566	0.838634				178.4	0.0580805	0.0548629	0.0541903	0.033812	-0.0377158	0.0621991				178.4	-0.0361244	-0.0511103	-0.0652243	-0.0813959	-0.0576944	-0.0567602
	178.6	0.0235134	0.0883466	0.200067	0.393552	0.615622	0.838846				178.6	0.0587786	0.0548287	0.0542938	0.0338875	-0.0376771	0.0628711				178.6	-0.0366642	-0.0513749	-0.0654023	-0.0818003	-0.0577013	-0.0569312
	178.8	0.0239012	0.0878224	0.200869	0.393431	0.615797	0.838878				178.8	0.0589387	0.0550413	0.0540837	0.0341388	-0.037398	0.063488				178.8	-0.0370348	-0.0518071	-0.0653992	-0.0825787	-0.057551	-0.0570849
	179	0.0243284	0.0874346	0.20193	0.393168	0.615933	0.838809				179	0.0584874	0.0553418	0.053466	0.0345669	-0.0368955	0.0640464				179	-0.0371015	-0.0522131	-0.0650603	-0.0836344	-0.0573879	-0.0572126
	179.2	0.0249167	0.0873881	0.203041	0.392783	0.61608	0.838793				179.2	0.0576356	0.0557132	0.0526371	0.035171	-0.0362202	0.0646051				179.2	-0.0369078	-0.0525334	-0.0647001	-0.0847408	-0.0571744	-0.0573124
	179.4	0.0256098	0.0879023	0.204047	0.392522	0.616004	0.838831				179.4	0.0566383	0.0562424	0.0518584	0.0357516	-0.035712	0.0650222				179.4	-0.0365932	-0.0528076	-0.0642805	-0.0855448	-0.0569713	-0.0572704
	179.6	0.02631	0.0888411	0.204748	0.392303	0.615824	0.838895				179.6	0.0556823	0.0569831	0.0511885	0.0363593	-0.0353149	0.0652416				179.6	-0.0362331	-0.0529911	-0.0638432	-0.0858873	-0.0568457	-0.0570695
	179.8	0.0269529	0.089742	0.205143	0.392202	0.61542	0.838965				179.8	0.0547536	0.0579542	0.0505765	0.0368368	-0.0351758	0.0654176				179.8	-0.0357398	-0.0531829	-0.0632254	-0.0858023	-0.0569649	-0.0567973
	180	0.0273982	0.0904149	0.205336	0.392246	0.615124	0.838917				180	0.0539275	0.059162	0.0500814	0.0372482	-0.0352606	0.0656095				180	-0.0351363	-0.0536346	-0.0624585	-0.0856087	-0.0570911	-0.0565861
	180.2	0.0273983	0.0905678	0.205415	0.392395	0.614969	0.838718				180.2	0.0532252	0.06054	0.0497858	0.0376838	-0.0357432	0.0657894				180.2	-0.0346268	-0.0543738	-0.0616046	-0.0854836	-0.0570902	-0.0564286
	180.4	0.0271534	0.0902768	0.205394	0.392781	0.615046	0.838425				180.4	0.0525658	0.0619364	0.049679	0.0380869	-0.0364563	0.065941				180.4	-0.0341675	-0.0552172	-0.0609908	-0.08535	-0.0568411	-0.0564031
	180.6	0.0267146	0.0896317	0.205459	0.393434	0.615373	0.838194				180.6	0.0519028	0.0632411	0.0498744	0.0383651	-0.0372875	0.0661212				180.6	-0.0338075	-0.0560019	-0.0605896	-0.0852266	-0.0563693	-0.0564496
	180.8	0.0262041	0.0890634	0.205636	0.394205	0.615923	0.838212				180.8	0.0515395	0.0643203	0.0504393	0.0384566	-0.0381911	0.0662399				180.8	-0.0337296	-0.0565959	-0.0604032	-0.0851008	-0.0557617	-0.0564305
	181	0.0256473	0.0886945	0.205894	0.394762	0.616466	0.838584				181	0.0515181	0.065139	0.0513731	0.038289	-0.0392202	0.0662665				181	-0.0340824	-0.0568767	-0.0604039	-0.0849918	-0.0551808	-0.056252
	181.2	0.0251153	0.0885157	0.205968	0.395085	0.617004	0.839265				181.2	0.0519301	0.0656256	0.052331	0.0378302	-0.0401062	0.0662146				181.2	-0.0346027	-0.0568985	-0.0606111	-0.084913	-0.054669	-0.0560872
	181.4	0.0244989	0.0884276	0.205813	0.395315	0.617345	0.840151				181.4	0.0529122	0.0659086	0.0533027	0.0372313	-0.0408544	0.066109				181.4	-0.0354176	-0.0568465	-0.061006	-0.0848733	-0.0542877	-0.0558612
	181.6	0.0238656	0.0883772	0.205414	0.395717	0.617539	0.841124				181.6	0.0541525	0.0658349	0.0540677	0.0365256	-0.0413906	0.0660359				181.6	-0.0363952	-0.0565748	-0.0614757	-0.0848589	-0.0540219	-0.0557866
	181.8	0.0233923	0.0884386	0.204962	0.396123	0.617762	0.841865				181.8	0.0553363	0.065509	0.0544806	0.035789	-0.0415285	0.0659078				181.8	-0.0373138	-0.0561116	-0.0618095	-0.0849543	-0.0539083	-0.0559461
	182	0.0231174	0.0885211	0.204499	0.396384	0.618187	0.842227				182	0.0563904	0.0647363	0.0543658	0.0350056	-0.0412587	0.0657504				182	-0.0380331	-0.0554386	-0.0619761	-0.0850655	-0.0537928	-0.0564799
	182.2	0.0230102	0.0885141	0.204324	0.396656	0.618574	0.842104				182.2	0.0573261	0.0636786	0.0539255	0.0341256	-0.0406896	0.065528				182.2	-0.0387291	-0.0547371	-0.0619758	-0.0849641	-0.0537598	-0.0571441
	182.4	0.0231149	0.0884297	0.20456	0.39683	0.618882	0.841708				182.4	0.0580088	0.0623646	0.0531698	0.0332775	-0.0396956	0.0653199				182.4	-0.039216	-0.0539534	-0.0617074	-0.0848685	-0.0538648	-0.0579554
	182.6	0.0235762	0.0884756	0.205015	0.39677	0.618848	0.841109				182.6	0.0586169	0.0611038	0.0523184	0.032595	-0.0383981	0.0651247				182.6	-0.0395224	-0.0532952	-0.0612831	-0.0847722	-0.0542919	-0.0587588
	182.8	0.0243342	0.0887064	0.205528	0.396491	0.618433	0.84049				182.8	0.0590634	0.0599384	0.051478	0.0320753	-0.0369571	0.0650465				182.8	-0.0396547	-0.0528	-0.060806	-0.0845489	-0.0550556	-0.0595093
	183	0.0252281	0.0891876	0.205967	0.396333	0.617591	0.839924				183	0.0593293	0.0590868	0.0507567	0.0318576	-0.035501	0.0650534				183	-0.0396694	-0.0524395	-0.0602776	-0.0841598	-0.0561524	-0.0599941
	183.2	0.0260713	0.089868	0.206212	0.396095	0.616659	0.839494				183.2	0.0592471	0.0584339	0.0501766	0.0320748	-0.0339811	0.0652141				183.2	-0.0394327	-0.0519658	-0.0597375	-0.0839749	-0.0574963	-0.0603595
	183.4	0.0266655	0.0905176	0.206267	0.395926	0.615959	0.839058				183.4	0.0587618	0.0579521	0.0497984	0.0325433	-0.0326202	0.0654879				183.4	-0.039007	-0.051508	-0.059336	-0.083861	-0.0588087	-0.0606191
	183.6	0.0269359	0.0911273	0.206204	0.395731	0.615737	0.838596				183.6	0.0579767	0.0577405	0.0495662	0.0330949	-0.0315003	0.0657161				183.6	-0.0384259	-0.0511346	-0.0592248	-0.083841	-0.0598138	-0.0607596
	183.8	0.0268318	0.0916473	0.20603	0.395781	0.615926	0.838136				183.8	0.0572061	0.0577792	0.049654	0.0337456	-0.0308197	0.0658732				183.8	-0.0379654	-0.0508	-0.0595857	-0.083874	-0.0603678	-0.0607298
	184	0.0266117	0.092032	0.205794	0.396071	0.616494	0.837815				184	0.0564607	0.0579967	0.0498956	0.0342818	-0.0304679	0.0659868				184	-0.0375505	-0.050659	-0.0604151	-0.0838952	-0.0605991	-0.0605265
	184.2	0.0265355	0.092422	0.205722	0.39657	0.617311	0.83775				184.2	0.0558631	0.0584466	0.0503229	0.0346959	-0.0305665	0.066034				184.2	-0.0372524	-0.0507419	-0.061423	-0.0838472	-0.0604378	-0.060079
	184.4	0.0267542	0.0929906	0.20564	0.396999	0.618123	0.838002				184.4	0.0554823	0.0592264	0.0507752	0.0348954	-0.0310961	0.0659522				184.4	-0.037066	-0.0511187	-0.0624651	-0.0837415	-0.0601722	-0.0594442
	184.6	0.0272374	0.0936242	0.205518	0.397175	0.618871	0.838507				184.6	0.0552455	0.0601641	0.0512562	0.0350469	-0.0320353	0.0657729				184.6	-0.0370088	-0.0517202	-0.0634397	-0.083753	-0.0597979	-0.0586743
	184.8	0.0278784	0.0940622	0.205275	0.397014	0.619548	0.839268				184.8	0.0551185	0.0610655	0.0515445	0.0351974	-0.0330924	0.0655613				184.8	-0.0368565	-0.052576	-0.0642642	-0.0840478	-0.0594107	-0.0578842
	185	0.0286097	0.094427	0.204931	0.396699	0.620213	0.840213				185	0.0550305	0.0618712	0.0518031	0.0354114	-0.0341313	0.0653934				185	-0.0366367	-0.053369	-0.0649454	-0.0845419	-0.0589814	-0.057164
	185.2	0.0294019	0.0948568	0.204373	0.396303	0.620832	0.841287				185.2	0.0550167	0.062377	0.0520153	0.0353675	-0.0350659	0.0653294				185.2	-0.0362865	-0.0537977	-0.0656157	-0.0848358	-0.0585448	-0.0566873
	185.4	0.0302111	0.0953458	0.203763	0.395674	0.621371	0.842249				185.4	0.0551104	0.0626084	0.0523905	0.0349522	-0.0358134	0.0654259				185.4	-0.0357891	-0.0537725	-0.0663782	-0.0848893	-0.0581455	-0.0564659
	185.6	0.030776	0.0957716	0.203227	0.394912	0.621714	0.842977				185.6	0.0555236	0.0626293	0.0529587	0.0341649	-0.0363471	0.0658153				185.6	-0.035304	-0.0533974	-0.0671197	-0.0846573	-0.0578533	-0.0566587
	185.8	0.0312761	0.0960035	0.202884	0.394146	0.62189	0.84338				185.8	0.0562593	0.0626571	0.0537707	0.0331845	-0.0366676	0.066388				185.8	-0.0350092	-0.0529581	-0.0677791	-0.0842728	-0.0576211	-0.0571394
	186	0.0315909	0.0960515	0.202819	0.393317	0.621743	0.843488				186	0.0573065	0.0627542	0.0548163	0.0323157	-0.0368366	0.0670091				186	-0.0349957	-0.0525787	-0.0683009	-0.0840167	-0.0574663	-0.0578385
	186.2	0.0316811	0.0959027	0.202808	0.392453	0.621375	0.843323				186.2	0.0583821	0.0630924	0.0560184	0.0319143	-0.0369468	0.0676128				186.2	-0.0353301	-0.0525219	-0.0687595	-0.0841378	-0.057404	-0.0586292
	186.4	0.0314799	0.0956764	0.202879	0.391712	0.620902	0.843073				186.4	0.0592633	0.0634849	0.0571703	0.0321509	-0.0371559	0.0682147				186.4	-0.0358921	-0.0526117	-0.069008	-0.0846548	-0.0572311	-0.0594757
	186.6	0.0309792	0.0954092	0.203027	0.39115	0.620364	0.84285				186.6	0.0598241	0.0637867	0.0582348	0.0327147	-0.0373876	0.0687439				186.6	-0.0365048	-0.0528086	-0.0690945	-0.085547	-0.0569786	-0.0602873
	186.8	0.0300469	0.0952335	0.203208	0.390591	0.619897	0.842636				186.8	0.0600198	0.0638124	0.0591862	0.0331906	-0.0376525	0.0692553				186.8	-0.0370515	-0.0528092	-0.0691785	-0.0865819	-0.0567124	-0.0611427
	187	0.0289431	0.0950661	0.203397	0.390112	0.619693	0.842309				187	0.0598324	0.0636621	0.0599248	0.0334214	-0.0381288	0.0696774				187	-0.0373649	-0.052734	-0.0692781	-0.0874848	-0.0562752	-0.0619832
	187.2	0.0278024	0.0947845	0.203684	0.389822	0.619717	0.841837				187.2	0.0594338	0.0634365	0.0604186	0.0333748	-0.0387424	0.0699842				187.2	-0.0373336	-0.0527002	-0.0693668	-0.088055	-0.0557663	-0.0627405
	187.4	0.0266965	0.0943116	0.204186	0.38988	0.619966	0.841208				187.4	0.0589073	0.0630718	0.0606948	0.0333077	-0.0392586	0.0701269				187.4	-0.0371358	-0.0527528	-0.0693757	-0.0884208	-0.0552915	-0.0634158
	187.6	0.0259473	0.0936575	0.2049	0.390108	0.620468	0.840536				187.6	0.058272	0.0626289	0.0605933	0.0333694	-0.0396327	0.0701283				187.6	-0.0368039	-0.0529819	-0.0693438	-0.0886273	-0.0548831	-0.0639474
	187.8	0.0255693	0.0931116	0.20588	0.390464	0.621043	0.83986				187.8	0.0576089	0.0622623	0.0603059	0.0337492	-0.039908	0.0699812				187.8	-0.0365047	-0.0533537	-0.0691616	-0.088867	-0.0545409	-0.0643935
	188	0.025366	0.0926413	0.206872	0.390836	0.6216	0.839236				188	0.0570059	0.0619695	0.0597265	0.0341141	-0.0400831	0.0698553				188	-0.0363076	-0.0538882	-0.0688354	-0.0890137	-0.0545184	-0.0647665
	188.2	0.0253408	0.0923034	0.207935	0.391152	0.621928	0.838683				188.2	0.0564551	0.061819	0.0590005	0.0345632	-0.0402098	0.0697891				188.2	-0.036239	-0.0544733	-0.0683295	-0.089248	-0.0547415	-0.0650349
	188.4	0.0255261	0.0920885	0.208893	0.391303	0.621919	0.838292				188.4	0.0561297	0.0619267	0.0580948	0.0348271	-0.0403843	0.0698354				188.4	-0.0361917	-0.0551016	-0.067679	-0.0893854	-0.0551065	-0.0652398
	188.6	0.0257116	0.0922737	0.209597	0.391487	0.621629	0.838114				188.6	0.0559649	0.0622362	0.0572307	0.0348265	-0.0406308	0.0699429				188.6	-0.0362965	-0.0555058	-0.0669594	-0.0891849	-0.0554647	-0.0653812
	188.8	0.0259286	0.0927169	0.209805	0.391798	0.620988	0.838113				188.8	0.0560484	0.0626774	0.0563443	0.0345303	-0.0408895	0.0701				188.8	-0.0363859	-0.0557042	-0.0663318	-0.0885526	-0.0558211	-0.0654449
	189	0.0261329	0.0933408	0.209631	0.392022	0.619914	0.838264				189	0.0563433	0.0631802	0.0557426	0.0342829	-0.041087	0.0702509				189	-0.0365831	-0.0557406	-0.0658934	-0.0879967	-0.0561815	-0.0654128
	189.2	0.0261641	0.0940193	0.209149	0.392261	0.618641	0.838601				189.2	0.0569554	0.0637371	0.0552751	0.0340237	-0.0411335	0.0703919				189.2	-0.037047	-0.0557256	-0.065589	-0.0874578	-0.0565093	-0.0653112
	189.4	0.0260558	0.0945544	0.208425	0.392445	0.617349	0.839009				189.4	0.0577004	0.0642309	0.0550239	0.0338927	-0.0410526	0.0704658				189.4	-0.0377642	-0.0558014	-0.0655825	-0.0870376	-0.0568016	-0.0650501
	189.6	0.0257394	0.0947497	0.20758	0.392603	0.616063	0.839374				189.6	0.05849	0.0647375	0.0549271	0.0338925	-0.0407596	0.0704934				189.6	-0.0386087	-0.0560313	-0.0658144	-0.0867258	-0.0570968	-0.0646728
	189.8	0.0253099	0.0947219	0.206701	0.392827	0.614953	0.839713				189.8	0.0591019	0.0651608	0.0550564	0.0340726	-0.0403641	0.070451				189.8	-0.0395056	-0.0563887	-0.0661936	-0.0864199	-0.0573142	-0.0641887
	190	0.0248158	0.0945271	0.205976	0.393159	0.614115	0.840035				190	0.0597104	0.0654573	0.0552922	0.0341844	-0.0398935	0.0703232				190	-0.0404073	-0.0568676	-0.0665648	-0.0859942	-0.0573569	-0.0636874
	190.2	0.0242644	0.0941808	0.205335	0.393388	0.613643	0.840276				190.2	0.060348	0.0654795	0.0555652	0.0342679	-0.0392863	0.0700393				190.2	-0.0411476	-0.0573943	-0.0669856	-0.0856737	-0.0573237	-0.0631766
	190.4	0.0236674	0.0939302	0.204812	0.393656	0.613536	0.840422				190.4	0.0610603	0.0652744	0.0558152	0.0343661	-0.0386278	0.0696238				190.4	-0.041758	-0.0576735	-0.0673126	-0.0854101	-0.0572425	-0.0626417
	190.6	0.0233793	0.0937244	0.204459	0.394086	0.613824	0.840397				190.6	0.0616766	0.0647339	0.0560905	0.0348287	-0.0380567	0.0690715				190.6	-0.0419317	-0.0577595	-0.0675345	-0.0853672	-0.0571128	-0.0620893
	190.8	0.0233791	0.0932987	0.204353	0.394604	0.614436	0.840174				190.8	0.0622563	0.0640267	0.0563842	0.03534	-0.0375402	0.0684257				190.8	-0.0416587	-0.0578272	-0.0677537	-0.0854692	-0.0570067	-0.0615173
	191	0.0236838	0.0928134	0.204452	0.395107	0.615527	0.839837				191	0.0625511	0.0631816	0.0566784	0.0360549	-0.0369323	0.0677102				191	-0.0409156	-0.0576497	-0.0680402	-0.0858256	-0.0569158	-0.0610153
	191.2	0.024275	0.0923997	0.204752	0.39554	0.617021	0.83944				191.2	0.0626559	0.0623281	0.0570789	0.0368443	-0.0363477	0.0671243				191.2	-0.0400224	-0.0572617	-0.0684018	-0.0863083	-0.0568196	-0.0607405
	191.4	0.0250294	0.092074	0.205232	0.395872	0.618892	0.839022				191.4	0.0626264	0.0615842	0.0575806	0.0375107	-0.03587	0.0667269				191.4	-0.0390901	-0.0567972	-0.0687316	-0.0868225	-0.056658	-0.0607721
	191.6	0.0258036	0.0918132	0.20564	0.396101	0.620941	0.838788				191.6	0.0626539	0.0612463	0.0580959	0.0376759	-0.0356954	0.0665389				191.6	-0.0382143	-0.0564202	-0.0690589	-0.0870797	-0.0564278	-0.0609295
	191.8	0.0267129	0.0917369	0.205974	0.396157	0.622962	0.838787				191.8	0.0626263	0.0614173	0.0586875	0.0377075	-0.035807	0.0663606				191.8	-0.0374112	-0.0561608	-0.0693642	-0.0873372	-0.056115	-0.0610568
	192	0.0276587	0.0917126	0.206153	0.3962	0.624736	0.838943				192	0.0625577	0.0621158	0.0593673	0.0374814	-0.0361292	0.0661871				192	-0.036707	-0.0562086	-0.0696293	-0.0874052	-0.0558084	-0.0611666
	192.2	0.0286002	0.0917108	0.206207	0.396249	0.626095	0.839261				192.2	0.0622307	0.063132	0.0600518	0.0369649	-0.0365526	0.0659857				192.2	-0.0359904	-0.0564803	-0.0697928	-0.0873914	-0.0555475	-0.0611386
	192.4	0.0296482	0.0916305	0.206009	0.396292	0.626867	0.839778				192.4	0.0617698	0.0643109	0.0607396	0.0361839	-0.0368717	0.0658873				192.4	-0.0351621	-0.0569759	-0.0700598	-0.0873747	-0.0555215	-0.0610142
	192.6	0.0306113	0.0915478	0.205702	0.396231	0.627062	0.840328				192.6	0.0612314	0.0653243	0.0614637	0.0352562	-0.0371535	0.0659665				192.6	-0.0345028	-0.05746	-0.0704815	-0.0874864	-0.0556397	-0.0609137
	192.8	0.0313964	0.0914505	0.205328	0.396391	0.626881	0.840917				192.8	0.0606071	0.0660804	0.0620395	0.0339725	-0.0372703	0.066393				192.8	-0.0339986	-0.0577978	-0.0710145	-0.0871726	-0.055941	-0.0609717
	193	0.0319029	0.0912556	0.205011	0.396533	0.626329	0.84147				193	0.0599863	0.0665161	0.0625762	0.0326847	-0.0373638	0.0671648				193	-0.0336538	-0.0580539	-0.0716455	-0.0866601	-0.0563034	-0.0610801
	193.2	0.0321856	0.0910993	0.204724	0.396762	0.625649	0.841901				193.2	0.0594428	0.0667979	0.0631021	0.0314976	-0.0374928	0.0680736				193.2	-0.0334683	-0.0581418	-0.0723158	-0.0859219	-0.0565454	-0.0611955
	193.4	0.0322323	0.0910556	0.204362	0.397131	0.624941	0.84212				193.4	0.0590281	0.0669349	0.0636638	0.0306221	-0.0376619	0.0689466				193.4	-0.033489	-0.0581252	-0.0730462	-0.0850713	-0.0566514	-0.0612562
	193.6	0.0320331	0.0910827	0.203983	0.397602	0.624279	0.842325				193.6	0.0589427	0.0670562	0.0640851	0.0301266	-0.0377827	0.0697445				193.6	-0.0337797	-0.0581283	-0.0736055	-0.0843795	-0.0566256	-0.0612225
	193.8	0.0315597	0.0912365	0.203689	0.397995	0.623697	0.84247				193.8	0.0591146	0.0670989	0.0642716	0.0302135	-0.0380416	0.0704061				193.8	-0.034388	-0.0580962	-0.0738647	-0.0841901	-0.056294	-0.0610225
	194	0.0309181	0.0915349	0.203588	0.398607	0.623133	0.842606				194	0.0594125	0.0669408	0.0641041	0.0305111	-0.0384503	0.0708662				194	-0.0353796	-0.0578113	-0.073725	-0.0841624	-0.0558429	-0.060702
	194.2	0.0303066	0.0917399	0.203729	0.399299	0.622662	0.842818				194.2	0.0596732	0.0665506	0.0636892	0.0309093	-0.0389329	0.0711949				194.2	-0.0363966	-0.0574688	-0.0734132	-0.0843033	-0.0553529	-0.0602571
	194.4	0.0296222	0.0919295	0.204214	0.399734	0.622285	0.843138				194.4	0.059933	0.0660669	0.062985	0.0312002	-0.039514	0.0714098				194.4	-0.0374425	-0.0570404	-0.0728423	-0.0845979	-0.0548456	-0.0596925
	194.6	0.0289244	0.0922742	0.20502	0.399678	0.622125	0.843445				194.6	0.059959	0.0654293	0.0621518	0.031595	-0.0400243	0.0713534				194.6	-0.0384348	-0.0564294	-0.0721313	-0.0851367	-0.0543682	-0.0590744
	194.8	0.0281343	0.0926272	0.20589	0.398965	0.621942	0.843762				194.8	0.0598682	0.0645994	0.0613145	0.0320496	-0.0404779	0.0711079				194.8	-0.0393869	-0.0557604	-0.0713364	-0.0859764	-0.0541282	-0.0585456
	195	0.0273944	0.0931046	0.206674	0.397668	0.621835	0.844157				195	0.0596839	0.0639147	0.0605505	0.0326193	-0.0409742	0.0706527				195	-0.0401369	-0.0551746	-0.0706101	-0.0870915	-0.0539008	-0.0580533
	195.2	0.0267642	0.0936418	0.207243	0.395874	0.621493	0.844691				195.2	0.0595948	0.0635052	0.0599211	0.0331159	-0.0414201	0.0700456				195.2	-0.0407605	-0.0547505	-0.0699788	-0.0882883	-0.0539671	-0.0576006
	195.4	0.0263215	0.0940642	0.207901	0.393804	0.621093	0.845282				195.4	0.0593366	0.0632579	0.0593835	0.0336247	-0.0416761	0.0693192				195.4	-0.0411885	-0.0545142	-0.0693954	-0.089575	-0.0541988	-0.0571902
	195.6	0.0260468	0.0942012	0.208648	0.391779	0.620484	0.845839				195.6	0.058948	0.0631573	0.0588997	0.0339055	-0.0415953	0.0686809				195.6	-0.0413339	-0.0545093	-0.0688463	-0.0906151	-0.054756	-0.0569711
	195.8	0.0260375	0.0942605	0.209593	0.389895	0.619915	0.846418				195.8	0.0585304	0.0632379	0.058385	0.0340547	-0.041235	0.0682929				195.8	-0.0412939	-0.0545875	-0.0683179	-0.0914412	-0.0553793	-0.0569225
	196	0.0262374	0.0942537	0.210535	0.388273	0.619319	0.846989				196	0.0582582	0.0633311	0.0579644	0.0339725	-0.0405352	0.0681977				196	-0.0411277	-0.0546714	-0.067993	-0.0919317	-0.056174	-0.0571437
	196.2	0.0264615	0.0943291	0.211378	0.387259	0.618877	0.847288				196.2	0.0580829	0.0633416	0.0575569	0.033863	-0.0397592	0.0683561				196.2	-0.0409164	-0.0546063	-0.0678014	-0.0920672	-0.0568202	-0.0577517
	196.4	0.0267927	0.0943965	0.211906	0.386925	0.618566	0.847258				196.4	0.0579833	0.0634157	0.057318	0.0337412	-0.0390215	0.0687445				196.4	-0.0405869	-0.0545354	-0.0677851	-0.0918937	-0.0573803	-0.0587864
	196.6	0.0271744	0.0944911	0.212074	0.38698	0.618356	0.846931				196.6	0.05809	0.0637035	0.0571986	0.0336858	-0.0385474	0.0694164				196.6	-0.0403327	-0.0545725	-0.0678321	-0.0917213	-0.0577511	-0.0600272
	196.8	0.027499	0.0945672	0.211774	0.387532	0.618191	0.846335				196.8	0.0583641	0.0641962	0.0572987	0.0336284	-0.038337	0.070127				196.8	-0.0401515	-0.0546945	-0.0679776	-0.0914459	-0.0580303	-0.0611567
	197	0.0278122	0.0944893	0.21108	0.388523	0.618302	0.84553				197	0.0587012	0.0648563	0.0574679	0.0337846	-0.0383	0.0709764				197	-0.0400279	-0.0550239	-0.0680767	-0.0912323	-0.0581488	-0.0620638
	197.2	0.0279612	0.0943236	0.210417	0.389781	0.618671	0.844688				197.2	0.0590083	0.0656634	0.0576971	0.0341956	-0.0384012	0.0718948				197.2	-0.0400575	-0.0556145	-0.0679506	-0.0911211	-0.058083	-0.0626793
	197.4	0.0279377	0.0942594	0.209941	0.391277	0.619168	0.844006				197.4	0.0592739	0.066477	0.0578473	0.0348099	-0.0386113	0.0727911				197.4	-0.0402829	-0.0562727	-0.0675685	-0.0910105	-0.057893	-0.0629836
	197.6	0.0277701	0.0940984	0.209593	0.39321	0.619871	0.84354				197.6	0.0593901	0.0670852	0.0580404	0.0354819	-0.0388546	0.0735258				197.6	-0.040609	-0.0568755	-0.0671808	-0.0905888	-0.0576622	-0.0630834
	197.8	0.0276533	0.093818	0.209404	0.395172	0.620934	0.843275				197.8	0.0592322	0.0675374	0.0582412	0.0361891	-0.0389994	0.0741933				197.8	-0.0407359	-0.0574929	-0.0668699	-0.0900753	-0.0573344	-0.0632015
	198	0.0274552	0.0936275	0.209353	0.396752	0.621885	0.843153				198	0.0589214	0.0677433	0.0584812	0.0368583	-0.0390826	0.0746335				198	-0.040689	-0.0579651	-0.0665927	-0.0895025	-0.0572158	-0.0633313
	198.2	0.0274465	0.0933607	0.209308	0.397794	0.622615	0.843168				198.2	0.0585231	0.0675785	0.0588259	0.037434	-0.0391459	0.0747653				198.2	-0.0402435	-0.0582886	-0.0664582	-0.0889793	-0.057378	-0.0634034
	198.4	0.0275385	0.0929053	0.209228	0.398283	0.623088	0.843192				198.4	0.0580621	0.0670697	0.0593638	0.0380247	-0.0394517	0.0747341				198.4	-0.0394305	-0.0584627	-0.0664353	-0.0886447	-0.0576894	-0.0634572
	198.6	0.027826	0.0925771	0.20939	0.398263	0.623378	0.843206				198.6	0.0576172	0.0664853	0.0599956	0.038755	-0.0400171	0.074549				198.6	-0.0384354	-0.0585326	-0.0664358	-0.0885862	-0.0579258	-0.0634524
	198.8	0.0282209	0.0922852	0.209875	0.39786	0.623381	0.843209				198.8	0.057372	0.0657713	0.060641	0.039431	-0.0406567	0.0741195				198.8	-0.0375245	-0.0585426	-0.0664034	-0.0886401	-0.0581791	-0.0633517
	199	0.0285987	0.0920082	0.210887	0.397296	0.623545	0.843185				199	0.0572024	0.0649799	0.0611659	0.0401091	-0.0412949	0.0735151				199	-0.0368123	-0.0584894	-0.0662482	-0.0888541	-0.0580985	-0.0632056
	199.2	0.0288879	0.0919587	0.212094	0.396633	0.623836	0.843256				199.2	0.0570368	0.0643386	0.0615197	0.040663	-0.0418874	0.0729317				199.2	-0.0363633	-0.0582451	-0.0660801	-0.0892186	-0.0576954	-0.0630552
	199.4	0.0292604	0.0922414	0.213236	0.395903	0.624135	0.8435				199.4	0.0569379	0.0639604	0.0616843	0.0409927	-0.0422629	0.0724137				199.4	-0.0361923	-0.0578628	-0.0659925	-0.0896623	-0.0571164	-0.0628904
	199.6	0.0297373	0.0926674	0.213899	0.395161	0.624402	0.843765				199.6	0.0568223	0.0636209	0.0618458	0.0410648	-0.0423686	0.0718368				199.6	-0.0360328	-0.0573042	-0.0661706	-0.090157	-0.0565332	-0.0627702
	199.8	0.0302783	0.0931465	0.214038	0.394678	0.62467	0.8438				199.8	0.0567447	0.0633688	0.0619491	0.0410695	-0.0424839	0.0712807				199.8	-0.0358659	-0.0566457	-0.0664541	-0.0906689	-0.0558439	-0.0627594
	200	0.0309456	0.0936029	0.213535	0.394396	0.624776	0.843572				200	0.0567047	0.063306	0.0620337	0.0408359	-0.0428518	0.0707132				200	-0.0356229	-0.0559676	-0.0669157	-0.0911685	-0.0551481	-0.0627546
	200.2	0.0315598	0.0940308	0.212573	0.39415	0.624453	0.843079				200.2	0.0568293	0.0633532	0.0620761	0.0404147	-0.0432844	0.0701771				200.2	-0.035504	-0.0553648	-0.067482	-0.0916155	-0.0547667	-0.0626956
	200.4	0.0318005	0.094444	0.211375	0.39398	0.623945	0.842414				200.4	0.0570301	0.0634454	0.0620854	0.0401128	-0.0436589	0.0694999				200.4	-0.0356513	-0.0547932	-0.0681018	-0.0921345	-0.0546111	-0.0624141
	200.6	0.0316474	0.0948853	0.210363	0.39388	0.623435	0.841699				200.6	0.0573028	0.0637669	0.0618654	0.0398135	-0.0439139	0.0688382				200.6	-0.0360484	-0.0543434	-0.0684484	-0.0926399	-0.054662	-0.0619813
	200.8	0.0309837	0.0954795	0.209581	0.393743	0.622813	0.841233				200.8	0.0577203	0.0643745	0.061459	0.0394782	-0.0439386	0.0682578				200.8	-0.0367831	-0.054061	-0.0686527	-0.093144	-0.0550803	-0.0614104
	201	0.0300189	0.0961671	0.20897	0.393724	0.622118	0.841158				201	0.0583785	0.0652437	0.0608563	0.0390916	-0.0435433	0.0679098				201	-0.0378429	-0.0539495	-0.0687882	-0.093532	-0.0558944	-0.0608259
	201.2	0.028901	0.0967247	0.208372	0.393979	0.621739	0.8413				201.2	0.0591574	0.0663149	0.0601609	0.0387581	-0.0428892	0.0677976				201.2	-0.0392656	-0.0540197	-0.0690306	-0.0937548	-0.056766	-0.0604222
	201.4	0.0279287	0.0971114	0.207792	0.394297	0.621548	0.84158				201.4	0.0600064	0.0674594	0.0592737	0.0382221	-0.0420496	0.0678978				201.4	-0.0406667	-0.0541849	-0.0692603	-0.0936906	-0.0577488	-0.0602893
	201.6	0.0271394	0.0973465	0.207114	0.394675	0.621127	0.841945				201.6	0.0609119	0.0684489	0.0584253	0.0375827	-0.0412486	0.0680332				201.6	-0.0418854	-0.0543643	-0.0695988	-0.0933806	-0.058926	-0.0602505
	201.8	0.0265776	0.0972161	0.206578	0.395143	0.620597	0.842266				201.8	0.061574	0.0691977	0.057696	0.0368938	-0.040534	0.0682548				201.8	-0.0427357	-0.0546525	-0.069887	-0.0929232	-0.0601478	-0.0602939
	202	0.0259474	0.0967056	0.206321	0.395486	0.619916	0.842384				202	0.0617587	0.0698682	0.0572289	0.0364967	-0.0401097	0.0685321				202	-0.043322	-0.0551522	-0.0701508	-0.0926377	-0.0612967	-0.0604138
	202.2	0.0252257	0.0959982	0.206578	0.395681	0.61911	0.84252				202.2	0.061538	0.0705837	0.0568701	0.0363924	-0.039923	0.0686674				202.2	-0.0436995	-0.0559524	-0.0700983	-0.0924732	-0.0622934	-0.0603803
	202.4	0.0244339	0.0950709	0.207085	0.395903	0.618295	0.8427				202.4	0.0611261	0.0713484	0.0568457	0.0364951	-0.0398677	0.0686967				202.4	-0.0440271	-0.057085	-0.0699752	-0.0923504	-0.0631058	-0.0602008
	202.6	0.0235395	0.0939117	0.207726	0.396239	0.617782	0.843066				202.6	0.0606311	0.0721199	0.0569335	0.0365953	-0.0397393	0.0688044				202.6	-0.0445135	-0.0584782	-0.0696872	-0.0921849	-0.0635677	-0.0599339
	202.8	0.0227552	0.0928179	0.208136	0.39646	0.617467	0.843714				202.8	0.0601285	0.0728151	0.0570859	0.0366348	-0.0396413	0.0689318				202.8	-0.045025	-0.0598321	-0.0694642	-0.092026	-0.0635565	-0.0595898
	203	0.0223947	0.0917403	0.20826	0.396783	0.617385	0.844618				203	0.0598697	0.0731543	0.0572447	0.0366293	-0.0395793	0.0689156				203	-0.0454224	-0.0610889	-0.0692696	-0.091675	-0.0631225	-0.0591437
	203.2	0.0225145	0.0907231	0.208102	0.397199	0.617498	0.845385				203.2	0.0598045	0.0729366	0.057637	0.0367661	-0.0396236	0.0689046				203.2	-0.0453849	-0.0619729	-0.0692932	-0.0913068	-0.0624556	-0.0588602
	203.4	0.0230267	0.089871	0.207933	0.39773	0.617694	0.84592				203.4	0.0597977	0.0722035	0.0580465	0.0369996	-0.0398822	0.0689636				203.4	-0.0448767	-0.0624767	-0.0693912	-0.0908076	-0.0616017	-0.0588015
	203.6	0.0238733	0.0893433	0.207735	0.398121	0.617798	0.846223				203.6	0.0596586	0.0711722	0.0585543	0.037399	-0.0404642	0.0690391				203.6	-0.0438214	-0.0626371	-0.0698083	-0.0903769	-0.0607225	-0.0589072
	203.8	0.0247275	0.0891349	0.207641	0.398497	0.617749	0.846208				203.8	0.0595425	0.0699123	0.0591187	0.0379197	-0.0409167	0.0690526				203.8	-0.042639	-0.0625205	-0.0703803	-0.0900317	-0.0602014	-0.0591394
	204	0.0253647	0.0893962	0.207657	0.398929	0.617716	0.845986				204	0.0594808	0.0686396	0.0596951	0.0385154	-0.0409764	0.0692059				204	-0.0415231	-0.0620972	-0.0709921	-0.0898035	-0.0600256	-0.0594849
	204.2	0.0257115	0.0900065	0.207819	0.399405	0.617659	0.845722				204.2	0.059603	0.0675563	0.0600597	0.038862	-0.0405994	0.0695364				204.2	-0.0407425	-0.0615176	-0.0714949	-0.0895132	-0.0602052	-0.0599083
	204.4	0.0257713	0.0908851	0.207844	0.399773	0.61766	0.845586				204.4	0.0598979	0.0667546	0.060215	0.0390656	-0.0398766	0.0701018				204.4	-0.0404393	-0.0608646	-0.0720301	-0.0894037	-0.0606771	-0.0602808
	204.6	0.0256944	0.0919686	0.207832	0.400113	0.617817	0.845472				204.6	0.0603604	0.0661974	0.0600619	0.0392031	-0.0387884	0.0708408				204.6	-0.0406411	-0.0601301	-0.072285	-0.0893833	-0.0612594	-0.0607019
	204.8	0.025746	0.0932749	0.207759	0.400423	0.618287	0.845514				204.8	0.0608831	0.0657975	0.0598005	0.0394658	-0.0377238	0.0716126				204.8	-0.0411149	-0.0591267	-0.0723284	-0.0894603	-0.0616202	-0.0611097
	205	0.0260016	0.0946344	0.20777	0.400598	0.61886	0.845589				205	0.0612574	0.0653219	0.0594516	0.0397004	-0.0368554	0.072277				205	-0.0415743	-0.0577943	-0.0720911	-0.0895873	-0.0618131	-0.0615578
	205.2	0.0263642	0.0959184	0.207785	0.400566	0.619459	0.845694				205.2	0.0613637	0.0647401	0.059245	0.0400321	-0.0363115	0.072682				205.2	-0.0419524	-0.0563455	-0.0717857	-0.090032	-0.061732	-0.0618302
	205.4	0.02658	0.0969639	0.208074	0.400441	0.620024	0.845799				205.4	0.0612813	0.0642453	0.0591967	0.0402998	-0.0360264	0.0728984				205.4	-0.0422511	-0.055045	-0.0711906	-0.0906379	-0.0614288	-0.0619295
	205.6	0.0266513	0.0976808	0.208592	0.400198	0.620548	0.846022				205.6	0.0611033	0.0639142	0.0593928	0.0405902	-0.0361353	0.0729379				205.6	-0.0423729	-0.0539933	-0.070548	-0.0914392	-0.0609367	-0.0617364
	205.8	0.0264697	0.0979605	0.209336	0.40007	0.621067	0.846394				205.8	0.0608761	0.0636856	0.0596868	0.040684	-0.0366325	0.0729275				205.8	-0.0425142	-0.0533291	-0.0697625	-0.0921763	-0.0603041	-0.0613417
	206	0.0262617	0.0978727	0.210047	0.39995	0.621705	0.846948				206	0.0608041	0.0636457	0.060104	0.0406177	-0.0373567	0.0730002				206	-0.0427087	-0.0531523	-0.0691227	-0.0928597	-0.0595316	-0.0608391
	206.2	0.0260581	0.09754	0.21067	0.399904	0.622511	0.84773				206.2	0.0609613	0.0637388	0.0602339	0.0402819	-0.0381159	0.0732387				206.2	-0.0429732	-0.0533956	-0.0684031	-0.0932824	-0.0585828	-0.0603841
	206.4	0.02617	0.0971788	0.211115	0.399598	0.623453	0.848587				206.4	0.0612195	0.063826	0.0602225	0.03993	-0.0390064	0.0734964				206.4	-0.0430797	-0.0538601	-0.0679236	-0.0935933	-0.0574183	-0.0600355
	206.6	0.0265868	0.0967038	0.211365	0.399365	0.624518	0.849346				206.6	0.0615707	0.0637752	0.0601374	0.0394612	-0.0400003	0.0738348				206.6	-0.0430253	-0.054463	-0.0677371	-0.0937655	-0.0561882	-0.0598508
	206.8	0.0273055	0.0962373	0.211356	0.398972	0.625487	0.849756				206.8	0.0618534	0.0636592	0.0601341	0.039017	-0.0409514	0.0742737				206.8	-0.0426348	-0.0551327	-0.0679986	-0.0940921	-0.0552468	-0.0598309
	207	0.0280769	0.0958132	0.211106	0.398598	0.626178	0.84999				207	0.0619395	0.0635224	0.0600905	0.0385279	-0.0419879	0.0746473				207	-0.0420531	-0.0558617	-0.0684715	-0.0943633	-0.0545468	-0.0597793
	207.2	0.0289087	0.0953644	0.210621	0.398219	0.626442	0.85004				207.2	0.0618434	0.0634055	0.0601291	0.0382627	-0.0430536	0.0749873				207.2	-0.0412301	-0.0566928	-0.0691713	-0.0947515	-0.0542839	-0.059685
	207.4	0.0296788	0.0947938	0.209917	0.39816	0.626308	0.849907				207.4	0.0617336	0.0632606	0.0602437	0.0380081	-0.0437124	0.0753008				207.4	-0.0404366	-0.0575176	-0.0700004	-0.0950444	-0.0546456	-0.0596618
	207.6	0.0304069	0.0942474	0.209067	0.398179	0.625743	0.849646				207.6	0.0615783	0.063297	0.0604441	0.0378498	-0.0438487	0.0756937				207.6	-0.0396364	-0.0583972	-0.070949	-0.095291	-0.0556602	-0.0597319
	207.8	0.0310594	0.0937977	0.208166	0.398319	0.624929	0.849434				207.8	0.0612961	0.063624	0.0605108	0.0377113	-0.0435427	0.0761109				207.8	-0.0388441	-0.0592739	-0.0718991	-0.0951826	-0.0570585	-0.0598543
	208	0.0317386	0.0934741	0.207233	0.398495	0.623997	0.849282				208	0.0607545	0.0643352	0.0604492	0.037649	-0.0429135	0.0765589				208	-0.0378841	-0.060109	-0.0728052	-0.0949136	-0.058648	-0.0600298
	208.2	0.0323944	0.0933857	0.206426	0.398543	0.623153	0.849197				208.2	0.059858	0.0652705	0.0605065	0.0375902	-0.0421443	0.0769177				208.2	-0.0368557	-0.0606771	-0.0736399	-0.0945033	-0.0601324	-0.060333
	208.4	0.0329654	0.09349	0.20582	0.398438	0.622339	0.849211				208.4	0.0587367	0.0663411	0.0607804	0.0377584	-0.0415946	0.0770311				208.4	-0.0358648	-0.0609419	-0.0744264	-0.0941563	-0.0613784	-0.0605834
	208.6	0.0331784	0.0935955	0.205427	0.398208	0.621538	0.849177				208.6	0.0574787	0.0673329	0.0612143	0.0380506	-0.0412126	0.0768592				208.6	-0.0352894	-0.0609346	-0.0750609	-0.0938486	-0.0624516	-0.0608906
	208.8	0.0330111	0.0935993	0.205271	0.39777	0.620723	0.849152				208.8	0.0563825	0.0681979	0.061885	0.0382687	-0.040979	0.0764672				208.8	-0.0351375	-0.0608461	-0.0756103	-0.0937319	-0.063296	-0.0611512
	209	0.0323901	0.093557	0.205368	0.397321	0.619994	0.849085				209	0.0556377	0.0688015	0.0627453	0.0382318	-0.0408852	0.0759974				209	-0.0354119	-0.060627	-0.0761054	-0.093694	-0.0639139	-0.0614544
	209.2	0.0313539	0.0935527	0.205661	0.396945	0.619327	0.848909				209.2	0.0551652	0.0691603	0.0635678	0.0379868	-0.0408623	0.075686				209.2	-0.0359627	-0.0602451	-0.0765541	-0.0937338	-0.0644179	-0.0618251
	209.4	0.0299141	0.0936466	0.20609	0.396729	0.618764	0.848629				209.4	0.05476	0.0692307	0.0641302	0.0375444	-0.0407945	0.0756583				209.4	-0.0367575	-0.0597359	-0.076763	-0.0936879	-0.0648061	-0.0624027
	209.6	0.0283865	0.0939938	0.206741	0.396446	0.618515	0.848336				209.6	0.0545256	0.0692589	0.0643302	0.0371837	-0.0406718	0.075812				209.6	-0.0375607	-0.0591926	-0.0766695	-0.0937153	-0.0648995	-0.0630994
	209.8	0.0269115	0.094464	0.207457	0.396321	0.618519	0.847982				209.8	0.0544555	0.0691999	0.0641976	0.0370582	-0.0405541	0.0761182				209.8	-0.0384164	-0.0587571	-0.0763598	-0.0938208	-0.0647915	-0.0638769
	210	0.0255989	0.0949975	0.208277	0.396114	0.618809	0.847585				210	0.0544281	0.0690545	0.0640131	0.0372143	-0.0404291	0.0764042				210	-0.0393278	-0.0584736	-0.0760536	-0.0941155	-0.0646116	-0.0644863
	210.2	0.0245136	0.0954334	0.209095	0.396158	0.619383	0.847297				210.2	0.0548064	0.0687079	0.0637325	0.0373667	-0.0403726	0.0764535				210.2	-0.0404753	-0.0582619	-0.0756865	-0.0944838	-0.0643075	-0.0647534
	210.4	0.0237468	0.0956903	0.209887	0.396248	0.620097	0.847231				210.4	0.0557232	0.0682281	0.0634015	0.0374654	-0.0405024	0.0761598				210.4	-0.0417314	-0.0581494	-0.0752423	-0.0950607	-0.0638243	-0.0645522
	210.6	0.0233661	0.0957806	0.210476	0.396556	0.62061	0.847411				210.6	0.0569865	0.0674386	0.0631212	0.0372947	-0.040778	0.0756144				210.6	-0.0428851	-0.0579708	-0.0747111	-0.0954392	-0.063216	-0.0639899
	210.8	0.0234466	0.0956632	0.21099	0.396893	0.621038	0.847685				210.8	0.0583223	0.0664794	0.0629048	0.0370266	-0.0410029	0.0749566				210.8	-0.0436854	-0.0577257	-0.0740872	-0.095723	-0.0626311	-0.0633452
	211	0.0240037	0.0953024	0.211425	0.397326	0.621377	0.847896				211	0.059795	0.0655333	0.062659	0.0367336	-0.0410508	0.0742686				211	-0.0441493	-0.0574909	-0.0733854	-0.0958924	-0.0621702	-0.0628504
	211.2	0.0250309	0.0947955	0.21181	0.397684	0.621545	0.848056				211.2	0.0610988	0.0649602	0.062351	0.0365707	-0.0409511	0.0736275				211.2	-0.044031	-0.0576129	-0.0726488	-0.0958946	-0.0618955	-0.062405
	211.4	0.0264129	0.0944163	0.212115	0.398096	0.621749	0.848205				211.4	0.0621364	0.0646668	0.061989	0.0364871	-0.0407713	0.0732317				211.4	-0.043409	-0.0579751	-0.0718902	-0.0956107	-0.0617132	-0.0621045
	211.6	0.0280727	0.0940783	0.212402	0.39843	0.62211	0.848345				211.6	0.0628573	0.0646197	0.0617037	0.036489	-0.0406906	0.0729922				211.6	-0.042395	-0.0585609	-0.0712941	-0.0954278	-0.0615734	-0.0619016
	211.8	0.0297601	0.0938499	0.212641	0.398509	0.622469	0.848512				211.8	0.0632553	0.0646455	0.0616849	0.0365322	-0.0408437	0.0728559				211.8	-0.0411557	-0.0590633	-0.0709865	-0.09548	-0.0614252	-0.0617353
	212	0.0312443	0.0936413	0.212722	0.398318	0.622564	0.848713				212	0.0633743	0.0647066	0.0617943	0.0366947	-0.0411153	0.0726499				212	-0.0398617	-0.0594544	-0.0709082	-0.0958175	-0.061422	-0.0615029
	212.2	0.0323939	0.0933715	0.212656	0.397879	0.622588	0.848928				212.2	0.0632468	0.0646259	0.0621213	0.0368031	-0.0413322	0.0724065				212.2	-0.0387211	-0.0596476	-0.0710914	-0.096237	-0.0615601	-0.0613101
	212.4	0.0333339	0.0930038	0.212485	0.397304	0.622612	0.849093				212.4	0.0628729	0.0644429	0.0625743	0.0367691	-0.0414853	0.0720593				212.4	-0.037649	-0.0597576	-0.0715111	-0.0966505	-0.0618155	-0.0611101
	212.6	0.0338498	0.0926905	0.212188	0.396839	0.622636	0.849129				212.6	0.0623437	0.0641877	0.0628491	0.036767	-0.0415187	0.0717197				212.6	-0.0368148	-0.0597666	-0.0719564	-0.0969385	-0.0621726	-0.0608412
	212.8	0.0338187	0.0926602	0.211817	0.39675	0.622578	0.849058				212.8	0.0617138	0.0639597	0.0627124	0.0368379	-0.0412682	0.0714312				212.8	-0.0362007	-0.0597089	-0.0722139	-0.096826	-0.0626812	-0.0604631
	213	0.033321	0.0929772	0.211534	0.39704	0.622614	0.849035				213	0.0610717	0.0637601	0.0622185	0.0367625	-0.0408643	0.0712255				213	-0.0359512	-0.0596024	-0.0723068	-0.0961146	-0.063163	-0.059953
	213.2	0.0325078	0.0936547	0.211368	0.397447	0.622753	0.849066				213.2	0.0605731	0.0636442	0.0614691	0.0367225	-0.0404093	0.0711885				213.2	-0.0360727	-0.0594091	-0.0723583	-0.0952693	-0.0636425	-0.0594303
	213.4	0.031415	0.0946618	0.211257	0.397999	0.622931	0.849087				213.4	0.0602313	0.0636989	0.0607466	0.0366544	-0.0398746	0.0713967				213.4	-0.0366035	-0.0591188	-0.0725622	-0.0944256	-0.0641528	-0.0589477
	213.6	0.0301942	0.0959052	0.211251	0.398501	0.623132	0.849251				213.6	0.0599426	0.0638865	0.0602795	0.0363354	-0.0392932	0.0717304				213.6	-0.0373502	-0.0587138	-0.072936	-0.0936168	-0.0646822	-0.0585096
	213.8	0.0291388	0.0971098	0.211366	0.399021	0.623392	0.849563				213.8	0.0600805	0.0641866	0.0600864	0.0357299	-0.0387423	0.0719764				213.8	-0.0383913	-0.0582032	-0.0733181	-0.0928497	-0.065066	-0.058164
	214	0.0284045	0.0981211	0.211529	0.399472	0.623621	0.849942				214	0.0604934	0.0645008	0.0602815	0.0350798	-0.0381849	0.0723009				214	-0.0393884	-0.0576299	-0.0736722	-0.0923744	-0.0653268	-0.0580239
	214.2	0.0279892	0.0988447	0.211569	0.400121	0.623839	0.850166				214.2	0.060912	0.0649208	0.0608843	0.0344726	-0.0376476	0.0726789				214.2	-0.0401938	-0.0570916	-0.0740436	-0.0919934	-0.065342	-0.0581237
	214.4	0.0277102	0.0991136	0.211665	0.400627	0.62404	0.850242				214.4	0.0613092	0.0654443	0.0617177	0.0341614	-0.0371017	0.0730883				214.4	-0.0408469	-0.0567421	-0.0742548	-0.0920413	-0.0652231	-0.0584478
	214.6	0.0275883	0.0988909	0.211791	0.400968	0.624202	0.850124				214.6	0.0619762	0.0661917	0.0625855	0.0343266	-0.0365103	0.0735632				214.6	-0.0414442	-0.0567503	-0.074291	-0.092559	-0.0650342	-0.058987
	214.8	0.027571	0.0984268	0.211892	0.400998	0.62419	0.849897				214.8	0.0626994	0.0671302	0.0634047	0.0347932	-0.035938	0.0743071				214.8	-0.0419371	-0.0571975	-0.0743069	-0.0934298	-0.064961	-0.0597065
	215	0.0275669	0.0980126	0.212097	0.400901	0.62415	0.849595				215	0.0635142	0.0680003	0.0640784	0.035382	-0.0355466	0.0752042				215	-0.0424708	-0.0577503	-0.0741624	-0.0944994	-0.0648817	-0.0605351
	215.2	0.0275864	0.0977274	0.212504	0.4007	0.623882	0.849386				215.2	0.0643298	0.0686659	0.0646314	0.0360791	-0.0353789	0.0761051				215.2	-0.0430133	-0.05819	-0.0738996	-0.0957547	-0.0649647	-0.0612788
	215.4	0.0277285	0.097404	0.21287	0.400593	0.62329	0.849285				215.4	0.0650427	0.0692153	0.0649423	0.0367792	-0.0354412	0.0769165				215.4	-0.0434382	-0.0585768	-0.0736446	-0.0969526	-0.0651251	-0.0618986
	215.6	0.0278674	0.0970546	0.21313	0.400723	0.622425	0.849325				215.6	0.0654585	0.0697315	0.0651234	0.0374607	-0.0357054	0.0774728				215.6	-0.0438181	-0.0589876	-0.0735324	-0.0978851	-0.0653827	-0.0623375
	215.8	0.0281652	0.0965055	0.213381	0.401167	0.621582	0.849426				215.8	0.0656854	0.0701283	0.0652983	0.0381231	-0.0362803	0.0777111				215.8	-0.0441801	-0.0594524	-0.0735307	-0.0984614	-0.0654749	-0.0625052
	216	0.0286327	0.0957929	0.213525	0.401864	0.620718	0.849443				216	0.0657995	0.0706262	0.0653909	0.0389219	-0.0371064	0.0777648				216	-0.0444849	-0.060134	-0.0736686	-0.0987593	-0.0654662	-0.0625716
	216.2	0.0289782	0.0949664	0.21355	0.402494	0.619925	0.849392				216.2	0.0660903	0.0710951	0.065156	0.0397786	-0.0379629	0.077753				216.2	-0.0449001	-0.0609697	-0.0738196	-0.0989163	-0.0653371	-0.062536
	216.4	0.028978	0.0943671	0.213483	0.403065	0.619291	0.849392				216.4	0.0665529	0.0714849	0.0646875	0.0404951	-0.0387757	0.0775621				216.4	-0.0454211	-0.0617337	-0.0739771	-0.0988108	-0.0651424	-0.0623343
	216.6	0.0287563	0.0939681	0.213347	0.403425	0.61889	0.849425				216.6	0.0671193	0.0716429	0.0640032	0.0408152	-0.0396189	0.0772972				216.6	-0.0460881	-0.0622951	-0.0740626	-0.0984847	-0.064847	-0.061989
	216.8	0.0282353	0.0938967	0.213001	0.403496	0.618664	0.849387				216.8	0.0675126	0.07172	0.0631557	0.0408904	-0.0403769	0.0770824				216.8	-0.0467861	-0.0626257	-0.0740834	-0.0983017	-0.0645861	-0.0618017
	217	0.0274872	0.0941431	0.212432	0.403216	0.61858	0.849361				217	0.0676001	0.0716763	0.062443	0.0405823	-0.0410196	0.0768475				217	-0.0474117	-0.0627196	-0.0741595	-0.0983036	-0.0643806	-0.0617024
	217.2	0.0268613	0.0946012	0.211747	0.402801	0.61856	0.849347				217.2	0.067347	0.0715908	0.0620267	0.0398858	-0.0417241	0.0764704				217.2	-0.0476752	-0.0627112	-0.0742049	-0.0981876	-0.0642468	-0.0616895
	217.4	0.0265887	0.0951726	0.211139	0.402261	0.618615	0.849207				217.4	0.0670039	0.0714884	0.0618488	0.0389198	-0.0423913	0.0760434				217.4	-0.0475706	-0.0626654	-0.0740995	-0.0978576	-0.0641673	-0.0617757
	217.6	0.0266008	0.0957988	0.210659	0.40178	0.618712	0.848879				217.6	0.0666714	0.071358	0.0619118	0.0378018	-0.0430537	0.0757289				217.6	-0.0470216	-0.0625589	-0.0739265	-0.0973883	-0.064134	-0.0619723
	217.8	0.0267776	0.0963675	0.210317	0.401441	0.618874	0.848363				217.8	0.0663814	0.071178	0.0621166	0.0365542	-0.0436838	0.0754266				217.8	-0.0460866	-0.0623385	-0.073766	-0.0967526	-0.0640364	-0.0621566
	218	0.027087	0.096813	0.210203	0.400966	0.619102	0.84773				218	0.0662152	0.0710059	0.0622033	0.0353624	-0.0441138	0.0751861				218	-0.0449617	-0.0620998	-0.0734458	-0.0960994	-0.063926	-0.0622662
	218.2	0.027408	0.0970466	0.210195	0.400413	0.619435	0.847012				218.2	0.0662372	0.0708901	0.0621249	0.0343197	-0.0442546	0.0750222				218.2	-0.043916	-0.0619173	-0.0731544	-0.0954301	-0.0638564	-0.0623368
	218.4	0.0276814	0.0970897	0.210191	0.399913	0.619719	0.846406				218.4	0.066195	0.0707574	0.0619509	0.0333476	-0.0442227	0.074914				218.4	-0.0430789	-0.0618034	-0.0730082	-0.0947341	-0.0639999	-0.0623279
	218.6	0.0278155	0.0969764	0.210275	0.399522	0.62004	0.846102				218.6	0.065923	0.0705656	0.0617351	0.0326212	-0.0439978	0.0746898				218.6	-0.0424083	-0.06179	-0.0729334	-0.0940612	-0.0642436	-0.0621455
	218.8	0.027858	0.0967109	0.210456	0.399209	0.620216	0.846302				218.8	0.0655138	0.0703677	0.0615511	0.0321267	-0.0437083	0.0744498				218.8	-0.0420417	-0.0619809	-0.0729568	-0.0934406	-0.0647529	-0.0617478
	219	0.0278711	0.0961422	0.210613	0.399181	0.620256	0.846908				219	0.0651053	0.07013	0.0615169	0.0318889	-0.0433376	0.0742342				219	-0.0418981	-0.0622665	-0.0733265	-0.0927738	-0.0654015	-0.061275
	219.2	0.0278965	0.0954769	0.210929	0.399378	0.620117	0.847881				219.2	0.0645855	0.0699036	0.0617098	0.0319625	-0.0430254	0.0740564				219.2	-0.0418771	-0.0624661	-0.0738915	-0.0922689	-0.0660314	-0.060784
	219.4	0.027999	0.0945988	0.211413	0.399644	0.619998	0.848912				219.4	0.064141	0.0696438	0.0620375	0.0325625	-0.0429173	0.0740294				219.4	-0.0418933	-0.0625512	-0.0745499	-0.0921831	-0.0663244	-0.0604313
	219.6	0.0280818	0.0937382	0.211987	0.399858	0.619902	0.849866				219.6	0.0639313	0.0694917	0.0623326	0.0335655	-0.0430756	0.0742662				219.6	-0.0420377	-0.0624914	-0.0752152	-0.092513	-0.0663018	-0.0603605
	219.8	0.0280094	0.0929343	0.212576	0.399949	0.620065	0.850768				219.8	0.0638897	0.0692009	0.0625978	0.0349548	-0.0433157	0.0746097				219.8	-0.0423775	-0.0620592	-0.0758335	-0.0931493	-0.0659187	-0.0603754
	220	0.0276437	0.0922011	0.213186	0.399997	0.62029	0.851662				220	0.0636447	0.0689533	0.0629107	0.0366476	-0.0436911	0.0749042				220	-0.0427956	-0.0615191	-0.0762022	-0.0940201	-0.0653347	-0.0603427
	220.2	0.0270675	0.0914973	0.213622	0.399912	0.620599	0.852319				220.2	0.0632642	0.0687609	0.0633414	0.0386336	-0.0441614	0.0752163				220.2	-0.043322	-0.061111	-0.0763529	-0.0952041	-0.0646062	-0.0603566
	220.4	0.026236	0.0910053	0.213974	0.399637	0.620847	0.852767				220.4	0.062731	0.0686532	0.0638533	0.0407402	-0.0446369	0.0756024				220.4	-0.0440382	-0.060868	-0.0762316	-0.0966758	-0.0638596	-0.0605533
	220.6	0.0254374	0.0908697	0.214248	0.399111	0.620865	0.853007				220.6	0.0620522	0.0684418	0.0645445	0.042795	-0.044885	0.0759496				220.6	-0.0446527	-0.0606118	-0.0759388	-0.0982828	-0.0632184	-0.0608129
	220.8	0.0247207	0.0910687	0.21457	0.398531	0.620613	0.852873				220.8	0.061305	0.0684228	0.0651917	0.0444476	-0.0451336	0.0762163				220.8	-0.0449263	-0.0605637	-0.0753893	-0.0995709	-0.062621	-0.0612403
	221	0.0241861	0.0916894	0.215008	0.397964	0.620305	0.852454				221	0.0608201	0.068587	0.0656553	0.045571	-0.0452446	0.0764698				221	-0.0449625	-0.0605369	-0.074666	-0.100471	-0.0620461	-0.0617847
	221.2	0.0237688	0.0927464	0.215648	0.397654	0.620159	0.851894				221.2	0.0606947	0.0689164	0.0659089	0.0460352	-0.0451675	0.0766667				221.2	-0.0449487	-0.0603151	-0.0738432	-0.10091	-0.061489	-0.0622893
	221.4	0.0236183	0.0941668	0.216255	0.397624	0.620303	0.85126				221.4	0.0606895	0.0694378	0.0660553	0.0458822	-0.0448004	0.0767619				221.4	-0.0447829	-0.0598802	-0.0731865	-0.100878	-0.0609669	-0.0626645
	221.6	0.0237099	0.095498	0.216769	0.397702	0.620902	0.850601				221.6	0.0607569	0.0701726	0.0660168	0.0453414	-0.0443223	0.0768388				221.6	-0.0447316	-0.0596277	-0.07272	-0.100676	-0.0603857	-0.0629968
	221.8	0.0239495	0.0966028	0.217103	0.397803	0.621726	0.850015				221.8	0.0609947	0.0708944	0.0659875	0.0448473	-0.0435467	0.0768617				221.8	-0.0448651	-0.059554	-0.0726043	-0.100804	-0.0599124	-0.0632577
	222	0.0242722	0.0974772	0.217172	0.397952	0.622526	0.84955				222	0.0611824	0.0716013	0.0660424	0.0443964	-0.0426391	0.0769215				222	-0.0450081	-0.0597049	-0.0728662	-0.10125	-0.0596465	-0.0634542
	222.2	0.0245492	0.0980931	0.216922	0.398092	0.623099	0.849214				222.2	0.0611421	0.0721779	0.0661487	0.0440859	-0.0416852	0.0771529				222.2	-0.0449428	-0.0601309	-0.0735004	-0.101889	-0.0596116	-0.0637662
	222.4	0.0248366	0.0984437	0.216466	0.398175	0.623373	0.849198				222.4	0.0611793	0.0725929	0.0662868	0.0439197	-0.0408429	0.0775638				222.4	-0.0447349	-0.060745	-0.074286	-0.102671	-0.0597619	-0.0640957
	222.6	0.0251884	0.0985588	0.215918	0.398363	0.623257	0.849482				222.6	0.0613023	0.0727564	0.0665983	0.0439401	-0.0400666	0.0780822				222.6	-0.0443447	-0.0612202	-0.0751662	-0.103377	-0.0601049	-0.0644256
	222.8	0.0258242	0.0985663	0.215402	0.398656	0.62287	0.850041				222.8	0.0613917	0.0728672	0.0668449	0.0438778	-0.0396096	0.0787065				222.8	-0.0436414	-0.0616345	-0.0758706	-0.103824	-0.0604366	-0.0646613
	223	0.026639	0.0984861	0.214896	0.399081	0.622356	0.850608				223	0.0615219	0.0728779	0.0669476	0.0438375	-0.0395203	0.0794057				223	-0.0428278	-0.0619506	-0.0763829	-0.103924	-0.0607108	-0.0649374
	223.2	0.027653	0.0983305	0.214512	0.399486	0.621846	0.851288				223.2	0.0618133	0.0728012	0.0669035	0.0436163	-0.0395961	0.0800534				223.2	-0.0420427	-0.062155	-0.0766234	-0.103688	-0.0609655	-0.0650517
	223.4	0.0286603	0.09791	0.214178	0.399823	0.621439	0.851887				223.4	0.0620204	0.0724893	0.0668906	0.0432094	-0.0396727	0.0806484				223.4	-0.0412866	-0.0622359	-0.0766947	-0.103188	-0.061245	-0.0650626
	223.6	0.0295317	0.0972485	0.213831	0.400139	0.621114	0.852239				223.6	0.0621822	0.0722051	0.0669303	0.0425958	-0.0397441	0.0811806				223.6	-0.0405055	-0.0625075	-0.0765817	-0.102528	-0.0616104	-0.0649429
	223.8	0.030111	0.0964616	0.213486	0.40032	0.62089	0.852239				223.8	0.0624905	0.0719146	0.0672074	0.0420319	-0.0396878	0.0816877				223.8	-0.0400113	-0.0628309	-0.0764047	-0.101889	-0.0620804	-0.0648928
	224	0.0304129	0.0956521	0.213228	0.400177	0.620692	0.852104				224	0.0628318	0.0714919	0.0676568	0.0413049	-0.039583	0.0820642				224	-0.0397783	-0.063127	-0.0761657	-0.101319	-0.0625357	-0.0647929
	224.2	0.0305776	0.0949712	0.213024	0.399824	0.620482	0.851844				224.2	0.0630418	0.0709432	0.0682005	0.0404518	-0.0395418	0.0822001				224.2	-0.0395928	-0.0632886	-0.0759522	-0.100838	-0.0629905	-0.0646178
	224.4	0.0305312	0.0944684	0.21287	0.399575	0.620301	0.8515				224.4	0.0632358	0.0706234	0.0685576	0.0393719	-0.0397894	0.0820614				224.4	-0.039595	-0.063513	-0.0758096	-0.100214	-0.0634255	-0.0643443
	224.6	0.0304398	0.094397	0.21283	0.399502	0.620274	0.851234				224.6	0.0635089	0.0706064	0.0687763	0.0381941	-0.040058	0.081694				224.6	-0.0399299	-0.0634933	-0.0758638	-0.099514	-0.0638262	-0.0639503
	224.8	0.0303109	0.0946796	0.212923	0.399509	0.620423	0.851025				224.8	0.0636111	0.0708233	0.068916	0.0367637	-0.0403881	0.0811893				224.8	-0.0404163	-0.0632808	-0.0761348	-0.0987167	-0.0641759	-0.0634469
	225	0.03034	0.0951885	0.213118	0.399555	0.620813	0.850889				225	0.0634841	0.0711317	0.0690617	0.0353615	-0.0406822	0.0805611				225	-0.0408664	-0.062898	-0.0766276	-0.0979749	-0.0644708	-0.0628869
	225.2	0.030398	0.0956727	0.21345	0.39949	0.62132	0.850825				225.2	0.0633281	0.0714308	0.0691888	0.0342783	-0.0408634	0.0799539				225.2	-0.0414239	-0.0624787	-0.0772259	-0.097604	-0.0646541	-0.0623986
	225.4	0.0304728	0.0964172	0.213829	0.399237	0.621711	0.850839				225.4	0.063186	0.0716395	0.069356	0.0339491	-0.0407011	0.0793473				225.4	-0.0419526	-0.0618778	-0.0779372	-0.0978746	-0.0647525	-0.0619575
	225.6	0.0304405	0.0973024	0.214104	0.398766	0.621868	0.851002				225.6	0.0628187	0.0716249	0.0695473	0.0343251	-0.0405584	0.0788799				225.6	-0.04222	-0.0611928	-0.0788217	-0.0986149	-0.0646934	-0.061634
	225.8	0.0304666	0.098239	0.214152	0.398325	0.621851	0.851516				225.8	0.0623916	0.0713592	0.0696843	0.035552	-0.0404516	0.0785232				225.8	-0.0422997	-0.0605069	-0.0798482	-0.0997334	-0.0645131	-0.0613645
	226	0.0304655	0.0991726	0.213995	0.397915	0.621715	0.85243				226	0.0622565	0.0709978	0.0697578	0.0373797	-0.0403605	0.0782427				226	-0.0424372	-0.0599488	-0.0808612	-0.101179	-0.0642526	-0.061045
	226.2	0.0305047	0.10003	0.213668	0.39762	0.621402	0.85349				226.2	0.0621575	0.070809	0.0697755	0.0395467	-0.0404469	0.077933				226.2	-0.0425982	-0.0596453	-0.0817201	-0.102606	-0.063936	-0.0607
	226.4	0.0306595	0.100652	0.213225	0.397503	0.620922	0.854524				226.4	0.0620646	0.0707453	0.0696755	0.0416307	-0.0407735	0.077596				226.4	-0.0425863	-0.0595475	-0.0823401	-0.103743	-0.0636926	-0.0603499
	226.6	0.0307602	0.100854	0.212699	0.397809	0.620369	0.855402				226.6	0.0620399	0.0707552	0.0692576	0.0435225	-0.0412523	0.0771688				226.6	-0.0425547	-0.0596413	-0.0825555	-0.104457	-0.0635652	-0.0600662
	226.8	0.0306359	0.100564	0.212162	0.398439	0.619885	0.855994				226.8	0.0621325	0.0708071	0.0687578	0.0450938	-0.0416775	0.076732				226.8	-0.0425471	-0.0598416	-0.082519	-0.104894	-0.0635758	-0.0598996
	227	0.0303074	0.099975	0.211615	0.399376	0.619533	0.856032				227	0.0621274	0.0708526	0.068276	0.0463612	-0.042265	0.0764485				227	-0.0425176	-0.0599732	-0.0822916	-0.105122	-0.0636445	-0.0600111
	227.2	0.0298187	0.0993263	0.211091	0.400685	0.619492	0.855598				227.2	0.0622601	0.0708418	0.0679277	0.0472799	-0.0429512	0.0763668				227.2	-0.0425803	-0.0599811	-0.0819897	-0.105069	-0.0637388	-0.0603247
	227.4	0.0291049	0.0985526	0.210745	0.402119	0.619662	0.854945				227.4	0.0624532	0.0707492	0.0678242	0.0479639	-0.043779	0.0764801				227.4	-0.0429192	-0.0599292	-0.0816385	-0.104998	-0.0637517	-0.0608566
	227.6	0.0282764	0.0977359	0.210522	0.403275	0.619938	0.854215				227.6	0.0626845	0.0706086	0.0679968	0.0480228	-0.0446683	0.0767843				227.6	-0.0434878	-0.059934	-0.0813602	-0.105058	-0.0637412	-0.0614711
	227.8	0.027493	0.0969529	0.210424	0.404339	0.620221	0.853481				227.8	0.0628003	0.0703748	0.0681004	0.0473254	-0.0457761	0.0771996				227.8	-0.0441692	-0.0599365	-0.0809943	-0.104919	-0.0637309	-0.062164
	228	0.0266574	0.0960929	0.210445	0.405485	0.620383	0.852793				228	0.0628697	0.0702999	0.067876	0.0459002	-0.0469002	0.0776594				228	-0.0449973	-0.0601458	-0.0804727	-0.104276	-0.0637298	-0.0628385
	228.2	0.025789	0.0950866	0.210507	0.406595	0.620251	0.852317				228.2	0.0627484	0.0703641	0.0673816	0.0440357	-0.0479499	0.0781117				228.2	-0.0457777	-0.0606122	-0.0798773	-0.103267	-0.0637261	-0.0633901
	228.4	0.0249386	0.0939268	0.210554	0.407549	0.620034	0.852084				228.4	0.0625053	0.0705413	0.0667161	0.0416524	-0.0488648	0.0785454				228.4	-0.0463672	-0.0614078	-0.0791919	-0.1018	-0.0635768	-0.0637091
	228.6	0.0242477	0.0927464	0.21061	0.408387	0.619843	0.852108				228.6	0.0623069	0.0705965	0.0659906	0.0393172	-0.0496403	0.0788498				228.6	-0.0467214	-0.0623006	-0.0785126	-0.100099	-0.0632501	-0.0638169
	228.8	0.023659	0.0917301	0.2107	0.408855	0.61952	0.852258				228.8	0.0623002	0.070707	0.0653313	0.037343	-0.0501081	0.0790827				228.8	-0.046934	-0.0632795	-0.077929	-0.0985964	-0.0628757	-0.0637615
	229	0.0232418	0.0909437	0.210809	0.408819	0.619171	0.852624				229	0.0623729	0.0707242	0.0648166	0.0360387	-0.0502991	0.0792229				229	-0.0469982	-0.064275	-0.0775237	-0.0977072	-0.062491	-0.0635712
	229.2	0.0229751	0.0902986	0.210957	0.408345	0.618832	0.853182				229.2	0.0625605	0.070564	0.0644264	0.0352172	-0.0502981	0.079248				229.2	-0.0469032	-0.0651737	-0.0772519	-0.0973526	-0.0621834	-0.063278
	229.4	0.0229519	0.0898771	0.211054	0.407609	0.618452	0.853855				229.4	0.0629215	0.0701703	0.0639681	0.0347469	-0.0501713	0.0792002				229.4	-0.0468573	-0.0658837	-0.0770525	-0.0973781	-0.0620743	-0.0629975
	229.6	0.022996	0.0897411	0.211112	0.406737	0.617946	0.854355				229.6	0.0632581	0.0697639	0.0634505	0.0343531	-0.0500163	0.0791148				229.6	-0.0468918	-0.0664648	-0.0768215	-0.0975365	-0.0621096	-0.0628022
	229.8	0.0232769	0.0896388	0.211049	0.405827	0.617416	0.854607				229.8	0.0633967	0.0694525	0.0629327	0.0341297	-0.0499885	0.0789075				229.8	-0.0467761	-0.0670323	-0.0765976	-0.0977293	-0.0620794	-0.0625978
	230	0.0236997	0.0895423	0.210932	0.404985	0.616685	0.854582				230	0.0633877	0.0690657	0.062553	0.0339352	-0.0499851	0.0785861				230	-0.0462573	-0.0672502	-0.0765421	-0.0977227	-0.0621541	-0.0623161
	230.2	0.0242633	0.0896076	0.210747	0.40421	0.61592	0.854267				230.2	0.0633222	0.0687155	0.0622327	0.0337592	-0.0500691	0.078362				230.2	-0.0454922	-0.0670918	-0.0766815	-0.0975979	-0.0622395	-0.0621544
	230.4	0.02482	0.0898049	0.210727	0.403402	0.61526	0.853622				230.4	0.0631976	0.0684792	0.062272	0.0337806	-0.0501464	0.0782105				230.4	-0.0446193	-0.0666431	-0.0770954	-0.0976067	-0.0623906	-0.0621475
	230.6	0.0255274	0.0901128	0.210932	0.402308	0.614904	0.852901				230.6	0.0631065	0.0683039	0.0625948	0.0339813	-0.0501468	0.0782291				230.6	-0.0437656	-0.0658801	-0.0776552	-0.097937	-0.0625549	-0.0622865
	230.8	0.0260895	0.0906391	0.211424	0.401125	0.614973	0.852354				230.8	0.0630278	0.0680685	0.0631592	0.0341428	-0.0499085	0.0783382				230.8	-0.043087	-0.0647657	-0.0781976	-0.0984008	-0.0627489	-0.0624978
	231	0.0264686	0.0913594	0.212052	0.400011	0.615553	0.852065				231	0.0629264	0.0678654	0.0638629	0.0341819	-0.0494742	0.0785977				231	-0.0426834	-0.0634711	-0.0786684	-0.0990234	-0.0628792	-0.0629232
	231.2	0.0265582	0.0921654	0.212745	0.399055	0.616588	0.852013				231.2	0.0628071	0.0676353	0.064593	0.0339097	-0.0487254	0.0788983				231.2	-0.0425198	-0.0622361	-0.078966	-0.0994982	-0.0629941	-0.0634182
	231.4	0.0265226	0.0930343	0.21329	0.398501	0.61796	0.852079				231.4	0.0625703	0.067354	0.0650923	0.0334682	-0.0478365	0.0791954				231.4	-0.0423723	-0.0611232	-0.0791809	-0.0996077	-0.0630111	-0.0639836
	231.6	0.0262405	0.0937376	0.21369	0.398567	0.619342	0.852132				231.6	0.0621465	0.0672053	0.0653915	0.033066	-0.0468298	0.0793578				231.6	-0.0421219	-0.0604569	-0.0793447	-0.0993192	-0.0630338	-0.0644721
	231.8	0.0259802	0.0942715	0.213886	0.399012	0.620563	0.852122				231.8	0.0615983	0.0672746	0.0655377	0.032779	-0.0458897	0.0795317				231.8	-0.0416599	-0.0602907	-0.0795422	-0.0988398	-0.0630126	-0.0649576
	232	0.0257823	0.0945322	0.213986	0.39957	0.621628	0.851984				232	0.061054	0.067661	0.0656795	0.0325869	-0.0449637	0.0797187				232	-0.0411137	-0.0606903	-0.0796449	-0.0981622	-0.0629973	-0.0653712
	232.2	0.0256722	0.094574	0.21405	0.400135	0.622591	0.851634				232.2	0.0605182	0.0681907	0.0659484	0.0328162	-0.0439912	0.0799277				232.2	-0.040538	-0.0612786	-0.0798317	-0.0976405	-0.0631018	-0.0658373
	232.4	0.0255421	0.0944866	0.214236	0.400662	0.623449	0.851194				232.4	0.0600014	0.0688365	0.0663358	0.033378	-0.0427272	0.0800773				232.4	-0.0400595	-0.0618334	-0.0798515	-0.097421	-0.0635504	-0.066187
	232.6	0.0254886	0.0943436	0.214474	0.401297	0.624223	0.850814				232.6	0.0595492	0.0695198	0.0667193	0.0341267	-0.0414783	0.0802564				232.6	-0.0397241	-0.0622359	-0.0796859	-0.0973888	-0.0641801	-0.0664938
	232.8	0.0254697	0.094243	0.214697	0.402027	0.624707	0.850495				232.8	0.0591755	0.0701982	0.0669232	0.0348058	-0.0404489	0.0803985				232.8	-0.0394997	-0.0624691	-0.079314	-0.0974006	-0.0650399	-0.0667711
	233	0.0256781	0.0944022	0.214793	0.402879	0.624929	0.850215				233	0.0588981	0.0707887	0.0668503	0.0354646	-0.0398032	0.0805608				233	-0.0392854	-0.06253	-0.0789411	-0.0974719	-0.0658366	-0.0671135
	233.2	0.0260873	0.0948564	0.214647	0.403944	0.624855	0.850067				233.2	0.0586071	0.071431	0.066539	0.0361549	-0.0396577	0.0806306				233.2	-0.0389554	-0.0625171	-0.0786491	-0.0975705	-0.0663398	-0.0672918
	233.4	0.0267449	0.0953434	0.214264	0.404899	0.624468	0.850089				233.4	0.0584966	0.0720889	0.0662023	0.0368025	-0.0400702	0.0806499				233.4	-0.0384613	-0.0624791	-0.0786456	-0.097686	-0.066329	-0.067276
	233.6	0.0275165	0.0959371	0.213745	0.405336	0.62372	0.850223				233.6	0.0585402	0.0725698	0.0659223	0.0372606	-0.0408914	0.0806548				233.6	-0.0378325	-0.0621985	-0.0789304	-0.097933	-0.0660469	-0.0671393
	233.8	0.0282873	0.0964833	0.213257	0.405252	0.622909	0.850482				233.8	0.0587457	0.0728595	0.0658926	0.0376439	-0.0417949	0.0807114				233.8	-0.0373992	-0.0618018	-0.0794379	-0.0983327	-0.0656819	-0.0669659
	234	0.0287806	0.0968621	0.212914	0.404887	0.622238	0.851029				234	0.0591054	0.07304	0.0661465	0.0379177	-0.0426946	0.0806904				234	-0.0374896	-0.0614302	-0.0800285	-0.0987532	-0.0652917	-0.0665145
	234.2	0.0289769	0.0971769	0.21282	0.404227	0.621788	0.851921				234.2	0.059755	0.0730419	0.0666667	0.0379899	-0.0434297	0.0806838				234.2	-0.0381748	-0.0609901	-0.080506	-0.0992056	-0.0648925	-0.0658826
	234.4	0.0289743	0.0977085	0.212903	0.403691	0.621591	0.853058				234.4	0.0604414	0.0729317	0.0671561	0.037922	-0.044172	0.0807056				234.4	-0.0391264	-0.0605677	-0.0807686	-0.0995677	-0.0644614	-0.0651773
	234.6	0.0288405	0.0983906	0.212961	0.403444	0.621781	0.854204				234.6	0.0611924	0.0727805	0.0676101	0.0379248	-0.0446342	0.0807584				234.6	-0.0401862	-0.0602858	-0.0809665	-0.0999281	-0.0639604	-0.064575
	234.8	0.0285333	0.0991776	0.21297	0.403423	0.622339	0.855214				234.8	0.0619803	0.0726101	0.0678	0.0381182	-0.0447871	0.0808455				234.8	-0.0411929	-0.0602024	-0.0811151	-0.100314	-0.0632552	-0.0640549
	235	0.0281943	0.0999817	0.212852	0.403458	0.62299	0.855861				235	0.0627793	0.0723804	0.0678098	0.0384693	-0.0446202	0.0809643				235	-0.0420313	-0.0602274	-0.0813491	-0.100962	-0.0625121	-0.063772
	235.2	0.0278386	0.100568	0.212734	0.403521	0.623604	0.855997				235.2	0.0634731	0.072124	0.0676878	0.0387824	-0.0443753	0.0811326				235.2	-0.0427076	-0.0604748	-0.0815501	-0.101739	-0.0617895	-0.0637769
	235.4	0.027594	0.100788	0.212661	0.403384	0.624161	0.855641				235.4	0.0640829	0.0718902	0.0675679	0.0389749	-0.0439513	0.0813927				235.4	-0.0432958	-0.0608402	-0.0815684	-0.102696	-0.0612165	-0.06411
	235.6	0.0273146	0.100568	0.212844	0.403009	0.624557	0.855069				235.6	0.0645651	0.0717325	0.0675135	0.0390786	-0.0434118	0.0816211				235.6	-0.0439286	-0.0612638	-0.0813086	-0.103647	-0.0610203	-0.0645229
	235.8	0.027024	0.100115	0.213137	0.402595	0.624878	0.85442				235.8	0.0648621	0.0715543	0.06753	0.0390313	-0.0429273	0.0816				235.8	-0.044546	-0.0614558	-0.0809879	-0.104463	-0.0611036	-0.0648799
	236	0.0266857	0.099472	0.213629	0.402219	0.625045	0.85385				236	0.0649125	0.0714046	0.0674455	0.0389355	-0.0425713	0.0814174				236	-0.0450322	-0.0615044	-0.080445	-0.105108	-0.0615577	-0.065188
	236.2	0.0265317	0.0987483	0.21415	0.401829	0.624971	0.853406				236.2	0.064756	0.0714598	0.0670739	0.0389196	-0.0424446	0.081183				236.2	-0.0452033	-0.0615927	-0.0798479	-0.10562	-0.0623092	-0.0655147
	236.4	0.0263643	0.0981078	0.214656	0.401314	0.624672	0.853149				236.4	0.0644832	0.0717987	0.0664463	0.0389219	-0.0425084	0.0808991				236.4	-0.0450878	-0.0618638	-0.0793543	-0.106097	-0.0633761	-0.0658716
	236.6	0.0264016	0.0977557	0.21509	0.400925	0.624365	0.852947				236.6	0.064169	0.0722862	0.0656614	0.03889	-0.0427517	0.0806235				236.6	-0.0446031	-0.0622079	-0.0789835	-0.106477	-0.0643985	-0.0663219
	236.8	0.0266561	0.0975885	0.215622	0.400687	0.624004	0.852817				236.8	0.0638216	0.072871	0.0649468	0.0389942	-0.0430806	0.0803986				236.8	-0.0438481	-0.0626037	-0.0785661	-0.106826	-0.065395	-0.066772
	237	0.0271564	0.0975434	0.216216	0.400412	0.623734	0.852692				237	0.0635876	0.0733679	0.0644479	0.0390947	-0.04351	0.0802072				237	-0.0429353	-0.0630228	-0.0782169	-0.107148	-0.0661215	-0.0670855
	237.2	0.0277988	0.0976321	0.21672	0.400018	0.623592	0.852697				237.2	0.0633239	0.0736582	0.0642655	0.0391952	-0.0439432	0.079912				237.2	-0.0419462	-0.0633732	-0.0779853	-0.107659	-0.0667805	-0.0671256
	237.4	0.0283939	0.0977603	0.217222	0.399727	0.623506	0.852865				237.4	0.0630205	0.0737229	0.0643767	0.0394968	-0.0442561	0.0796397				237.4	-0.0411776	-0.0636154	-0.0778506	-0.108163	-0.0673383	-0.0668321
	237.6	0.0289365	0.0979944	0.217734	0.399431	0.623389	0.853245				237.6	0.0628241	0.0737789	0.064592	0.0398396	-0.0446466	0.0794192				237.6	-0.0407273	-0.0638764	-0.077713	-0.108651	-0.0676504	-0.0661161
	237.8	0.0294675	0.0983247	0.218237	0.399167	0.623095	0.853742				237.8	0.0628588	0.073943	0.0648259	0.0401589	-0.045035	0.0793403				237.8	-0.0404529	-0.0642725	-0.0775747	-0.109085	-0.067742	-0.0651462
	238	0.0301732	0.0987457	0.218623	0.399098	0.622644	0.854255				238	0.0628685	0.0744	0.0649427	0.0407597	-0.0454338	0.0794119				238	-0.0399564	-0.0648673	-0.077444	-0.109416	-0.0676698	-0.064182
	238.2	0.0307017	0.0991717	0.218907	0.399357	0.622032	0.854735				238.2	0.0628982	0.0750634	0.065073	0.0417363	-0.0455157	0.0796752				238.2	-0.039407	-0.0655781	-0.077428	-0.109514	-0.0674712	-0.0632672
	238.4	0.0312304	0.0995864	0.219038	0.399834	0.621343	0.855164				238.4	0.0631645	0.0756762	0.0652312	0.0429234	-0.0454527	0.0801237				238.4	-0.0388927	-0.0662335	-0.0775753	-0.109486	-0.0671174	-0.0625438
	238.6	0.0316523	0.0997359	0.218962	0.400641	0.620594	0.855447				238.6	0.0636899	0.0761655	0.0655842	0.0442648	-0.0452155	0.0807151				238.6	-0.0386207	-0.0668247	-0.0780437	-0.109255	-0.0667743	-0.0621579
	238.8	0.0318039	0.0996474	0.218555	0.401419	0.619961	0.855546				238.8	0.0643283	0.0765513	0.0660074	0.0455022	-0.0449394	0.0814673				238.8	-0.0387396	-0.0673155	-0.0788137	-0.108901	-0.0664758	-0.0621928
	239	0.0315679	0.0993992	0.21782	0.402026	0.619351	0.855712				239	0.0651092	0.0768421	0.0664576	0.0464256	-0.044521	0.0821933				239	-0.0393547	-0.0676116	-0.0797686	-0.10848	-0.0664761	-0.0624414
	239.2	0.0311378	0.0990401	0.216961	0.402314	0.618752	0.856035				239.2	0.0660068	0.076977	0.0667998	0.0470751	-0.0442876	0.082781				239.2	-0.0403867	-0.0677044	-0.0807581	-0.108026	-0.0666257	-0.0629225
	239.4	0.03047	0.0986216	0.215933	0.402438	0.618335	0.856364				239.4	0.0667841	0.0771623	0.067152	0.0473927	-0.0442898	0.083101				239.4	-0.0416438	-0.0677533	-0.0818707	-0.107405	-0.0666881	-0.0635877
	239.6	0.029528	0.0981662	0.214992	0.402288	0.618133	0.856623				239.6	0.0673335	0.0774041	0.0674039	0.0474416	-0.0442818	0.0832573				239.6	-0.0429845	-0.067753	-0.082898	-0.10677	-0.0668114	-0.0644311
	239.8	0.0284991	0.097763	0.214259	0.401901	0.618258	0.856764				239.8	0.0677543	0.0776297	0.0676977	0.047429	-0.0443398	0.0831987				239.8	-0.0442349	-0.0676503	-0.0838634	-0.106311	-0.0668611	-0.0652753
	240	0.0273372	0.097567	0.213793	0.401552	0.618776	0.856669				240	0.0680666	0.0777069	0.0681358	0.047258	-0.0445313	0.0830129				240	-0.0454464	-0.0674169	-0.0847524	-0.105885	-0.066648	-0.0661813
	240.2	0.0262685	0.0975635	0.21364	0.401506	0.619645	0.856165				240.2	0.0682532	0.0776852	0.0687816	0.0468149	-0.0447596	0.0828024				240.2	-0.0464748	-0.0670912	-0.0854506	-0.105435	-0.0662331	-0.067172
	240.4	0.0253419	0.0976825	0.213893	0.401767	0.620674	0.855469				240.4	0.068215	0.0775523	0.0694731	0.0463035	-0.044933	0.0825718				240.4	-0.0471749	-0.0667087	-0.0857436	-0.105033	-0.0658819	-0.0680526
	240.6	0.0245589	0.0980164	0.21417	0.402048	0.62186	0.85481				240.6	0.0679972	0.0772337	0.070091	0.0457825	-0.0451673	0.0823186				240.6	-0.0474938	-0.066295	-0.0858206	-0.104933	-0.0654105	-0.0686051
	240.8	0.0240054	0.0984837	0.214499	0.402285	0.622892	0.854336				240.8	0.067556	0.0767103	0.0706538	0.0452397	-0.0452951	0.082046				240.8	-0.0474617	-0.0657976	-0.0857518	-0.105107	-0.0651254	-0.068869
	241	0.0236813	0.0989052	0.215054	0.402215	0.623671	0.853951				241	0.0671149	0.076164	0.071046	0.0446206	-0.0453795	0.0818832				241	-0.0473434	-0.0653046	-0.0854238	-0.105483	-0.0649391	-0.0688381
	241.2	0.023686	0.0991861	0.215761	0.40178	0.62417	0.853751				241.2	0.0668851	0.0757314	0.0711728	0.0439068	-0.0454795	0.0816848				241.2	-0.0472181	-0.0649652	-0.0847143	-0.105949	-0.0648033	-0.0682987
	241.4	0.0239562	0.0992464	0.216456	0.401205	0.62445	0.853729				241.4	0.0669123	0.0754058	0.0711203	0.0430973	-0.045496	0.081533				241.4	-0.0471651	-0.0647878	-0.083831	-0.106317	-0.0647145	-0.0673728
	241.6	0.0244994	0.0989226	0.21725	0.400816	0.624387	0.853773				241.6	0.0670326	0.0752219	0.0709979	0.0422705	-0.0455287	0.081337				241.6	-0.0470071	-0.0649228	-0.0827572	-0.106248	-0.064788	-0.066303
	241.8	0.0251957	0.098266	0.21805	0.400843	0.623943	0.85398				241.8	0.0672104	0.0751359	0.070742	0.0412409	-0.0454983	0.081162				241.8	-0.0468401	-0.0653981	-0.0815304	-0.105525	-0.0650611	-0.0651188
	242	0.026187	0.0973039	0.218753	0.401231	0.623199	0.854344				242	0.0674731	0.0750345	0.0703511	0.0402011	-0.0454122	0.0809451				242	-0.0466508	-0.0660831	-0.0802243	-0.104507	-0.0655636	-0.0639961
	242.2	0.0271401	0.096215	0.219205	0.401697	0.622341	0.854657				242.2	0.0676965	0.0749067	0.0697722	0.0391229	-0.0452045	0.080817				242.2	-0.0465336	-0.0668396	-0.0791393	-0.103361	-0.0662459	-0.0632294
	242.4	0.0279696	0.0951951	0.219269	0.401931	0.621359	0.854871				242.4	0.0679095	0.0746333	0.0689718	0.0380485	-0.045021	0.0807389				242.4	-0.0464025	-0.0675503	-0.0782905	-0.102488	-0.0669889	-0.0628212
	242.6	0.028797	0.0944224	0.219011	0.402074	0.620397	0.855056				242.6	0.0682426	0.0741884	0.0680626	0.0371748	-0.0449236	0.0807434				242.6	-0.0463331	-0.0679761	-0.0776447	-0.10196	-0.0677032	-0.062752
	242.8	0.0295453	0.0937877	0.218488	0.402189	0.619575	0.855083				242.8	0.0685882	0.073548	0.0671753	0.036682	-0.0451222	0.0808387				242.8	-0.0462759	-0.0681191	-0.0771931	-0.101884	-0.0681138	-0.0630353
	243	0.0299224	0.0933717	0.217731	0.402294	0.61904	0.854914				243	0.0688314	0.0728203	0.0665407	0.0363771	-0.0454621	0.0810152				243	-0.0462862	-0.0680813	-0.0770972	-0.102055	-0.0681706	-0.0635583
	243.2	0.0297665	0.0931856	0.216957	0.402516	0.618851	0.854702				243.2	0.0689468	0.0719736	0.0661479	0.0363386	-0.045922	0.081277				243.2	-0.0464277	-0.0678898	-0.0772466	-0.102502	-0.067846	-0.0641823
	243.4	0.0291002	0.0932489	0.216385	0.402804	0.619035	0.85451				243.4	0.0689716	0.0711675	0.0661201	0.0365826	-0.0465533	0.0816173				243.4	-0.046715	-0.0675741	-0.0775472	-0.103138	-0.0671255	-0.0648498
	243.6	0.0278714	0.0935347	0.216055	0.403081	0.619387	0.854393				243.6	0.0687509	0.0704867	0.0662539	0.0367838	-0.0469608	0.0820517				243.6	-0.0471677	-0.0672891	-0.0779471	-0.103737	-0.0662923	-0.0655274
	243.8	0.0263057	0.0940277	0.216017	0.403203	0.61983	0.854313				243.8	0.0684143	0.07008	0.0664088	0.0369232	-0.0471276	0.0825545				243.8	-0.0476901	-0.0671001	-0.0783222	-0.104295	-0.0654793	-0.066165
	244	0.024629	0.0946395	0.216188	0.403184	0.620218	0.854331				244	0.0680428	0.0699195	0.0665915	0.037234	-0.0470609	0.0831258				244	-0.0481894	-0.0669842	-0.0786887	-0.104853	-0.0648202	-0.0666794
	244.2	0.0232395	0.0953906	0.216377	0.402986	0.620529	0.854383				244.2	0.0677945	0.0700149	0.0669412	0.0376926	-0.0467508	0.0837466				244.2	-0.0485705	-0.0668485	-0.0792139	-0.105528	-0.0643191	-0.0670654
	244.4	0.0224863	0.0961151	0.216612	0.402511	0.620648	0.854374				244.4	0.0676859	0.0703025	0.0674227	0.0382645	-0.0461765	0.0843751				244.4	-0.0487685	-0.0666937	-0.0799562	-0.106357	-0.0641246	-0.0673597
	244.6	0.0223764	0.0967658	0.216736	0.401611	0.620726	0.854216				244.6	0.067783	0.0708628	0.0679249	0.0388471	-0.0457915	0.0849697				244.6	-0.0487966	-0.0665356	-0.0808037	-0.107272	-0.0639276	-0.0675378
	244.8	0.0227888	0.0972235	0.216645	0.400558	0.620808	0.854027				244.8	0.0682255	0.0716264	0.0683472	0.0395119	-0.0454855	0.0855543				244.8	-0.0488075	-0.0665038	-0.0815809	-0.108047	-0.063747	-0.0676045
	245	0.0235399	0.0975064	0.216415	0.399571	0.620896	0.853774				245	0.0686835	0.0725094	0.0685015	0.0400942	-0.0450982	0.0862036				245	-0.0486109	-0.0666248	-0.0821377	-0.1085	-0.0636953	-0.0678267
	245.2	0.0245268	0.097419	0.216203	0.398865	0.620715	0.853386				245.2	0.0690071	0.0735626	0.0684116	0.0405628	-0.0447379	0.0868398				245.2	-0.048146	-0.0670971	-0.0823057	-0.108459	-0.0638856	-0.0683352
	245.4	0.0256386	0.0970823	0.215971	0.398568	0.620396	0.852943				245.4	0.0689319	0.0747623	0.0680504	0.0407847	-0.0444416	0.087339				245.4	-0.0474171	-0.0678966	-0.0820231	-0.107941	-0.0642128	-0.0690773
	245.6	0.0267992	0.0964308	0.215757	0.398618	0.619931	0.852412				245.6	0.0686304	0.0759372	0.0676333	0.0408886	-0.0440815	0.0876274				245.6	-0.0465546	-0.0689089	-0.0815139	-0.107289	-0.0647733	-0.0699465
	245.8	0.0280185	0.0957289	0.215402	0.39874	0.619339	0.85181				245.8	0.0680695	0.0768858	0.067255	0.040839	-0.0436477	0.0877284				245.8	-0.0454063	-0.0698877	-0.0811352	-0.106679	-0.0655819	-0.070907
	246	0.0294058	0.0950475	0.21487	0.399221	0.618705	0.851303				246	0.0675781	0.0775504	0.0670574	0.0409247	-0.043486	0.0877083				246	-0.0440724	-0.0707383	-0.0809974	-0.10611	-0.0663404	-0.0717659
	246.2	0.0309463	0.0946067	0.214209	0.399909	0.61836	0.851078				246.2	0.0672266	0.0779097	0.0669364	0.0410437	-0.0437066	0.0876638				246.2	-0.0427204	-0.0712631	-0.0810564	-0.105569	-0.0668964	-0.0724334
	246.4	0.0321836	0.0942796	0.213423	0.400581	0.618155	0.851075				246.4	0.0672102	0.0780003	0.0668801	0.0410871	-0.0441446	0.087709				246.4	-0.0416444	-0.0715882	-0.0813799	-0.105061	-0.0673776	-0.0729197
	246.6	0.0329829	0.094167	0.212638	0.401221	0.618123	0.851415				246.6	0.067472	0.0778435	0.0668664	0.0411268	-0.0447491	0.0877983				246.6	-0.0408861	-0.0717775	-0.0818997	-0.104578	-0.0676789	-0.0732477
	246.8	0.0330295	0.0942287	0.211993	0.401907	0.618415	0.852				246.8	0.0679363	0.077669	0.0669502	0.0412641	-0.0455017	0.0878064				246.8	-0.0406375	-0.0719982	-0.0825169	-0.104169	-0.067672	-0.0733963
	247	0.0323587	0.094376	0.211583	0.402377	0.618967	0.852749				247	0.0685409	0.0774846	0.0670458	0.0412629	-0.046229	0.0874584				247	-0.0409274	-0.0721816	-0.0830322	-0.103973	-0.06752	-0.0731655
	247.2	0.0310502	0.0945233	0.211345	0.402553	0.619511	0.853559				247.2	0.0692709	0.0772206	0.0671333	0.0412513	-0.0466497	0.0867883				247.2	-0.0417249	-0.0723594	-0.0835476	-0.104102	-0.0674226	-0.072435
	247.4	0.0295211	0.0947078	0.211253	0.402719	0.620058	0.854377				247.4	0.0701497	0.0768158	0.0672056	0.0414348	-0.0470095	0.0858283				247.4	-0.0428661	-0.0723573	-0.08399	-0.104563	-0.0672458	-0.071252
	247.6	0.0280793	0.0950007	0.211164	0.402812	0.620529	0.855015				247.6	0.0709947	0.0764288	0.0674568	0.0417538	-0.0472223	0.0847538				247.6	-0.0441667	-0.0720995	-0.0844778	-0.105424	-0.0671394	-0.0698381
	247.8	0.0271275	0.0954448	0.211077	0.402961	0.620917	0.855473				247.8	0.0717143	0.0759381	0.0676487	0.0420192	-0.0474089	0.0837766				247.8	-0.0453745	-0.0713802	-0.0849039	-0.106606	-0.0671003	-0.0683972
	248	0.0267573	0.096036	0.210877	0.402824	0.6213	0.855736				248	0.0722419	0.075331	0.0676926	0.0422826	-0.0474413	0.0831345				248	-0.0462827	-0.0703061	-0.0853335	-0.108055	-0.0671433	-0.0670855
	248.2	0.026783	0.0966655	0.210693	0.402657	0.62178	0.855749				248.2	0.0726095	0.0746913	0.0675377	0.0422679	-0.0474815	0.0828253				248.2	-0.0468984	-0.0691078	-0.0855978	-0.109276	-0.0671362	-0.0661082
	248.4	0.0271658	0.0973535	0.210608	0.402484	0.622266	0.855396				248.4	0.0728308	0.0740282	0.0672601	0.0419833	-0.047338	0.082873				248.4	-0.0472091	-0.0679632	-0.0856359	-0.110204	-0.0671953	-0.0656359
	248.6	0.0277966	0.0980282	0.210665	0.402449	0.62271	0.854763				248.6	0.0726452	0.0734408	0.0668495	0.0414967	-0.0469265	0.0832724				248.6	-0.047108	-0.0670588	-0.0854245	-0.110779	-0.0673691	-0.0656864
	248.8	0.028574	0.0984639	0.210726	0.402455	0.622999	0.853956				248.8	0.0721196	0.0730088	0.0667052	0.0408818	-0.0461898	0.0838663				248.8	-0.0466461	-0.0666206	-0.0851702	-0.111072	-0.0676978	-0.0661362
	249	0.029405	0.098595	0.210842	0.402667	0.623091	0.853228				249	0.0712001	0.0728175	0.0669715	0.0400609	-0.0453542	0.0844488				249	-0.0459969	-0.0666745	-0.0850763	-0.111033	-0.0680687	-0.0667939
	249.2	0.0303759	0.0984343	0.210933	0.402965	0.622895	0.852711				249.2	0.0700813	0.0728103	0.0675575	0.0393463	-0.0443206	0.0850168				249.2	-0.0452009	-0.0669782	-0.0851331	-0.110914	-0.0686295	-0.0675518
	249.4	0.0314988	0.0981587	0.211003	0.40333	0.622568	0.852593				249.4	0.0687341	0.073014	0.0682371	0.0388708	-0.0434194	0.0856318				249.4	-0.0442127	-0.0674084	-0.0852944	-0.110598	-0.0690993	-0.0682206
	249.6	0.0327484	0.0978262	0.211105	0.403666	0.622329	0.852835				249.6	0.0675878	0.0732596	0.0689255	0.0386739	-0.0428661	0.0862016				249.6	-0.0431838	-0.0678423	-0.0854559	-0.110047	-0.0692681	-0.0687123
	249.8	0.0339467	0.0975189	0.211395	0.403604	0.622261	0.853359				249.8	0.0665997	0.0736816	0.0693816	0.0385568	-0.0427477	0.0866556				249.8	-0.0422173	-0.0683329	-0.0855388	-0.109421	-0.0691239	-0.0690302
	250	0.0347864	0.0971369	0.211769	0.403098	0.622285	0.853842				250	0.0658841	0.0742829	0.069567	0.0387588	-0.0428729	0.0870043				250	-0.0413962	-0.0689925	-0.0854753	-0.108977	-0.0688215	-0.0693551
	250.2	0.0351488	0.0968462	0.212212	0.402383	0.622447	0.854324				250.2	0.065223	0.0748632	0.069726	0.0392322	-0.0433874	0.0872189				250.2	-0.0406566	-0.0697087	-0.085379	-0.108783	-0.0681942	-0.0697002
	250.4	0.0348997	0.0966104	0.212702	0.401434	0.622733	0.854697				250.4	0.0646432	0.0752675	0.070058	0.0399737	-0.0438407	0.0871677				250.4	-0.0401603	-0.0704724	-0.0852981	-0.109005	-0.067674	-0.0700711
	250.6	0.0341097	0.0963667	0.213326	0.400416	0.622991	0.855019				250.6	0.0641088	0.0754336	0.070396	0.0409266	-0.044173	0.0869656				250.6	-0.0398618	-0.0712238	-0.0851038	-0.109727	-0.0674502	-0.0703723
	250.8	0.0329359	0.0961603	0.214035	0.399657	0.623057	0.855334				250.8	0.0636655	0.0753933	0.0707414	0.0422623	-0.044273	0.0867899				250.8	-0.0397268	-0.071787	-0.0848358	-0.110618	-0.0675272	-0.0704996
	251	0.0317285	0.0962112	0.214869	0.399308	0.622991	0.855759				251	0.0632257	0.0750459	0.0709911	0.0435857	-0.0442814	0.0866896				251	-0.0396643	-0.071843	-0.0843834	-0.111314	-0.0677433	-0.0704368
	251.2	0.030688	0.0964732	0.215665	0.399115	0.622802	0.856163				251.2	0.062729	0.0746075	0.0710398	0.0446665	-0.0441262	0.0866808				251.2	-0.0396595	-0.0715305	-0.0838543	-0.111736	-0.0681465	-0.0701782
	251.4	0.0298022	0.0968491	0.21638	0.399127	0.622569	0.856589				251.4	0.062441	0.0741887	0.0705973	0.0453869	-0.0439412	0.0867508				251.4	-0.0397396	-0.070894	-0.0832132	-0.111824	-0.0685813	-0.0697173
	251.6	0.0291656	0.0972168	0.216829	0.399209	0.62234	0.856923				251.6	0.062475	0.0739233	0.0698588	0.0456216	-0.0437151	0.0868228				251.6	-0.0399042	-0.070215	-0.0827025	-0.111389	-0.0690172	-0.0691267
	251.8	0.0287926	0.0974944	0.217072	0.39943	0.622069	0.856969				251.8	0.0629373	0.0737641	0.0689524	0.0452855	-0.0435898	0.0867861				251.8	-0.0401955	-0.0696682	-0.0823887	-0.110606	-0.0694492	-0.0686272
	252	0.0284688	0.0976538	0.217081	0.399666	0.62165	0.85657				252	0.0635776	0.0736866	0.0681318	0.0447183	-0.0435759	0.0866402				252	-0.0405603	-0.0694031	-0.0824265	-0.109988	-0.0699952	-0.0682832
	252.2	0.0280361	0.0975643	0.216845	0.399922	0.621223	0.855901				252.2	0.0643448	0.0738482	0.0674369	0.0442336	-0.0435264	0.0863801				252.2	-0.0409031	-0.0695115	-0.0827381	-0.109664	-0.0706074	-0.068021
	252.4	0.0276213	0.0972322	0.21631	0.400204	0.620815	0.855083				252.4	0.0650637	0.0741691	0.0671821	0.0438242	-0.0434797	0.0861403				252.4	-0.0410527	-0.0698827	-0.0834682	-0.109519	-0.07121	-0.0678935
	252.6	0.0272225	0.0968389	0.215701	0.4006	0.620422	0.85436				252.6	0.0657728	0.0745727	0.067276	0.0435561	-0.0436865	0.086012				252.6	-0.0411927	-0.0702161	-0.084478	-0.109621	-0.0715666	-0.0678484
	252.8	0.0269065	0.0965547	0.21508	0.401075	0.620257	0.853778				252.8	0.0663897	0.0749024	0.067512	0.0434787	-0.0441251	0.0860526				252.8	-0.0413644	-0.0703559	-0.0853734	-0.109992	-0.0715703	-0.0678698
	253	0.0267016	0.0963607	0.214586	0.401613	0.620418	0.853425				253	0.0670123	0.0752137	0.0676759	0.0434179	-0.0448055	0.0863144				253	-0.0416108	-0.0703268	-0.0859289	-0.11018	-0.0712359	-0.067971
	253.2	0.0266943	0.09636	0.214288	0.402081	0.620835	0.853195				253.2	0.0676431	0.0753961	0.0678599	0.0431785	-0.0455934	0.0866583				253.2	-0.0418866	-0.0701189	-0.08621	-0.110163	-0.0707257	-0.0682604
	253.4	0.0268411	0.0963589	0.214283	0.402339	0.62127	0.853072				253.4	0.0681395	0.0755693	0.0680105	0.0425546	-0.0464752	0.0870266				253.4	-0.0422862	-0.0699416	-0.0862436	-0.110086	-0.0701428	-0.0687136
	253.6	0.0269632	0.09632	0.214422	0.402457	0.621782	0.852964				253.6	0.0683091	0.0756381	0.0682035	0.041678	-0.0471538	0.0873224				253.6	-0.0426933	-0.0698985	-0.0861138	-0.110049	-0.0695636	-0.0692628
	253.8	0.0269734	0.0961736	0.214746	0.402467	0.622273	0.853053				253.8	0.0680726	0.0755864	0.0685747	0.0404841	-0.0474808	0.0876267				253.8	-0.0430399	-0.0699369	-0.0859762	-0.109946	-0.0691845	-0.0698706
	254	0.0270714	0.0960219	0.215136	0.402405	0.622702	0.85348				254	0.0675969	0.0754461	0.069019	0.0392036	-0.0474413	0.0878469				254	-0.0432495	-0.0700869	-0.0859207	-0.109915	-0.0690652	-0.07034
	254.2	0.0272451	0.0958815	0.215614	0.402213	0.622944	0.85426				254.2	0.0670503	0.0752679	0.0694396	0.0379862	-0.0471804	0.088084				254.2	-0.0433881	-0.0703169	-0.0858817	-0.109904	-0.069125	-0.0705445
	254.4	0.0275403	0.0960544	0.216056	0.402031	0.62312	0.85529				254.4	0.0665805	0.075085	0.0698148	0.0371043	-0.0467784	0.0882134				254.4	-0.0434776	-0.0704698	-0.0858202	-0.109743	-0.069148	-0.0703385
	254.6	0.0279908	0.0965625	0.216554	0.401866	0.62311	0.856463				254.6	0.0661779	0.0748621	0.0700232	0.0364708	-0.0462875	0.0882333				254.6	-0.0435058	-0.0704276	-0.0855754	-0.109358	-0.0692443	-0.0698919
	254.8	0.0285963	0.0973868	0.216998	0.401779	0.622877	0.857573				254.8	0.0658522	0.0747543	0.0700087	0.0361617	-0.0459147	0.0879197				254.8	-0.0435003	-0.0703185	-0.0852325	-0.108803	-0.0693927	-0.0692162
	255	0.0291282	0.0983768	0.217366	0.401794	0.62248	0.858407				255	0.0658823	0.0747793	0.0698686	0.0361114	-0.0455684	0.0873199				255	-0.0436334	-0.0700566	-0.0848944	-0.108248	-0.0695441	-0.0686097
	255.2	0.0296219	0.0993446	0.217529	0.402174	0.621946	0.858881				255.2	0.0662413	0.0749001	0.0696956	0.0363772	-0.0453698	0.0865554				255.2	-0.0439512	-0.0697865	-0.0847409	-0.107689	-0.0696448	-0.068162
	255.4	0.029832	0.100033	0.217606	0.402724	0.62133	0.859061				255.4	0.0667596	0.0749508	0.0694178	0.0368891	-0.0450852	0.085818				255.4	-0.0443893	-0.0695358	-0.0847607	-0.107362	-0.0697545	-0.0679784
	255.6	0.0295409	0.100325	0.21751	0.403111	0.620745	0.858946				255.6	0.0672807	0.074978	0.0690491	0.0377106	-0.0448814	0.0850036				255.6	-0.044914	-0.0694259	-0.0849507	-0.107419	-0.0697902	-0.0678405
	255.8	0.0288331	0.100345	0.21715	0.403271	0.620399	0.858671				255.8	0.0679876	0.0750582	0.0686429	0.0387965	-0.0446801	0.0842487				255.8	-0.0454919	-0.0693943	-0.0853157	-0.107734	-0.0695898	-0.0677399
	256	0.0279642	0.100243	0.216595	0.403355	0.620368	0.858331				256	0.0686274	0.0752019	0.0684517	0.0400219	-0.0446788	0.0837462				256	-0.0460364	-0.0694729	-0.0858848	-0.108108	-0.0690141	-0.0676641
	256.2	0.0270603	0.100186	0.216073	0.403321	0.620758	0.858159				256.2	0.0693021	0.0752634	0.0683418	0.0414593	-0.0448545	0.0835157				256.2	-0.0465612	-0.0695418	-0.0864807	-0.108733	-0.0680221	-0.0676047
	256.4	0.0263332	0.100338	0.215646	0.4032	0.621484	0.858045				256.4	0.0700359	0.0753352	0.0683506	0.0429251	-0.0452309	0.0834434				256.4	-0.0470624	-0.0696087	-0.0869382	-0.109462	-0.066738	-0.0675702
	256.6	0.02572	0.100609	0.215402	0.403179	0.622238	0.858002				256.6	0.0708786	0.0754678	0.068443	0.0442116	-0.0456112	0.0836198				256.6	-0.0476028	-0.0696003	-0.0872299	-0.109879	-0.0655158	-0.0676234
	256.8	0.0251186	0.100929	0.215347	0.403155	0.622805	0.857882				256.8	0.0716053	0.075654	0.0686756	0.0451019	-0.0459009	0.0838969				256.8	-0.0481106	-0.069567	-0.0874611	-0.110074	-0.0644992	-0.0677063
	257	0.0244674	0.101145	0.215481	0.402875	0.623083	0.857779				257	0.072136	0.0758517	0.0687956	0.045551	-0.0459635	0.0841611				257	-0.0485275	-0.0695074	-0.0875532	-0.110215	-0.063952	-0.0676458
	257.2	0.023583	0.101206	0.215694	0.402475	0.623187	0.857584				257.2	0.0722943	0.0761687	0.0688423	0.0453532	-0.045781	0.0844167				257.2	-0.0487999	-0.0695172	-0.0875849	-0.110149	-0.063886	-0.0674806
	257.4	0.022593	0.100996	0.216037	0.402	0.623171	0.857446				257.4	0.0721427	0.0766779	0.0688094	0.0446983	-0.0454947	0.0848209				257.4	-0.048938	-0.0695615	-0.0875543	-0.109873	-0.0642516	-0.0672793
	257.6	0.0218629	0.100811	0.216301	0.40146	0.623133	0.857474				257.6	0.0718463	0.0773875	0.0687743	0.0436984	-0.0453124	0.0853741				257.6	-0.0489474	-0.0696309	-0.0876205	-0.109591	-0.0647414	-0.0670532
	257.8	0.0215557	0.100659	0.21659	0.400803	0.623032	0.857756				257.8	0.0715444	0.0780286	0.0687604	0.0427246	-0.0451044	0.0861731				257.8	-0.0488793	-0.0695919	-0.0876627	-0.10946	-0.0654051	-0.0668432
	258	0.0217092	0.100617	0.216847	0.400379	0.62299	0.858124				258	0.0712479	0.0786137	0.0688602	0.0418107	-0.0449817	0.0870804				258	-0.0486435	-0.0694913	-0.0876165	-0.109355	-0.0660224	-0.0666863
	258.2	0.0223531	0.100772	0.217261	0.400142	0.622826	0.858408				258.2	0.0709361	0.0789797	0.0688989	0.0409386	-0.044975	0.0880108				258.2	-0.0482338	-0.0690648	-0.0872528	-0.109336	-0.066601	-0.0667703
	258.4	0.0233826	0.101172	0.217599	0.400259	0.622411	0.858477				258.4	0.0705971	0.0790415	0.0690162	0.0399875	-0.0453229	0.0888408				258.4	-0.0477044	-0.0684041	-0.0868395	-0.109199	-0.0671441	-0.0671071
	258.6	0.024532	0.101566	0.217969	0.400827	0.621839	0.858349				258.6	0.0703901	0.0787014	0.0692131	0.0391599	-0.0457284	0.0896832				258.6	-0.0471995	-0.0675811	-0.0864336	-0.109114	-0.0677427	-0.0678003
	258.8	0.0257288	0.101791	0.218409	0.401878	0.621332	0.858077				258.8	0.0702362	0.0781207	0.0694832	0.038518	-0.0462699	0.0904907				258.8	-0.0466733	-0.0668903	-0.0860148	-0.108952	-0.0682576	-0.0686786
	259	0.0268374	0.10157	0.218937	0.402917	0.620921	0.857812				259	0.0700995	0.0772864	0.0697187	0.0381327	-0.0467404	0.0913658				259	-0.0461889	-0.0664395	-0.0856843	-0.10875	-0.0687271	-0.0697028
	259.2	0.0278656	0.100833	0.21922	0.403662	0.620696	0.857663				259.2	0.069935	0.0764557	0.0700753	0.0380604	-0.0472864	0.0920404				259.2	-0.0458736	-0.0664225	-0.0856043	-0.108491	-0.0691839	-0.0705136
	259.4	0.0286748	0.0997065	0.219321	0.404135	0.620884	0.8577				259.4	0.0696968	0.0757715	0.0704551	0.0383829	-0.0475446	0.0925073				259.4	-0.0457462	-0.0668347	-0.0857129	-0.108488	-0.0695164	-0.0710515
	259.6	0.0294541	0.0983329	0.21926	0.404315	0.62153	0.857896				259.6	0.0691698	0.0752721	0.0708413	0.0390138	-0.0475413	0.0926348				259.6	-0.0455724	-0.0677174	-0.0859282	-0.108674	-0.0696703	-0.0711739
	259.8	0.0300921	0.0969562	0.219013	0.404228	0.622491	0.858393				259.8	0.068541	0.0748991	0.0711483	0.0398414	-0.047366	0.0924869				259.8	-0.0454243	-0.0689032	-0.0862402	-0.108982	-0.0696609	-0.0708721
	260	0.0304506	0.0959307	0.218584	0.404042	0.62344	0.859084				260	0.0679889	0.0747599	0.071418	0.0405873	-0.0472186	0.0920376				260	-0.0454676	-0.0702043	-0.0865149	-0.109233	-0.0696016	-0.0701667
	260.2	0.0303659	0.0951756	0.218213	0.403796	0.624216	0.859876				260.2	0.0676836	0.0747455	0.0716615	0.041214	-0.0469524	0.0915494				260.2	-0.0457478	-0.0714609	-0.086676	-0.109534	-0.0696119	-0.0693261
	260.4	0.0298995	0.094835	0.217916	0.403396	0.624795	0.860615				260.4	0.0675568	0.0747404	0.0718849	0.0418721	-0.0465915	0.0909666				260.4	-0.0460738	-0.0724421	-0.0867513	-0.109922	-0.069778	-0.068501
	260.6	0.0291702	0.0949703	0.217785	0.402818	0.625343	0.861216				260.6	0.0675525	0.0748441	0.0720883	0.0425255	-0.046179	0.0903194				260.6	-0.0462626	-0.0729193	-0.0867636	-0.110323	-0.0700684	-0.0678209
	260.8	0.0282291	0.0952798	0.217699	0.402392	0.625888	0.861482				260.8	0.0675743	0.0751465	0.0723898	0.043017	-0.0456189	0.0896426				260.8	-0.0464202	-0.0729735	-0.0868731	-0.110444	-0.0704534	-0.0674444
	261	0.0274421	0.0955672	0.217764	0.402005	0.626426	0.86145				261	0.0677029	0.0754975	0.0726956	0.0435031	-0.0448303	0.0890903				261	-0.0466035	-0.0726309	-0.0869358	-0.11048	-0.0708719	-0.0674505
	261.2	0.0270383	0.0959753	0.217774	0.401808	0.626879	0.861266				261.2	0.0677776	0.0758954	0.0729545	0.0438916	-0.0438985	0.0886622				261.2	-0.0466149	-0.0720575	-0.0870495	-0.110342	-0.0712412	-0.0677092
	261.4	0.0271855	0.0964207	0.21778	0.401791	0.627073	0.861132				261.4	0.0679197	0.0762006	0.073083	0.0440494	-0.0429686	0.0884028				261.4	-0.0464266	-0.0713274	-0.0870692	-0.110001	-0.0715651	-0.0680177
	261.6	0.027689	0.0969396	0.217743	0.401941	0.626912	0.861006				261.6	0.0681645	0.076422	0.0730728	0.0437949	-0.0422134	0.0882303				261.6	-0.0462209	-0.0705901	-0.0869654	-0.109406	-0.0718446	-0.0682773
	261.8	0.0284873	0.0977652	0.217759	0.401991	0.626259	0.860755				261.8	0.0684	0.0764336	0.0726655	0.04341	-0.0418797	0.0882222				261.8	-0.0460405	-0.0697111	-0.0866212	-0.108974	-0.072092	-0.0686611
	262	0.0294177	0.0988485	0.217647	0.402201	0.625203	0.860318				262	0.0684134	0.0762736	0.0722396	0.0429397	-0.0421094	0.0882247				262	-0.0457062	-0.0688758	-0.0864432	-0.108537	-0.0723857	-0.0692011
	262.2	0.0303166	0.100047	0.217639	0.402632	0.624092	0.859671				262.2	0.0684245	0.075938	0.0717922	0.0425178	-0.042665	0.0880957				262.2	-0.0452831	-0.0680849	-0.0863318	-0.108178	-0.072684	-0.0698568
	262.4	0.0310345	0.101049	0.21772	0.403132	0.623192	0.858783				262.4	0.068365	0.0756198	0.0715109	0.0419975	-0.0434169	0.0879219				262.4	-0.0448444	-0.0675703	-0.08641	-0.107765	-0.0729973	-0.0705959
	262.6	0.0315981	0.101617	0.217804	0.403652	0.622438	0.857859				262.6	0.0682021	0.075305	0.0713296	0.0415521	-0.0442064	0.0879478				262.6	-0.0445089	-0.0673573	-0.0867188	-0.107411	-0.0733284	-0.0714032
	262.8	0.031997	0.10175	0.217848	0.404191	0.621963	0.857143				262.8	0.0678904	0.0750162	0.0713878	0.0410385	-0.0448074	0.0880248				262.8	-0.0442965	-0.0674009	-0.0872102	-0.107087	-0.0736295	-0.0720477
	263	0.0320512	0.101581	0.218036	0.404712	0.621865	0.856714				263	0.0675298	0.0748652	0.0713473	0.040462	-0.044987	0.0880841				263	-0.04424	-0.0675813	-0.0875877	-0.106998	-0.0737931	-0.0723943
	263.2	0.0319091	0.101227	0.218299	0.405108	0.621972	0.856613				263.2	0.0669731	0.0748306	0.0711941	0.0397596	-0.0449917	0.0882801				263.2	-0.0442387	-0.0679004	-0.087777	-0.10694	-0.0737902	-0.0724691
	263.4	0.0315031	0.100836	0.218549	0.405449	0.622051	0.856907				263.4	0.0664158	0.0749812	0.0708725	0.0390773	-0.044888	0.0885682				263.4	-0.0444564	-0.0682568	-0.0876909	-0.106947	-0.0736057	-0.0722426
	263.6	0.0308316	0.100515	0.218829	0.405729	0.622035	0.857473				263.6	0.0659963	0.0752562	0.0704897	0.0384859	-0.0447868	0.0888204				263.6	-0.0449219	-0.068557	-0.0873143	-0.107154	-0.0732181	-0.0718198
	263.8	0.0299382	0.100141	0.21919	0.405849	0.621994	0.858055				263.8	0.0659066	0.0756925	0.0701405	0.0380052	-0.0447334	0.0891119				263.8	-0.0455623	-0.0688597	-0.0867111	-0.107662	-0.0727152	-0.0714106
	264	0.0289438	0.099736	0.21946	0.405933	0.621987	0.858527				264	0.0659232	0.0760931	0.0699449	0.0378071	-0.044788	0.0892804				264	-0.04622	-0.0690857	-0.0861045	-0.108295	-0.0720477	-0.0709785
	264.2	0.0278187	0.0991571	0.21952	0.405906	0.622026	0.858801				264.2	0.0661722	0.076489	0.0699799	0.0377612	-0.0447398	0.0891932				264.2	-0.0470094	-0.0692331	-0.0856153	-0.109017	-0.0713701	-0.0704824
	264.4	0.0266298	0.0983827	0.219493	0.405946	0.622057	0.858833				264.4	0.0666148	0.0767739	0.0701412	0.0378725	-0.0445056	0.0889631				264.4	-0.0479679	-0.0694018	-0.0851461	-0.109667	-0.070836	-0.0700487
	264.6	0.0256404	0.0974618	0.219508	0.405938	0.621951	0.858616				264.6	0.0673217	0.0768003	0.0702634	0.038054	-0.0440844	0.0888234				264.6	-0.0489864	-0.0696974	-0.0845493	-0.110213	-0.070622	-0.0697171
	264.8	0.02488	0.0967054	0.219659	0.406087	0.62163	0.858474				264.8	0.0681029	0.0766005	0.0703321	0.038168	-0.0436053	0.0887487				264.8	-0.0498331	-0.0700622	-0.0838062	-0.110392	-0.0706662	-0.0692526
	265	0.0243706	0.0961373	0.219866	0.406096	0.621134	0.858516				265	0.0690905	0.0762771	0.0704188	0.0380162	-0.0431208	0.0888507				265	-0.0506512	-0.0704134	-0.0829759	-0.110318	-0.0709371	-0.0687278
	265.2	0.0241184	0.0958713	0.220248	0.40605	0.620485	0.858608				265.2	0.0700468	0.0760094	0.0706061	0.0378333	-0.0428058	0.0892005				265.2	-0.0512857	-0.0707398	-0.0821852	-0.110089	-0.0713356	-0.0683646
	265.4	0.0242056	0.0959313	0.220701	0.405796	0.619696	0.858585				265.4	0.0708329	0.0757631	0.0708262	0.0377863	-0.0427919	0.0897162				265.4	-0.0516031	-0.0709492	-0.0815419	-0.110052	-0.0718127	-0.068306
	265.6	0.024381	0.0963841	0.221132	0.40558	0.619002	0.858475				265.6	0.0713696	0.0757052	0.0712306	0.0377273	-0.0430097	0.0901644				265.6	-0.0515892	-0.0710237	-0.0811679	-0.11002	-0.0723233	-0.0684697
	265.8	0.0245334	0.0969925	0.22149	0.405433	0.618607	0.858156				265.8	0.0719098	0.0758103	0.0717105	0.0377636	-0.0433374	0.0905103				265.8	-0.0514734	-0.0710457	-0.0810275	-0.110029	-0.0727886	-0.0688648
	266	0.0247346	0.0976556	0.221817	0.405386	0.618495	0.857648				266	0.0724091	0.0758888	0.0721663	0.0378895	-0.0438208	0.0908776				266	-0.0512446	-0.0709994	-0.0811041	-0.109972	-0.0731497	-0.0694542
	266.2	0.0250765	0.0983399	0.222015	0.405406	0.618574	0.857198				266.2	0.0729192	0.0757918	0.072497	0.038145	-0.0443741	0.0911801				266.2	-0.0509379	-0.0707869	-0.0813976	-0.110024	-0.0733717	-0.0700451
	266.4	0.0255403	0.0990426	0.221952	0.405611	0.61895	0.856925				266.4	0.0733842	0.0756692	0.0727661	0.0384085	-0.0448145	0.0912709				266.4	-0.0505824	-0.0705014	-0.0820706	-0.109983	-0.073379	-0.0704008
	266.6	0.0260665	0.0997249	0.221679	0.405928	0.619576	0.856856				266.6	0.0738184	0.0756638	0.0729093	0.0387687	-0.0451986	0.09109				266.6	-0.0502271	-0.0701643	-0.083055	-0.10984	-0.0731241	-0.0704822
	266.8	0.0267585	0.100315	0.221181	0.4062	0.620318	0.856977				266.8	0.0739437	0.0757343	0.0729059	0.0391164	-0.0455372	0.0908108				266.8	-0.0496996	-0.0698389	-0.0842059	-0.109766	-0.0726817	-0.0704354
	267	0.0275281	0.10076	0.220571	0.406534	0.621038	0.857311				267	0.0737263	0.0760766	0.0727957	0.0396076	-0.0456334	0.0904501				267	-0.0489577	-0.0697008	-0.0853488	-0.109846	-0.0721447	-0.0702678
	267.2	0.0282513	0.101087	0.21989	0.406915	0.621837	0.857746				267.2	0.0731375	0.0766435	0.0726153	0.040208	-0.0455986	0.0900839				267.2	-0.0480908	-0.0698091	-0.0864161	-0.110042	-0.0714636	-0.0700492
	267.4	0.0287933	0.101238	0.219327	0.407295	0.622616	0.858254				267.4	0.072351	0.0772938	0.0724233	0.0407487	-0.0456173	0.0897905				267.4	-0.0472283	-0.0701953	-0.0872826	-0.110224	-0.0707571	-0.0698225
	267.6	0.0290909	0.101134	0.218786	0.407646	0.623414	0.858793				267.6	0.0713921	0.0777158	0.0721815	0.0412434	-0.0456989	0.0894954				267.6	-0.0465051	-0.0707512	-0.087981	-0.110462	-0.0699907	-0.0696136
	267.8	0.0291762	0.100844	0.218328	0.407971	0.624163	0.859409				267.8	0.0705764	0.0778093	0.0719957	0.0417459	-0.0458336	0.0892388				267.8	-0.0461605	-0.0712902	-0.0885901	-0.110626	-0.0692181	-0.0693725
	268	0.0292238	0.100541	0.218122	0.408216	0.624902	0.859942				268	0.0700819	0.0775584	0.071831	0.042099	-0.0459621	0.089185				268	-0.0461889	-0.0717533	-0.0890231	-0.110658	-0.0685798	-0.0693474
	268.2	0.0293101	0.100218	0.218247	0.40833	0.625579	0.860368				268.2	0.0700481	0.0769342	0.0718364	0.0421339	-0.0460215	0.0893592				268.2	-0.0465951	-0.0721481	-0.089282	-0.110444	-0.0681154	-0.0694821
	268.4	0.0293509	0.0999743	0.218707	0.408246	0.62634	0.860723				268.4	0.0702637	0.0761204	0.071979	0.0420351	-0.0460216	0.089676				268.4	-0.0471913	-0.0723699	-0.0892953	-0.11027	-0.0676381	-0.069803
	268.6	0.0295416	0.0998002	0.219436	0.408022	0.627078	0.861045				268.6	0.0705704	0.0753302	0.0723091	0.0420234	-0.0459585	0.0901656				268.6	-0.047743	-0.0724124	-0.0891507	-0.110316	-0.0672656	-0.0701888
	268.8	0.029862	0.0998262	0.220419	0.407631	0.627516	0.861188				268.8	0.0707577	0.0749001	0.0727346	0.0420666	-0.0458316	0.0907872				268.8	-0.0480248	-0.0723403	-0.088802	-0.110643	-0.0672008	-0.0706778
	269	0.0301536	0.100006	0.22136	0.40705	0.627567	0.861195				269	0.0708201	0.0748039	0.0731421	0.0422628	-0.0457858	0.0913541				269	-0.0481442	-0.0721813	-0.08842	-0.111303	-0.0673842	-0.0710498
	269.2	0.0302885	0.100375	0.222103	0.40651	0.62727	0.861117				269.2	0.0707028	0.0750381	0.0733848	0.0427015	-0.0457749	0.0917862				269.2	-0.0481327	-0.0718741	-0.0880564	-0.112155	-0.0677496	-0.0712672
	269.4	0.0304443	0.100946	0.22255	0.40597	0.626672	0.860914				269.4	0.0706269	0.0753403	0.0735131	0.0433503	-0.0458031	0.092006				269.4	-0.0480794	-0.0713849	-0.0878964	-0.113051	-0.0682737	-0.0712578
	269.6	0.0306839	0.101568	0.222638	0.405286	0.625826	0.860595				269.6	0.0705717	0.0755213	0.0734639	0.0439491	-0.0458206	0.0919993				269.6	-0.0479771	-0.0707237	-0.0880003	-0.113899	-0.0688363	-0.0711133
	269.8	0.0309309	0.1021	0.222298	0.404519	0.624922	0.860326				269.8	0.070534	0.0755627	0.0733869	0.0446497	-0.0458147	0.0916619				269.8	-0.0478376	-0.0700646	-0.0885208	-0.114827	-0.0694296	-0.0708008
	270	0.0309289	0.102408	0.221632	0.403922	0.624093	0.860116				270	0.0704671	0.0755699	0.0734046	0.0453156	-0.0456637	0.0910316				270	-0.04782	-0.0696244	-0.08934	-0.11571	-0.0700859	-0.0703588
	270.2	0.0306566	0.102508	0.220858	0.403269	0.623351	0.860016				270.2	0.0703531	0.0756144	0.0734809	0.0459619	-0.0453621	0.0902101				270.2	-0.0478286	-0.0693683	-0.0901465	-0.116684	-0.0709013	-0.069834
	270.4	0.0301249	0.1023	0.220087	0.40254	0.622656	0.859995				270.4	0.0700013	0.0758317	0.0734514	0.0463301	-0.0448969	0.0894372				270.4	-0.0477007	-0.0692337	-0.0906722	-0.117691	-0.0718883	-0.0694157
	270.6	0.0293886	0.101964	0.219352	0.401875	0.622033	0.860031				270.6	0.0694172	0.0764179	0.0733479	0.0465843	-0.0443232	0.0888009				270.6	-0.0473871	-0.0693046	-0.0908982	-0.118538	-0.0729216	-0.0691586
	270.8	0.0285353	0.101557	0.218656	0.40136	0.621605	0.860007				270.8	0.0687932	0.0771415	0.0730824	0.0466095	-0.0436491	0.0881387				270.8	-0.0471253	-0.0695173	-0.090846	-0.11901	-0.0738629	-0.0689815
	271	0.0277391	0.101222	0.218155	0.400877	0.621313	0.859993				271	0.0683206	0.0777892	0.0727169	0.0463441	-0.0431487	0.0875158				271	-0.0468798	-0.0696885	-0.0905513	-0.119074	-0.0746055	-0.0688851
	271.2	0.027086	0.100868	0.217802	0.400429	0.62125	0.859899				271.2	0.0681674	0.0782362	0.0722256	0.0457486	-0.0429884	0.0870251				271.2	-0.0468017	-0.0698156	-0.0902092	-0.118846	-0.0750736	-0.0690202
	271.4	0.026849	0.100471	0.21766	0.400132	0.621303	0.85968				271.4	0.068395	0.0783182	0.0718462	0.0448982	-0.0431718	0.086722				271.4	-0.0468368	-0.0699724	-0.089858	-0.118338	-0.0753095	-0.0693745
	271.6	0.0268351	0.100101	0.217838	0.400001	0.621471	0.859262				271.6	0.0691006	0.0780325	0.071653	0.043636	-0.0435925	0.0867003				271.6	-0.0470832	-0.0701835	-0.0893248	-0.11754	-0.0754497	-0.0700545
	271.8	0.0270241	0.0997403	0.218399	0.399975	0.621732	0.858725				271.8	0.0699245	0.0776145	0.0716742	0.0421834	-0.0443294	0.08701				271.8	-0.04726	-0.0704713	-0.0885718	-0.116557	-0.0752989	-0.0709357
	272	0.027386	0.0993241	0.219143	0.400117	0.622117	0.858143				272	0.070578	0.0773879	0.0716976	0.0409695	-0.0452434	0.0875308				272	-0.0472385	-0.0709544	-0.0877219	-0.115729	-0.0748714	-0.0718366
	272.2	0.0279866	0.0989528	0.219858	0.400554	0.622338	0.857684				272.2	0.071084	0.0773645	0.0717502	0.0400174	-0.0461167	0.0881487				272.2	-0.046936	-0.0715703	-0.0869531	-0.114962	-0.0743957	-0.0724502
	272.4	0.0283661	0.0987008	0.220262	0.401141	0.622401	0.857414				272.4	0.0715258	0.0778286	0.0717415	0.0393724	-0.0468131	0.0887879				272.4	-0.0465946	-0.0723447	-0.086549	-0.114257	-0.0738838	-0.072708
	272.6	0.028608	0.0985323	0.220324	0.401867	0.622298	0.857458				272.6	0.0718504	0.0786385	0.0716949	0.0393851	-0.0473947	0.0893501				272.6	-0.0462054	-0.0731826	-0.0867774	-0.113816	-0.0732465	-0.0724726
	272.8	0.0287307	0.0985163	0.220099	0.402565	0.622147	0.857806				272.8	0.0720927	0.0794022	0.07166	0.0397487	-0.0478143	0.0898442				272.8	-0.0458594	-0.0738849	-0.0876703	-0.113574	-0.0725947	-0.0718424
	273	0.0288018	0.0987082	0.219644	0.403057	0.621961	0.858393				273	0.0723564	0.0798979	0.0717967	0.0401449	-0.0480209	0.0903086				273	-0.045528	-0.0742794	-0.089092	-0.113472	-0.0720746	-0.0710152
	273.2	0.0287258	0.0989866	0.2191	0.403326	0.621918	0.85903				273.2	0.0725029	0.080188	0.0720959	0.0406155	-0.0481323	0.090699				273.2	-0.045155	-0.0744307	-0.0907452	-0.11361	-0.0715091	-0.0702971
	273.4	0.0285206	0.0993927	0.218579	0.403599	0.621988	0.859688				273.4	0.072604	0.0802493	0.0725236	0.0412132	-0.0482362	0.0909546				273.4	-0.0447939	-0.0743975	-0.0922771	-0.113994	-0.0710155	-0.0697274
	273.6	0.0279583	0.0997755	0.218068	0.403837	0.622123	0.860228				273.6	0.0726615	0.0802075	0.0730095	0.0415736	-0.0482417	0.0910464				273.6	-0.0447174	-0.0742598	-0.0934884	-0.114388	-0.0707501	-0.0692833
	273.8	0.0271631	0.100151	0.217372	0.404008	0.622177	0.860572				273.8	0.0726985	0.0803206	0.0735221	0.0418556	-0.0480716	0.0910018				273.8	-0.0448656	-0.0739028	-0.0944996	-0.11487	-0.0708462	-0.0689834
	274	0.0263818	0.100534	0.216696	0.404212	0.622108	0.860623				274	0.072703	0.0804998	0.0740442	0.0421172	-0.0478571	0.0907929				274	-0.0452694	-0.0731992	-0.0953038	-0.115287	-0.0711097	-0.0688799
	274.2	0.0259262	0.100918	0.216113	0.404467	0.621866	0.860435				274.2	0.0727731	0.0806384	0.0745731	0.0422499	-0.0475195	0.0904974				274.2	-0.0458792	-0.0723685	-0.0959781	-0.115507	-0.0716751	-0.0690261
	274.4	0.0259114	0.101289	0.215778	0.404603	0.621535	0.860053				274.4	0.0729762	0.0805412	0.0750501	0.0422785	-0.0470413	0.0901254				274.4	-0.0466951	-0.071435	-0.0964887	-0.115683	-0.0724864	-0.0692908
	274.6	0.0264064	0.101652	0.215765	0.404538	0.621269	0.859601				274.6	0.0733378	0.0801642	0.0755255	0.0421491	-0.0466696	0.0897629				274.6	-0.0475127	-0.0704677	-0.0967301	-0.115887	-0.0733292	-0.0696557
	274.8	0.0272326	0.101775	0.216191	0.404327	0.621124	0.859123				274.8	0.0739019	0.0794865	0.0759578	0.0417651	-0.0464934	0.0894505				274.8	-0.0483801	-0.0697173	-0.0964977	-0.116146	-0.074081	-0.0701807
	275	0.0282636	0.101658	0.217021	0.403973	0.62113	0.858709				275	0.0745801	0.0785495	0.0762791	0.0410353	-0.0464564	0.0893017				275	-0.049197	-0.0692845	-0.0956752	-0.116417	-0.0747547	-0.0708252
	275.2	0.0290724	0.101432	0.218255	0.403537	0.621162	0.858447				275.2	0.0751878	0.0776397	0.076487	0.0402459	-0.046552	0.0893553				275.2	-0.0500273	-0.0690198	-0.0942627	-0.116688	-0.0751526	-0.0713623
	275.4	0.0297061	0.101091	0.219713	0.403158	0.62122	0.858297				275.4	0.0753707	0.0769452	0.076658	0.0396613	-0.0466983	0.0895728				275.4	-0.0506116	-0.0689514	-0.0925532	-0.116897	-0.0751956	-0.0718153
	275.6	0.030036	0.100532	0.221051	0.402961	0.621243	0.858218				275.6	0.0751476	0.076564	0.076796	0.0394297	-0.0467271	0.089898				275.6	-0.0509472	-0.0691652	-0.0909515	-0.117101	-0.0750705	-0.0722551
	275.8	0.029959	0.0999166	0.222066	0.402942	0.621245	0.858241				275.8	0.0748333	0.0763854	0.0767614	0.0395975	-0.0465938	0.0903377				275.8	-0.0511615	-0.069605	-0.0895873	-0.117159	-0.074861	-0.0726897
	276	0.0293849	0.0992629	0.222546	0.403088	0.621248	0.85842				276	0.0745792	0.0765577	0.0764934	0.040166	-0.0463693	0.0908121				276	-0.0514216	-0.0703765	-0.0886729	-0.117074	-0.0745399	-0.0730033
	276.2	0.0285567	0.0987228	0.222536	0.403256	0.621403	0.858741				276.2	0.0743762	0.0768164	0.0759989	0.0408372	-0.0461221	0.0912291				276.2	-0.0517109	-0.0713367	-0.0881205	-0.116833	-0.074233	-0.0731425
	276.4	0.0275986	0.098349	0.222161	0.403314	0.621749	0.859124				276.4	0.0742847	0.0769572	0.0753833	0.0410806	-0.0459953	0.0915856				276.4	-0.0519227	-0.0722368	-0.0878551	-0.11627	-0.0739669	-0.0732053
	276.6	0.0267529	0.0983459	0.221593	0.403386	0.622063	0.85959				276.6	0.0743713	0.0770042	0.0745526	0.0409781	-0.0459269	0.0918516				276.6	-0.0519654	-0.0729107	-0.0875591	-0.115508	-0.0738579	-0.0731268
	276.8	0.026192	0.0987295	0.220985	0.403518	0.622252	0.860105				276.8	0.074446	0.0771121	0.0737075	0.0406725	-0.0459123	0.0919273				276.8	-0.0517182	-0.073382	-0.0873035	-0.11468	-0.0739105	-0.0728094
	277	0.0259269	0.0994847	0.220348	0.403833	0.622173	0.860536				277	0.0745025	0.0772433	0.0729572	0.0402674	-0.0459386	0.0918104				277	-0.0511389	-0.0735209	-0.0871167	-0.113747	-0.0741819	-0.0723256
	277.2	0.0258321	0.100389	0.21966	0.404274	0.621814	0.860701				277.2	0.0745583	0.0775141	0.0724392	0.0398279	-0.0459896	0.091543				277.2	-0.0503689	-0.0733578	-0.0872067	-0.112809	-0.0746741	-0.0718441
	277.4	0.0258445	0.101286	0.219013	0.404829	0.621125	0.860753				277.4	0.0746291	0.0779042	0.07204	0.0395942	-0.0459	0.091131				277.4	-0.0496348	-0.0730624	-0.0875543	-0.112117	-0.0755566	-0.0712564
	277.6	0.0261348	0.102059	0.218658	0.405238	0.620365	0.860729				277.6	0.0747788	0.0783736	0.0718163	0.0393683	-0.0457227	0.0906978				277.6	-0.0491487	-0.0727593	-0.0880686	-0.111502	-0.0765847	-0.0706293
	277.8	0.0266807	0.102588	0.218549	0.405491	0.619643	0.860738				277.8	0.0750699	0.0789505	0.0716576	0.038867	-0.0456663	0.0904545				277.8	-0.0488739	-0.0726496	-0.0886408	-0.110827	-0.0775813	-0.070135
	278	0.0273642	0.102918	0.218583	0.405463	0.619192	0.860933				278	0.0753675	0.0796132	0.0716703	0.0382697	-0.0457479	0.0904165				278	-0.0488287	-0.0727272	-0.089216	-0.11035	-0.0782978	-0.0695894
	278.2	0.0281906	0.102954	0.218778	0.405363	0.619139	0.861466				278.2	0.0755026	0.0802362	0.0717602	0.0375354	-0.0459236	0.0905022				278.2	-0.0488167	-0.0731153	-0.0896759	-0.109921	-0.078572	-0.0689001
	278.4	0.029078	0.102697	0.21914	0.40511	0.619423	0.862273				278.4	0.0754815	0.0808525	0.0718837	0.0367864	-0.0461503	0.0906666				278.4	-0.0488251	-0.0736962	-0.0898963	-0.109635	-0.0783381	-0.0681569
	278.6	0.0298129	0.102297	0.219696	0.404781	0.619876	0.863199				278.6	0.0751837	0.0813771	0.0719746	0.0362579	-0.0464849	0.0908692				278.6	-0.0487282	-0.0743187	-0.089984	-0.109709	-0.0777503	-0.0674337
	278.8	0.0303125	0.101959	0.220269	0.40448	0.620253	0.863948				278.8	0.0745638	0.0818083	0.0721603	0.0363402	-0.0467416	0.0910094				278.8	-0.0485238	-0.0747776	-0.0900031	-0.110261	-0.0770278	-0.0667661
	279	0.0306813	0.101477	0.220899	0.404281	0.62061	0.864245				279	0.0738039	0.0821014	0.0724521	0.0367693	-0.0467752	0.0911272				279	-0.0481757	-0.0752728	-0.0899462	-0.111038	-0.0764099	-0.0665765
	279.2	0.0309302	0.100757	0.221354	0.404023	0.620848	0.86412				279.2	0.0731272	0.0823898	0.0728137	0.0375629	-0.0466182	0.0913511				279.2	-0.0478407	-0.0758601	-0.0898774	-0.111981	-0.0760224	-0.0669763
	279.4	0.0309478	0.0999996	0.221641	0.403828	0.620999	0.863755				279.4	0.0727073	0.0827344	0.0731866	0.0386288	-0.0464886	0.09177				279.4	-0.0478216	-0.0765239	-0.0897882	-0.112787	-0.0757593	-0.0678436
	279.6	0.0307973	0.0991818	0.221543	0.403762	0.621049	0.86331				279.6	0.0724404	0.0831272	0.0735387	0.0398364	-0.0464195	0.0922269				279.6	-0.0480986	-0.0773558	-0.089734	-0.113371	-0.0755668	-0.0689123
	279.8	0.0306309	0.0982859	0.221392	0.403771	0.621127	0.86299				279.8	0.072161	0.0833356	0.0737763	0.0409905	-0.0464796	0.0926551				279.8	-0.0485665	-0.078155	-0.0894849	-0.11374	-0.075379	-0.0699661
	280	0.030629	0.097458	0.221171	0.403745	0.621146	0.862965				280	0.071641	0.0833687	0.0739481	0.0422339	-0.0466802	0.0929222				280	-0.0489291	-0.0787649	-0.0891851	-0.114088	-0.075205	-0.0707114
	280.2	0.0307081	0.0969224	0.22094	0.403591	0.621114	0.863266				280.2	0.0709302	0.0831903	0.0740277	0.0435105	-0.0469261	0.0929088				280.2	-0.0491269	-0.0791484	-0.0889121	-0.114659	-0.0750957	-0.070919
	280.4	0.0309148	0.096547	0.220626	0.403322	0.621108	0.863642				280.4	0.0701125	0.0828256	0.0742188	0.0447148	-0.0470876	0.0925286				280.4	-0.0489551	-0.079315	-0.0889383	-0.115413	-0.0751312	-0.0707458
	280.6	0.0311259	0.096367	0.220396	0.402961	0.621141	0.863883				280.6	0.069362	0.0823722	0.0745087	0.0456697	-0.0471153	0.0919256				280.6	-0.048528	-0.0790918	-0.0890642	-0.116175	-0.0753513	-0.0704897
	280.8	0.0310831	0.096164	0.22021	0.402542	0.621279	0.863917				280.8	0.0688397	0.0821114	0.0749372	0.046031	-0.0468552	0.0912503				280.8	-0.0482431	-0.0787475	-0.0893372	-0.116834	-0.0758449	-0.0703086
	281	0.0305955	0.0959336	0.220239	0.402077	0.621403	0.863859				281	0.0687121	0.0820636	0.0753042	0.0458502	-0.0462743	0.0906727				281	-0.0484211	-0.0784397	-0.0895738	-0.117333	-0.0766209	-0.0701586
	281.2	0.029864	0.0956791	0.22044	0.40183	0.621605	0.863663				281.2	0.0690207	0.0824313	0.075661	0.0451611	-0.0454797	0.090442				281.2	-0.0489225	-0.0782021	-0.0898183	-0.117511	-0.077457	-0.0702873
	281.4	0.0289908	0.0954779	0.220709	0.401909	0.62185	0.863487				281.4	0.0695021	0.0830915	0.075781	0.0441623	-0.0447091	0.0907176				281.4	-0.0494649	-0.0780443	-0.0899199	-0.117411	-0.0781153	-0.070687
	281.6	0.0281063	0.0952665	0.220915	0.402222	0.62225	0.863518				281.6	0.0698681	0.083763	0.0757616	0.043118	-0.0439534	0.0914219				281.6	-0.0498758	-0.0779693	-0.0900283	-0.117199	-0.0785302	-0.0711183
	281.8	0.0274899	0.0951008	0.221068	0.402795	0.622705	0.8637				281.8	0.0699991	0.0841974	0.0754746	0.0423007	-0.0432456	0.0922915				281.8	-0.0499071	-0.0779558	-0.0901184	-0.116978	-0.0787769	-0.0714881
	282	0.0271978	0.0950535	0.221145	0.403482	0.62313	0.863857				282	0.0700392	0.084429	0.0749827	0.0416326	-0.0426719	0.0930654				282	-0.0495055	-0.0777669	-0.0901646	-0.116753	-0.0789973	-0.0718031
	282.2	0.0271376	0.0952553	0.221181	0.404254	0.623324	0.863854				282.2	0.0699526	0.0843067	0.0742755	0.0411465	-0.0423176	0.0935694				282.2	-0.0487288	-0.0773082	-0.0901581	-0.116492	-0.0793893	-0.0720286
	282.4	0.0273861	0.0957625	0.221173	0.40497	0.623274	0.863621				282.4	0.0699079	0.0839277	0.0736079	0.0408124	-0.0420159	0.0938518				282.4	-0.0478489	-0.0765528	-0.0901119	-0.116228	-0.0800458	-0.0721078
	282.6	0.0276406	0.0963795	0.221271	0.405612	0.622987	0.863187				282.6	0.0701253	0.0835733	0.073069	0.0406206	-0.0417687	0.094009				282.6	-0.0472247	-0.0758083	-0.0899497	-0.115972	-0.0808207	-0.0721784
	282.8	0.0277998	0.0971059	0.221326	0.406004	0.622475	0.862787				282.8	0.0706216	0.0834265	0.0728023	0.0407392	-0.0417243	0.0942209				282.8	-0.0469578	-0.0751646	-0.0898491	-0.115704	-0.0814284	-0.072249
	283	0.0278046	0.0978423	0.221353	0.406211	0.621751	0.862601				283	0.0712398	0.0834145	0.0726775	0.0411209	-0.041977	0.0946101				283	-0.0471005	-0.0747539	-0.0898371	-0.11553	-0.0817377	-0.072338
	283.2	0.0278118	0.0984415	0.221404	0.406116	0.620947	0.862751				283.2	0.0718979	0.083319	0.0726375	0.0418769	-0.0424078	0.095046				283.2	-0.0476083	-0.0746601	-0.0898107	-0.115632	-0.0817379	-0.0722255
	283.4	0.0278126	0.0987951	0.221548	0.405801	0.620207	0.863195				283.4	0.0724215	0.0830464	0.0726991	0.04294	-0.0431564	0.0953608				283.4	-0.0483564	-0.0748892	-0.0897589	-0.115957	-0.0813036	-0.0718889
	283.6	0.0280791	0.0990682	0.221585	0.405264	0.61969	0.863853				283.6	0.0727029	0.0825408	0.0729691	0.044234	-0.0440726	0.0954042				283.6	-0.0490291	-0.075219	-0.0899115	-0.116447	-0.0805558	-0.0712318
	283.8	0.0283881	0.0992744	0.221604	0.404636	0.619376	0.864536				283.8	0.0728613	0.0816914	0.0733478	0.0453881	-0.0450273	0.0952151				283.8	-0.0496205	-0.0753509	-0.0901967	-0.117058	-0.0796431	-0.0704061
	284	0.0287177	0.0993364	0.221606	0.404121	0.619174	0.865102				284	0.0730241	0.0806901	0.0738175	0.0462987	-0.045943	0.0948535				284	-0.0501433	-0.0753406	-0.0905457	-0.117473	-0.0787231	-0.0695473
	284.2	0.0288838	0.0993421	0.221572	0.403676	0.619025	0.865455				284.2	0.0731048	0.0798575	0.0743997	0.0468796	-0.0469115	0.0945186				284.2	-0.0506178	-0.0751173	-0.0907531	-0.117716	-0.077737	-0.0689215
	284.4	0.0287847	0.0991828	0.221357	0.403342	0.618908	0.865544				284.4	0.0731036	0.0792935	0.0750631	0.047009	-0.0477703	0.094285				284.4	-0.0509911	-0.0747543	-0.0909442	-0.117871	-0.076781	-0.0686403
	284.6	0.028511	0.0989669	0.220954	0.403104	0.618635	0.865348				284.6	0.0731513	0.0788747	0.0755976	0.0467154	-0.0485471	0.0942994				284.6	-0.0512199	-0.0742395	-0.0911211	-0.118093	-0.0759022	-0.0688589
	284.8	0.0283266	0.0986647	0.220346	0.403182	0.618304	0.864964				284.8	0.0731776	0.078712	0.0759295	0.0460706	-0.0492734	0.0945267				284.8	-0.0511667	-0.0738551	-0.0912935	-0.118153	-0.0750997	-0.069489
	285	0.0282148	0.0983587	0.219545	0.403322	0.618139	0.864523				285	0.0729347	0.078584	0.0759823	0.0451796	-0.0499336	0.0948206				285	-0.0507869	-0.0734464	-0.0914467	-0.118133	-0.0743809	-0.0703219
	285.2	0.0282608	0.0979986	0.218653	0.40359	0.618148	0.864126				285.2	0.0724148	0.0782631	0.075834	0.044035	-0.0503918	0.0950723				285.2	-0.050077	-0.0729875	-0.0917709	-0.117952	-0.0738624	-0.0711383
	285.4	0.0284723	0.0978603	0.217793	0.403839	0.618141	0.863842				285.4	0.0717541	0.0778586	0.0754478	0.0427845	-0.0505881	0.0953249				285.4	-0.0491161	-0.0724877	-0.0921659	-0.117687	-0.0737953	-0.0718916
	285.6	0.0287199	0.0980471	0.217051	0.404093	0.618106	0.863679				285.6	0.0709935	0.0776146	0.0748633	0.0413778	-0.0506158	0.0954948				285.6	-0.0479389	-0.0720112	-0.0924417	-0.117112	-0.074164	-0.0724167
	285.8	0.0289245	0.0986049	0.216451	0.404195	0.618086	0.863624				285.8	0.0701297	0.0776704	0.074247	0.0399879	-0.0504768	0.0955951				285.8	-0.0466901	-0.0716403	-0.0926202	-0.116429	-0.074861	-0.0726891
	286	0.0292784	0.0994237	0.21601	0.404138	0.618143	0.863558				286	0.0692941	0.0782555	0.0739141	0.0387862	-0.0501526	0.0957264				286	-0.0455427	-0.0716057	-0.092784	-0.115867	-0.075635	-0.0727618
	286.2	0.0295372	0.100326	0.215675	0.403957	0.618357	0.863557				286.2	0.0687938	0.0794848	0.073926	0.0379388	-0.049679	0.0959036				286.2	-0.0447998	-0.0721056	-0.0929909	-0.115694	-0.0763083	-0.0727397
	286.4	0.0298567	0.101042	0.215452	0.403686	0.618804	0.863596				286.4	0.0687188	0.0810906	0.074232	0.037436	-0.0490592	0.0960958				286.4	-0.044474	-0.0731339	-0.0933428	-0.11588	-0.0767638	-0.0726632
	286.6	0.0303121	0.101445	0.21541	0.403399	0.619351	0.86378				286.6	0.0689238	0.0826856	0.0747295	0.0373329	-0.048314	0.0964515				286.6	-0.0445393	-0.074524	-0.0937358	-0.116393	-0.0770811	-0.072635
	286.8	0.0309321	0.101773	0.215595	0.403151	0.61989	0.864034				286.8	0.0693121	0.0839699	0.0753651	0.0377831	-0.0474123	0.0967472				286.8	-0.0448961	-0.0760145	-0.0940967	-0.117134	-0.0774075	-0.072426
	287	0.0314366	0.102032	0.215882	0.403241	0.620395	0.864321				287	0.0697289	0.0847702	0.0759686	0.0386239	-0.046543	0.0968994				287	-0.045468	-0.0773148	-0.0944091	-0.117859	-0.0776134	-0.0721474
	287.2	0.031882	0.102282	0.216215	0.403534	0.620819	0.8645				287.2	0.0700625	0.0849875	0.0764822	0.0397013	-0.0457709	0.0968337				287.2	-0.0461574	-0.0781708	-0.0946112	-0.118369	-0.0777691	-0.0718191
	287.4	0.0320983	0.102463	0.216507	0.404035	0.621086	0.864641				287.4	0.070169	0.084704	0.0767546	0.0408857	-0.0454014	0.0966522				287.4	-0.046824	-0.0785812	-0.094503	-0.118567	-0.0776758	-0.071495
	287.6	0.0321846	0.102588	0.21669	0.404538	0.62119	0.864714				287.6	0.0700974	0.0842128	0.0768156	0.0421197	-0.0455168	0.0963387				287.6	-0.0472714	-0.0788322	-0.0942001	-0.118489	-0.0771712	-0.071124
	287.8	0.0321074	0.102469	0.216581	0.405044	0.621262	0.864673				287.8	0.0699368	0.0835587	0.0766871	0.043238	-0.0460919	0.0961529				287.8	-0.0474871	-0.0788256	-0.0938312	-0.118237	-0.0761726	-0.0710073
	288	0.0319656	0.102147	0.216268	0.405401	0.621172	0.864494				288	0.0698771	0.082796	0.0764248	0.0442169	-0.0468223	0.0961036				288	-0.0474718	-0.0786136	-0.0935322	-0.118036	-0.0750486	-0.0711349
	288.2	0.0319058	0.101804	0.215889	0.405839	0.620818	0.864238				288.2	0.069982	0.0820135	0.0759265	0.0449329	-0.0475953	0.0962186				288.2	-0.047215	-0.078235	-0.0933306	-0.117707	-0.0739808	-0.0714938
	288.4	0.03192	0.101587	0.215714	0.406336	0.620143	0.86394				288.4	0.0703254	0.0813344	0.0752275	0.0453993	-0.0482067	0.0964004				288.4	-0.0469554	-0.0777366	-0.093134	-0.117228	-0.0732874	-0.071903
	288.6	0.0317219	0.101526	0.215738	0.406862	0.619354	0.863664				288.6	0.0709131	0.0806949	0.0743486	0.0455108	-0.0485208	0.0965066				288.6	-0.0469423	-0.0769293	-0.0929919	-0.116803	-0.073191	-0.072245
	288.8	0.0313842	0.101662	0.21596	0.40725	0.618492	0.863469				288.8	0.0716883	0.0802032	0.0734	0.0451256	-0.0485255	0.0965355				288.8	-0.0471898	-0.0760484	-0.0928382	-0.116475	-0.073548	-0.0724339
	289	0.0308479	0.102116	0.216356	0.407458	0.617891	0.863408				289	0.0724613	0.080021	0.0724803	0.0443823	-0.048359	0.096586				289	-0.0476135	-0.0753373	-0.0925677	-0.116165	-0.0741157	-0.0725024
	289.2	0.0301303	0.102716	0.216821	0.40749	0.617601	0.863363				289.2	0.0731255	0.0802245	0.0717344	0.0433691	-0.0482018	0.0966652				289.2	-0.0481815	-0.0749377	-0.0922058	-0.115928	-0.0747216	-0.0724713
	289.4	0.0292923	0.103245	0.217367	0.407442	0.617745	0.86339				289.4	0.073701	0.0808381	0.071359	0.0422494	-0.0481365	0.0967021				289.4	-0.0488831	-0.0748541	-0.0918847	-0.115799	-0.0752557	-0.0723453
	289.6	0.0286236	0.103504	0.217924	0.40752	0.618203	0.863374				289.6	0.0740526	0.0817591	0.0714506	0.0411463	-0.0481966	0.0967245				289.6	-0.0496249	-0.0751399	-0.0917305	-0.115673	-0.0754808	-0.072191
	289.8	0.0280335	0.103402	0.218633	0.407619	0.618915	0.863449				289.8	0.0741961	0.0826592	0.0719766	0.0401959	-0.048348	0.0966825				289.8	-0.0503148	-0.0755361	-0.0918323	-0.115695	-0.0755571	-0.0719795
	290	0.0275225	0.102736	0.219411	0.4077	0.619611	0.863533				290	0.0741847	0.0832423	0.0727923	0.0392403	-0.0485542	0.0965575				290	-0.0509332	-0.0760155	-0.0923022	-0.115802	-0.0756479	-0.0717531
	290.2	0.0269701	0.1018	0.220284	0.407513	0.620196	0.863749				290.2	0.0739537	0.0833038	0.0737305	0.0383184	-0.048825	0.0964233				290.2	-0.0514888	-0.0763355	-0.0928454	-0.116019	-0.0757664	-0.0715274
	290.4	0.0264432	0.100944	0.220999	0.407163	0.620678	0.863902				290.4	0.0734753	0.0827827	0.0745831	0.0374955	-0.0490309	0.0961679				290.4	-0.0519716	-0.076536	-0.0934668	-0.116278	-0.0759264	-0.071349
	290.6	0.0258452	0.100184	0.22163	0.406546	0.621111	0.864068				290.6	0.0727916	0.0818032	0.0752697	0.0367507	-0.0492923	0.0958475				290.6	-0.0525156	-0.076549	-0.0939716	-0.11654	-0.076075	-0.0713291
	290.8	0.0253334	0.0995495	0.222142	0.405663	0.621436	0.864199				290.8	0.0720143	0.0807328	0.0757646	0.0360641	-0.0496341	0.0954943				290.8	-0.0530451	-0.0767168	-0.0943051	-0.116677	-0.0762497	-0.0714725
	291	0.0250091	0.099198	0.222629	0.404639	0.621623	0.864404				291	0.071304	0.0797279	0.0760626	0.0356854	-0.0500722	0.0952548				291	-0.0534848	-0.0769037	-0.0943346	-0.116599	-0.0762026	-0.0716588
	291.2	0.0249703	0.099005	0.223081	0.403633	0.621651	0.864611				291.2	0.070671	0.0789933	0.0761882	0.0358056	-0.0504001	0.0951067				291.2	-0.0536615	-0.0771994	-0.0942898	-0.116414	-0.0760041	-0.0717762
	291.4	0.025035	0.0987515	0.223413	0.402714	0.621563	0.864834				291.4	0.0702331	0.07847	0.0761332	0.0363776	-0.0506738	0.0951054				291.4	-0.0536627	-0.0773575	-0.0941554	-0.116259	-0.0756792	-0.0717965
	291.6	0.0253908	0.0986213	0.223538	0.401935	0.621502	0.865065				291.6	0.0700466	0.0783351	0.0758755	0.0374274	-0.0507962	0.0950978				291.6	-0.0533289	-0.0774755	-0.0939511	-0.116377	-0.0753989	-0.0715978
	291.8	0.0259175	0.0985349	0.223367	0.401553	0.621531	0.865358				291.8	0.0700757	0.0785832	0.0753067	0.0388109	-0.0507595	0.0950865				291.8	-0.0528157	-0.0775293	-0.0937725	-0.116602	-0.0750601	-0.0711705
	292	0.0264939	0.0984832	0.223014	0.401395	0.621645	0.865728				292	0.0703457	0.0791669	0.0745754	0.040173	-0.050578	0.0950402				292	-0.0524446	-0.0775618	-0.0935473	-0.117077	-0.0749094	-0.070545
	292.2	0.0268521	0.09852	0.22239	0.401552	0.621994	0.866179				292.2	0.0709989	0.0799128	0.0738404	0.0412251	-0.050319	0.0948427				292.2	-0.0524412	-0.0775556	-0.0933213	-0.117577	-0.0749394	-0.069738
	292.4	0.0272601	0.0987436	0.221535	0.401906	0.622553	0.866605				292.4	0.0717349	0.0807713	0.0734043	0.0419084	-0.0499971	0.0945632				292.4	-0.0524694	-0.0776111	-0.0932162	-0.117911	-0.0749124	-0.068908
	292.6	0.0274256	0.0989811	0.220539	0.402595	0.623194	0.866835				292.6	0.0725271	0.0816519	0.0733604	0.0423662	-0.0497082	0.0943661				292.6	-0.0524999	-0.0776561	-0.0933633	-0.117931	-0.0747304	-0.0682865
	292.8	0.0272414	0.0990714	0.219662	0.403614	0.62356	0.866702				292.8	0.0734092	0.0824317	0.0737541	0.0426889	-0.0496928	0.0943146				292.8	-0.0526512	-0.0775578	-0.0936237	-0.117897	-0.0745524	-0.0680991
	293	0.0268674	0.0989837	0.218889	0.405027	0.623623	0.866204				293	0.0741737	0.0831076	0.0744504	0.0429708	-0.0499297	0.0942936				293	-0.0525728	-0.077403	-0.0939849	-0.117663	-0.0743972	-0.0682306
	293.2	0.0266619	0.0986732	0.218256	0.40659	0.623366	0.865311				293.2	0.0744627	0.0836085	0.0753351	0.0431502	-0.0502609	0.0944053				293.2	-0.0519762	-0.0773221	-0.0944906	-0.117391	-0.0741792	-0.0687052
	293.4	0.0264803	0.0980615	0.217841	0.407823	0.622961	0.864255				293.4	0.0744758	0.0839368	0.0760942	0.0431997	-0.0506155	0.0946292				293.4	-0.0510753	-0.0773034	-0.0950009	-0.117367	-0.0740134	-0.0693468
	293.6	0.0262664	0.0972491	0.217733	0.408579	0.622423	0.863124				293.6	0.0743855	0.0840101	0.0766684	0.0430676	-0.0509432	0.0950017				293.6	-0.0502646	-0.0774657	-0.0953529	-0.117609	-0.074046	-0.0701234
	293.8	0.0262668	0.0966867	0.217882	0.40872	0.621935	0.86211				293.8	0.0741559	0.0837865	0.0770332	0.0429568	-0.0510781	0.0954481				293.8	-0.0494952	-0.0776595	-0.0953946	-0.118004	-0.074229	-0.0708845
	294	0.0263956	0.0964187	0.218175	0.40842	0.621442	0.861283				294	0.0738487	0.0833926	0.077242	0.0429944	-0.0508445	0.0959943				294	-0.0489411	-0.0779885	-0.0952965	-0.118644	-0.0746304	-0.071763
	294.2	0.0265832	0.0963127	0.218683	0.407594	0.620858	0.860797				294.2	0.073674	0.0830806	0.0773121	0.0432803	-0.0504385	0.0965626				294.2	-0.0486974	-0.0783921	-0.0950498	-0.119559	-0.0752222	-0.0725996
	294.4	0.0267681	0.0964625	0.219282	0.406517	0.620109	0.860578				294.4	0.0736916	0.0829907	0.0774036	0.04384	-0.0498666	0.0971933				294.4	-0.0487782	-0.0789672	-0.0948119	-0.120633	-0.0760357	-0.0734045
	294.6	0.0270249	0.0968908	0.21984	0.405323	0.619313	0.860662				294.6	0.0737427	0.083028	0.0774927	0.0446978	-0.0491961	0.0976734				294.6	-0.0489854	-0.0795288	-0.0945966	-0.121555	-0.0767843	-0.0739442
	294.8	0.027215	0.0972498	0.220232	0.40404	0.618558	0.86092				294.8	0.0737233	0.0833788	0.0776335	0.0456096	-0.0484916	0.0979075				294.8	-0.0492203	-0.0802815	-0.094573	-0.122342	-0.0774681	-0.074218
	295	0.0274123	0.0975773	0.22042	0.402638	0.61812	0.86139				295	0.0737101	0.0838999	0.0776991	0.046352	-0.0479808	0.0978569				295	-0.0494458	-0.0808879	-0.0946445	-0.122937	-0.0778733	-0.0741597
	295.2	0.027684	0.0978492	0.220246	0.401273	0.618187	0.862043				295.2	0.0738491	0.0846392	0.0776209	0.046984	-0.0475854	0.0977639				295.2	-0.0497941	-0.0814891	-0.0947978	-0.123333	-0.0780707	-0.0740277
	295.4	0.0276646	0.0979883	0.219901	0.400194	0.618455	0.862847				295.4	0.0741144	0.0854375	0.0774008	0.0474998	-0.0471962	0.0976075				295.4	-0.0504022	-0.082052	-0.0949725	-0.123426	-0.0781727	-0.0738272
	295.6	0.0273	0.0978923	0.21961	0.3994	0.618706	0.863778				295.6	0.0746652	0.0862394	0.0772077	0.0477409	-0.0468228	0.0974726				295.6	-0.0513522	-0.0826738	-0.0950916	-0.123367	-0.0784671	-0.0736477
	295.8	0.0266572	0.0978927	0.219366	0.399013	0.618973	0.864791				295.8	0.0755767	0.086829	0.0770931	0.047741	-0.0465687	0.0973583				295.8	-0.0525793	-0.0831659	-0.0952015	-0.123159	-0.0787644	-0.073371
	296	0.02594	0.0979223	0.219171	0.398948	0.619137	0.865631				296	0.0765861	0.0872288	0.0772669	0.0476619	-0.0464644	0.0972836				296	-0.0537702	-0.0835356	-0.0954326	-0.122968	-0.079043	-0.0731422
	296.2	0.0249634	0.0980437	0.219143	0.399326	0.618991	0.866169				296.2	0.0774854	0.0873925	0.077713	0.0474295	-0.0465836	0.0971531				296.2	-0.0547696	-0.0835571	-0.0957287	-0.12276	-0.0793347	-0.0729779
	296.4	0.0239545	0.098217	0.219378	0.400111	0.618671	0.866377				296.4	0.0780868	0.0873991	0.078337	0.0469593	-0.0470023	0.0969971				296.4	-0.0554539	-0.0833139	-0.0959184	-0.122546	-0.0796088	-0.0730049
	296.6	0.0232688	0.0986042	0.21965	0.401159	0.618358	0.866276				296.6	0.0782412	0.0873651	0.0788115	0.0461288	-0.0474205	0.0967515				296.6	-0.0556143	-0.0829313	-0.0959964	-0.122123	-0.0797897	-0.0729993
	296.8	0.022956	0.0989508	0.220027	0.402296	0.618191	0.865964				296.8	0.0780319	0.0872712	0.0789559	0.0451538	-0.0476691	0.0965271				296.8	-0.0554026	-0.0825241	-0.0958131	-0.121608	-0.0798637	-0.0730251
	297	0.0228751	0.0992121	0.220434	0.403219	0.618167	0.865584				297	0.0777447	0.0871578	0.0786499	0.0442413	-0.0477112	0.0963967				297	-0.0551483	-0.0821145	-0.0952804	-0.121158	-0.0798982	-0.0730286
	297.2	0.0230181	0.0994328	0.220969	0.403974	0.618281	0.865266				297.2	0.0774889	0.0868299	0.0781389	0.0436337	-0.0476492	0.0963731				297.2	-0.0549911	-0.0817731	-0.0944605	-0.120891	-0.0800229	-0.0729996
	297.4	0.0235519	0.0997453	0.221543	0.404578	0.618559	0.865226				297.4	0.07733	0.0863121	0.0775059	0.0434538	-0.0474301	0.0964085				297.4	-0.0548196	-0.0813923	-0.0935054	-0.120822	-0.0801944	-0.0727579
	297.6	0.0239664	0.0999426	0.222167	0.405074	0.618811	0.865414				297.6	0.077255	0.0856307	0.0769474	0.0437766	-0.0471376	0.0965203				297.6	-0.0547844	-0.0809976	-0.0926662	-0.121198	-0.0804318	-0.0724916
	297.8	0.024411	0.10004	0.222647	0.405427	0.618971	0.865716				297.8	0.077165	0.0847451	0.0764412	0.0443371	-0.0469681	0.0966213				297.8	-0.0547049	-0.080445	-0.0921565	-0.121761	-0.0807314	-0.0721994
	298	0.02485	0.100101	0.222963	0.405847	0.619039	0.866079				298	0.077042	0.0836462	0.0761494	0.0449246	-0.0469646	0.0966454				298	-0.0545927	-0.0798706	-0.0920943	-0.122179	-0.0810816	-0.0719055
	298.2	0.0246074	0.100247	0.222969	0.405896	0.61917	0.865885				298.2	0.0771026	0.0841531	0.0762036	0.0444656	-0.0469877	0.0966088				298.2	-0.0545975	-0.0799122	-0.0919663	-0.121818	-0.080939	-0.0720799
	298.4	0.0248378	0.100442	0.223222	0.406317	0.619382	0.866091				298.4	0.077048	0.0835296	0.0760061	0.0446598	-0.0470361	0.0965978				298.4	-0.0544596	-0.0793508	-0.0919115	-0.121849	-0.0811498	-0.0719844
	298.6	0.0251022	0.100623	0.223406	0.406691	0.619607	0.866334				298.6	0.0770011	0.0828746	0.0758486	0.0449199	-0.0471131	0.0965881				298.6	-0.054291	-0.0787606	-0.0919922	-0.121856	-0.0813639	-0.0719129
	298.8	0.0254008	0.100792	0.22352	0.407017	0.619844	0.866615				298.8	0.0769619	0.0821882	0.0757311	0.0452457	-0.0472188	0.0965799				298.8	-0.0540919	-0.0781417	-0.0922084	-0.121838	-0.0815813	-0.0718654
	299	0.0257334	0.100948	0.223565	0.407296	0.620093	0.866933				299	0.0769303	0.0814702	0.0756537	0.0456374	-0.0473532	0.096573				299	-0.0538623	-0.0774941	-0.0925601	-0.121794	-0.0818019	-0.0718418
	299.2	0.0261001	0.101091	0.22354	0.407526	0.620355	0.867289				299.2	0.0769066	0.0807207	0.0756162	0.0460948	-0.0475162	0.0965676				299.2	-0.0536021	-0.0768179	-0.0930472	-0.121726	-0.0820257	-0.0718422
	299.4	0.0265009	0.101221	0.223446	0.407709	0.62063	0.867682				299.4	0.0768905	0.0799397	0.0756189	0.046618	-0.047708	0.0965636				299.4	-0.0533113	-0.0761129	-0.0936698	-0.121633	-0.0822528	-0.0718666
	299.6	0.0269358	0.101338	0.223283	0.407845	0.620918	0.868112				299.6	0.0768821	0.0791271	0.0756615	0.0472069	-0.0479284	0.096561				299.6	-0.05299	-0.0753792	-0.0944278	-0.121514	-0.0824831	-0.071915
	299.8	0.0274047	0.101442	0.22305	0.407932	0.621218	0.868579				299.8	0.0768814	0.0782831	0.0757442	0.0478617	-0.0481776	0.0965597				299.8	-0.052638	-0.0746168	-0.0953214	-0.121371	-0.0827167	-0.0719874
	300	0.0274047	0.101442	0.22305	0.407932	0.621218	0.868579				300	0.0768814	0.0782831	0.0757442	0.0478617	-0.0481776	0.0965597				300	-0.052638	-0.0746168	-0.0953214	-0.121371	-0.0827167	-0.0719874
	300.2	0.0266584	0.101623	0.221567	0.406417	0.61934	0.867336				300.2	0.0751585	0.080425	0.0764046	0.0483581	-0.0463125	0.0970534				300.2	-0.0523904	-0.0764766	-0.0963607	-0.121507	-0.0836499	-0.0719993
	300.4	0.0259477	0.101783	0.220201	0.404926	0.617438	0.866008				300.4	0.0736323	0.0823563	0.0770174	0.0487484	-0.0446069	0.0975107				300.4	-0.052147	-0.0781319	-0.0972746	-0.121632	-0.0845495	-0.072023
	300.6	0.0252728	0.101923	0.218953	0.403458	0.615514	0.864595				300.6	0.072303	0.0840768	0.0775825	0.0490327	-0.0430607	0.0979315				300.6	-0.0519077	-0.0795828	-0.098063	-0.121744	-0.0854154	-0.0720587
	300.8	0.0246336	0.102041	0.217822	0.402014	0.613568	0.863099				300.8	0.0711704	0.0855866	0.0780999	0.049211	-0.0416739	0.0983158				300.8	-0.0516727	-0.0808293	-0.0987259	-0.121845	-0.0862477	-0.0721063
	301	0.02403	0.102138	0.216808	0.400594	0.611598	0.861517				301	0.0702347	0.0868857	0.0785697	0.0492833	-0.0404466	0.0986638				301	-0.0514419	-0.0818713	-0.0992633	-0.121934	-0.0870462	-0.0721659
	301.2	0.0234622	0.102215	0.215912	0.399197	0.609605	0.859852				301.2	0.0694957	0.0879741	0.0789918	0.0492495	-0.0393788	0.0989752				301.2	-0.0512153	-0.0827088	-0.0996751	-0.122011	-0.0878111	-0.0722373
	301.4	0.02293	0.102271	0.215133	0.397823	0.60759	0.858102				301.4	0.0689536	0.0888518	0.0793663	0.0491097	-0.0384703	0.0992502				301.4	-0.0509928	-0.0833419	-0.0999615	-0.122076	-0.0885424	-0.0723207
	301.6	0.0224336	0.102305	0.214472	0.396474	0.605552	0.856268				301.6	0.0686082	0.0895189	0.0796931	0.0488639	-0.0377213	0.0994888				301.6	-0.0507746	-0.0837706	-0.100122	-0.122128	-0.0892399	-0.0724159
	301.8	0.0219728	0.102319	0.213928	0.395147	0.603491	0.85435				301.8	0.0684596	0.0899752	0.0799722	0.0485121	-0.0371318	0.0996909				301.8	-0.0505606	-0.0839948	-0.100158	-0.122169	-0.0899039	-0.0725231
	302	0.0215644	0.102654	0.213619	0.394542	0.601173	0.851673				302	0.0684186	0.0903834	0.0801427	0.0476682	-0.037033	0.100138				302	-0.0501427	-0.0837685	-0.0999553	-0.121664	-0.0905303	-0.073151
	302.2	0.021288	0.102713	0.213276	0.393821	0.598956	0.848947				302.2	0.0687192	0.0904999	0.0804141	0.0469826	-0.036929	0.100375				302.2	-0.0495932	-0.0834616	-0.0998376	-0.121372	-0.0910936	-0.0737475
	302.4	0.0211121	0.10253	0.213146	0.392762	0.596824	0.846531				302.4	0.0691837	0.0903268	0.0807101	0.0462152	-0.0370402	0.100365				302.4	-0.049027	-0.0829723	-0.0995265	-0.121188	-0.0914751	-0.0740162
	302.6	0.0209636	0.102294	0.213229	0.391334	0.594778	0.844368				302.6	0.0697462	0.0898087	0.0810384	0.0453956	-0.0371899	0.10036				302.6	-0.0485457	-0.0821936	-0.0991178	-0.121064	-0.0917776	-0.0740578
	302.8	0.0209465	0.10191	0.213688	0.389616	0.592947	0.842417				302.8	0.0704161	0.0892631	0.0811998	0.0445757	-0.0374174	0.100395				302.8	-0.0481765	-0.0813873	-0.0985405	-0.121035	-0.0920054	-0.0739093
	303	0.0209642	0.101509	0.214182	0.387466	0.591244	0.840583				303	0.0711848	0.0885327	0.0811236	0.0440315	-0.0375694	0.100422				303	-0.0479883	-0.0806403	-0.0979092	-0.121412	-0.0923067	-0.0736443
	303.2	0.0207529	0.101136	0.214514	0.385255	0.589541	0.838929				303.2	0.0718627	0.0876408	0.080688	0.0437633	-0.0376814	0.100417				303.2	-0.0481112	-0.0799307	-0.097246	-0.122104	-0.0927339	-0.0732195
	303.4	0.020288	0.100623	0.214523	0.383496	0.587896	0.837295				303.4	0.0724384	0.0866125	0.0801656	0.0437915	-0.0377021	0.100451				303.4	-0.0486236	-0.0794365	-0.0968903	-0.122827	-0.0932737	-0.0727478
	303.6	0.0197788	0.0998818	0.21418	0.382203	0.586471	0.835761				303.6	0.0728479	0.0857168	0.0796364	0.0442847	-0.0377425	0.100359				303.6	-0.0492874	-0.079324	-0.0968563	-0.123617	-0.0936192	-0.0720877
	303.8	0.0190554	0.0991521	0.213467	0.381351	0.585305	0.834204				303.8	0.0729509	0.0846859	0.0792903	0.0452042	-0.0376887	0.100136				303.8	-0.0500778	-0.0793118	-0.0971723	-0.124296	-0.0937285	-0.0712986
	304	0.018218	0.0983361	0.21256	0.380644	0.584285	0.832659				304	0.0725208	0.0839017	0.0791887	0.046423	-0.0376497	0.0999336				304	-0.0508156	-0.0796046	-0.0978403	-0.124804	-0.0935082	-0.0704253
	304.2	0.0176394	0.09759	0.211542	0.379925	0.583451	0.830887				304.2	0.0717869	0.083327	0.0793846	0.0477943	-0.0377502	0.0997814				304.2	-0.0514757	-0.0799352	-0.0987636	-0.125165	-0.0928282	-0.0696418
	304.4	0.0174815	0.0972298	0.210471	0.378958	0.58267	0.828837				304.4	0.0707766	0.0828903	0.0795542	0.0493011	-0.0380394	0.0996516				304.4	-0.0518474	-0.0801688	-0.0997259	-0.125616	-0.0917837	-0.0691081
	304.6	0.0175779	0.0972608	0.209447	0.377933	0.581795	0.826382				304.6	0.069573	0.0824488	0.0795787	0.0507308	-0.0385939	0.0996582				304.6	-0.0520306	-0.0801245	-0.100501	-0.125969	-0.0905773	-0.0689945
	304.8	0.0179383	0.0975363	0.208509	0.37695	0.580636	0.823741				304.8	0.0684384	0.0821779	0.079371	0.0519307	-0.039253	0.0997898				304.8	-0.0520957	-0.0799657	-0.100869	-0.126303	-0.0894618	-0.069271
	305	0.0184173	0.0980904	0.207662	0.376178	0.579248	0.821023				305	0.0676993	0.0819483	0.078995	0.0527061	-0.0398014	0.0999492				305	-0.0522303	-0.0796001	-0.10078	-0.126562	-0.0885677	-0.0697808
	305.2	0.0189271	0.0987428	0.206928	0.375561	0.577595	0.818327				305.2	0.0672183	0.081795	0.0784566	0.0529752	-0.040205	0.0999662				305.2	-0.0523354	-0.0793986	-0.100305	-0.126792	-0.0880827	-0.0704163
	305.4	0.0195381	0.0992881	0.206353	0.375021	0.575743	0.815662				305.4	0.0670203	0.0816445	0.0778978	0.053005	-0.0404449	0.0999111				305.4	-0.0525161	-0.0793453	-0.099436	-0.127118	-0.0879814	-0.0711887
	305.6	0.0202414	0.0997712	0.206025	0.374331	0.573818	0.813021				305.6	0.0670059	0.0815624	0.0774982	0.0528842	-0.0404496	0.0996562				305.6	-0.052651	-0.0794021	-0.098228	-0.127561	-0.0882071	-0.0720203
	305.8	0.0209189	0.100234	0.205901	0.37336	0.571859	0.810392				305.8	0.0671597	0.0815268	0.0773636	0.0527177	-0.0404181	0.0993279				305.8	-0.0526803	-0.0795294	-0.0970614	-0.128137	-0.0886119	-0.0728743
	306	0.021441	0.100685	0.206005	0.37201	0.569949	0.807779				306	0.0674342	0.0814802	0.0774157	0.0524242	-0.0404108	0.0989422				306	-0.0526296	-0.0795492	-0.0960665	-0.128737	-0.0890928	-0.0737163
	306.2	0.0217371	0.101021	0.206178	0.370503	0.568086	0.805191				306.2	0.0680194	0.0813854	0.0774665	0.052169	-0.040478	0.0987819				306.2	-0.0527106	-0.0794588	-0.0952606	-0.129343	-0.0896061	-0.0746424
	306.4	0.0216562	0.101215	0.206208	0.369043	0.566266	0.802542				306.4	0.0688823	0.0814546	0.0774455	0.0518077	-0.0405848	0.0986741				306.4	-0.0528602	-0.0793524	-0.094784	-0.129808	-0.0901952	-0.0755095
	306.6	0.0212751	0.101455	0.20589	0.36796	0.564606	0.799962				306.6	0.0700161	0.0815756	0.077356	0.0515466	-0.0406728	0.0985716				306.6	-0.0531358	-0.0791892	-0.094817	-0.130187	-0.0908473	-0.0762082
	306.8	0.0207499	0.101766	0.205157	0.367278	0.563141	0.797661				306.8	0.0712751	0.0817947	0.0773006	0.0513747	-0.0407911	0.0982497				306.8	-0.0534893	-0.0789471	-0.0953661	-0.130375	-0.0913917	-0.076469
	307	0.0202578	0.102042	0.204073	0.366964	0.561819	0.795676				307	0.0726699	0.0821025	0.077515	0.0514285	-0.040894	0.0977427				307	-0.0539914	-0.0787478	-0.0962505	-0.130421	-0.0918436	-0.076271
	307.2	0.0197215	0.102462	0.202741	0.366617	0.560731	0.794025				307.2	0.0739455	0.0825319	0.0781175	0.0516973	-0.0408744	0.0971623				307.2	-0.0544714	-0.0784546	-0.0973419	-0.130358	-0.0920568	-0.075715
	307.4	0.0190293	0.103044	0.201443	0.36636	0.559824	0.792572				307.4	0.0749479	0.0830075	0.0791604	0.0521932	-0.040795	0.0966675				307.4	-0.0550942	-0.0780977	-0.0985574	-0.130044	-0.0921016	-0.0751425
	307.6	0.0184105	0.103549	0.200296	0.365941	0.558958	0.791274				307.6	0.0756824	0.0836913	0.0805333	0.0529116	-0.0409126	0.0963777				307.6	-0.0557642	-0.0778651	-0.099847	-0.129633	-0.0918396	-0.0747434
	307.8	0.0178835	0.103851	0.199345	0.365396	0.558229	0.789904				307.8	0.076276	0.0842973	0.0818779	0.0536819	-0.0411017	0.0963291				307.8	-0.0564581	-0.0775264	-0.100902	-0.129268	-0.0913579	-0.0747014
	308	0.0173224	0.104031	0.198539	0.364887	0.557456	0.788426				308	0.0766162	0.0847253	0.0828785	0.0543985	-0.0412767	0.0965442				308	-0.0570288	-0.0770916	-0.101742	-0.128948	-0.0908052	-0.075073
	308.2	0.0168749	0.104013	0.197911	0.364844	0.55652	0.786879				308.2	0.0766231	0.0850409	0.0835634	0.0550034	-0.0414576	0.0968307				308.2	-0.0574955	-0.0766976	-0.102341	-0.128506	-0.0902568	-0.0756009
	308.4	0.0167646	0.10384	0.197321	0.365028	0.555461	0.785497				308.4	0.0763694	0.0852893	0.0838109	0.0554326	-0.0415296	0.0971247				308.4	-0.0575976	-0.07648	-0.102536	-0.128076	-0.0896813	-0.0760797
	308.6	0.0167071	0.103477	0.196891	0.365343	0.554336	0.784291				308.6	0.0758609	0.0853611	0.0836084	0.0554684	-0.041347	0.0974128				308.6	-0.057467	-0.0765298	-0.102262	-0.127626	-0.0892164	-0.0764044
	308.8	0.0167234	0.102983	0.196764	0.365502	0.553071	0.783092				308.8	0.0750436	0.0854604	0.0832722	0.055158	-0.0409668	0.0976391				308.8	-0.0571274	-0.0770288	-0.101648	-0.12713	-0.0889704	-0.0766478
	309	0.016934	0.102364	0.197054	0.365265	0.551633	0.781805				309	0.0740508	0.0854668	0.0829403	0.0547525	-0.0404764	0.0977699				309	-0.0566495	-0.0777721	-0.100731	-0.126886	-0.0889177	-0.0768903
	309.2	0.0171766	0.101764	0.197711	0.364384	0.550017	0.780341				309.2	0.0730017	0.0853887	0.082611	0.0541792	-0.0398497	0.0977696				309.2	-0.0558977	-0.0786189	-0.0996011	-0.12699	-0.0891758	-0.0772007
	309.4	0.0173509	0.101316	0.198545	0.363088	0.548188	0.778641				309.4	0.0720412	0.0852098	0.082289	0.0535687	-0.039121	0.0977771				309.4	-0.0550207	-0.0793581	-0.0985669	-0.127503	-0.0897575	-0.0775176
	309.6	0.0174947	0.101088	0.199449	0.361486	0.546205	0.776625				309.6	0.0712308	0.0849598	0.0819896	0.0529964	-0.0382983	0.0978927				309.6	-0.0539763	-0.0797837	-0.0976328	-0.128336	-0.090583	-0.0779361
	309.8	0.01772	0.100974	0.200182	0.35996	0.544113	0.774617				309.8	0.070557	0.0845798	0.0816533	0.0526784	-0.0375404	0.0981363				309.8	-0.0528677	-0.0798894	-0.0969514	-0.129448	-0.0914744	-0.0783606
	310	0.0180857	0.100975	0.20082	0.358779	0.542134	0.772742				310	0.069969	0.0844358	0.081347	0.0522751	-0.0369381	0.0984109				310	-0.0516489	-0.0798907	-0.096471	-0.130344	-0.0923397	-0.0786156
	310.2	0.018753	0.101049	0.201409	0.357934	0.540367	0.771101				310.2	0.0695896	0.0845613	0.0811794	0.0519926	-0.0364122	0.0986653				310.2	-0.0505954	-0.0798857	-0.0962477	-0.131006	-0.0930804	-0.0785399
	310.4	0.0196547	0.101085	0.202038	0.357043	0.538798	0.769594				310.4	0.0693544	0.0849023	0.0811557	0.0518565	-0.0360722	0.0988494				310.4	-0.0497388	-0.0798704	-0.0961212	-0.131556	-0.093558	-0.0781976
	310.6	0.020632	0.100984	0.202571	0.356178	0.537291	0.768128				310.6	0.0693072	0.0852858	0.0813047	0.0519814	-0.0358932	0.0988595				310.6	-0.0493172	-0.0799255	-0.0961886	-0.131991	-0.093779	-0.0776393
	310.8	0.0214123	0.100784	0.203019	0.35531	0.535982	0.766479				310.8	0.0694861	0.0858072	0.0815882	0.0521435	-0.0358705	0.0988915				310.8	-0.0493256	-0.0800398	-0.0963335	-0.132039	-0.09373	-0.0770864
	311	0.0219746	0.100428	0.203101	0.354644	0.534848	0.76459				311	0.0698824	0.0863561	0.0819576	0.0525108	-0.0359032	0.0989915				311	-0.049793	-0.0801922	-0.0967197	-0.131734	-0.0934945	-0.0767314
	311.2	0.0223248	0.100015	0.202837	0.354211	0.533889	0.762461				311.2	0.0703238	0.0866255	0.0822077	0.0529837	-0.0360763	0.0992486				311.2	-0.0504498	-0.0801411	-0.0971642	-0.131198	-0.093077	-0.0766775
	311.4	0.0224453	0.0995088	0.202158	0.354186	0.533137	0.760276				311.4	0.0708844	0.0864906	0.0822245	0.0533633	-0.0362119	0.0995825				311.4	-0.0512845	-0.079871	-0.0976771	-0.130433	-0.0926344	-0.0767904
	311.6	0.0223481	0.0990449	0.201086	0.354565	0.532541	0.758243				311.6	0.0715414	0.0861429	0.0819353	0.0535836	-0.0363297	0.100023				311.6	-0.0522508	-0.0795032	-0.0981274	-0.129384	-0.0921615	-0.0769393
	311.8	0.0222736	0.0986444	0.199578	0.355204	0.531888	0.756352				311.8	0.0721723	0.0856429	0.081462	0.0537386	-0.0365249	0.100357				311.8	-0.0530383	-0.0792182	-0.0985433	-0.128255	-0.0916013	-0.0769991
	312	0.0220883	0.0982958	0.197842	0.355631	0.531063	0.75466				312	0.0727123	0.0850618	0.0807589	0.0537104	-0.0369217	0.100661				312	-0.0535123	-0.0791097	-0.0987654	-0.127188	-0.0909352	-0.0769394
	312.2	0.0217025	0.0977801	0.196037	0.355626	0.53003	0.753153				312.2	0.0731626	0.0845387	0.0800295	0.0533482	-0.0373427	0.100802				312.2	-0.0538079	-0.0793342	-0.0989775	-0.126194	-0.0902931	-0.0766664
	312.4	0.0211978	0.0971858	0.194454	0.355127	0.528761	0.751647				312.4	0.0734428	0.0841696	0.0794987	0.0527514	-0.0377249	0.100871				312.4	-0.0539598	-0.0798367	-0.0990993	-0.125257	-0.0897526	-0.0763618
	312.6	0.0207809	0.0964959	0.193194	0.354112	0.527236	0.749964				312.6	0.0734676	0.0838065	0.0791556	0.0520441	-0.0379638	0.100857				312.6	-0.0537298	-0.0803774	-0.0991385	-0.124781	-0.0894167	-0.0761454
	312.8	0.0203459	0.0958071	0.192261	0.352768	0.525526	0.748201				312.8	0.0732359	0.0834455	0.078956	0.0511861	-0.0379482	0.100898				312.8	-0.0533109	-0.0808057	-0.0991075	-0.124636	-0.0894017	-0.0760467
	313	0.019966	0.0952961	0.191568	0.351358	0.523753	0.746343				313	0.0725937	0.0830459	0.079073	0.050485	-0.0376148	0.100935				313	-0.0526889	-0.0809885	-0.0990675	-0.124881	-0.0896894	-0.0760419
	313.2	0.0196721	0.095011	0.19108	0.350004	0.521982	0.744488				313.2	0.0716037	0.0827073	0.0794952	0.050069	-0.0371538	0.101029				313.2	-0.0519089	-0.0809582	-0.0989791	-0.125417	-0.0901302	-0.0762852
	313.4	0.0196519	0.0947522	0.190797	0.348798	0.520262	0.742782				313.4	0.070286	0.0824182	0.0800475	0.0499574	-0.0367794	0.101021				313.4	-0.0509203	-0.0807875	-0.0988288	-0.126131	-0.0905836	-0.0766141
	313.6	0.0197525	0.0944456	0.190779	0.347756	0.518693	0.741138				313.6	0.0689414	0.0823961	0.0807643	0.0498844	-0.0365765	0.100838				313.6	-0.0500572	-0.0806638	-0.0986183	-0.12672	-0.0910319	-0.076903
	313.8	0.0199188	0.0941454	0.190973	0.346633	0.51721	0.739447				313.8	0.0677155	0.0825606	0.0815434	0.0500241	-0.0366371	0.10038				313.8	-0.0494456	-0.0805664	-0.0984612	-0.12745	-0.0913283	-0.0770343
	314	0.0199987	0.0938103	0.19138	0.345348	0.51574	0.737601				314	0.0667872	0.0828687	0.08214	0.0503194	-0.0369816	0.0997092				314	-0.049237	-0.0805687	-0.0983633	-0.128379	-0.0914404	-0.0770255
	314.2	0.0199811	0.0935228	0.191797	0.34413	0.514261	0.735617				314.2	0.0661631	0.0833787	0.0824438	0.0508147	-0.0375246	0.0989802				314.2	-0.0493393	-0.0806702	-0.0982423	-0.129349	-0.091432	-0.0768817
	314.4	0.0198701	0.0935062	0.192081	0.343206	0.512755	0.733516				314.4	0.0659142	0.0841192	0.0825672	0.0515063	-0.0380641	0.0984189				314.4	-0.049597	-0.0807524	-0.0980546	-0.130189	-0.0914875	-0.0767457
	314.6	0.0197075	0.0938228	0.192088	0.342701	0.511188	0.731418				314.6	0.0657994	0.0848827	0.0824974	0.0525037	-0.0385155	0.0980773				314.6	-0.0498112	-0.0806373	-0.0979482	-0.130731	-0.0916904	-0.0767546
	314.8	0.0195125	0.0944697	0.191997	0.342574	0.509577	0.729438				314.8	0.0657572	0.0855249	0.0822656	0.0536147	-0.0387946	0.0978753				314.8	-0.0499972	-0.0803217	-0.0977487	-0.130977	-0.0923037	-0.0768555
	315	0.0193724	0.0953121	0.191649	0.342704	0.50801	0.727705				315	0.0660685	0.0861513	0.0820799	0.0547881	-0.0390217	0.0977908				315	-0.0503551	-0.0799326	-0.0976282	-0.130965	-0.0931132	-0.0770259
	315.2	0.019234	0.0963395	0.191165	0.342833	0.506443	0.726166				315.2	0.0668525	0.0867499	0.0818999	0.0559948	-0.0392696	0.0977358				315.2	-0.0509367	-0.0795887	-0.0975288	-0.130794	-0.0939719	-0.0771769
	315.4	0.0189912	0.0972429	0.190632	0.342686	0.504805	0.724692				315.4	0.0679522	0.0874144	0.0817831	0.0571625	-0.0397512	0.0975686				315.4	-0.051657	-0.0795126	-0.0975657	-0.130599	-0.0946452	-0.0772509
	315.6	0.0186732	0.097888	0.190166	0.34215	0.503192	0.723379				315.6	0.0692545	0.0883069	0.0816668	0.0582604	-0.0403745	0.0973576				315.6	-0.0525336	-0.079873	-0.0976265	-0.130527	-0.0951138	-0.0771391
	315.8	0.0182016	0.0981137	0.189756	0.341434	0.501806	0.722143				315.8	0.0706002	0.0893258	0.0816481	0.0593257	-0.0408404	0.0971977				315.8	-0.053496	-0.0806458	-0.097864	-0.130533	-0.0953348	-0.0769183
	316	0.0177634	0.0981464	0.189565	0.340781	0.500633	0.72083				316	0.0716814	0.0902113	0.081548	0.0602328	-0.0409688	0.09718				316	-0.0542108	-0.0815616	-0.098028	-0.130436	-0.095504	-0.0766981
	316.2	0.017427	0.0980368	0.1896	0.340221	0.499761	0.719271				316.2	0.0721963	0.0907948	0.0814357	0.0610827	-0.0409704	0.097151				316.2	-0.0544382	-0.082399	-0.0981237	-0.130409	-0.0955254	-0.0765173
	316.4	0.0170882	0.0979763	0.189757	0.339959	0.499217	0.717674				316.4	0.0722434	0.0909833	0.0812337	0.0618783	-0.0409015	0.097124				316.4	-0.0544858	-0.0830872	-0.0980404	-0.130351	-0.0953347	-0.0763041
	316.6	0.0167496	0.0979155	0.189988	0.33979	0.498949	0.716012				316.6	0.071952	0.0906909	0.0810834	0.0626287	-0.0408092	0.0970886				316.6	-0.0544094	-0.0835212	-0.0978	-0.130392	-0.0949262	-0.0761489
	316.8	0.0166194	0.0978329	0.190286	0.339551	0.498775	0.714278				316.8	0.0716187	0.0901819	0.0808751	0.0634009	-0.0407762	0.0971145				316.8	-0.0542293	-0.0836994	-0.0973723	-0.130453	-0.0943413	-0.0761703
	317	0.0166811	0.0974146	0.190705	0.339046	0.498745	0.712495				317	0.0712883	0.0896798	0.0806289	0.0641727	-0.0408962	0.0970421				317	-0.0539136	-0.0838887	-0.0968373	-0.130627	-0.0935477	-0.0762025
	317.2	0.0168462	0.0966686	0.191149	0.33831	0.498835	0.710812				317.2	0.0710791	0.0891336	0.0803859	0.0646026	-0.0410215	0.096841				317.2	-0.0536868	-0.084192	-0.0963542	-0.130873	-0.0927224	-0.0761349
	317.4	0.0171461	0.0957443	0.191504	0.337051	0.498999	0.709205				317.4	0.0708462	0.0885334	0.0801224	0.0646873	-0.041157	0.0966954				317.4	-0.0534303	-0.0845471	-0.0960693	-0.131411	-0.0919135	-0.0760553
	317.6	0.01765	0.09478	0.191761	0.335646	0.499058	0.707709				317.6	0.070628	0.0878988	0.0798298	0.064502	-0.041148	0.0965706				317.6	-0.0531368	-0.0849139	-0.0959451	-0.131983	-0.0912417	-0.0759559
	317.8	0.0183769	0.0939285	0.191814	0.334478	0.498993	0.706456				317.8	0.0703872	0.0873113	0.0795124	0.0640146	-0.0410468	0.0965013				317.8	-0.0527265	-0.0851694	-0.0957658	-0.132425	-0.090656	-0.0758298
	318	0.019115	0.09339	0.191536	0.333615	0.498616	0.705401				318	0.0702736	0.0866158	0.0792552	0.0631566	-0.0407627	0.0964342				318	-0.0524516	-0.0850982	-0.095624	-0.132633	-0.0902621	-0.0757784
	318.2	0.0197527	0.0931307	0.191039	0.332846	0.497807	0.704428				318.2	0.070445	0.0859223	0.0790814	0.0621149	-0.0404149	0.096489				318.2	-0.0524525	-0.0846644	-0.0954582	-0.132581	-0.0901556	-0.0758926
	318.4	0.0204431	0.0930967	0.190362	0.332169	0.4965	0.703428				318.4	0.0709213	0.0852409	0.0791601	0.0609457	-0.0400635	0.0964143				318.4	-0.0526909	-0.0840208	-0.0953429	-0.132303	-0.0903628	-0.0760759
	318.6	0.0211179	0.0932406	0.189553	0.331423	0.494841	0.702389				318.6	0.0715993	0.0846473	0.0795842	0.0596828	-0.0399319	0.0963539				318.6	-0.0530569	-0.0833898	-0.0954215	-0.131837	-0.0906317	-0.0763519
	318.8	0.02164	0.0934814	0.188697	0.330509	0.492996	0.701293				318.8	0.0723039	0.084181	0.080292	0.0583692	-0.0399078	0.0962861				318.8	-0.0534273	-0.0829584	-0.0957517	-0.131222	-0.0908302	-0.0766398
	319	0.0220608	0.0936743	0.187838	0.329526	0.491135	0.700143				319	0.0728745	0.0840196	0.0811312	0.0571352	-0.040136	0.0963198				319	-0.0535875	-0.082771	-0.096179	-0.13048	-0.0908786	-0.0769216
	319.2	0.0225606	0.0939568	0.1868	0.328795	0.489381	0.69901				319.2	0.0733049	0.0841705	0.0818904	0.0560224	-0.0403366	0.0964928				319.2	-0.0533716	-0.0827236	-0.0966484	-0.129557	-0.0908977	-0.0771837
	319.4	0.0228691	0.0942605	0.185812	0.328437	0.487841	0.697811				319.4	0.0735668	0.0844698	0.0824401	0.0550809	-0.0404075	0.096837				319.4	-0.0528765	-0.0826944	-0.0970314	-0.128406	-0.09095	-0.0775579
	319.6	0.0231129	0.0947899	0.184943	0.32835	0.486573	0.696496				319.6	0.0735702	0.0848378	0.0826343	0.0542411	-0.0403221	0.0971731				319.6	-0.0519787	-0.0825194	-0.0971406	-0.127111	-0.0910459	-0.0779363
	319.8	0.0231295	0.0954685	0.18424	0.328387	0.485551	0.695008				319.8	0.0734085	0.0850556	0.0825533	0.053592	-0.0404366	0.0974423				319.8	-0.0509427	-0.0822357	-0.096982	-0.125929	-0.0910305	-0.0783061
	320	0.0229687	0.0962821	0.183731	0.32843	0.484607	0.693561				320	0.073348	0.0850998	0.082278	0.0530905	-0.0406115	0.0977277				320	-0.0500407	-0.0818169	-0.0966026	-0.124899	-0.0909392	-0.0785546
	320.2	0.0226346	0.0969003	0.183666	0.328247	0.483711	0.692069				320.2	0.0733674	0.0850945	0.0819958	0.0528377	-0.0408943	0.0979722				320.2	-0.0494481	-0.0814142	-0.0960939	-0.124114	-0.0906405	-0.0787827
	320.4	0.0223691	0.0972353	0.183896	0.327831	0.482935	0.690611				320.4	0.0734618	0.0853296	0.0817127	0.0528082	-0.0411894	0.0981502				320.4	-0.0489993	-0.0811776	-0.0955599	-0.123512	-0.0900694	-0.078836
	320.6	0.0220743	0.0971415	0.184283	0.327196	0.482439	0.689248				320.6	0.0735038	0.0858074	0.081412	0.0528437	-0.0415569	0.0982325				320.6	-0.048755	-0.081241	-0.0951201	-0.123121	-0.0892332	-0.0786859
	320.8	0.0218715	0.0967434	0.184766	0.326361	0.482096	0.687967				320.8	0.0733489	0.0863546	0.0810787	0.0527444	-0.0418664	0.0982527				320.8	-0.0485255	-0.0814526	-0.0947386	-0.122893	-0.088444	-0.0783636
	321	0.0217768	0.0961618	0.18524	0.325376	0.481793	0.686634				321	0.0730077	0.0869627	0.0807127	0.0526452	-0.0420799	0.0981811				321	-0.0483721	-0.081815	-0.0945062	-0.122953	-0.0878295	-0.0780734
	321.2	0.0217698	0.095437	0.185597	0.324486	0.481372	0.685341				321.2	0.0726068	0.0873648	0.0803088	0.0524003	-0.0422631	0.0979678				321.2	-0.0483239	-0.0822145	-0.0943371	-0.123225	-0.0873834	-0.0777487
	321.4	0.0216431	0.0946438	0.185709	0.32378	0.480919	0.684138				321.4	0.0722298	0.0874941	0.0797421	0.0519317	-0.0424963	0.0978131				321.4	-0.0485841	-0.0825155	-0.0941852	-0.123605	-0.0870799	-0.0775019
	321.6	0.0212415	0.0938565	0.185594	0.323154	0.480165	0.68294				321.6	0.0720742	0.0872741	0.0791316	0.0514092	-0.0426241	0.0977142				321.6	-0.049272	-0.0826574	-0.0941098	-0.124214	-0.0871081	-0.0773617
	321.8	0.0207217	0.0930745	0.185312	0.322595	0.479038	0.681798				321.8	0.0722708	0.0869331	0.0786531	0.0509333	-0.0426953	0.0976729				321.8	-0.0503809	-0.0827013	-0.094268	-0.124914	-0.0875162	-0.0773224
	322	0.0202566	0.0922583	0.184825	0.322078	0.477733	0.680672				322	0.0725727	0.0865418	0.0784684	0.0504422	-0.0428682	0.0976333				322	-0.0515683	-0.0827668	-0.0947621	-0.125487	-0.0880463	-0.0773226
	322.2	0.0197109	0.0915505	0.184121	0.321594	0.476421	0.679594				322.2	0.0728019	0.0862875	0.0786214	0.0500681	-0.0430268	0.0977899				322.2	-0.0527151	-0.0829108	-0.0956461	-0.12581	-0.0886692	-0.0774326
	322.4	0.0191954	0.0910427	0.183201	0.321042	0.475077	0.678483				322.4	0.0730693	0.0862471	0.0792604	0.050012	-0.0430242	0.098153				322.4	-0.053675	-0.0831163	-0.0968679	-0.12613	-0.0893372	-0.0776824
	322.6	0.0188836	0.0907133	0.182066	0.320432	0.473695	0.677218				322.6	0.0734739	0.0865231	0.0801304	0.0503043	-0.0429374	0.0988235				322.6	-0.0543669	-0.0832981	-0.0982863	-0.126361	-0.0900777	-0.0781752
	322.8	0.0186769	0.0904844	0.180657	0.319616	0.472449	0.675832				322.8	0.0738475	0.0870615	0.0809698	0.0508228	-0.0425719	0.0996311				322.8	-0.0548033	-0.083444	-0.0997455	-0.126591	-0.0907716	-0.0787533
	323	0.0183551	0.0903187	0.179271	0.318529	0.471239	0.674411				323	0.0741078	0.087666	0.0817063	0.0515453	-0.0419288	0.100441				323	-0.0551749	-0.0835262	-0.101082	-0.127	-0.0915039	-0.079319
	323.2	0.0180811	0.0902344	0.177974	0.317163	0.47002	0.673027				323.2	0.0743307	0.0881363	0.0824076	0.0523767	-0.0408233	0.101043				323.2	-0.0554628	-0.0834782	-0.1023	-0.127721	-0.0923002	-0.0796522
	323.4	0.0178647	0.0901027	0.176927	0.315515	0.468751	0.671664				323.4	0.0745905	0.0883118	0.082978	0.0530948	-0.0394594	0.101329				323.4	-0.0556933	-0.0832874	-0.103283	-0.128668	-0.0931596	-0.0797688
	323.6	0.017821	0.0898746	0.176194	0.313717	0.467534	0.670427				323.6	0.0747316	0.0883539	0.0834556	0.0536505	-0.0379907	0.101255				323.6	-0.0557875	-0.0830569	-0.103861	-0.129699	-0.0937983	-0.0795844
	323.8	0.0179378	0.0896309	0.175879	0.312105	0.466329	0.669142				323.8	0.0748181	0.0883147	0.0838427	0.054137	-0.0366958	0.100942				323.8	-0.0558081	-0.0828697	-0.103906	-0.130682	-0.09406	-0.0793485
	324	0.0182024	0.0896301	0.175688	0.310871	0.465212	0.667794				324	0.074865	0.0881913	0.0840961	0.0544784	-0.035508	0.100541				324	-0.0555324	-0.0826062	-0.10345	-0.131344	-0.0939433	-0.0790336
	324.2	0.0184078	0.0898754	0.175622	0.309912	0.464204	0.666256				324.2	0.0746957	0.0880371	0.0840243	0.0545953	-0.0348101	0.100202				324.2	-0.0549101	-0.0823302	-0.102522	-0.131625	-0.093446	-0.0788765
	324.4	0.0185386	0.0902591	0.175593	0.309194	0.463143	0.664564				324.4	0.074163	0.0880193	0.0837615	0.05464	-0.0346619	0.0998693				324.4	-0.0539232	-0.0821879	-0.101413	-0.131534	-0.0926676	-0.0787107
	324.6	0.0185947	0.0906466	0.175535	0.3087	0.461819	0.662764				324.6	0.0734921	0.0879519	0.0834251	0.0544407	-0.0348209	0.0994495				324.6	-0.052861	-0.0820413	-0.100525	-0.131274	-0.0920417	-0.0786076
	324.8	0.0186802	0.0909371	0.175303	0.308309	0.460331	0.66103				324.8	0.0727984	0.0876524	0.0831422	0.0538351	-0.0351649	0.0990004				324.8	-0.0517887	-0.0817367	-0.100019	-0.130814	-0.0916041	-0.0783993
	325	0.0188127	0.0910873	0.174932	0.308134	0.458907	0.65947				325	0.0722048	0.0872312	0.0828635	0.0529772	-0.0355185	0.0986401				325	-0.0509303	-0.0812863	-0.0998705	-0.130158	-0.0914225	-0.0781513
	325.2	0.0191137	0.0911134	0.174417	0.308229	0.457633	0.658159				325.2	0.0719649	0.0868413	0.0826425	0.052031	-0.0357105	0.0983157				325.2	-0.0503848	-0.0807565	-0.0999876	-0.129465	-0.0914133	-0.0778108
	325.4	0.019467	0.0910776	0.173797	0.308597	0.456609	0.657126				325.4	0.072184	0.0864273	0.0823683	0.0510215	-0.0357333	0.0981225				325.4	-0.0503261	-0.0800906	-0.100273	-0.128674	-0.091559	-0.0775905
	325.6	0.0198503	0.091071	0.173056	0.309117	0.455957	0.656343				325.6	0.072647	0.0860798	0.0820615	0.0501205	-0.0358052	0.0981789				325.6	-0.0505745	-0.0794702	-0.100582	-0.127661	-0.0915428	-0.0775167
	325.8	0.0201072	0.0913446	0.172374	0.309699	0.455563	0.655847				325.8	0.0732577	0.0860746	0.0818324	0.0496063	-0.0358224	0.0984774				325.8	-0.0510303	-0.0789688	-0.10096	-0.126613	-0.091495	-0.0775514
	326	0.0203832	0.0918532	0.171827	0.309984	0.455177	0.655434				326	0.0739497	0.0864709	0.0818287	0.0494448	-0.0360054	0.0988668				326	-0.0514677	-0.0786633	-0.101476	-0.12585	-0.0912993	-0.0776778
	326.2	0.0207014	0.0924519	0.171337	0.309796	0.454773	0.654965				326.2	0.0744288	0.087234	0.0818558	0.0495495	-0.036481	0.0992344				326.2	-0.0517769	-0.0785528	-0.102091	-0.12535	-0.0908901	-0.0777939
	326.4	0.0210039	0.0930016	0.170849	0.309098	0.454418	0.654445				326.4	0.074443	0.0881051	0.0819009	0.0497922	-0.0370438	0.099436				326.4	-0.0518651	-0.0786549	-0.102683	-0.125208	-0.0902878	-0.0776813
	326.6	0.0212317	0.0934813	0.170455	0.308076	0.45403	0.653856				326.6	0.0742803	0.0888742	0.0819749	0.0503646	-0.0374212	0.0995205				326.6	-0.0519496	-0.078924	-0.103152	-0.125618	-0.0897101	-0.0773472
	326.8	0.0214423	0.0936547	0.170069	0.306771	0.453611	0.653123				326.8	0.0740653	0.0893395	0.0820794	0.0512357	-0.0374492	0.0994544				326.8	-0.0520395	-0.0793011	-0.103437	-0.126724	-0.0891759	-0.0769206
	327	0.0214535	0.0933853	0.16961	0.305417	0.453296	0.652142				327	0.0738254	0.0895693	0.081988	0.0522319	-0.0373354	0.0993568				327	-0.0521177	-0.0798315	-0.103349	-0.128241	-0.0885663	-0.0766787
	327.2	0.0212725	0.0929344	0.169181	0.304265	0.453016	0.650945				327.2	0.0736569	0.0895878	0.0817653	0.0533601	-0.0372817	0.0992509				327.2	-0.0522411	-0.0804646	-0.102779	-0.129967	-0.0878063	-0.0766219
	327.4	0.0210084	0.0927049	0.168963	0.30348	0.452572	0.649495				327.4	0.0737231	0.0894133	0.0814872	0.0545851	-0.0374338	0.099211				327.4	-0.0524436	-0.0809346	-0.101813	-0.131724	-0.0869899	-0.0768734
	327.6	0.0204768	0.0927252	0.168907	0.303075	0.452008	0.647932				327.6	0.0738712	0.0891738	0.081125	0.0556637	-0.037872	0.0990645				327.6	-0.0526406	-0.0812119	-0.100544	-0.133209	-0.0861041	-0.0771851
	327.8	0.0196277	0.0928045	0.168993	0.302949	0.451334	0.646143				327.8	0.0740073	0.088945	0.0806489	0.0563987	-0.0387227	0.0988687				327.8	-0.052969	-0.0814897	-0.0992315	-0.134103	-0.0852245	-0.077589
	328	0.0187185	0.0929157	0.169254	0.302871	0.450358	0.644323				328	0.0742579	0.0887666	0.0803927	0.0569395	-0.0395258	0.0984375				328	-0.0535518	-0.0816778	-0.0981487	-0.134539	-0.0848063	-0.0777135
	328.2	0.0179905	0.0929566	0.169781	0.302736	0.449028	0.642524				328.2	0.0747333	0.0885186	0.0805771	0.0571375	-0.0398564	0.0978505				328.2	-0.0543046	-0.0815611	-0.0974802	-0.134628	-0.0851482	-0.0777235
	328.4	0.0176092	0.0928458	0.170453	0.302559	0.447656	0.640888				328.4	0.0753063	0.0882846	0.0810263	0.0570648	-0.0397154	0.0971867				328.4	-0.0550774	-0.081316	-0.0970145	-0.134287	-0.0859463	-0.0775234
	328.6	0.0174798	0.0926697	0.171189	0.30241	0.446424	0.639438				328.6	0.0759395	0.0879416	0.0816408	0.0568117	-0.0392072	0.0966042				328.6	-0.0559529	-0.0808853	-0.0966959	-0.133596	-0.0869806	-0.0772289
	328.8	0.0175999	0.0924713	0.171917	0.302402	0.44518	0.638195				328.8	0.076634	0.0875413	0.0822596	0.0565196	-0.0383927	0.0960843				328.8	-0.0568935	-0.0802637	-0.0963989	-0.132698	-0.0882399	-0.0768633
	329	0.0178686	0.0922975	0.172683	0.302664	0.443789	0.637008				329	0.0771872	0.0869579	0.0826288	0.0562437	-0.0375129	0.095728				329	-0.0578639	-0.0794996	-0.0960818	-0.131596	-0.0896473	-0.0766481
	329.2	0.0182328	0.0922409	0.173337	0.303163	0.442263	0.635913				329.2	0.0774015	0.0862331	0.0827462	0.0559972	-0.036802	0.0955347				329.2	-0.0587555	-0.078761	-0.0957554	-0.130303	-0.0909664	-0.076465
	329.4	0.0186872	0.0923353	0.173801	0.303676	0.440588	0.634833				329.4	0.0774425	0.0856347	0.0828497	0.0558493	-0.0363137	0.0954742				329.4	-0.0594966	-0.0781105	-0.095731	-0.129172	-0.0921323	-0.0762477
	329.6	0.019387	0.092554	0.174	0.303875	0.438699	0.633583				329.6	0.0772598	0.0853484	0.0830233	0.0557535	-0.0361624	0.0954744				329.6	-0.0598124	-0.0777095	-0.0960657	-0.128296	-0.0930414	-0.0760711
	329.8	0.0203194	0.0928812	0.173845	0.303576	0.43691	0.63222				329.8	0.076858	0.0853602	0.0831935	0.0558091	-0.0362988	0.0954848				329.8	-0.0596398	-0.0776489	-0.0967007	-0.127785	-0.0935223	-0.0758947
	330	0.0212229	0.0931053	0.173231	0.302922	0.435486	0.630928				330	0.0763353	0.0856072	0.0835452	0.0560009	-0.0365496	0.0956292				330	-0.05902	-0.0780962	-0.0976209	-0.127636	-0.0934526	-0.0757045
	330.2	0.0219954	0.093018	0.172111	0.302003	0.43456	0.62969				330.2	0.0760158	0.0860157	0.0839458	0.0565022	-0.0369433	0.0960027				330.2	-0.0582111	-0.0789969	-0.0988106	-0.128007	-0.0928316	-0.0755624
	330.4	0.0224561	0.0926546	0.170532	0.301072	0.434	0.628614				330.4	0.0757432	0.0864131	0.0842663	0.0571253	-0.0374503	0.0965583				330.4	-0.0571749	-0.0800544	-0.100142	-0.1287	-0.0918648	-0.0755729
	330.6	0.022622	0.0920847	0.16859	0.300334	0.433762	0.627625				330.6	0.0756736	0.0867389	0.0842773	0.0576997	-0.0380112	0.0971934				330.6	-0.0560833	-0.0811043	-0.101386	-0.12951	-0.0907523	-0.0757515
	330.8	0.0225486	0.0914639	0.166611	0.299757	0.433743	0.626725				330.8	0.0758147	0.0870839	0.0841795	0.0580979	-0.0387019	0.0978789				330.8	-0.0550312	-0.082054	-0.102498	-0.130474	-0.0894983	-0.0760033
	331	0.0222629	0.0908979	0.164847	0.299251	0.43382	0.625843				331	0.0761235	0.0873936	0.0839133	0.0581838	-0.0395201	0.098491				331	-0.0542587	-0.0827965	-0.103402	-0.13144	-0.0881965	-0.0762752
	331.2	0.0216422	0.0903799	0.163425	0.298745	0.433917	0.62496				331.2	0.0764055	0.087735	0.0835969	0.0579414	-0.0402454	0.098936				331.2	-0.0537485	-0.0833698	-0.104053	-0.132206	-0.0870562	-0.0765392
	331.4	0.0207371	0.0897507	0.162391	0.297974	0.434018	0.623831				331.4	0.0766615	0.088083	0.0834647	0.0573992	-0.0406031	0.0991896				331.4	-0.0536378	-0.0840029	-0.104487	-0.132702	-0.0862235	-0.0768973
	331.6	0.0197872	0.0889261	0.161977	0.296872	0.434149	0.622745				331.6	0.076813	0.0885077	0.0837801	0.0568674	-0.0406201	0.0992594				331.6	-0.0537581	-0.0847307	-0.104737	-0.133164	-0.0856368	-0.0771926
	331.8	0.018867	0.0879881	0.162076	0.295693	0.43431	0.621796				331.8	0.0768188	0.0888936	0.0844028	0.0564645	-0.0402878	0.0992545				331.8	-0.0540074	-0.0854572	-0.10473	-0.133389	-0.085312	-0.0775103
	332	0.0180963	0.0870628	0.162548	0.294505	0.43452	0.621003				332	0.0766578	0.0891323	0.0850707	0.0562673	-0.0398407	0.0992497				332	-0.054245	-0.086049	-0.104347	-0.133391	-0.0851019	-0.0777971
	332.2	0.0174502	0.0862267	0.163277	0.293443	0.434654	0.62028				332.2	0.0764571	0.0893562	0.0857919	0.0562364	-0.0393513	0.0992386				332.2	-0.0545962	-0.0865026	-0.103692	-0.133067	-0.0850476	-0.078054
	332.4	0.0171245	0.0854665	0.164313	0.292613	0.434463	0.61953				332.4	0.0763511	0.0895727	0.0864228	0.0564593	-0.0389939	0.099249				332.4	-0.0550581	-0.0867971	-0.102797	-0.132608	-0.0851984	-0.078287
	332.6	0.0170243	0.0849663	0.165431	0.292017	0.433898	0.618528				332.6	0.0762176	0.0896872	0.0868585	0.0569152	-0.0388497	0.0993755				332.6	-0.0556339	-0.0868972	-0.10185	-0.132163	-0.0854361	-0.0786549
	332.8	0.01713	0.0846815	0.16639	0.291601	0.432909	0.617273				332.8	0.0759444	0.0896322	0.0871864	0.057399	-0.0390116	0.0996702				332.8	-0.0561725	-0.0867963	-0.101082	-0.131795	-0.0856854	-0.0791674
	333	0.0175267	0.0846195	0.166922	0.291105	0.431705	0.615795				333	0.0755988	0.0897618	0.0875261	0.0577807	-0.0393769	0.100027				333	-0.0564944	-0.0866316	-0.100776	-0.131526	-0.0858575	-0.0797942
	333.2	0.0181771	0.0847824	0.166956	0.290393	0.430298	0.614207				333.2	0.0751806	0.090029	0.0877585	0.0579864	-0.0399204	0.100341				333.2	-0.0565058	-0.0865306	-0.100915	-0.131333	-0.0859675	-0.08049
	333.4	0.0187904	0.0850868	0.166474	0.289605	0.428973	0.612726				333.4	0.0747281	0.0904337	0.0878145	0.0580939	-0.0405563	0.100526				333.4	-0.0563228	-0.0865426	-0.101338	-0.131176	-0.0858739	-0.0811441
	333.6	0.0191516	0.0852173	0.165611	0.288886	0.427696	0.61146				333.6	0.074319	0.0909276	0.0877776	0.0578476	-0.0410797	0.100689				333.6	-0.0560494	-0.0866478	-0.101873	-0.130725	-0.0858003	-0.0816765
	333.8	0.0192093	0.0852438	0.164531	0.288153	0.42644	0.610353				333.8	0.0741028	0.0914362	0.0874448	0.0572869	-0.0414606	0.100786				333.8	-0.0557965	-0.0866329	-0.102328	-0.130072	-0.0859018	-0.0820212
	334	0.0189935	0.0853836	0.16351	0.287506	0.42504	0.609434				334	0.0738269	0.0919481	0.0868999	0.0565864	-0.0415124	0.10075				334	-0.0555251	-0.0863772	-0.102556	-0.129326	-0.0864003	-0.082126
	334.2	0.0185978	0.0856016	0.162738	0.286898	0.423657	0.608566				334.2	0.0735336	0.0923662	0.0861862	0.0559704	-0.0413613	0.100508				334.2	-0.0552569	-0.085867	-0.10241	-0.128776	-0.0870123	-0.081958
	334.4	0.0180743	0.0858006	0.162313	0.286303	0.422249	0.607648				334.4	0.0730583	0.0926276	0.0854625	0.0554088	-0.0411405	0.100232				334.4	-0.0549664	-0.0852946	-0.102016	-0.128457	-0.0876427	-0.0816621
	334.6	0.0175421	0.0861427	0.162223	0.285668	0.420792	0.606731				334.6	0.0723652	0.0925695	0.0847789	0.054971	-0.0407971	0.0998475				334.6	-0.0545598	-0.084655	-0.101505	-0.128451	-0.0882955	-0.081217
	334.8	0.0171651	0.0865615	0.162414	0.284965	0.419349	0.605743				334.8	0.0714356	0.0924063	0.084401	0.0547404	-0.0402958	0.0993122				334.8	-0.0539978	-0.0841682	-0.10098	-0.128765	-0.0889433	-0.0807232
	335	0.0168031	0.0867016	0.162806	0.284262	0.418017	0.60462				335	0.0706682	0.0920648	0.0841664	0.0546578	-0.0398023	0.09867				335	-0.0535223	-0.0839721	-0.10031	-0.129202	-0.0894195	-0.0802152
	335.2	0.0164954	0.0867086	0.163393	0.283836	0.416939	0.603548				335.2	0.0700584	0.0915667	0.0840857	0.0547024	-0.0393012	0.0981792				335.2	-0.053129	-0.0839986	-0.0995479	-0.12949	-0.0897833	-0.0797458
	335.4	0.0162997	0.086836	0.163974	0.283761	0.416096	0.60272				335.4	0.0698273	0.0909318	0.0839862	0.0546915	-0.0387378	0.0978363				335.4	-0.0527808	-0.084001	-0.0987484	-0.129365	-0.0901359	-0.079181
	335.6	0.0161033	0.0870395	0.164519	0.283752	0.415596	0.602095				335.6	0.070026	0.0903784	0.083885	0.054746	-0.0383938	0.0976125				335.6	-0.0525954	-0.083972	-0.0980226	-0.129026	-0.090206	-0.0785623
	335.8	0.0158097	0.0872789	0.164898	0.283884	0.415366	0.60162				335.8	0.0707704	0.0900084	0.0837679	0.0549199	-0.0382362	0.0973405				335.8	-0.0527547	-0.0840199	-0.0974535	-0.128485	-0.0899724	-0.0777786
	336	0.0154717	0.0876306	0.165058	0.284082	0.415275	0.601114				336	0.0717875	0.0894936	0.08382	0.0553292	-0.0382865	0.0970318				336	-0.0531794	-0.0840188	-0.0972869	-0.128169	-0.0894625	-0.076987
	336.2	0.015118	0.0880464	0.164796	0.28428	0.415106	0.600451				336.2	0.0727953	0.0888312	0.08401	0.0559148	-0.0385169	0.0966832				336.2	-0.0537091	-0.083967	-0.0976912	-0.128289	-0.0888428	-0.0763082
	336.4	0.014891	0.0884104	0.164223	0.284266	0.414698	0.599547				336.4	0.0735322	0.0881578	0.084309	0.056615	-0.0389124	0.0963385				336.4	-0.054165	-0.0839272	-0.0985492	-0.128785	-0.0882147	-0.0758629
	336.6	0.0148722	0.0887616	0.163268	0.284219	0.414053	0.598375				336.6	0.0740439	0.0876772	0.084615	0.0572372	-0.0392138	0.0960698				336.6	-0.0544913	-0.0840231	-0.0997644	-0.129354	-0.087844	-0.0756483
	336.8	0.0150195	0.0890846	0.162184	0.284135	0.41328	0.59701				336.8	0.0743619	0.087242	0.0848582	0.0576855	-0.0393253	0.0959501				336.8	-0.0546695	-0.0841334	-0.101077	-0.129849	-0.0878337	-0.0757161
	337	0.0153263	0.0892806	0.161279	0.284162	0.412446	0.595586				337	0.0745178	0.0871973	0.085096	0.0578476	-0.0391828	0.0959944				337	-0.0546663	-0.0843295	-0.102183	-0.13006	-0.0881729	-0.0760087
	337.2	0.0158483	0.0891903	0.160768	0.284179	0.41148	0.594162				337.2	0.0745626	0.0876475	0.0853227	0.0575896	-0.038832	0.0961199				337.2	-0.0545417	-0.0846578	-0.102903	-0.129866	-0.0887674	-0.0764725
	337.4	0.0164151	0.088906	0.160523	0.284157	0.410588	0.59276				337.4	0.0744339	0.0884841	0.0856764	0.057132	-0.0384764	0.0963035				337.4	-0.0544464	-0.0850952	-0.103378	-0.129614	-0.0894139	-0.0770063
	337.6	0.0171396	0.0885529	0.160612	0.284128	0.409817	0.591399				337.6	0.0740279	0.0895114	0.0862103	0.0567194	-0.0381501	0.0963769				337.6	-0.0544382	-0.0855667	-0.103568	-0.129489	-0.0899823	-0.0775395
	337.8	0.0179175	0.0881495	0.161056	0.284067	0.409175	0.590096				337.8	0.0733177	0.0905361	0.0868519	0.0564894	-0.038014	0.0964318				337.8	-0.0544552	-0.0860088	-0.103427	-0.129661	-0.0902193	-0.0780849
	338	0.0186633	0.0878689	0.161551	0.283905	0.408534	0.588885				338	0.0723343	0.0914176	0.0873971	0.0563463	-0.038023	0.0964751				338	-0.0545013	-0.0864164	-0.103038	-0.130006	-0.0903015	-0.0786547
	338.2	0.01935	0.0878455	0.161825	0.283469	0.407898	0.587812				338.2	0.0712656	0.0921454	0.0878967	0.0564033	-0.0381415	0.0966195				338.2	-0.054499	-0.0867275	-0.102522	-0.130598	-0.0902813	-0.07915
	338.4	0.0199999	0.0879524	0.161851	0.28283	0.4073	0.586715				338.4	0.0704472	0.092873	0.088258	0.0565215	-0.0382645	0.0967879				338.4	-0.0545007	-0.0870402	-0.101824	-0.131141	-0.0901966	-0.0795521
	338.6	0.0204638	0.087902	0.161542	0.282109	0.406682	0.585598				338.6	0.0701381	0.0933989	0.0884109	0.0565788	-0.0384037	0.0971725				338.6	-0.0545049	-0.0873018	-0.101036	-0.131338	-0.0900338	-0.0799111
	338.8	0.0208402	0.0879734	0.160968	0.281447	0.405935	0.58452				338.8	0.0701881	0.0937536	0.0885622	0.0564348	-0.0384407	0.0977413				338.8	-0.0544988	-0.0874224	-0.100443	-0.131121	-0.0899869	-0.0802131
	339	0.0212949	0.0880806	0.160249	0.280762	0.405188	0.583582				339	0.0706368	0.0937854	0.088796	0.0562744	-0.0386415	0.0983594				339	-0.054437	-0.0873295	-0.100162	-0.130641	-0.089852	-0.0803663
	339.2	0.0216275	0.0881737	0.159551	0.279902	0.404573	0.582684				339.2	0.0713948	0.0934516	0.088916	0.056342	-0.039076	0.0987561				339.2	-0.0544877	-0.0870289	-0.100047	-0.130248	-0.0894362	-0.0803853
	339.4	0.0218914	0.0883658	0.158873	0.279153	0.403939	0.581793				339.4	0.072348	0.0926903	0.0887867	0.0567532	-0.0394385	0.0989289				339.4	-0.0545862	-0.0864939	-0.0999277	-0.130016	-0.088918	-0.0803299
	339.6	0.0220135	0.0887091	0.158317	0.278392	0.403265	0.580808				339.6	0.0731747	0.0916151	0.0884387	0.0573729	-0.0396777	0.0988283				339.6	-0.0546953	-0.0857518	-0.0998071	-0.130111	-0.0884196	-0.0802163
	339.8	0.02208	0.0889692	0.157845	0.277546	0.402501	0.579767				339.8	0.0739743	0.0905074	0.087722	0.058031	-0.0398687	0.0985307				339.8	-0.0547387	-0.084971	-0.0996246	-0.130276	-0.0880195	-0.0800107
	340	0.0220134	0.0891724	0.157457	0.276669	0.401543	0.578691				340	0.0746611	0.0896644	0.0866578	0.058602	-0.039867	0.0981966				340	-0.0547355	-0.0842697	-0.0994	-0.130396	-0.0878282	-0.0797049
	340.2	0.0217997	0.0893043	0.157178	0.276207	0.40054	0.577609				340.2	0.0752236	0.0891401	0.0854733	0.0589117	-0.039636	0.0980724				340.2	-0.0546887	-0.0837846	-0.0992205	-0.130152	-0.0879009	-0.0793708
	340.4	0.021443	0.0892862	0.157178	0.275876	0.399768	0.576656				340.4	0.0756666	0.0888574	0.0845157	0.0589927	-0.0393391	0.0980051				340.4	-0.0546042	-0.0835069	-0.0992623	-0.129741	-0.0880102	-0.0789648
	340.6	0.0211807	0.0890599	0.157478	0.275696	0.399044	0.575765				340.6	0.0760707	0.088996	0.0838737	0.0588103	-0.0391348	0.0979293				340.6	-0.0544975	-0.083508	-0.0993665	-0.129256	-0.088097	-0.0785692
	340.8	0.0210416	0.0885888	0.157948	0.275564	0.398399	0.574836				340.8	0.0763776	0.0893358	0.0834835	0.0585258	-0.0389464	0.0978229				340.8	-0.0544317	-0.0836891	-0.0994127	-0.128802	-0.088156	-0.078275
	341	0.0208567	0.0878799	0.158414	0.275365	0.397937	0.573789				341	0.0764596	0.0897038	0.0833479	0.0581549	-0.0387391	0.0977459				341	-0.0545308	-0.0839484	-0.0994307	-0.12852	-0.0881589	-0.0781803
	341.2	0.0207772	0.0871402	0.158806	0.27503	0.397553	0.572712				341.2	0.0763457	0.0900569	0.0833077	0.0577049	-0.0383769	0.0975353				341.2	-0.05467	-0.084045	-0.0994252	-0.128428	-0.088208	-0.0782225
	341.4	0.0206967	0.0863904	0.15894	0.274648	0.397131	0.571677				341.4	0.0760612	0.0905292	0.0831561	0.0570965	-0.0379095	0.0973756				341.4	-0.0548317	-0.0839866	-0.0993248	-0.128469	-0.0883135	-0.078382
	341.6	0.0204245	0.0857803	0.158701	0.274242	0.396784	0.570829				341.6	0.0758041	0.0910094	0.0828284	0.0564554	-0.0373781	0.0973081				341.6	-0.0550928	-0.0837469	-0.0992022	-0.128494	-0.0884758	-0.078575
	341.8	0.0199232	0.085186	0.158043	0.273753	0.396515	0.570166				341.8	0.0756408	0.0915121	0.082445	0.0558752	-0.0368558	0.0973922				341.8	-0.0555803	-0.0835166	-0.099188	-0.128672	-0.0886416	-0.0786633
	342	0.0194196	0.084619	0.157201	0.27339	0.39638	0.569639				342	0.075838	0.0920887	0.0821423	0.0554281	-0.0362062	0.0975338				342	-0.0561342	-0.0833949	-0.0992865	-0.128773	-0.0888674	-0.0786635
	342.2	0.0190007	0.0839491	0.156186	0.273167	0.396269	0.56918				342.2	0.0762336	0.0924575	0.082054	0.0550764	-0.035424	0.0977858				342.2	-0.0566672	-0.0835019	-0.0995234	-0.128679	-0.0891778	-0.0785299
	342.4	0.0189087	0.0834487	0.155275	0.272975	0.396016	0.568776				342.4	0.0766397	0.0925789	0.0821653	0.0549288	-0.0346189	0.0980221				342.4	-0.0571807	-0.0836939	-0.0997886	-0.128427	-0.0896502	-0.078291
	342.6	0.0193007	0.0830738	0.154499	0.272752	0.395717	0.568392				342.6	0.0768289	0.0924242	0.0823255	0.0551721	-0.0339859	0.098055				342.6	-0.0574251	-0.084033	-0.099965	-0.128209	-0.0901777	-0.0779642
	342.8	0.0200749	0.0830164	0.153866	0.272382	0.395293	0.568012				342.8	0.0767769	0.0922044	0.0822117	0.0556375	-0.0334631	0.0978807				342.8	-0.0572323	-0.0843267	-0.0998989	-0.128106	-0.0906291	-0.0776893
	343	0.021055	0.0832657	0.153283	0.271965	0.394689	0.567535				343	0.0763816	0.0919151	0.0818132	0.0561854	-0.0331076	0.0976071				343	-0.0566421	-0.0844635	-0.0995722	-0.128043	-0.0909503	-0.0774059
	343.2	0.0219495	0.0837244	0.152785	0.271376	0.393923	0.566934				343.2	0.0757698	0.0917811	0.0812917	0.0566804	-0.0331121	0.0972701				343.2	-0.0559747	-0.0844747	-0.0990649	-0.127956	-0.0910446	-0.0771292
	343.4	0.0224839	0.0841212	0.15233	0.270725	0.393136	0.566293				343.4	0.0750463	0.0917147	0.0808083	0.0572215	-0.0334538	0.0970118				343.4	-0.0552821	-0.0844772	-0.0985959	-0.127793	-0.0908931	-0.0768548
	343.6	0.022499	0.0844631	0.151888	0.270179	0.392373	0.565623				343.6	0.0743032	0.0916205	0.0806218	0.0577761	-0.033826	0.0970316				343.6	-0.0547005	-0.0844617	-0.0984078	-0.127557	-0.0905511	-0.0766349
	343.8	0.0218628	0.0847618	0.151559	0.26996	0.391762	0.564829				343.8	0.0735313	0.0915184	0.0810412	0.0584279	-0.0342809	0.0972032				343.8	-0.0543145	-0.0845834	-0.0985438	-0.127216	-0.0900392	-0.0764711
	344	0.0207645	0.0850516	0.15144	0.269807	0.391154	0.563952				344	0.0728794	0.091498	0.0820106	0.059228	-0.0347704	0.0973487				344	-0.0541763	-0.0848549	-0.0989738	-0.126967	-0.0895436	-0.0763312
	344.2	0.0196166	0.0853952	0.151554	0.26983	0.39036	0.562869				344.2	0.0723278	0.0915225	0.0832061	0.0600714	-0.0351647	0.0975525				344.2	-0.0540306	-0.085053	-0.0994637	-0.126707	-0.0893018	-0.0764227
	344.4	0.0187	0.0858506	0.151768	0.269986	0.389314	0.561494				344.4	0.0719643	0.0914662	0.0844689	0.060865	-0.0352959	0.0977754				344.4	-0.0538796	-0.0850624	-0.0999775	-0.126509	-0.0894409	-0.0768372
	344.6	0.0178975	0.0864953	0.152008	0.270105	0.387936	0.559918				344.6	0.0717286	0.0913549	0.0856341	0.0615514	-0.0352853	0.0979558				344.6	-0.053746	-0.0847562	-0.100525	-0.12649	-0.0898171	-0.0775257
	344.8	0.017427	0.0872823	0.152163	0.27013	0.386291	0.558291				344.8	0.0717385	0.0910308	0.0865808	0.0620195	-0.0352233	0.0981537				344.8	-0.053605	-0.084097	-0.10118	-0.126557	-0.0903766	-0.0783573
	345	0.0171504	0.0880285	0.15212	0.270031	0.384657	0.556687				345	0.0720299	0.090566	0.0872649	0.0621064	-0.0352352	0.0985087				345	-0.0534864	-0.0832996	-0.101834	-0.126596	-0.0908541	-0.0793456
	345.2	0.0168985	0.0886531	0.151947	0.269584	0.383209	0.555235				345.2	0.0726857	0.0900522	0.0877808	0.0620163	-0.0353883	0.0989716				345.2	-0.0536002	-0.0825721	-0.102554	-0.126919	-0.0910461	-0.080323
	345.4	0.0165036	0.0890871	0.151565	0.268743	0.381993	0.553978				345.4	0.0736941	0.0895778	0.0880596	0.0616845	-0.0356653	0.0994344				345.4	-0.0540713	-0.0820765	-0.103305	-0.127498	-0.0910154	-0.0811038
	345.6	0.0162515	0.0893762	0.151147	0.26774	0.381059	0.552863				345.6	0.0750754	0.0893056	0.0881476	0.0611819	-0.035918	0.0998926				345.6	-0.0547651	-0.0819169	-0.103938	-0.128146	-0.0909455	-0.0817418
	345.8	0.0161515	0.0893606	0.150676	0.266681	0.380271	0.551947				345.8	0.0765157	0.0891609	0.0880988	0.0607426	-0.0361004	0.10031				345.8	-0.0555195	-0.0822034	-0.10441	-0.128831	-0.0909593	-0.0821795
	346	0.0164745	0.0891783	0.150224	0.26566	0.379434	0.551366				346	0.0776865	0.0891334	0.0879	0.06077	-0.0362816	0.100604				346	-0.0561244	-0.0827408	-0.104743	-0.129855	-0.0910617	-0.0823718
	346.2	0.0170759	0.0887787	0.149637	0.264743	0.37864	0.551031				346.2	0.0784712	0.0891622	0.0874942	0.0611763	-0.0364684	0.100599				346.2	-0.0564884	-0.0834727	-0.104921	-0.131211	-0.0912554	-0.0823006
	346.4	0.0178438	0.0882683	0.149065	0.263742	0.377839	0.550722				346.4	0.078893	0.0892587	0.0869448	0.0618232	-0.0367281	0.100477				346.4	-0.056596	-0.0841591	-0.104869	-0.1328	-0.0912585	-0.082174
	346.6	0.018548	0.0875757	0.148511	0.262633	0.377175	0.550309				346.6	0.07891	0.0893185	0.0864588	0.0626855	-0.0370911	0.10019				346.6	-0.0565955	-0.0847505	-0.104633	-0.134419	-0.0909928	-0.0818887
	346.8	0.0190601	0.0868475	0.148003	0.261432	0.376632	0.549745				346.8	0.0786624	0.08953	0.0861377	0.0637344	-0.0374117	0.0997652				346.8	-0.0565697	-0.0852652	-0.104249	-0.135944	-0.0905489	-0.0815648
	347	0.0191742	0.0860442	0.147538	0.260281	0.376296	0.548999				347	0.0782963	0.0897283	0.0859173	0.0647687	-0.037543	0.0992439				347	-0.0565708	-0.085716	-0.103933	-0.137145	-0.0900054	-0.0812194
	347.2	0.0190122	0.0853012	0.147111	0.259321	0.375981	0.548089				347.2	0.0779112	0.0899978	0.0858894	0.0656732	-0.0373893	0.0988246				347.2	-0.0564841	-0.0861461	-0.103825	-0.137928	-0.0895463	-0.0809648
	347.4	0.0184925	0.0847606	0.146777	0.258907	0.375677	0.547093				347.4	0.0774438	0.0905659	0.0861266	0.0665223	-0.0368736	0.0983754				347.4	-0.0564073	-0.0866984	-0.103943	-0.138331	-0.0893634	-0.0807016
	347.6	0.0178848	0.0845153	0.146504	0.25878	0.375195	0.54614				347.6	0.076969	0.091398	0.0863548	0.0672059	-0.0359959	0.0979666				347.6	-0.0563686	-0.0872879	-0.104158	-0.138405	-0.0895392	-0.080444
	347.8	0.0173901	0.0845379	0.146368	0.258956	0.374573	0.545221				347.8	0.0765413	0.0922364	0.0864176	0.0674745	-0.0349387	0.0976156				347.8	-0.0564286	-0.0877243	-0.104355	-0.138114	-0.0899724	-0.0802362
	348	0.0170401	0.0847896	0.146332	0.259173	0.373853	0.544266				348	0.0761855	0.0930095	0.0865194	0.0673838	-0.0339958	0.0973974				348	-0.0566361	-0.0879989	-0.104442	-0.13764	-0.090545	-0.0802332
	348.2	0.0166267	0.0851379	0.14639	0.259355	0.373112	0.543352				348.2	0.075911	0.0936652	0.0867068	0.0669863	-0.033233	0.0973136				348.2	-0.0569732	-0.0881273	-0.104436	-0.136799	-0.0910952	-0.080322
	348.4	0.0164792	0.0853226	0.146483	0.259346	0.372542	0.542449				348.4	0.0757458	0.0941012	0.086863	0.0662933	-0.0327432	0.0974402				348.4	-0.0572468	-0.0882126	-0.104353	-0.135533	-0.0914372	-0.0805724
	348.6	0.0164851	0.0852743	0.146554	0.259182	0.372167	0.541515				348.6	0.0756872	0.094376	0.0869462	0.0653289	-0.0325584	0.0978026				348.6	-0.0573621	-0.088244	-0.104242	-0.134088	-0.0915729	-0.0809721
	348.8	0.016598	0.08517	0.146608	0.258712	0.371941	0.540555				348.8	0.0757613	0.0945322	0.0869526	0.0642125	-0.0326618	0.0983822				348.8	-0.057376	-0.0882501	-0.104207	-0.132862	-0.0914603	-0.0814747
	349	0.0168308	0.085115	0.146629	0.258197	0.371682	0.539623				349	0.0760626	0.0945055	0.0867425	0.0629018	-0.0328761	0.0990247				349	-0.0573847	-0.0881774	-0.104221	-0.13168	-0.0913702	-0.0819027
	349.2	0.0174322	0.0851763	0.146874	0.257836	0.371469	0.538743				349.2	0.0763947	0.0943409	0.0863487	0.061852	-0.0332481	0.0996599				349.2	-0.0573211	-0.0880597	-0.104075	-0.13081	-0.0912437	-0.0823104
	349.4	0.0180842	0.085254	0.147201	0.257545	0.371093	0.538103				349.4	0.0766175	0.0938631	0.0859953	0.0612261	-0.033746	0.100238				349.4	-0.0572527	-0.0877611	-0.103903	-0.130357	-0.091259	-0.0824713
	349.6	0.0188477	0.0854028	0.147522	0.257298	0.370612	0.53778				349.6	0.0766112	0.0930992	0.0858055	0.061087	-0.0343527	0.10062				349.6	-0.0571476	-0.0872913	-0.103695	-0.130503	-0.0912228	-0.0822381
	349.8	0.0195154	0.0855165	0.147827	0.25708	0.370109	0.53757				349.8	0.0763626	0.0920332	0.0857759	0.0612997	-0.0350418	0.100704				349.8	-0.0570073	-0.0865526	-0.103351	-0.130924	-0.0910696	-0.081691
	350	0.0199961	0.0855483	0.148211	0.256898	0.369649	0.537285				350	0.07598	0.0908251	0.0858355	0.0618478	-0.0357647	0.100641				350	-0.0567975	-0.0857258	-0.102767	-0.131541	-0.0906134	-0.0810381
	350.2	0.0201104	0.0854667	0.148497	0.256579	0.369197	0.536914				350.2	0.0755298	0.0895157	0.0859515	0.0623575	-0.0362496	0.100461				350.2	-0.0566222	-0.0848793	-0.102021	-0.13213	-0.0900795	-0.0803059
	350.4	0.0200249	0.0854144	0.148772	0.256311	0.368682	0.536329				350.4	0.0752044	0.0882525	0.0859554	0.0627497	-0.0365163	0.100206				350.4	-0.0563829	-0.0841568	-0.101081	-0.132643	-0.0895356	-0.0796683
	350.6	0.0197851	0.0854012	0.149095	0.256101	0.367997	0.535524				350.6	0.0751705	0.087128	0.0858188	0.0628211	-0.0366446	0.0999676				350.6	-0.056178	-0.0835755	-0.100143	-0.132895	-0.089101	-0.0792351
	350.8	0.0194486	0.0853972	0.149358	0.25602	0.367089	0.534685				350.8	0.0753986	0.0864666	0.0856869	0.0627141	-0.0366659	0.0998337				350.8	-0.0559634	-0.0833588	-0.0993329	-0.133071	-0.0888873	-0.0789386
	351	0.0189414	0.0854933	0.149415	0.255956	0.366005	0.534012				351	0.0757088	0.0863946	0.0856271	0.0622599	-0.0364685	0.0996973				351	-0.0558919	-0.0834353	-0.0986575	-0.133162	-0.088925	-0.0786412
	351.2	0.0185251	0.0856797	0.149235	0.255907	0.364767	0.533519				351.2	0.0761439	0.0867609	0.0855858	0.0614413	-0.036407	0.0995426				351.2	-0.0559871	-0.0837586	-0.0980542	-0.133208	-0.0890256	-0.0782689
	351.4	0.0182549	0.085827	0.148884	0.255983	0.363578	0.533222				351.4	0.0766079	0.0874137	0.0855787	0.0602192	-0.0365154	0.0993035				351.4	-0.0562313	-0.0843281	-0.0974866	-0.133116	-0.0890767	-0.077785
	351.6	0.0180128	0.0856314	0.148347	0.256221	0.362563	0.532991				351.6	0.0770442	0.088255	0.0857554	0.0589208	-0.0367193	0.0991417				351.6	-0.0565586	-0.0851887	-0.097091	-0.132851	-0.0891498	-0.0774341
	351.8	0.0177906	0.0850939	0.147617	0.256634	0.36169	0.532724				351.8	0.0775942	0.0891109	0.0859417	0.0576024	-0.0367752	0.099032				351.8	-0.0570354	-0.0861836	-0.0968627	-0.132214	-0.0892532	-0.0772194
	352	0.017788	0.0842549	0.146905	0.257027	0.361022	0.532257				352	0.0781811	0.0898346	0.0859811	0.056613	-0.0369015	0.0990194				352	-0.0574651	-0.0872084	-0.0967835	-0.131546	-0.0892895	-0.0772208
	352.2	0.0178607	0.0834664	0.14618	0.257347	0.360543	0.531513				352.2	0.0788538	0.0904517	0.0859965	0.056031	-0.0369385	0.0990406				352.2	-0.0578516	-0.0880484	-0.0969378	-0.131017	-0.0893701	-0.0773804
	352.4	0.0180174	0.0829316	0.145524	0.257342	0.360101	0.530559				352.4	0.079554	0.091005	0.0860416	0.0557776	-0.0368744	0.0991123				352.4	-0.0582076	-0.0886884	-0.0972579	-0.130688	-0.0896215	-0.0777006
	352.6	0.018385	0.0827543	0.144995	0.257058	0.359557	0.529549				352.6	0.0801657	0.0914176	0.0860531	0.0557646	-0.0367348	0.0990634				352.6	-0.0584789	-0.0890322	-0.0975773	-0.130573	-0.0900567	-0.0779604
	352.8	0.0188789	0.0829026	0.144811	0.256492	0.359156	0.528563				352.8	0.080497	0.0915746	0.0861944	0.0560598	-0.0365922	0.0988746				352.8	-0.0586293	-0.0890601	-0.0978852	-0.130787	-0.0905919	-0.078146
	353	0.0191977	0.0832451	0.144701	0.255843	0.358834	0.527667				353	0.0806218	0.0915297	0.0865389	0.0564356	-0.0363824	0.0985219				353	-0.0589199	-0.0887949	-0.0983231	-0.131036	-0.091172	-0.078103
	353.2	0.0194942	0.0835994	0.144679	0.255163	0.358558	0.526831				353.2	0.0805218	0.0913573	0.086833	0.0569938	-0.0361468	0.098144				353.2	-0.0591183	-0.0883582	-0.0987856	-0.131332	-0.0917017	-0.0779591
	353.4	0.0197565	0.0837749	0.144672	0.254535	0.358345	0.525929				353.4	0.0801807	0.0909497	0.0868808	0.0577924	-0.035911	0.0978005				353.4	-0.0590602	-0.0877297	-0.099205	-0.13159	-0.092098	-0.077843
	353.6	0.0198661	0.0837661	0.144723	0.254011	0.358274	0.524863				353.6	0.0798462	0.0904811	0.0866822	0.0587808	-0.0355276	0.0976251				353.6	-0.0588714	-0.0871189	-0.0994982	-0.131751	-0.0924583	-0.0779411
	353.8	0.0198677	0.0836474	0.14471	0.253461	0.358069	0.523658				353.8	0.079417	0.090027	0.0863081	0.0597953	-0.0350742	0.0976106				353.8	-0.0584776	-0.086497	-0.0997313	-0.131808	-0.0928618	-0.0782654
	354	0.0199691	0.0835938	0.144797	0.252819	0.357716	0.52234				354	0.0790372	0.0897424	0.0858805	0.0607902	-0.0345777	0.0977039				354	-0.0577577	-0.0859721	-0.0999188	-0.132013	-0.0933194	-0.0787627
	354.2	0.019914	0.0835414	0.144931	0.252097	0.357133	0.521127				354.2	0.0787043	0.0897147	0.0855514	0.0615145	-0.0341029	0.0976735				354.2	-0.0570094	-0.0856171	-0.100198	-0.132137	-0.0937621	-0.0791454
	354.4	0.0196075	0.0835871	0.145027	0.251473	0.35631	0.520096				354.4	0.0784053	0.0901598	0.0854493	0.0620051	-0.0335524	0.0974469				354.4	-0.0564626	-0.0854583	-0.100641	-0.132112	-0.0941618	-0.0793165
	354.6	0.019064	0.083994	0.144968	0.250957	0.355238	0.519183				354.6	0.077911	0.0908576	0.0854381	0.0620549	-0.0330246	0.0970315				354.6	-0.0561463	-0.0853297	-0.101131	-0.131844	-0.0944249	-0.0792393
	354.8	0.0185347	0.0848067	0.144736	0.250711	0.354083	0.51829				354.8	0.0774737	0.0915976	0.0854577	0.0618769	-0.0326066	0.0965239				354.8	-0.0561285	-0.0852969	-0.101598	-0.131494	-0.0944513	-0.0789384
	355	0.0180856	0.0857884	0.144355	0.250721	0.352922	0.517416				355	0.0770881	0.0921033	0.0854192	0.0616833	-0.0322871	0.0959826				355	-0.0562504	-0.0851459	-0.10197	-0.130937	-0.0942519	-0.0785433
	355.2	0.0178386	0.0867699	0.143931	0.250817	0.351789	0.516457				355.2	0.0768661	0.0923135	0.0853423	0.0618021	-0.0320278	0.0956571				355.2	-0.0565209	-0.08484	-0.102204	-0.130451	-0.0939846	-0.0783432
	355.4	0.0177288	0.0877889	0.143594	0.250721	0.350737	0.515381				355.4	0.0769853	0.0922487	0.0853496	0.0621415	-0.0320219	0.0956875				355.4	-0.0569935	-0.084277	-0.102301	-0.13023	-0.0935634	-0.0784058
	355.6	0.0177346	0.0887014	0.143463	0.250293	0.349795	0.514394				355.6	0.0775133	0.0920587	0.0856214	0.0628671	-0.0322248	0.0959606				355.6	-0.0575804	-0.0837036	-0.102366	-0.130478	-0.0930949	-0.0785434
	355.8	0.0177257	0.0894732	0.143543	0.249709	0.349124	0.513581				355.8	0.0783451	0.091797	0.0861675	0.0638536	-0.0324913	0.0963638				355.8	-0.0583144	-0.0830445	-0.102374	-0.130999	-0.0925603	-0.0786924
	356	0.0176895	0.0900224	0.143834	0.249099	0.348513	0.512892				356	0.0792194	0.0914657	0.0869461	0.0649406	-0.0327972	0.0968042				356	-0.0592053	-0.0824509	-0.102284	-0.131838	-0.0922791	-0.0788553
	356.2	0.0177352	0.0904558	0.144309	0.24877	0.348114	0.512261				356.2	0.0800261	0.0911653	0.0879544	0.0658629	-0.0331017	0.0971669				356.2	-0.0601382	-0.0818781	-0.102272	-0.13279	-0.0920722	-0.0790314
	356.4	0.0178426	0.090761	0.144749	0.248794	0.347932	0.511673				356.4	0.0806334	0.0908353	0.0888802	0.0666525	-0.0332217	0.0972459				356.4	-0.0609604	-0.0813661	-0.10228	-0.133628	-0.0920334	-0.0790636
	356.6	0.0180378	0.0908432	0.145009	0.249263	0.347942	0.510981				356.6	0.0810199	0.0905181	0.0894541	0.0673612	-0.0333723	0.0971703				356.6	-0.0615758	-0.0808606	-0.102247	-0.134222	-0.0919366	-0.0790914
	356.8	0.0183827	0.0906036	0.145107	0.249635	0.347812	0.510158				356.8	0.0812171	0.0902406	0.0895769	0.0680567	-0.0335094	0.0970779				356.8	-0.0617631	-0.0804026	-0.102106	-0.134853	-0.0921173	-0.0791632
	357	0.0189621	0.0900539	0.145074	0.249741	0.347723	0.509257				357	0.0812496	0.0900433	0.0893889	0.0687033	-0.0336175	0.0971146				357	-0.0614758	-0.0801268	-0.101971	-0.135541	-0.0923514	-0.0793648
	357.2	0.0195813	0.0892694	0.14502	0.249442	0.347693	0.508301				357.2	0.0811051	0.0897821	0.088911	0.0692532	-0.0336302	0.0972934				357.2	-0.0607921	-0.0800212	-0.101729	-0.136271	-0.0926821	-0.0796832
	357.4	0.0202056	0.0882634	0.145045	0.248755	0.347708	0.507358				357.4	0.0809291	0.0894528	0.0884256	0.0693888	-0.0335649	0.0976405				357.4	-0.0598791	-0.0801222	-0.101521	-0.13707	-0.0930302	-0.0801318
	357.6	0.020618	0.0871987	0.145263	0.247688	0.347863	0.506505				357.6	0.0809025	0.0891362	0.0879843	0.0689551	-0.0332746	0.0979575				357.6	-0.0590803	-0.0804296	-0.10136	-0.137818	-0.0933787	-0.0804653
	357.8	0.0207855	0.0860215	0.145615	0.246655	0.34816	0.505723				357.8	0.0809052	0.0889506	0.0875711	0.0679912	-0.0329838	0.0981469				357.8	-0.0584747	-0.0809989	-0.101305	-0.138012	-0.0934861	-0.0806518
	358	0.0207242	0.0849945	0.145893	0.245735	0.348576	0.504803				358	0.0808871	0.0890654	0.0872013	0.0665188	-0.0327239	0.0982088				358	-0.058061	-0.0816921	-0.101337	-0.13752	-0.0933321	-0.0807673
	358.2	0.0204608	0.0841972	0.145867	0.244837	0.348961	0.503733				358.2	0.0806713	0.0893408	0.0869096	0.0646353	-0.032596	0.0982339				358.2	-0.0577565	-0.0824626	-0.101453	-0.136474	-0.092971	-0.0808818
	358.4	0.0200613	0.0836744	0.145583	0.243891	0.349284	0.502566				358.4	0.0803103	0.0896415	0.0866516	0.0628423	-0.0325702	0.0982341				358.4	-0.0575382	-0.0832704	-0.101591	-0.1352	-0.0924833	-0.080916
	358.6	0.0196908	0.0831828	0.145225	0.242839	0.34943	0.501423				358.6	0.079633	0.089848	0.0865283	0.0613777	-0.0326606	0.0983132				358.6	-0.0571223	-0.0840468	-0.101729	-0.133921	-0.0919014	-0.0809782
	358.8	0.019372	0.082829	0.144899	0.241596	0.349512	0.500428				358.8	0.0788298	0.090032	0.0866483	0.0602494	-0.0327823	0.0984963				358.8	-0.0566607	-0.0848407	-0.101814	-0.133119	-0.0912565	-0.0810431
	359	0.0188588	0.0824941	0.144631	0.240215	0.349549	0.499805				359	0.0781028	0.0901067	0.0870088	0.0594655	-0.0329411	0.0988473				359	-0.0564413	-0.0855929	-0.101957	-0.132857	-0.0905563	-0.0810452
	359.2	0.0181899	0.0821343	0.144366	0.238925	0.349465	0.499665				359.2	0.0775859	0.0901677	0.0874855	0.0592103	-0.0331308	0.0991367				359.2	-0.056522	-0.0864349	-0.102176	-0.133066	-0.0899065	-0.0807593
	359.4	0.0174433	0.0818096	0.144157	0.238049	0.349241	0.499896				359.4	0.077167	0.0903189	0.0880197	0.0593605	-0.0334408	0.0993326				359.4	-0.0568765	-0.087158	-0.102387	-0.133417	-0.0892437	-0.0803305
	359.6	0.0167848	0.0816756	0.143891	0.237728	0.34869	0.500336				359.6	0.0768305	0.090707	0.0885939	0.0597987	-0.0338644	0.0992854				359.6	-0.0573424	-0.0876857	-0.102473	-0.133814	-0.0888463	-0.0797653
	359.8	0.0161891	0.0817099	0.143534	0.23805	0.347749	0.500849				359.8	0.0765643	0.0913402	0.0890536	0.0603607	-0.0343125	0.0990878				359.8	-0.0578158	-0.08794	-0.102497	-0.133896	-0.088693	-0.0791679
	360	0.0158118	0.0820008	0.143048	0.238849	0.34643	0.501278				360	0.076159	0.0918902	0.0892182	0.0610523	-0.0346814	0.0986488				360	-0.0578699	-0.0878134	-0.102331	-0.13363	-0.0888016	-0.0784316
	360.2	0.0157825	0.0825083	0.142584	0.24005	0.344958	0.501394				360.2	0.0757447	0.0923746	0.0891513	0.0617955	-0.0349137	0.0982176				360.2	-0.0575517	-0.0872755	-0.101986	-0.1331	-0.0890446	-0.0777811
	360.4	0.0160152	0.083075	0.142149	0.241171	0.34339	0.501217				360.4	0.0752765	0.0928693	0.0888144	0.0626373	-0.034902	0.0978384				360.4	-0.0569468	-0.0865746	-0.101451	-0.132717	-0.0894747	-0.0772059
	360.6	0.0164484	0.0836776	0.141673	0.242155	0.342001	0.500696				360.6	0.0748578	0.0932262	0.0881437	0.0634485	-0.034745	0.0976984				360.6	-0.0563398	-0.0858209	-0.100942	-0.132437	-0.0897926	-0.0769096
	360.8	0.016988	0.0843487	0.141216	0.242853	0.340965	0.499956				360.8	0.0744568	0.0932544	0.0873084	0.0642019	-0.0345127	0.0976168				360.8	-0.0557407	-0.0849335	-0.100421	-0.132329	-0.089868	-0.0767885
	361	0.0175269	0.0849674	0.140815	0.243386	0.340202	0.499222				361	0.0743889	0.0933087	0.0866229	0.0646377	-0.0341682	0.0975803				361	-0.0555248	-0.0840688	-0.100005	-0.132255	-0.0898272	-0.0767958
	361.2	0.0179661	0.0853953	0.140616	0.243732	0.339791	0.498572				361.2	0.0745091	0.0934984	0.0861138	0.0647486	-0.0337345	0.0974372				361.2	-0.0556783	-0.0833271	-0.0996708	-0.131977	-0.089672	-0.0767843
	361.4	0.0184647	0.0854917	0.140489	0.244074	0.339645	0.497923				361.4	0.0746438	0.0937385	0.0858762	0.0645008	-0.0333858	0.0972889				361.4	-0.0558842	-0.0827778	-0.0994966	-0.131182	-0.0894492	-0.0768745
	361.6	0.0189147	0.0854357	0.140373	0.244266	0.339621	0.497226				361.6	0.0746055	0.0939373	0.0859978	0.0639992	-0.0330701	0.0970045				361.6	-0.0559984	-0.0822907	-0.0995503	-0.130058	-0.0891673	-0.0769695
	361.8	0.0192117	0.0851937	0.14015	0.244209	0.339552	0.496442				361.8	0.0743421	0.0939338	0.0864104	0.0635031	-0.0327118	0.0965911				361.8	-0.0560183	-0.081918	-0.0998846	-0.128932	-0.0889331	-0.0770933
	362	0.0192533	0.0847907	0.1399	0.243912	0.339531	0.495439				362	0.0739929	0.0937256	0.0868261	0.0633755	-0.0323368	0.0960501				362	-0.0560135	-0.081789	-0.100373	-0.128119	-0.0886823	-0.0772776
	362.2	0.0190983	0.0842498	0.13956	0.243267	0.339343	0.494383				362.2	0.0736714	0.0931785	0.0871511	0.063363	-0.0320414	0.0955501				362.2	-0.0558814	-0.0818852	-0.100965	-0.12772	-0.0884184	-0.0775294
	362.4	0.0187287	0.0838665	0.139165	0.242377	0.339047	0.493305				362.4	0.0737618	0.0923841	0.0873191	0.063284	-0.0317256	0.0950122				362.4	-0.0560128	-0.0820033	-0.101619	-0.127709	-0.0882954	-0.0776998
	362.6	0.0180082	0.0835396	0.138628	0.241349	0.338602	0.492362				362.6	0.0742685	0.0914028	0.0872452	0.06306	-0.0314344	0.0946367				362.6	-0.0565748	-0.0821674	-0.102213	-0.127984	-0.0884312	-0.0777433
	362.8	0.0171182	0.0832546	0.137978	0.240406	0.337979	0.491519				362.8	0.0750957	0.0905441	0.0868667	0.0626214	-0.0313108	0.0944004				362.8	-0.0575208	-0.0824724	-0.102674	-0.128312	-0.0888296	-0.0776251
	363	0.0163698	0.0830327	0.137301	0.239523	0.337125	0.490929				363	0.075907	0.0898812	0.0862402	0.061852	-0.0313609	0.0944484				363	-0.0583989	-0.0828909	-0.102856	-0.128415	-0.0893966	-0.0774322
	363.2	0.0157136	0.0828062	0.136681	0.238728	0.336149	0.490356				363.2	0.0766668	0.0894928	0.0854132	0.060874	-0.0315034	0.0946379				363.2	-0.0591361	-0.0833938	-0.102714	-0.128429	-0.0900778	-0.077261
	363.4	0.0150751	0.0824438	0.136078	0.237991	0.335064	0.489775				363.4	0.0772086	0.0891987	0.0843693	0.0597833	-0.0315268	0.0950026				363.4	-0.0594762	-0.0841048	-0.102382	-0.128401	-0.090739	-0.0771753
	363.6	0.0146722	0.082087	0.135672	0.237257	0.334154	0.489063				363.6	0.077464	0.0889097	0.0832038	0.0588409	-0.0313354	0.0953568				363.6	-0.0592338	-0.0848834	-0.101909	-0.128447	-0.0912211	-0.0771688
	363.8	0.0145316	0.0818316	0.135447	0.236409	0.333431	0.488162				363.8	0.0774108	0.0886891	0.0820404	0.0582051	-0.0309225	0.0957278				363.8	-0.0584411	-0.0857021	-0.101269	-0.128748	-0.0916051	-0.0773169
	364	0.0145488	0.0817438	0.135456	0.235426	0.332804	0.487078				364	0.0771412	0.0886275	0.0809687	0.0579009	-0.0304191	0.0959987				364	-0.0574511	-0.0864392	-0.100601	-0.129465	-0.0919093	-0.0775566
	364.2	0.0148617	0.0818872	0.135527	0.234359	0.332112	0.485887				364.2	0.0766844	0.0887906	0.0801433	0.0577674	-0.0298789	0.0962408				364.2	-0.0564296	-0.0870151	-0.100089	-0.130309	-0.0922306	-0.0778903
	364.4	0.0155388	0.0821983	0.13579	0.233243	0.331422	0.484775				364.4	0.0760164	0.0892574	0.0798232	0.0578295	-0.029502	0.0964069				364.4	-0.0554269	-0.0873574	-0.0997042	-0.131304	-0.0924851	-0.0782307
	364.6	0.0165147	0.0824302	0.136139	0.232155	0.330587	0.483791				364.6	0.0753848	0.090053	0.0800295	0.0579227	-0.0291427	0.096504				364.6	-0.0547284	-0.0876223	-0.0994278	-0.132229	-0.0929285	-0.078559
	364.8	0.0177715	0.0825794	0.136778	0.231209	0.329787	0.482975				364.8	0.074898	0.0910232	0.0806569	0.058009	-0.0286842	0.0965654				364.8	-0.0542953	-0.0877718	-0.0992663	-0.132841	-0.0934795	-0.0788484
	365	0.0192983	0.0826223	0.137483	0.230447	0.329079	0.48216				365	0.0745473	0.0918883	0.0816161	0.0581317	-0.0282531	0.0965566				365	-0.0538818	-0.0877925	-0.0992798	-0.132995	-0.0940131	-0.0791486
	365.2	0.0208808	0.0827665	0.138303	0.229862	0.328484	0.481472				365.2	0.0743684	0.0924227	0.0826421	0.0585088	-0.0280102	0.0962846				365.2	-0.053491	-0.0875345	-0.0993743	-0.133026	-0.0943275	-0.0792918
	365.4	0.0222312	0.082946	0.139036	0.229513	0.327957	0.4808				365.4	0.0745057	0.0926089	0.0836188	0.0591054	-0.027976	0.095825				365.4	-0.0532941	-0.0870595	-0.0995872	-0.132909	-0.0945457	-0.079369
	365.6	0.0232304	0.0832175	0.139634	0.229518	0.327377	0.480204				365.6	0.075106	0.092636	0.0845671	0.0597699	-0.0283363	0.0953052				365.6	-0.0533438	-0.0864077	-0.100023	-0.132573	-0.0946131	-0.079377
	365.8	0.023787	0.0835304	0.139832	0.229873	0.326699	0.479627				365.8	0.0760139	0.0924817	0.0855249	0.0602212	-0.0292058	0.0948198				365.8	-0.0536603	-0.0856615	-0.100763	-0.131913	-0.0944726	-0.0792949
	366	0.023875	0.0838315	0.139683	0.230532	0.325967	0.479157				366	0.0770434	0.0923199	0.0863955	0.060483	-0.0304439	0.0943939				366	-0.0543864	-0.0848981	-0.101603	-0.13119	-0.0942434	-0.0790714
	366.2	0.0234926	0.0839102	0.139159	0.231583	0.325276	0.478752				366.2	0.0778529	0.092267	0.0871936	0.0606278	-0.0318205	0.0943285				366.2	-0.0553619	-0.0842803	-0.10245	-0.130379	-0.0939982	-0.078922
	366.4	0.0229375	0.083729	0.13835	0.232884	0.324638	0.478469				366.4	0.0783178	0.0923717	0.0878593	0.0608146	-0.0332013	0.0945843				366.4	-0.0563369	-0.083938	-0.103337	-0.129617	-0.0937352	-0.0788543
	366.6	0.0223952	0.0833306	0.137396	0.234131	0.324157	0.478273				366.6	0.0783492	0.0924314	0.0883823	0.061248	-0.0345653	0.0951758				366.6	-0.0569992	-0.0838613	-0.104138	-0.129194	-0.0932432	-0.0790108
	366.8	0.0217446	0.0827491	0.136407	0.235118	0.323787	0.478195				366.8	0.0782195	0.0924219	0.088701	0.0617805	-0.0357537	0.0958579				366.8	-0.0574974	-0.0839979	-0.104716	-0.1293	-0.0924867	-0.0793176
	367	0.0209559	0.0821539	0.13535	0.23572	0.323527	0.47826				367	0.0778226	0.0922354	0.0889639	0.0623367	-0.0365787	0.0966001				367	-0.0576338	-0.0842882	-0.105086	-0.129868	-0.091531	-0.0797291
	367.2	0.0199941	0.0816118	0.134297	0.235759	0.323291	0.478264				367.2	0.0772964	0.0919367	0.0892704	0.0629314	-0.0370395	0.0971636				367.2	-0.057627	-0.0846757	-0.10533	-0.130796	-0.0906261	-0.0801327
	367.4	0.019092	0.0813131	0.133346	0.235257	0.322948	0.47809				367.4	0.0767112	0.0916384	0.0895219	0.0634661	-0.0372531	0.0976177				367.4	-0.0574151	-0.0850082	-0.105357	-0.131901	-0.0898409	-0.0804538
	367.6	0.0184807	0.0812627	0.132555	0.23452	0.322462	0.477706				367.6	0.0761209	0.0915836	0.0896229	0.063622	-0.0371843	0.097969				367.6	-0.0571393	-0.0852761	-0.10526	-0.132795	-0.0893454	-0.0806121
	367.8	0.0182428	0.0813131	0.131847	0.233635	0.321829	0.476964				367.8	0.0754802	0.0917801	0.0895372	0.0636144	-0.0368236	0.0983964				367.8	-0.0567063	-0.0855124	-0.105134	-0.133404	-0.0893112	-0.0808156
	368	0.0185042	0.0812577	0.131212	0.232759	0.321034	0.475874				368	0.075092	0.0921631	0.0893329	0.0636381	-0.0362931	0.0988381				368	-0.0562503	-0.0858258	-0.105121	-0.133831	-0.0897307	-0.0810454
	368.2	0.0191888	0.0812293	0.130668	0.231936	0.320296	0.47466				368.2	0.0750823	0.092527	0.0890103	0.0636197	-0.0355102	0.0992979				368.2	-0.0558491	-0.0861783	-0.105211	-0.134025	-0.0904737	-0.081235
	368.4	0.0199976	0.0813192	0.130318	0.231127	0.319834	0.473543				368.4	0.0754363	0.0927156	0.088638	0.0634389	-0.0345684	0.0996115				368.4	-0.0556015	-0.0865051	-0.105365	-0.133949	-0.0913147	-0.0812824
	368.6	0.0205162	0.0815546	0.130152	0.230114	0.319662	0.472442				368.6	0.0760751	0.0925341	0.0882333	0.063232	-0.0336995	0.0997577				368.6	-0.0555421	-0.0867123	-0.105405	-0.133719	-0.0919952	-0.0812744
	368.8	0.0207483	0.0820065	0.130152	0.229179	0.319635	0.47162				368.8	0.0769665	0.0920795	0.0877672	0.063079	-0.0332253	0.0996459				368.8	-0.0557937	-0.0866742	-0.105313	-0.133365	-0.0923844	-0.0810267
	369	0.020519	0.0825761	0.130336	0.228389	0.319704	0.470978				369	0.0779553	0.0915015	0.0872796	0.0629257	-0.0330121	0.099416				369	-0.0564366	-0.0864797	-0.105158	-0.132769	-0.0925951	-0.080616
	369.2	0.0200234	0.0831081	0.130666	0.227752	0.31975	0.47047				369.2	0.0789989	0.0909611	0.0868016	0.0628755	-0.0331375	0.0990539				369.2	-0.0571992	-0.0863124	-0.104934	-0.132137	-0.0924402	-0.0801236
	369.4	0.0193072	0.0833811	0.130951	0.227371	0.319677	0.469935				369.4	0.0798714	0.0905758	0.0863402	0.0629225	-0.0335172	0.0987296				369.4	-0.0580461	-0.0863267	-0.104642	-0.131589	-0.0919638	-0.0797372
	369.6	0.0186532	0.0833417	0.131147	0.227304	0.319354	0.469538				369.6	0.0805959	0.0905255	0.0859801	0.0631652	-0.0338092	0.0984557				369.6	-0.0589245	-0.0866248	-0.104359	-0.131269	-0.0915438	-0.0794434
	369.8	0.0181352	0.0830099	0.131267	0.227491	0.318821	0.469166				369.8	0.0811391	0.0907952	0.0857308	0.0635137	-0.0336425	0.0983766				369.8	-0.0597594	-0.0872691	-0.104174	-0.131095	-0.0913766	-0.0793069
	370	0.0179457	0.0825925	0.131311	0.22771	0.318164	0.468848				370	0.0816262	0.0912214	0.0855235	0.0639069	-0.0332323	0.0983725				370	-0.0603732	-0.0880728	-0.104032	-0.131189	-0.0913044	-0.0793093
	370.2	0.0181607	0.0821791	0.131212	0.227839	0.317373	0.468563				370.2	0.0819929	0.0916198	0.0853529	0.0642061	-0.0328051	0.0984953				370.2	-0.0607044	-0.0887888	-0.103878	-0.131444	-0.0911807	-0.0794766
	370.4	0.0187688	0.0818847	0.130995	0.227667	0.316424	0.468391				370.4	0.0822444	0.0920049	0.0853261	0.0642835	-0.0322253	0.0986025				370.4	-0.0607666	-0.0893744	-0.103598	-0.131845	-0.0910581	-0.079698
	370.6	0.0193456	0.0816265	0.130628	0.227148	0.315483	0.46817				370.6	0.0822089	0.0923115	0.0853928	0.0640954	-0.0315699	0.0986189				370.6	-0.060642	-0.0897516	-0.10323	-0.132286	-0.0908501	-0.07988
	370.8	0.0198695	0.0814342	0.130165	0.226257	0.314587	0.467905				370.8	0.082019	0.0926922	0.0855431	0.0637293	-0.0309458	0.0984776				370.8	-0.0603248	-0.0898973	-0.102779	-0.132691	-0.090704	-0.0799522
	371	0.0204215	0.0814016	0.129751	0.225312	0.313666	0.467587				371	0.0817359	0.0931708	0.0857102	0.0633636	-0.0304183	0.0983173				371	-0.0598435	-0.0897348	-0.102275	-0.132932	-0.090717	-0.0799364
	371.2	0.0210396	0.0813888	0.129407	0.224549	0.312773	0.467185				371.2	0.0813039	0.0937232	0.0860652	0.0628984	-0.0297521	0.0982372				371.2	-0.0592769	-0.0895321	-0.101891	-0.132924	-0.0912205	-0.0798784
	371.4	0.0216438	0.081287	0.129127	0.224117	0.312	0.46656				371.4	0.0809001	0.0941331	0.0865516	0.0626256	-0.029116	0.0983214				371.4	-0.0586025	-0.0892006	-0.101852	-0.132772	-0.092074	-0.0799137
	371.6	0.0224891	0.0809258	0.12895	0.224049	0.311329	0.46589				371.6	0.0805312	0.0944507	0.0871636	0.0625001	-0.0287163	0.0984078				371.6	-0.0577233	-0.0889445	-0.102133	-0.132624	-0.0931581	-0.0798548
	371.8	0.0232463	0.0804579	0.129028	0.224316	0.310944	0.465285				371.8	0.0801774	0.0944991	0.0877901	0.0624892	-0.0286052	0.0984712				371.8	-0.0568749	-0.0885893	-0.102532	-0.132476	-0.0941833	-0.0797032
	372	0.0237853	0.0797887	0.129354	0.224687	0.310833	0.464686				372	0.0798507	0.0943411	0.088427	0.0624743	-0.028719	0.0983095				372	-0.0561702	-0.0881779	-0.102935	-0.132242	-0.0949316	-0.0794644
	372.2	0.0237981	0.0791794	0.129827	0.224918	0.310779	0.463966				372.2	0.0796839	0.0941166	0.0888434	0.0626091	-0.0291725	0.0981399				372.2	-0.0557022	-0.0875059	-0.103183	-0.132065	-0.0953211	-0.0793568
	372.4	0.0234036	0.078575	0.130393	0.225224	0.31073	0.463215				372.4	0.0794357	0.0939299	0.0890069	0.0628552	-0.0299735	0.0979154				372.4	-0.055423	-0.0867388	-0.103225	-0.131775	-0.0954752	-0.0792475
	372.6	0.022491	0.0781593	0.131085	0.225812	0.310671	0.462407				372.6	0.0790992	0.0935992	0.088977	0.0633021	-0.0307764	0.0978587				372.6	-0.0554404	-0.0858723	-0.103099	-0.131248	-0.0955478	-0.0792419
	372.8	0.0213794	0.0777185	0.131809	0.226527	0.310568	0.461454				372.8	0.0787019	0.0931071	0.0888836	0.0638057	-0.0315537	0.0978646				372.8	-0.0555321	-0.0851376	-0.102911	-0.13075	-0.0954395	-0.0794346
	373	0.0200489	0.077226	0.132358	0.22736	0.310355	0.460447				373	0.0783881	0.0926531	0.0887788	0.0640681	-0.0322603	0.0981114				373	-0.0559292	-0.0846154	-0.102764	-0.13028	-0.0952955	-0.0798162
	373.2	0.0188709	0.0765663	0.132773	0.228404	0.310119	0.459518				373.2	0.0782725	0.0923096	0.0886639	0.0641637	-0.032812	0.0983463				373.2	-0.0565556	-0.0843629	-0.102661	-0.129718	-0.0952461	-0.0801914
	373.4	0.0177735	0.0759543	0.133084	0.229376	0.309869	0.458618				373.4	0.0784264	0.0919873	0.0883906	0.064068	-0.0332198	0.0986194				373.4	-0.0574315	-0.0842782	-0.102532	-0.129109	-0.0951073	-0.0805634
	373.6	0.0170452	0.0754492	0.133255	0.229968	0.309682	0.457697				373.6	0.0788292	0.0916263	0.0879398	0.0637387	-0.0337815	0.0988261				373.6	-0.058157	-0.0842036	-0.102337	-0.128546	-0.09465	-0.0810301
	373.8	0.016739	0.0751129	0.133306	0.230187	0.30954	0.456656				373.8	0.0792315	0.0911854	0.087408	0.0631817	-0.0344408	0.0990643				373.8	-0.0586375	-0.0840703	-0.102079	-0.128086	-0.0939339	-0.0815621
	374	0.0167619	0.0749858	0.13338	0.230046	0.309514	0.455497				374	0.0793452	0.0905718	0.0868376	0.0627059	-0.0349477	0.0992699				374	-0.0587771	-0.0838342	-0.101657	-0.127912	-0.0931101	-0.08213
	374.2	0.0166339	0.075106	0.133393	0.229491	0.309648	0.454242				374.2	0.0791852	0.0897948	0.0862486	0.062316	-0.0352727	0.0994279				374.2	-0.0588618	-0.0835179	-0.101203	-0.128054	-0.0921492	-0.0825826
	374.4	0.016536	0.075539	0.133212	0.228548	0.309777	0.453092				374.4	0.0788834	0.0891434	0.0859365	0.0621409	-0.0354757	0.0995985				374.4	-0.0588377	-0.0832371	-0.100921	-0.128643	-0.0912317	-0.0829731
	374.6	0.0164101	0.0761303	0.132813	0.227346	0.309814	0.451924				374.6	0.0785296	0.0887808	0.0859214	0.0621733	-0.0355625	0.0998146				374.6	-0.0589438	-0.0831871	-0.100865	-0.129626	-0.0904492	-0.0833177
	374.8	0.0164743	0.0767854	0.132264	0.226019	0.309779	0.450889				374.8	0.0781685	0.0887009	0.0862212	0.0623346	-0.0355083	0.100108				374.8	-0.0590344	-0.0834635	-0.101011	-0.130673	-0.0897907	-0.0835961
	375	0.0167888	0.0773999	0.131696	0.224634	0.309584	0.449946				375	0.0780105	0.0888382	0.0865304	0.0624967	-0.0355993	0.100441				375	-0.0589965	-0.084	-0.101288	-0.131626	-0.0892165	-0.0837612
	375.2	0.0175537	0.07789	0.131249	0.223296	0.309074	0.44922				375.2	0.0780652	0.0893418	0.0866485	0.0626877	-0.0358398	0.1007				375.2	-0.058782	-0.0848902	-0.101437	-0.132522	-0.0888024	-0.0837487
	375.4	0.0185902	0.0783255	0.130956	0.222107	0.30834	0.448536				375.4	0.0784106	0.0900568	0.0864547	0.0628366	-0.0360503	0.100876				375.4	-0.0585448	-0.0858546	-0.101402	-0.133257	-0.0886323	-0.0835945
	375.6	0.0196978	0.0788891	0.130815	0.220917	0.307399	0.447931				375.6	0.078834	0.0907929	0.0861395	0.0628287	-0.0361011	0.100988				375.6	-0.0583527	-0.0866364	-0.101217	-0.133873	-0.0887508	-0.0833741
	375.8	0.0203524	0.0795814	0.130602	0.219594	0.306207	0.44743				375.8	0.0792575	0.0914969	0.0857175	0.0626816	-0.0360675	0.101188				375.8	-0.0584534	-0.0871319	-0.100956	-0.13448	-0.0893233	-0.0831774
	376	0.020448	0.0801737	0.130248	0.218378	0.304906	0.44716				376	0.0793261	0.0919621	0.0854483	0.0624782	-0.0358581	0.101468				376	-0.0588468	-0.0874601	-0.10071	-0.134905	-0.090201	-0.0828716
	376.2	0.0201374	0.0805591	0.129602	0.217491	0.303733	0.44702				376.2	0.0791282	0.0920792	0.0855014	0.0622899	-0.0354663	0.101862				376.2	-0.0593319	-0.0875391	-0.10081	-0.135201	-0.091214	-0.0825453
	376.4	0.019651	0.0804574	0.128813	0.216744	0.302786	0.447041				376.4	0.0787507	0.0919436	0.0857727	0.0620991	-0.0350657	0.102204				376.4	-0.0597566	-0.0875759	-0.10111	-0.135447	-0.0922002	-0.0822053
	376.6	0.0192174	0.0798457	0.127887	0.216166	0.302027	0.447286				376.6	0.0785945	0.0917813	0.086094	0.0619524	-0.0347073	0.102568				376.6	-0.0601401	-0.087585	-0.101612	-0.135545	-0.0930811	-0.0818306
	376.8	0.0191806	0.0788447	0.126972	0.215807	0.30146	0.447723				376.8	0.0786816	0.0915801	0.0863775	0.0619555	-0.0344663	0.1028				376.8	-0.0602179	-0.0875427	-0.102171	-0.135429	-0.0937895	-0.0813473
	377	0.0194903	0.0778962	0.12605	0.215435	0.301122	0.448207				377	0.079072	0.0915461	0.0866935	0.0619687	-0.0343083	0.102918				377	-0.0599663	-0.0874334	-0.102833	-0.135273	-0.0942285	-0.0809644
	377.2	0.0200443	0.0771643	0.125295	0.21503	0.300965	0.448702				377.2	0.0794645	0.0916502	0.0870138	0.0617054	-0.0342816	0.102947				377.2	-0.0593856	-0.0872221	-0.103338	-0.13491	-0.0944691	-0.0806521
	377.4	0.020553	0.0768296	0.124782	0.214682	0.3009	0.449018				377.4	0.0797335	0.0917794	0.0873876	0.0612857	-0.034278	0.1029				377.4	-0.0587897	-0.0867631	-0.103717	-0.134545	-0.0945211	-0.080392
	377.6	0.0209093	0.0767163	0.124497	0.214466	0.30096	0.449162				377.6	0.0796504	0.0918981	0.087793	0.0610635	-0.0343333	0.102722				377.6	-0.058111	-0.0862518	-0.103948	-0.13419	-0.094341	-0.0801518
	377.8	0.0209829	0.0767522	0.124354	0.214231	0.301067	0.44905				377.8	0.0795156	0.0922244	0.0882706	0.061155	-0.0344113	0.10246				377.8	-0.0577067	-0.0859857	-0.104178	-0.134053	-0.0938597	-0.0800521
	378	0.0209013	0.0768124	0.124261	0.213973	0.301058	0.448693				378	0.0794516	0.0928213	0.0887079	0.0614626	-0.0345566	0.102167				378	-0.0575397	-0.0860405	-0.104374	-0.13405	-0.0932857	-0.0801129
	378.2	0.0206655	0.0769313	0.124335	0.213529	0.300848	0.447914				378.2	0.0795576	0.093675	0.0890374	0.0619746	-0.0345982	0.101847				378.2	-0.0575612	-0.0864633	-0.104485	-0.134296	-0.0927017	-0.0803975
	378.4	0.0205459	0.077061	0.124693	0.212988	0.300489	0.446923				378.4	0.0798887	0.094649	0.089278	0.0626324	-0.0345206	0.101596				378.4	-0.0576023	-0.087226	-0.104382	-0.13457	-0.0921022	-0.0808725
	378.6	0.0206156	0.0773203	0.125339	0.212408	0.299966	0.445797				378.6	0.0806242	0.0956213	0.0892558	0.0632274	-0.0344154	0.101434				378.6	-0.0577073	-0.0881934	-0.103984	-0.134973	-0.0916812	-0.0814225
	378.8	0.0208125	0.077811	0.126142	0.211904	0.299372	0.444614				378.8	0.0815841	0.0964743	0.0889535	0.0635981	-0.0342495	0.101354				378.8	-0.0577758	-0.089072	-0.103323	-0.135412	-0.0913786	-0.081963
	379	0.0209391	0.0784025	0.12716	0.211345	0.298748	0.443448				379	0.0824624	0.0969289	0.088426	0.0637464	-0.0339524	0.101424				379	-0.0578442	-0.0896435	-0.102518	-0.136003	-0.0912763	-0.0823657
	379.2	0.0207651	0.0788279	0.128287	0.210751	0.298179	0.442464				379.2	0.0830983	0.096842	0.087994	0.0638277	-0.0336403	0.101708				379.2	-0.0582095	-0.0899748	-0.101768	-0.136671	-0.0912749	-0.0826514
	379.4	0.0200753	0.0789533	0.129192	0.210326	0.297662	0.441685				379.4	0.0833555	0.0963622	0.0876642	0.063664	-0.0332969	0.102103				379.4	-0.0588304	-0.0902128	-0.101364	-0.137093	-0.0914563	-0.0828168
	379.6	0.0189761	0.0788294	0.12984	0.210204	0.297303	0.440925				379.6	0.0830154	0.0955567	0.0876057	0.0632847	-0.032807	0.10255				379.6	-0.0593806	-0.0903584	-0.101398	-0.137121	-0.0916095	-0.0829361
	379.8	0.0177158	0.0784834	0.130239	0.210444	0.297156	0.44016				379.8	0.0822437	0.0946301	0.0877729	0.0629513	-0.0322298	0.102948				379.8	-0.0597233	-0.0903819	-0.101924	-0.13689	-0.0918264	-0.0829618
	380	0.0165926	0.0780673	0.130478	0.211113	0.297273	0.43945				380	0.0814455	0.0938028	0.0881228	0.0627811	-0.031781	0.103217				380	-0.0599625	-0.0903839	-0.102677	-0.136385	-0.0919658	-0.0829187
	380.2	0.0158981	0.0777332	0.130514	0.211986	0.297525	0.43888				380.2	0.0807326	0.0930938	0.0884935	0.0625553	-0.031447	0.103302				380.2	-0.0599522	-0.0901537	-0.103611	-0.135755	-0.0920895	-0.0828197
	380.4	0.0156593	0.0777241	0.13039	0.212807	0.297831	0.43842				380.4	0.0799652	0.0926219	0.0888367	0.0623337	-0.0313878	0.103196				380.4	-0.0595194	-0.0896662	-0.104428	-0.135227	-0.0921966	-0.0826543
	380.6	0.0156892	0.0779579	0.129998	0.213476	0.298004	0.438137				380.6	0.0791575	0.0925509	0.0892449	0.0620503	-0.0314627	0.102781				380.6	-0.0589808	-0.0890745	-0.105179	-0.134812	-0.0924094	-0.0823775
	380.8	0.0158467	0.0782142	0.129471	0.214085	0.297897	0.437992				380.8	0.0781878	0.0927182	0.0896578	0.0616682	-0.0317319	0.102057				380.8	-0.0585369	-0.088525	-0.105705	-0.13428	-0.0926722	-0.0819521
	381	0.0161311	0.0782747	0.128897	0.214572	0.297432	0.437831				381	0.0772215	0.0929561	0.0900148	0.0613525	-0.032098	0.101082				381	-0.0581952	-0.0881332	-0.106054	-0.133737	-0.092939	-0.0814811
	381.2	0.0165269	0.0782066	0.128332	0.215096	0.296697	0.437554				381.2	0.0764374	0.0933529	0.0901873	0.0612605	-0.0324511	0.100071				381.2	-0.0578551	-0.0880037	-0.106152	-0.132954	-0.0931894	-0.0810693
	381.4	0.0169852	0.0779312	0.127848	0.215582	0.295714	0.437108				381.4	0.0760868	0.0936831	0.0902221	0.0613971	-0.032572	0.0991394				381.4	-0.0577534	-0.0880898	-0.106143	-0.132203	-0.0934406	-0.0808269
	381.6	0.0174396	0.0775367	0.127522	0.216046	0.294489	0.436512				381.6	0.0761366	0.0937721	0.0900706	0.0616249	-0.032589	0.0984389				381.6	-0.0577551	-0.0882229	-0.105962	-0.131497	-0.0938002	-0.0808348
	381.8	0.0179479	0.0771014	0.127478	0.216275	0.293028	0.435741				381.8	0.0766619	0.093678	0.089848	0.0618083	-0.0324605	0.0980587				381.8	-0.0577548	-0.088464	-0.105561	-0.131021	-0.0942013	-0.0811238
	382	0.0183981	0.0767584	0.127514	0.216253	0.291566	0.43488				382	0.0775259	0.0935286	0.0895357	0.0618797	-0.0323043	0.0979385				382	-0.0577572	-0.0886607	-0.105043	-0.130712	-0.0944766	-0.0816466
	382.2	0.0186316	0.0765038	0.127526	0.215921	0.290275	0.434102				382.2	0.0785412	0.0933114	0.0892447	0.0618929	-0.0323961	0.0979299				382.2	-0.0577988	-0.0888398	-0.104593	-0.130714	-0.0944669	-0.0821552
	382.4	0.0186063	0.0762231	0.127426	0.215202	0.28913	0.43349				382.4	0.0795775	0.0931191	0.088889	0.0619312	-0.032799	0.0980695				382.4	-0.0579629	-0.0890675	-0.104206	-0.130926	-0.0941392	-0.0825744
	382.6	0.0186106	0.0758079	0.127393	0.214092	0.288089	0.433128				382.6	0.080594	0.0930042	0.0885635	0.0621224	-0.0334362	0.0985382				382.6	-0.0583548	-0.0894609	-0.103896	-0.131418	-0.0935306	-0.0828624
	382.8	0.0186539	0.0753847	0.127271	0.213003	0.287328	0.432827				382.8	0.0815187	0.0929157	0.0883488	0.0623808	-0.0342041	0.0992729				382.8	-0.0589567	-0.0899502	-0.10382	-0.131848	-0.0926776	-0.0831914
	383	0.0186898	0.0751224	0.127066	0.212112	0.286813	0.43248				383	0.0820964	0.0929385	0.0883305	0.0625683	-0.0348669	0.100053				383	-0.0595174	-0.0904859	-0.103947	-0.132053	-0.0918353	-0.0835222
	383.2	0.0187826	0.0750063	0.126877	0.211437	0.286473	0.431844				383.2	0.0823126	0.0930497	0.0884537	0.0628002	-0.0352862	0.100746				383.2	-0.0599778	-0.0910293	-0.104076	-0.132089	-0.0911003	-0.0838829
	383.4	0.0188346	0.0750789	0.126702	0.211114	0.286332	0.430969				383.4	0.0822902	0.0932955	0.0888035	0.0631379	-0.0355074	0.101269				383.4	-0.0604854	-0.0915295	-0.104291	-0.131999	-0.0905799	-0.0841547
	383.6	0.018715	0.0753436	0.126509	0.211062	0.286463	0.429801				383.6	0.0821125	0.0936346	0.0892414	0.0634904	-0.0355851	0.101489				383.6	-0.0609237	-0.0919	-0.104494	-0.131905	-0.0902293	-0.0843594
	383.8	0.0184968	0.0757975	0.12633	0.210901	0.286626	0.428602				383.8	0.0817056	0.0940501	0.0896606	0.063826	-0.0356042	0.101426				383.8	-0.0612104	-0.0919707	-0.10458	-0.131937	-0.0901938	-0.0843676
	384	0.0182805	0.0763716	0.126168	0.210638	0.286815	0.427464				384	0.0811716	0.094603	0.0900006	0.064328	-0.0357128	0.101166				384	-0.0612786	-0.0919684	-0.104537	-0.13212	-0.0903093	-0.0840784
	384.2	0.0181578	0.0769617	0.12597	0.210423	0.286945	0.426446				384.2	0.0806715	0.0951773	0.0901837	0.0648341	-0.0358681	0.10075				384.2	-0.0612081	-0.0919523	-0.104416	-0.132236	-0.0906153	-0.0836239
	384.4	0.0182494	0.0776939	0.125868	0.210483	0.287093	0.425504				384.4	0.0801133	0.09571	0.0901205	0.0652864	-0.0360061	0.100238				384.4	-0.0608313	-0.0918689	-0.104058	-0.132125	-0.091003	-0.0831493
	384.6	0.0184518	0.0786058	0.125866	0.210811	0.287315	0.424611				384.6	0.0796868	0.0960903	0.0897549	0.0656492	-0.0359716	0.0997576				384.6	-0.0603425	-0.0916746	-0.103515	-0.131674	-0.0914057	-0.0827646
	384.8	0.0186088	0.0796165	0.125937	0.211392	0.287667	0.423795				384.8	0.0794941	0.0962795	0.089217	0.0660306	-0.0356975	0.0993378				384.8	-0.0598881	-0.0914216	-0.103004	-0.131128	-0.0917089	-0.0824902
	385	0.0186263	0.0804427	0.126005	0.212096	0.287948	0.423078				385	0.0793389	0.0960627	0.0886404	0.066325	-0.0352397	0.0989999				385	-0.0595162	-0.0910525	-0.102705	-0.13072	-0.0919269	-0.0824992
	385.2	0.0185523	0.0811536	0.126037	0.213005	0.28805	0.422572				385.2	0.0791736	0.0955887	0.0881106	0.0664881	-0.0346986	0.0987946				385.2	-0.0592035	-0.0905641	-0.102653	-0.130323	-0.0921289	-0.0827412
	385.4	0.0184168	0.0816174	0.125999	0.213839	0.287866	0.422138				385.4	0.0791739	0.0949289	0.087631	0.0665239	-0.0341355	0.0986448				385.4	-0.0589412	-0.0899937	-0.102859	-0.129901	-0.0922819	-0.0831076
	385.6	0.0181612	0.0820083	0.125775	0.214545	0.287515	0.421912				385.6	0.0791076	0.0941794	0.0872341	0.0666126	-0.0335468	0.0982847				385.6	-0.0585975	-0.0893193	-0.103396	-0.129676	-0.0924195	-0.0833243
	385.8	0.0178551	0.0822263	0.125401	0.215073	0.28714	0.421933				385.8	0.0789337	0.0934068	0.08697	0.066738	-0.0330799	0.0978409				385.8	-0.0581428	-0.0887087	-0.104089	-0.129638	-0.0924598	-0.0833163
	386	0.0177318	0.0823029	0.124997	0.215444	0.286674	0.4221				386	0.0789132	0.0925894	0.0866922	0.0667526	-0.0326304	0.0975127				386	-0.0576997	-0.0881618	-0.104625	-0.129661	-0.0925761	-0.0831268
	386.2	0.0177792	0.082151	0.124598	0.215494	0.286163	0.422294				386.2	0.0790004	0.0918632	0.0865116	0.0665675	-0.0321985	0.0975067				386.2	-0.0573131	-0.0876995	-0.105073	-0.129891	-0.0926703	-0.0828771
	386.4	0.0177919	0.0818848	0.124152	0.215206	0.285765	0.422521				386.4	0.0789731	0.0912428	0.0864721	0.0661296	-0.0317552	0.0976289				386.4	-0.0568948	-0.0873249	-0.105495	-0.130324	-0.0927665	-0.0825524
	386.6	0.0177044	0.0813012	0.123654	0.214587	0.28526	0.422639				386.6	0.0788131	0.0909004	0.0867377	0.0655278	-0.031498	0.0978729				386.6	-0.0564809	-0.0872426	-0.105867	-0.130776	-0.0929681	-0.0822746
	386.8	0.0175119	0.080534	0.123041	0.213834	0.284463	0.42251				386.8	0.0785351	0.0907422	0.0872097	0.0647966	-0.0312686	0.0981749				386.8	-0.0561685	-0.0872566	-0.106202	-0.131069	-0.0935127	-0.0821023
	387	0.0170168	0.0797858	0.122247	0.212953	0.283528	0.422173				387	0.0781133	0.0909922	0.0879463	0.0639612	-0.0311003	0.0985556				387	-0.0560543	-0.0873272	-0.106755	-0.131245	-0.0942612	-0.0819845
	387.2	0.0162347	0.0792267	0.121431	0.211725	0.282712	0.421719				387.2	0.0777263	0.0914873	0.0887534	0.0632267	-0.0310005	0.0988012				387.2	-0.0560732	-0.0873561	-0.107353	-0.131586	-0.0951141	-0.08175
	387.4	0.0154784	0.0788739	0.120742	0.210303	0.281977	0.421229				387.4	0.0775656	0.0922284	0.08953	0.0627128	-0.0310221	0.0990871				387.4	-0.0562516	-0.0874051	-0.107782	-0.132062	-0.096043	-0.0815381
	387.6	0.014964	0.0788399	0.12034	0.208904	0.281522	0.420789				387.6	0.0777798	0.0930159	0.0901163	0.0622712	-0.0311307	0.0993792				387.6	-0.0565023	-0.0874311	-0.10793	-0.132578	-0.0967584	-0.0813313
	387.8	0.0146274	0.0791748	0.120198	0.207544	0.281461	0.42042				387.8	0.0782348	0.0938479	0.0904858	0.0617766	-0.0314226	0.0996274				387.8	-0.0567304	-0.0874416	-0.107926	-0.133149	-0.097054	-0.0812398
	388	0.0144964	0.0797633	0.120326	0.206378	0.281849	0.420217				388	0.0786365	0.0945731	0.0907538	0.0616096	-0.031732	0.0997025				388	-0.0567786	-0.0874584	-0.10783	-0.133823	-0.0969008	-0.0811967
	388.2	0.0144659	0.0803063	0.120667	0.205573	0.282501	0.420087				388.2	0.0788297	0.0951864	0.0909845	0.0616975	-0.0319984	0.0994837				388.2	-0.056837	-0.0876256	-0.107749	-0.134509	-0.096348	-0.0811928
[truncated: 2,558 more rows]

## Sheet: Fig.4e
Fig.4e
[truncated: 5 more rows]

## Sheet: Fig.4f
Fig.4f			WT			KK
[truncated: 3 more rows]

[truncated: 4 more sheets: Fig.4g, Fig.4h, Fig.4i, Fig.4j]
