# Supplementary material for: The CRL5–SPSB3 ubiquitin ligase targets nuclear cGAS for degradation
Source: Nature. 2024 Feb 28;627(8005):873–9. doi: 10.1038/s41586-024-07112-w (PMC10972748; doi:10.1038/s41586-024-07112-w)
Supplement: Supplementary file 14 — Source Data Extended Data Fig. 1 [file 41586_2024_7112_MOESM14_ESM.xlsx]

## Sheet: Extended Fig.1b
Extended Fig.1b	DAPI IFI	DAPI MFI	EdU MFI	Nuclear H3PS10 MFI
	73.8301	0.0129232	0.0604147	0.00602599
	36.102	0.0123807	0.00955482	0.00428805
	71.66	0.0159955	0.00926034	0.0102703
	57.936	0.0133003	0.223151	0.00488891
	36.4703	0.0126413	0.00906784	0.00490015
	94.0229	0.0173634	0.0987537	0.00720376
	33.4974	0.0158455	0.0092745	0.00638594
	50.5219	0.0134869	0.135443	0.00664446
	105.709	0.0183363	0.136585	0.00712006
	56.7787	0.0159401	0.20203	0.00644743
	54.8845	0.0118926	0.129159	0.00417049
	39.8968	0.0119416	0.026567	0.00614422
	75.4007	0.0156239	0.128554	0.00783477
	40.4336	0.0120481	0.0416186	0.00584419
	38.8976	0.0115492	0.00978881	0.0056378
	38.7785	0.0108806	0.00891186	0.00440812
	71.028	0.012312	0.0639562	0.00564835
	63.9617	0.0134035	0.183003	0.00582327
	38.1898	0.0108555	0.00898379	0.00429938
	37.0593	0.0138126	0.0150114	0.00678847
	48.6936	0.012831	0.11474	0.00509175
	37.4375	0.0127468	0.00876348	0.00434247
	36.4928	0.0155091	0.00889648	0.00618707
	12.6126	0.0108263	0.00901413	0.00453002
	73.0587	0.0167029	0.00881289	0.0085372
	54.9634	0.0137203	0.150018	0.00533999
	22.8634	0.0102849	0.00873342	0.00431953
	35.0687	0.0121052	0.00864569	0.00473115
	7.9241	0.0101202	0.00869554	0.0055185
	49.8091	0.0105909	0.0789039	0.00390837
	36.447	0.0147618	0.00888967	0.00756737
	37.1169	0.0111095	0.00856847	0.00365814
	51.2671	0.0128521	0.099193	0.006308
	39.1318	0.0116986	0.00891187	0.00731846
	47.3086	0.0104296	0.00869592	0.00187606
	36.8788	0.0118772	0.00921018	0.00458172
	22.6336	0.0136759	0.0302371	0.00939822
	56.3117	0.0129185	0.14926	0.0054228
	56.6742	0.016055	0.210341	0.00934485
	16.799	0.0124714	0.0353572	0.0072541
	74.5818	0.0231692	0.00991988	0.0444389
	33.3892	0.0168888	0.00928281	0.0068983
	47.348	0.0123046	0.112875	0.00511414
	32.0229	0.0168187	0.00942958	0.00860934
	34.8065	0.0107927	0.00908603	0.00566292
	46.4897	0.0110769	0.118331	0.00442385
	61.0519	0.0119429	0.147139	0.0052935
	39.3144	0.0114552	0.085531	0.00400586
	40.3897	0.0111297	0.0754193	0.00491873
	73.7995	0.014634	0.0351579	0.00709725
	26.8194	0.0122407	0.0474644	0.00594938
	9.25191	0.0118009	0.0409203	0.00565127
	73.6459	0.020851	0.0101073	0.0386353
	43.2449	0.0105553	0.0598987	0.00452679
	34.3881	0.0133598	0.00902365	0.00582422
	57.8078	0.0140174	0.158823	0.0070907
	58.9293	0.0137364	0.136081	0.00775859
	36.437	0.0110717	0.00915351	0.00541129
	36.0863	0.012065	0.00885999	0.00518939
	36.5241	0.0150802	0.00903837	0.00649897
	36.8473	0.0146452	0.00902427	0.00650128
	26.3539	0.0153667	0.00887117	0.00789585
	45.4039	0.0148379	0.00886353	0.00777768
	45.285	0.0129794	0.00956866	0.00715433
	46.3008	0.0109978	0.0458696	0.0040946
	28.9756	0.012144	0.00902093	0.00940368
	34.8774	0.0153781	0.0253473	0.00694524
	56.6737	0.0132322	0.0517158	0.0072375
	49.2411	0.0107961	0.0765855	0.00415997
	38.9374	0.0131813	0.0258558	0.00795031
	74.3259	0.0149851	0.0439768	0.00703627
	46.7814	0.0121321	0.0596113	0.00770105
	77.5644	0.0149392	0.0093265	0.0431947
	51.1028	0.0134729	0.12531	0.00666965
	53.5339	0.0128286	0.110847	0.00498967
	53.9825	0.0176241	0.2623	0.00951634
	38.0474	0.0127505	0.00899981	0.00681208
	37.143	0.011276	0.0100629	0.00382654
	49.5131	0.013543	0.135384	0.00678642
	43.7883	0.0130555	0.104103	0.00629335
	75.1118	0.0170903	0.0581642	0.00924087
	32.1312	0.0139519	0.00952801	0.00601082
	67.8406	0.0179948	0.0206667	0.00923463
	32.884	0.0126574	0.00989223	0.00643153
	66.6858	0.0187215	0.0714	0.00922137
	61.4954	0.0139288	0.0909299	0.00720745
	37.9125	0.0135064	0.00882157	0.00671483
	34.9363	0.0128065	0.00990016	0.00649742
	64.4669	0.0120341	0.0925254	0.00491072
	34.8862	0.0125943	0.00950136	0.00583892
	73.198	0.0157652	0.0098396	0.00996496
	76.4155	0.0146278	0.00892508	0.00897731
	75.5891	0.0152244	0.0112366	0.00835842
	66.981	0.0156352	0.0862052	0.00708556
	37.4199	0.0107282	0.00869009	0.00412389
	65.5626	0.0139941	0.113868	0.00649159
	73.3651	0.0133004	0.0601355	0.00633685
	38.6344	0.0114371	0.00914946	0.00490524
	37.295	0.0114966	0.00872764	0.00418224
	51.5489	0.0134874	0.220801	0.00637414
	37.1396	0.0147908	0.114615	0.00630195
	79.0432	0.0154623	0.0100191	0.0409293
	34.3079	0.0154819	0.00930515	0.00816356
	73.4601	0.0129582	0.0111771	0.00874054
	67.0662	0.016679	0.0703087	0.00773046
	37.3579	0.0130212	0.00882786	0.0051294
	33.7752	0.0165079	0.0091169	0.00998066
	68.1161	0.019434	0.0747718	0.00908632
	32.1447	0.0130405	0.0390356	0.00656766
	24.5038	0.0149687	0.00931964	0.0112852
	57.2644	0.013125	0.143532	0.00670425
	30.6307	0.0140637	0.00901117	0.00753024
	52.0729	0.0120819	0.0951656	0.00553114
	44.1924	0.0133351	0.133613	0.00685125
	80.456	0.0145648	0.0472392	0.00688883
	40.2182	0.0116473	0.0324998	0.00716415
	43.4417	0.0138173	0.195789	0.0073915
	76.8394	0.0177581	0.00900667	0.0181746
	61.2028	0.015827	0.129183	0.00803687
	62.632	0.0200038	0.112057	0.0116337
	40.7716	0.0154438	0.125787	0.00891817
	43.2165	0.0125156	0.0954715	0.00630767
	15.313	0.0114618	0.0938033	0.00544585
	33.2856	0.011892	0.00870305	0.00634718
	81.3939	0.0171211	0.125062	0.0083104
	33.6791	0.012382	0.015372	0.00587705
	34.0931	0.0111306	0.00857902	0.0046641
	38.365	0.0109084	0.00868779	0.00516143
	34.3054	0.0104813	0.00867013	0.00403546
	37.5081	0.0107074	0.00911465	0.004388
	34.7966	0.0118275	0.0164464	0.00713721
	59.3848	0.0159166	0.257754	0.00985555
	36.6959	0.0113539	0.019799	0.00538359
	35.5039	0.0103843	0.0256733	0.005113
	38.6097	0.012772	0.0991295	0.00716957
	47.8108	0.0135173	0.168921	0.00695981
	37.0765	0.0151148	0.0616236	0.00946245
	45.9943	0.0112538	0.127127	0.00434812
	31.9229	0.012578	0.00975928	0.00624886
	51.6647	0.0121336	0.14617	0.00569948
	32.7221	0.0118817	0.145007	0.00532538
	20.7196	0.0120533	0.139154	0.00477337
	36.7742	0.0136352	0.00898153	0.00837273
	56.9147	0.0160323	0.140462	0.00871992
	28.7996	0.0105532	0.035979	0.00421245
	73.4461	0.0155343	0.0720175	0.00723705
	60.851	0.0163754	0.123836	0.00870763
	68.6956	0.0146161	0.135354	0.00820933
	38.2782	0.0123398	0.00884135	0.00768953
	40.1724	0.0107413	0.00946356	0.00515804
	38.0209	0.0108974	0.00881572	0.00496213
	64.4343	0.0179233	0.130264	0.0112356
	74.4389	0.0176563	0.097997	0.00980213
	52.2769	0.0109825	0.0214587	0.00536869
	39.6761	0.0114903	0.0130606	0.00521681
	36.3736	0.0117867	0.00870341	0.00403409
	68.2247	0.0139262	0.00869708	0.0156521
	27.66	0.0132029	0.177039	0.00730196
	70.7918	0.0166373	0.0102582	0.0124698
	40.1523	0.0150102	0.160556	0.00733123
	63.3184	0.0165279	0.16845	0.00700757
	36.3694	0.0147543	0.148061	0.00688724
	36.4497	0.0109656	0.00849592	0.00416533
	62.254	0.0159708	0.222424	0.00772927
	36.9932	0.0107196	0.00853102	0.00499418
	34.8634	0.0112535	0.00847419	0.00514769
	63.0777	0.0178741	0.00886277	0.0194508
	35.2486	0.011695	0.121832	0.00694838
	21.8706	0.0108701	0.0959036	0.00630764
	74.456	0.0150083	0.00898481	0.0193371
	57.9371	0.0147123	0.127704	0.00685113
	42.4241	0.0121108	0.0796852	0.00631097
	69.8171	0.0155011	0.0143484	0.00993412
	13.6128	0.0104073	0.00914035	0.00562126
	50.023	0.015487	0.197971	0.00745403
	25.7773	0.011868	0.00909383	0.00574578
	39.381	0.0105693	0.00863575	0.00405513
	38.6334	0.010843	0.00873913	0.0043313
	17.142	0.0116692	0.00932176	0.00510305
	37.4596	0.0117355	0.00967304	0.00568899
	17.2307	0.011974	0.00928785	0.00466832
	26.7627	0.0104787	0.0552035	0.00777925
	14.3939	0.0107901	0.0487546	0.00928037
	64.1691	0.0141466	0.175231	0.00747627
	77.6509	0.0146015	0.0574375	0.00796552
	56.8045	0.0129661	0.164206	0.00611421
	36.205	0.0128341	0.0116662	0.00654758
	39.2105	0.0116214	0.00893502	0.00638898
	37.838	0.0117765	0.00904718	0.0066343
	49.381	0.0137705	0.134831	0.00651956
	37.7046	0.0123097	0.00882676	0.00546298
	48.2908	0.0138767	0.125988	0.0057366
	20.6402	0.0117407	0.008799	0.00462423
	18.5468	0.0116135	0.00882159	0.00479087
	74.6806	0.0160846	0.00912344	0.00565685
	36.4157	0.0131465	0.00887628	0.00652017
	38.5884	0.0125982	0.008833	0.00487251
	53.8058	0.0175836	0.284004	0.00923494
	38.71	0.0126627	0.00878564	0.00505847
	53.3077	0.0127256	0.125031	0.00572848
	39.2159	0.0113014	0.0087613	0.00453882
	37.5761	0.0131018	0.00929194	0.00748444
	38.6864	0.0115689	0.00900474	0.00381084
	77.4672	0.0141132	0.00879772	0.00891892
	36.8341	0.0133264	0.00869935	0.00521774
	35.8848	0.0168394	0.00891874	0.00760451
	36.5042	0.0160388	0.00892464	0.00700388
	34.4034	0.014984	0.00923696	0.00876481
	78.4426	0.0147559	0.0164536	0.00638065
	78.2327	0.0155039	0.0319185	0.0066626
	36.3435	0.0143992	0.00933274	0.00659432
	34.2603	0.0165269	0.00892941	0.00980954
	34.2257	0.0151508	0.00887956	0.0107948
	54.4515	0.0110293	0.13135	0.00566711
	54.3485	0.0129772	0.187919	0.0077802
	13.8619	0.0124658	0.0809875	0.00532034
	56.8622	0.0144174	0.190758	0.0081726
	29.0206	0.0122038	0.0762637	0.00509499
	48.2624	0.014572	0.13771	0.00731291
	34.58	0.0130147	0.00946155	0.00583128
	60.3219	0.0179103	0.287796	0.011781
	42.6466	0.0102368	0.0591288	0.00579474
	77.3919	0.0179024	0.00925498	0.0107839
	40.6253	0.0102279	0.0612419	0.00577383
	72.6267	0.0106241	0.0152113	0.00374226
	54.2875	0.0116272	0.211492	0.00525383
	35.2926	0.0102774	0.0184833	0.00399837
	57.2223	0.0162748	0.325831	0.00889931
	30.1666	0.0120715	0.0096531	0.00644325
	70.3585	0.0150467	0.104149	0.00649359
	38.4053	0.0139503	0.00926329	0.00568121
	38.8479	0.010002	0.00912745	0.00408887
	45.0186	0.0140771	0.00929054	0.00449001
	34.1467	0.0148528	0.117002	0.00725926
	27.5298	0.015118	0.116932	0.0074777
	63.4958	0.011942	0.0193639	0.00584282
	43.7275	0.0132548	0.0823917	0.00609614
	67.2131	0.0170722	0.00948138	0.0129044
	61.6181	0.0151136	0.126029	0.00735287
	38.4879	0.0146844	0.00904935	0.00620503
	155.009	0.0175151	0.036682	0.0100941
	44.507	0.011815	0.0619284	0.00613738
	17.9245	0.0133565	0.010256	0.00589978
	102.027	0.0137299	0.115657	0.00684769
	22.0597	0.0142045	0.0100029	0.00557175
	37.5379	0.0172906	0.100802	0.0076126
	33.8604	0.0159945	0.087138	0.00686086
	10.5094	0.0105622	0.0144613	0.00552114
	35.0225	0.018025	0.00940265	0.0130463
	48.7592	0.0118004	0.109436	0.00576817
	45.4388	0.0117778	0.0787545	0.00547848
	23.3178	0.010711	0.0123713	0.00519647
	56.7931	0.015161	0.22846	0.00636223
	34.3624	0.0197371	0.00924898	0.0103163
	39.3482	0.0129991	0.0096813	0.00727673
	44.4355	0.0122513	0.0394887	0.0053171
	36.6275	0.0141802	0.00904576	0.0049872
	97.033	0.0150649	0.146212	0.00681146
	67.6549	0.0175956	0.0294806	0.00857388
	38.8088	0.0116229	0.0091743	0.0053075
	71.8515	0.014763	0.108904	0.00554715
	51.6221	0.0134924	0.155279	0.00541719
	43.6997	0.0135798	0.0687603	0.0067625
	44.051	0.0177625	0.233334	0.0106042
	70.3914	0.0168239	0.183921	0.00825054
	69.657	0.0144968	0.055135	0.00542779
	36.3958	0.0121562	0.00890956	0.00420997
	43.982	0.016547	0.205367	0.00847595
	54.8187	0.0108039	0.115899	0.00467844
	70.3952	0.0168813	0.0629989	0.0074631
	63.7418	0.0110261	0.111388	0.00505757
	37.388	0.0104553	0.00883888	0.00412259
	37.3692	0.0116379	0.00889557	0.00419261
	70.5669	0.0171279	0.188129	0.00945979
	52.329	0.0167399	0.175271	0.0092886
	36.8934	0.0115148	0.00891919	0.00553122
	92.686	0.0155539	0.00902007	0.0103114
	50.6561	0.0139625	0.133896	0.00693406
	42.2408	0.0175784	0.0779953	0.0118454
	49.1672	0.0156285	0.148706	0.00762791
	51.3761	0.0130165	0.102378	0.0061696
	45.9662	0.0149971	0.136379	0.00679761
	43.8084	0.0179543	0.223696	0.00986463
	37.0761	0.0104264	0.00910755	0.00620612
	52.5584	0.0142435	0.11454	0.00655926
	38.3097	0.0124261	0.033909	0.0078574
	46.1987	0.0122154	0.062591	0.00648218
	68.3371	0.0166961	0.196025	0.00651936
	27.8974	0.0118511	0.128685	0.00441683
	78.3649	0.014825	0.0714911	0.00524537
	24.6262	0.0126939	0.125963	0.00450399
	38.963	0.0116971	0.00901185	0.0040671
	37.103	0.0127414	0.010335	0.00424776
	37.2724	0.0126006	0.00908649	0.00547055
	51.6255	0.0134652	0.0983515	0.00521997
	37.6341	0.0141908	0.00987453	0.00541952
	39.8756	0.0153604	0.00911556	0.00643097
	82.0127	0.0154829	0.091399	0.00594252
	11.0934	0.0115798	0.00921111	0.00357967
	20.8353	0.0129331	0.11423	0.00530285
	44.9697	0.0232402	0.0241875	0.0122888
	26.6718	0.0130488	0.00908245	0.0036307
	30.48	0.0125072	0.118687	0.00512887
	23.9202	0.0204097	0.0138248	0.013402
	76.0103	0.017868	0.243459	0.00641373
	40.6986	0.0157503	0.00892744	0.00525856
	40.3843	0.0164968	0.00907985	0.0062621
	41.2997	0.011453	0.00878749	0.00437205
	38.8482	0.0138102	0.00931687	0.00461431
	46.0382	0.0121601	0.0340418	0.00473307
	41.4454	0.0142326	0.00899046	0.0047746
	83.2952	0.0184281	0.01503	0.0077864
	39.5425	0.0119898	0.00940768	0.00432552
	41.3469	0.0126987	0.00906798	0.00454307
	38.7922	0.0148118	0.00904875	0.00442058
	43.4245	0.0136383	0.00935091	0.00424167
	38.031	0.0144604	0.00920531	0.00589623
	75.045	0.0150663	0.236878	0.00968763
	37.6343	0.016579	0.00915602	0.00628971
	40.6551	0.0141655	0.0149886	0.0065091
	45.2497	0.0116025	0.00969682	0.00518129
	37.6917	0.0148979	0.00895279	0.00466403
	43.6617	0.0147556	0.00921825	0.00688902
	39.5075	0.0149536	0.0089974	0.00405902
	43.0813	0.0129998	0.00920117	0.00362561
	40.4841	0.0132909	0.00900905	0.00552269
	37.1431	0.0161281	0.00904723	0.00551894
	44.8008	0.0111058	0.00887645	0.00219714
	82.2009	0.0151271	0.00916039	0.00652249
	35.2276	0.0162789	0.0317008	0.00680755
	46.2106	0.0155121	0.0364894	0.0066359
	44.319	0.0116323	0.00896703	0.00204197
	40.9286	0.014765	0.00914915	0.00508579
	39.5859	0.0148875	0.00900052	0.0043144
	20.6838	0.0139004	0.00932026	0.00437128
	39.317	0.0127611	0.00892001	0.0054736
	45.0795	0.0111611	0.00908123	0.00251544
	75.792	0.0133179	0.151729	0.00735661
	43.9129	0.0122936	0.00934148	0.00368736
	40.8175	0.0136195	0.0229443	0.00499396
	64.8954	0.0141261	0.124352	0.00653667
	39.9228	0.0116631	0.00886719	0.00389057
	41.3647	0.0125348	0.0181567	0.00443752
	44.0688	0.0123963	0.00992918	0.00439807
	48.1266	0.0148401	0.0569628	0.00790879
	52.8114	0.0154645	0.159815	0.00554881
	67.5668	0.0144004	0.146394	0.00519039
	31.3575	0.0152964	0.0577236	0.00692125
	54.4056	0.0150458	0.156063	0.00568597
	45.93	0.0120805	0.0637183	0.00593313
	36.4176	0.0113028	0.0091194	0.00486849
	39.2733	0.0121967	0.00903708	0.00529369
	87.7589	0.0237443	0.178009	0.00634734
	39.9148	0.0124113	0.00960856	0.00483576
	34.9697	0.0216531	0.00964651	0.00977554
	34.4836	0.0193946	0.0094036	0.0100686
	60.2425	0.0142148	0.00886214	0.00669848
	82.3095	0.0149735	0.0928743	0.00618204
	38.1367	0.0148971	0.00928966	0.00488971
	96.1047	0.0349218	0.0104662	0.0326191
	57.0686	0.0149316	0.165586	0.00693836
	37.6638	0.0170579	0.00931168	0.00532124
	41.3751	0.0125114	0.00911861	0.00313851
	31.9102	0.0121841	0.0170335	0.00313028
	53.4513	0.0162614	0.167019	0.00652618
	35.9222	0.0169285	0.00897853	0.00714808
	20.7579	0.0164615	0.00893171	0.00702576
	39.047	0.0124235	0.00887969	0.0054221
	40.7834	0.0116358	0.00908717	0.00313345
	78.4017	0.014715	0.0799989	0.00411238
	27.3205	0.0138753	0.102727	0.00475253
	17.3065	0.0137681	0.114578	0.00478763
	38.5129	0.0123796	0.00870302	0.00331413
	39.7281	0.0178634	0.00956762	0.00451135
	37.9914	0.0134056	0.00888118	0.00437765
	40.662	0.0157178	0.00980706	0.00349415
	76.2728	0.0155786	0.0518841	0.00398624
	53.0747	0.0119457	0.0804721	0.00350709
	38.3303	0.0133184	0.00871043	0.0037745
	41.1664	0.0121149	0.0132699	0.00469098
	50.6319	0.0121594	0.0703855	0.00460772
	36.1034	0.0115902	0.00873704	0.00409185
	49.1701	0.0133905	0.135976	0.0049209
	199.28	0.0343587	0.00976998	0.0623015
	41.8475	0.0129	0.00919868	0.00518843
	43.2054	0.0117854	0.00938799	0.00371713
	67.2206	0.0178021	0.0797781	0.00443156
	42.5075	0.013439	0.0219339	0.00456422
	45.907	0.0132564	0.0927589	0.00412638
	36.9359	0.0139013	0.00893627	0.00514432
	42.451	0.013685	0.00959014	0.00490127
	39.0264	0.0112924	0.00918257	0.00311316
	64.1766	0.0151253	0.289767	0.00475496
	70.9458	0.0167325	0.105517	0.00378558
	40.1571	0.0115693	0.00930532	0.00251962
	50.5092	0.0125178	0.135294	0.00354988
	77.0685	0.0196754	0.00969667	0.0298486
	42.7881	0.0109321	0.00938779	0.00370437
	52.1106	0.014556	0.225154	0.00520287
	81.5715	0.0150418	0.0101819	0.00764851
	40.5928	0.0114896	0.00930204	0.00318175
	42.3035	0.0116218	0.00940045	0.00301106
	82.6656	0.0143218	0.0622784	0.00370801
	39.3543	0.0120239	0.00912671	0.00381489
	76.9805	0.0170916	0.129383	0.00745168
	83.8174	0.0181188	0.0108124	0.0114696
	49.6024	0.0121903	0.100018	0.00272252
	43.1328	0.0164191	0.00956575	0.00660762
	40.2185	0.0115703	0.00917702	0.0028007
	36.3206	0.018858	0.0104016	0.0121373
	70.733	0.0162232	0.269788	0.00456544
	39.8258	0.0162754	0.00956	0.0064193
	40.0618	0.0183517	0.00956316	0.00629492
	39.5129	0.0118729	0.0131539	0.00272883
	39.2435	0.0124701	0.0106143	0.00291175
	44.0077	0.0114039	0.0233011	0.00353583
	14.9251	0.0120267	0.00909751	0.0023517
	27.6274	0.0126037	0.00908313	0.00278991
	55.5935	0.01411	0.14957	0.0057538
	85.0253	0.0204634	0.00930149	0.00920116
	39.5715	0.0163519	0.00924425	0.0058847
	41.689	0.0154633	0.00947262	0.00501125
	14.42	0.0129793	0.00909759	0.00371449
	40.4028	0.0143782	0.00908826	0.00460776
	39.9341	0.0168783	0.00966288	0.00526516
	27.2173	0.0110865	0.0780981	0.00386871
	26.7465	0.0138727	0.00908008	0.00388396
	40.4853	0.0127633	0.00894946	0.00370881
	23.9854	0.0130426	0.00972687	0.00330991
	28.1619	0.0112243	0.0792277	0.00386158
	42.6158	0.0127516	0.00900801	0.00423042
	50.8774	0.0110941	0.0662459	0.00416754
	14.1119	0.0124443	0.00909011	0.00465336
	40.9239	0.0124087	0.0114742	0.00360662
	27.198	0.01258	0.0090543	0.00463402
	41.958	0.0125548	0.0090306	0.00400739
	22.0771	0.0119919	0.0297084	0.00399803
	63.7989	0.014556	0.0394609	0.00349409
	39.5968	0.0147915	0.00892126	0.0042306
	41.3182	0.0131419	0.00926671	0.00370854
	38.2163	0.0118134	0.00895996	0.00373388
	88.0097	0.0159467	0.0558922	0.00439889
	80.5804	0.01852	0.011941	0.00683199
	77.1538	0.0198237	0.0579671	0.0083658
	64.2929	0.0154736	0.0529844	0.00462815
	42.0979	0.0122271	0.00895693	0.00446416
	16.1737	0.0136487	0.0490273	0.00422679
	62.3009	0.017177	0.117342	0.00675198
	39.2432	0.0121571	0.00899827	0.00356246
	77.4162	0.0161992	0.0843667	0.00526311
	40.8547	0.0128717	0.00889407	0.00437307
	22.6215	0.01032	0.00912574	0.00186016
	38.1905	0.0153376	0.00904524	0.00497869
	76.1329	0.0151117	0.049332	0.00466892
	38.3596	0.0151081	0.0942482	0.00411328
	37.4336	0.018154	0.142507	0.00623977
	61.2549	0.0140236	0.0974987	0.00380413
	37.2923	0.0144488	0.00890812	0.00382098
	72.7577	0.0166914	0.0394106	0.00633658
	43.1402	0.01109	0.00909184	0.00327174
	75.6703	0.0178048	0.00919553	0.0208943
	57.129	0.0180274	0.136588	0.00615271
	43.1707	0.0113517	0.0231416	0.00285293
	39.8867	0.0116526	0.00877348	0.00439006
	83.1775	0.0153748	0.012732	0.00699463
	34.4996	0.0144956	0.00885335	0.00498854
	39.2646	0.0118948	0.00865	0.00354978
	38.3179	0.0141813	0.00895188	0.00406747
	55.253	0.0110727	0.0803999	0.0023147
	40.5602	0.0105598	0.0171215	0.00284653
	42.3746	0.0134779	0.085407	0.0044634
	87.4606	0.0145091	0.0715879	0.00396923
	37.9243	0.013907	0.00885951	0.0040263
	35.4662	0.0133936	0.00886829	0.00466663
	55.8399	0.0150431	0.143215	0.00487016
	37.1892	0.0138198	0.00876628	0.00420352
	37.1166	0.0141883	0.00873865	0.00428721
	45.4363	0.0127059	0.0765233	0.00375075
	37.3356	0.0136911	0.00870371	0.0048644
	70.6947	0.0177625	0.0100815	0.0074933
	42.8158	0.0120337	0.0103776	0.00256767
	26.0843	0.0109782	0.00871261	0.00309661
	37.2422	0.0131877	0.00868424	0.00370697
	34.4238	0.0164157	0.00877442	0.00402223
	39.4125	0.0120786	0.00921801	0.00392663
	39.3489	0.0132488	0.00925927	0.0026379
	33.1985	0.0157712	0.00895622	0.00695674
	46.8647	0.0167793	0.00905318	0.0074783
	35.5367	0.0152649	0.00880574	0.00414449
	39.0815	0.0132077	0.0087916	0.00437946
	75.6835	0.0167035	0.0764449	0.00515496
	38.7809	0.0127737	0.00901354	0.0044806
	38.933	0.0147922	0.00871811	0.00431747
	38.2765	0.0160287	0.00873215	0.00507654
	42.3079	0.012558	0.034085	0.00505998
	34.5355	0.0137537	0.00910775	0.00460496
	40.4367	0.012366	0.00876649	0.00396232
	59.0856	0.0148307	0.00900422	0.00412628
	39.8739	0.0138934	0.0334751	0.0049227
	35.9058	0.0139224	0.00937332	0.00501419
	79.6627	0.0150934	0.0117382	0.00669014
	37.2007	0.0155003	0.0091238	0.00498062
	19.0874	0.0128189	0.0091227	0.00342788
	67.6511	0.0155234	0.125084	0.00508567
	25.0613	0.0117548	0.00918918	0.00305926
	40.6685	0.0133427	0.00891215	0.00480269
	39.7372	0.0129564	0.00894855	0.00493267
	36.7527	0.0202829	0.00988417	0.00826564
	37.6896	0.0122887	0.00890052	0.00290165
	70.9394	0.0128119	0.193057	0.00538142
	68.8481	0.0152623	0.111507	0.00859842
	122.94	0.0135891	0.196104	0.00520959
	40.036	0.013796	0.0423931	0.00651214
	38.0791	0.0154416	0.00938913	0.00602622
	31.3732	0.0103782	0.00906623	0.00419628
	38.743	0.0148668	0.00909343	0.00618908
	46.8629	0.0167607	0.19941	0.00785555
	78.8647	0.0200266	0.0100227	0.0204376
	38.2126	0.0135218	0.00939046	0.00707944
	71.376	0.0174642	0.044133	0.00821671
	44.6569	0.0145131	0.080038	0.00673278
	28.4038	0.0147094	0.0689638	0.00700433
	75.9034	0.0167779	0.0344295	0.00696667
	65.5176	0.0158485	0.122159	0.00738675
	55.2664	0.0115984	0.0863259	0.00497742
	35.7744	0.0112392	0.0301516	0.00608702
	67.6222	0.0153897	0.0795721	0.00643692
	70.7866	0.0159322	0.102995	0.00753062
	44.0863	0.0109477	0.0685687	0.00463409
	63.8768	0.018623	0.0926556	0.00735561
	47.8916	0.0143088	0.173785	0.00793311
	55.488	0.015569	0.132754	0.00780349
	50.6983	0.0128058	0.148957	0.00646657
	70.6659	0.0141247	0.0217778	0.00936083
	38.6087	0.0128183	0.00892647	0.00560986
	34.7646	0.0138119	0.00957785	0.00588046
	67.2851	0.0146177	0.15707	0.00799027
	66.8896	0.0172886	0.127378	0.00910737
	79.8308	0.0170215	0.0582908	0.00661827
	36.3765	0.0123477	0.00941745	0.00506085
	73.5203	0.0144868	0.0971247	0.00783073
	39.311	0.0123116	0.0185341	0.0082799
	40.734	0.012858	0.0547557	0.00571386
	63.1277	0.0210918	0.319333	0.0105269
	43.3455	0.0191371	0.256401	0.0111858
	77.4261	0.0166044	0.080442	0.00906895
	68.9918	0.0155843	0.00948542	0.0103526
	37.1481	0.0110297	0.0089317	0.00485878
	67.4158	0.0167493	0.126178	0.00816523
	55.2647	0.0177358	0.152485	0.00867516
	62.7875	0.0158155	0.135286	0.00707176
	72.6201	0.0181869	0.167098	0.0119721
	36.6395	0.01154	0.00873995	0.00505636
	38.2568	0.0121335	0.00899785	0.00601736
	38.2387	0.0119646	0.00921241	0.00647454
	43.2909	0.0146302	0.073142	0.00772086
	17.7749	0.0111652	0.0632412	0.00745914
	197.172	0.0206441	0.0657784	0.0100067
	38.1329	0.0120255	0.00893558	0.00481917
	69.8092	0.0157975	0.095454	0.00772305
	46.6706	0.0164623	0.213579	0.00946162
	18.2987	0.0111374	0.00892539	0.00557886
	21.9499	0.0123522	0.00889229	0.00605359
	40.0096	0.012799	0.00899986	0.00797648
	45.1977	0.0173637	0.174437	0.00972072
	34.7988	0.0109019	0.00860261	0.00536811
	34.5993	0.0122345	0.00860398	0.00649445
	68.052	0.0146191	0.00883976	0.0101896
	67.2112	0.0143003	0.0135032	0.00694617
	20.4144	0.0104421	0.0775074	0.0052308
	43.1544	0.0124042	0.0996673	0.00619822
	18.8032	0.0104928	0.0777419	0.00439779
	68.5532	0.0188644	0.00914694	0.0166498
	47.4247	0.014876	0.162398	0.00807693
	70.4229	0.0182301	0.0463106	0.0117752
	35.9099	0.0109016	0.00873946	0.00389954
	41.4094	0.0106891	0.0843178	0.0046859
	56.7361	0.0123473	0.132839	0.0052569
	60.9506	0.0127619	0.130325	0.00526661
	34.9642	0.0103444	0.00894968	0.00391393
	36.8059	0.0146171	0.00889735	0.00546541
	28.5495	0.0126943	0.011094	0.0145249
	51.5778	0.0139853	0.282796	0.00860726
	120.294	0.0246402	0.123474	0.0113019
	74.5754	0.0145798	0.123409	0.00730379
	74.2212	0.0132443	0.025174	0.00710514
	50.7133	0.0135127	0.151155	0.00542581
	63.2567	0.0136712	0.210163	0.00607856
	12.5837	0.0130808	0.129297	0.00570066
	58.9994	0.0189161	0.214851	0.0108412
	38.4356	0.0109597	0.00935046	0.00776295
	61.7206	0.0169562	0.178017	0.00764736
	80.5558	0.020891	0.00958063	0.0494627
	66.404	0.0214691	0.27466	0.0132968
	41.1982	0.0125873	0.0524081	0.00807716
	55.8952	0.0137673	0.161128	0.00579238
	76.2282	0.0174675	0.00905428	0.0115137
	55.9062	0.0112059	0.00908004	0.00483527
	36.6252	0.0111526	0.00893056	0.00481621
	75.5499	0.0131873	0.0798903	0.00606934
	33.9287	0.011287	0.00895694	0.00447679
	54.9175	0.0138786	0.185105	0.00571331
	42.4196	0.0104148	0.00885057	0.0041781
	38.0637	0.0117844	0.00877103	0.00500467
	26.7435	0.0119072	0.0372312	0.00598604
	40.1799	0.0140538	0.0732432	0.0082468
	72.8645	0.0157545	0.00891508	0.00641814
	22.4161	0.0120581	0.0140263	0.00631685
	13.5866	0.0123178	0.0138138	0.00637949
	36.7072	0.0110298	0.00883516	0.00384604
	37.3014	0.0129115	0.00898591	0.00538685
	38.9078	0.0122815	0.0502633	0.00614924
	39.2114	0.012106	0.030097	0.00615832
	35.4835	0.0120487	0.00880157	0.00520902
	28.3805	0.0114116	0.00873804	0.00501214
	10.8329	0.01021	0.00871251	0.00387017
	53.942	0.017838	0.21247	0.0113506
	36.9353	0.0125887	0.00881698	0.00589688
	63.8129	0.0158857	0.129161	0.00741074
	74.045	0.0150467	0.0399418	0.0090844
	76.2094	0.0140194	0.03584	0.00677354
	58.6282	0.0166557	0.190067	0.00901369
	46.5366	0.0136752	0.118247	0.00615127
	67.6856	0.0167125	0.0906915	0.00742289
	72.9787	0.0176618	0.104964	0.00910492
	74.5152	0.0148703	0.0792955	0.00787852
	68.8936	0.0166853	0.0100971	0.011048
	42.2289	0.0126434	0.0993859	0.00543553
	72.1745	0.0161104	0.00903428	0.0179241
	38.4784	0.0126366	0.0545151	0.00598314
	43.7135	0.0118754	0.101013	0.0055911
	33.6387	0.0113683	0.0345313	0.00441879
	71.0649	0.0193374	0.0953443	0.0104296
	62.5435	0.0138187	0.259918	0.00633624
	33.7464	0.0123523	0.00932577	0.00609438
	16.8955	0.0134948	0.00976414	0.00651825
	21.9653	0.0143003	0.00951981	0.00598365
	138.537	0.0152624	0.22517	0.00670516
	40.853	0.0143093	0.329205	0.00719464
	64.6472	0.0131397	0.0105448	0.0142542
	71.5415	0.0173098	0.0944305	0.0102269
	70.3925	0.0164545	0.00932207	0.0112005
	36.5398	0.0168619	0.00909874	0.00947368
	74.906	0.0146817	0.061501	0.00995299
	71.4728	0.0180305	0.105877	0.00919925
	39.3202	0.0115989	0.00888237	0.00653131
	74.4855	0.0175466	0.00900961	0.034226
	38.3262	0.0126489	0.00870781	0.0053008
	21.42	0.012247	0.0598397	0.00596095
	19.4991	0.0134848	0.0635253	0.00855481
	37.6541	0.0113793	0.00857707	0.00582374
	64.2361	0.0196441	0.00895133	0.014146
	33.1546	0.0161101	0.00867756	0.00960458
	35.1827	0.0166113	0.00881506	0.00761517
	64.6098	0.0158202	0.133269	0.00875874
	33.9138	0.0170507	0.00886934	0.00991743
	57.9882	0.0164552	0.16601	0.0097647
	36.7976	0.0118168	0.055264	0.00623867
	37.5084	0.0164511	0.0106124	0.0172255
	36.0783	0.0124882	0.00870277	0.00668871
	35.5405	0.0113985	0.0345572	0.00869758
	37.8672	0.0130397	0.00920223	0.00733669
	33.4414	0.0171935	0.00908629	0.00836511
	30.5604	0.0127441	0.277633	0.00600344
	35.4282	0.0142971	0.00984618	0.00561491
	65.2215	0.0133105	0.218705	0.00685218
	35.5049	0.0133377	0.0102844	0.00621576
	24.0029	0.0112637	0.255426	0.00594146
	72.9489	0.0153868	0.00905325	0.0124985
	64.6663	0.0130061	0.368124	0.00662635
	60.6239	0.0157424	0.0448385	0.0106718
	68.9916	0.0180088	0.105386	0.00896556
	51.8979	0.0147395	0.219146	0.00788649
	56.9988	0.0130552	0.242957	0.0057993
	35.8656	0.0128183	0.0100093	0.0067485
	53.5229	0.0125611	0.258543	0.00617435
	69.3599	0.0165972	0.0202853	0.0102284
	36.5491	0.0135921	0.00983318	0.00799514
	74.0859	0.0187654	0.16301	0.00972139
	71.3941	0.0151967	0.0952846	0.00765826
	67.8271	0.0153594	0.108348	0.00846643
	76.3942	0.0148425	0.0967749	0.00944849
	71.4889	0.015341	0.0573944	0.00608317
	71.475	0.0160546	0.00909348	0.0141123
	34.4978	0.0119784	0.025161	0.00878337
	20.1915	0.0100405	0.00898825	0.00867615
	22.2981	0.0129715	0.0822074	0.00722081
	19.534	0.0105022	0.0248937	0.00744827
	58.8642	0.0190622	0.206307	0.0101411
	57.678	0.0135841	0.079452	0.00681958
	37.4892	0.0115174	0.0106371	0.0065993
	32.2763	0.0132334	0.00897486	0.00581038
	35.7061	0.0147302	0.0361916	0.00834148
	31.7869	0.0131896	0.00893961	0.00622849
	39.4416	0.0132133	0.0528941	0.0105221
	43.224	0.012224	0.0994066	0.00792188
	34.5313	0.0119279	0.0154027	0.00556229
	33.9243	0.0170559	0.00890348	0.00884297
	33.9316	0.0165682	0.00906361	0.0100147
	33.8975	0.0159442	0.00915866	0.0083757
	24.423	0.0155462	0.191251	0.0119185
	47.0938	0.0117207	0.161764	0.0055454
	51.5129	0.0138216	0.218863	0.00687263
	51.4371	0.0128625	0.178965	0.00570979
	44.6896	0.0134851	0.168637	0.00682019
	52.8391	0.0145642	0.204277	0.00764719
	52.0083	0.0140601	0.201612	0.00724597
	59.8832	0.0154977	0.114618	0.00781416
	41.1899	0.0105426	0.0519569	0.00419958
	49.5693	0.0121048	0.136413	0.00526559
	72.7058	0.0108727	0.0204608	0.00647228
	57.6276	0.0160077	0.0956961	0.00753678
	36.1011	0.0114244	0.00905234	0.00472064
	55.993	0.0118403	0.128721	0.00566693
	35.8602	0.0138563	0.00942078	0.00992096
	32.8682	0.015091	0.00904288	0.00558712
	55.4976	0.0146008	0.18026	0.00739543
	45.8104	0.0116034	0.195988	0.00834789
	49.1126	0.0134004	0.171051	0.00627381
	33.0512	0.012946	0.00900588	0.0056749
	32.9563	0.0151315	0.00900974	0.00581371
	37.2284	0.0121147	0.0093585	0.00778595
	36.9488	0.011404	0.00890786	0.00490028
	36.0574	0.0116464	0.00947958	0.00550047
	19.7355	0.0102843	0.00872665	0.00330242
	52.9601	0.0146299	0.186936	0.00838463
	33.9116	0.0156131	0.0089574	0.0078367
	52.6791	0.0128674	0.177627	0.00678464
	36.2941	0.0147238	0.00885908	0.00811691
	59.1771	0.0123311	0.147191	0.00558306
	25.3265	0.0121528	0.00849321	0.00416836
	42.109	0.0110667	0.0170785	0.00455708
	34.9011	0.0103014	0.00881374	0.00455758
	25.3857	0.0151919	0.00880688	0.00886231
	20.9464	0.0117545	0.00867206	0.00533561
	35.2198	0.0125248	0.00891405	0.0060825
	62.8188	0.0156304	0.00875486	0.00658504
	40.0621	0.0124339	0.0203619	0.00680361
	34.203	0.0143891	0.00904847	0.00721903
	33.6493	0.014222	0.00905573	0.00669924
	69.1344	0.0153257	0.00868592	0.00532185
	38.9819	0.0116747	0.00931807	0.00546986
	59.1249	0.0131447	0.207385	0.00419665
	36.6078	0.0123051	0.00947431	0.00462503
	59.8342	0.0141854	0.229576	0.00525333
	65.6005	0.0168812	0.227186	0.00848167
	34.1295	0.0154712	0.00936188	0.00446624
	46.0173	0.0156362	0.254806	0.006367
	35.6455	0.0142868	0.00936863	0.00431814
	49.2439	0.0138715	0.145559	0.00464303
	38.2134	0.0124312	0.0162491	0.00511279
	36.9255	0.0109865	0.00923516	0.00332844
	37.2654	0.0121782	0.00934457	0.00408819
	66.9905	0.0150608	0.208085	0.00526778
	37.0617	0.0138084	0.00930184	0.00472027
	37.1426	0.0139372	0.00931924	0.00533159
	83.4251	0.0149293	0.0089846	0.0101048
	64.6731	0.0190103	0.15747	0.00692017
	37.2582	0.0119686	0.00930197	0.00433655
	53.3125	0.0129211	0.116171	0.00442577
	58.0981	0.0190486	0.16496	0.00656574
	72.5919	0.0192296	0.0158069	0.00923508
	34.8702	0.0152538	0.00909937	0.00554949
	36.2151	0.0125747	0.0091586	0.00507572
	60.3352	0.0176988	0.194826	0.00683429
	45.4112	0.0129561	0.0817602	0.00394694
	77.2244	0.016636	0.00917024	0.0118597
	72.1294	0.0179159	0.00939886	0.0152218
	48.9606	0.0116601	0.102054	0.0043145
	71.3244	0.01874	0.00899424	0.0150392
	67.114	0.0160945	0.00892937	0.00910919
	51.9114	0.0124547	0.102693	0.00409531
	79.9468	0.0217247	0.0353	0.00794011
	76.5203	0.0181629	0.0091032	0.0188449
	47.2599	0.0177203	0.0468877	0.00998336
	38.0796	0.014869	0.00870075	0.00416932
	57.7254	0.0172418	0.176605	0.00764949
	34.7538	0.0129775	0.00908584	0.003941
	39.3749	0.0151093	0.00904903	0.00551322
	38.9489	0.0136855	0.00861767	0.00349677
	40.1766	0.0107625	0.0332257	0.00297197
	57.0699	0.0146671	0.164552	0.0060886
	37.0057	0.0113063	0.00875596	0.0033135
	74.2629	0.013868	0.00920684	0.0071727
	38.3764	0.0112475	0.00890996	0.00277185
	34.8271	0.0126414	0.00864833	0.00493455
	37.9964	0.0124374	0.00860457	0.00351405
	71.3865	0.0155628	0.0783036	0.00536943
	67.3335	0.0162328	0.0797739	0.00544308
	77.5851	0.0130527	0.0494532	0.00402821
	40.0883	0.013403	0.00875425	0.00354498
	38.4445	0.0130763	0.00871254	0.00348393
	42.3785	0.0126014	0.0356839	0.00491112
	82.0013	0.0254583	0.00966598	0.032403
	36.2609	0.0113599	0.00892411	0.00533342
	41.0324	0.0121254	0.00886636	0.00497652
	43.9633	0.0115359	0.0303396	0.0037142
	39.4778	0.0114428	0.00918282	0.00327191
	38.6379	0.0104286	0.00881347	0.00339705
	36.5079	0.0136173	0.00929997	0.00390941
	56.0709	0.0183839	0.182095	0.00411888
	79.9465	0.0150956	0.0103766	0.00726444
	61.2022	0.0185237	0.246831	0.00471035
	40.0897	0.0126029	0.00937884	0.00316519
	39.4138	0.0134198	0.00932893	0.00381742
	44.6127	0.0118367	0.0744858	0.00381285
	71.9571	0.017096	0.436352	0.00643744
	79.0162	0.0191787	0.00974108	0.0125387
	40.7363	0.0106001	0.00922258	0.00215793
	9.75581	0.0136445	0.0093442	0.00371471
	29.3125	0.0142225	0.00937833	0.00385376
	63.9377	0.0179348	0.271321	0.00616658
	44.6998	0.0131509	0.0877828	0.00432807
	40.6414	0.0131398	0.00932477	0.00365262
	40.9503	0.0106226	0.00903288	0.00374731
	38.594	0.019721	0.00949976	0.0060854
	38.4721	0.0206728	0.0095609	0.00693213
	40.5493	0.0124346	0.00936414	0.00331264
	49.3898	0.0126381	0.102164	0.00452184
	42.9262	0.0145908	0.0364501	0.00604258
	81.7116	0.0175573	0.00934999	0.0091738
	51.6788	0.0228768	0.157059	0.00868908
	83.3829	0.0131581	0.118691	0.00382354
	73.037	0.0167439	0.104215	0.00452709
	39.5493	0.0211607	0.118909	0.00633004
	37.348	0.0169149	0.00933241	0.00540749
	42.4274	0.0139794	0.0227841	0.00539096
	24.9792	0.0120556	0.00921037	0.00342975
	42.4816	0.0136861	0.077239	0.00408443
	62.0987	0.0168016	0.165123	0.00517403
	70.8185	0.0217102	0.20642	0.00792387
	54.2115	0.0178152	0.13285	0.0056976
	16.0454	0.0104667	0.00923356	0.00329402
	73.4815	0.0149171	0.100854	0.00352583
	36.8865	0.0157837	0.00924882	0.00534358
	40.5621	0.0109126	0.00885522	0.00245027
	77.6049	0.0208671	0.182719	0.00852286
	42.2805	0.0102127	0.00886984	0.00226649
	77.4061	0.019483	0.0895304	0.00583769
	84.2568	0.0162752	0.00931313	0.00893091
	36.7413	0.0124336	0.0089364	0.00416913
	72.0287	0.0190704	0.103613	0.00658363
	37.3315	0.0134722	0.00892131	0.00346718
	36.3052	0.01391	0.00895353	0.00352283
	70.4692	0.0165421	0.139784	0.00769592
	15.0283	0.0105462	0.00888056	0.00310493
	41.4154	0.012673	0.00932009	0.0036528
	22.1114	0.0118879	0.00889051	0.00337082
	42.0953	0.0123919	0.00909764	0.00297038
	40.7015	0.0116858	0.00905408	0.003476
	39.8219	0.0115795	0.0090979	0.00307381
	59.6231	0.0141757	0.142699	0.00546305
	39.8954	0.0149253	0.00931703	0.00458396
	37.8466	0.0157826	0.0898803	0.00536645
	47.7631	0.0141899	0.142398	0.00539333
	76.0918	0.0168943	0.154727	0.00699973
	84.2672	0.0171659	0.0149029	0.00865248
	45.492	0.0147605	0.12407	0.00491696
	77.1357	0.0145649	0.101001	0.00512344
	41.817	0.0129384	0.00918052	0.00378027
	41.9792	0.0124346	0.0091249	0.003652
	65.2893	0.0136218	0.102056	0.00520567
	38.4949	0.0127382	0.00899582	0.00335001
	75.8184	0.0152521	0.102274	0.00592305
	69.0107	0.0138159	0.106389	0.00525846
	69.3095	0.0147342	0.145896	0.00544109
	79.6372	0.0161111	0.0461271	0.00790939
	43.1051	0.014184	0.00914757	0.00352549
	40.1077	0.0118697	0.00902154	0.00400812
	42.6891	0.0164189	0.00934405	0.00508263
	63.5369	0.0152148	0.153249	0.00559851
	46.2668	0.0153151	0.10025	0.00544616
	20.5033	0.0109351	0.00936894	0.00314154
	31.7904	0.0113537	0.00913684	0.00415896
	8.85159	0.0106903	0.00917716	0.00412642
	21.4903	0.0124078	0.00931383	0.00326812
	52.057	0.0167224	0.215904	0.00551548
	73.9161	0.0155449	0.12594	0.0049378
	44.5483	0.0104721	0.0092465	0.00229207
	41.4317	0.011841	0.00918605	0.00362158
	81.2488	0.0175597	0.009635	0.0163742
	69.2766	0.0148312	0.121844	0.00492033
	86.1121	0.0249239	0.00996117	0.0368991
	37.9393	0.0129177	0.00940464	0.00416843
	64.4564	0.0146859	0.176539	0.00509876
	42.4515	0.0115483	0.0093374	0.00364549
	61.1394	0.0162475	0.146597	0.00581487
	68.7183	0.019878	0.181374	0.00815503
	84.0023	0.0163492	0.0416526	0.00692852
	58.0905	0.0153313	0.17797	0.00614668
	35.2212	0.0124062	0.00927973	0.00484584
	43.6302	0.0100276	0.00930792	0.00346646
	75.873	0.0261271	0.259098	0.00618642
	17.5681	0.0169904	0.0140382	0.00443298
	13.3857	0.0116804	0.0111491	0.0028776
	32.3434	0.014789	0.0114095	0.00403567
	46.7209	0.0187559	0.0104371	0.00327663
	44.9048	0.0151962	0.0172137	0.00289759
	10.064	0.0114234	0.011223	0.00375284
	50.4675	0.0152932	0.0111447	0.00246541
	31.952	0.0139164	0.0104022	0.00162385
	102.863	0.01686	0.01117	0.00274601
	95.8103	0.0204986	0.0187338	0.00665212
	20.3319	0.013945	0.0102198	0.00280492
	57.6	0.0155424	0.281633	0.00441491
	55.9321	0.0168572	0.0116441	0.00336501
	56.4245	0.0186035	0.172177	0.00397469
	12.6346	0.0144892	0.0104792	0.00479485
	76.4396	0.0142958	0.0558622	0.00429475
	52.0315	0.0172805	0.0110747	0.00260369
	48.9744	0.0174286	0.0107809	0.00349988
	88.0433	0.0195826	0.200179	0.0050863
	48.0929	0.0174883	0.0104191	0.00345311
	42.9066	0.0121652	0.0519167	0.00345476
	50.8571	0.0212081	0.0114439	0.00507644
	53.1304	0.0170508	0.0112795	0.00240379
	49.0133	0.0177971	0.010709	0.00321499
	37.1759	0.0190255	0.162832	0.00490489
	46.715	0.0246257	0.0102258	0.00486764
	73.6319	0.0203967	0.213264	0.00419457
	50.3849	0.0161749	0.0105553	0.00246314
	54.2741	0.014833	0.0105243	0.00217971
	53.8532	0.0159754	0.0133231	0.00344585
	24.068	0.0174532	0.0127923	0.00344025
	48.8066	0.0169115	0.0107809	0.00433575
	51.8382	0.0215544	0.0115013	0.00404585
	39.5633	0.0123713	0.00988341	0.00250893
	95.7893	0.0232611	0.194848	0.00509592
	50.6033	0.0162869	0.0105421	0.00255439
	25.5357	0.0175745	0.0109777	0.00422396
	53.9127	0.0226905	0.0114095	0.00404548
	48.5131	0.0226168	0.0100768	0.00399972
	49.3989	0.0215059	0.0108822	0.00355216
	38.4824	0.0158559	0.208957	0.00377392
	52.1831	0.0209151	0.0121784	0.00371687
	108.445	0.0424275	0.0115047	0.0513814
	40.1487	0.0165835	0.230383	0.00415836
	89.7581	0.0264773	0.226989	0.00660616
	49.3475	0.0192163	0.0105943	0.00424337
	38.6346	0.0140184	0.0443323	0.00192701
	10.0091	0.0130327	0.0319658	0.00201634
	49.8391	0.0164485	0.0101398	0.00255274
	78.8414	0.023812	0.116643	0.00433466
	52.6865	0.0176919	0.0104668	0.00319454
	43.9587	0.0128911	0.0690015	0.00200781
	50.7625	0.018906	0.0117064	0.00352532
	47.4314	0.0202785	0.0126193	0.00426243
	13.3187	0.0162424	0.0107164	0.00240417
	54.3968	0.0179468	0.0110008	0.00316935
	39.1023	0.0188445	0.0113538	0.00342766
	52.0727	0.0185775	0.0118255	0.00362471
	40.6697	0.0136292	0.0107407	0.00223921
	36.4317	0.0136807	0.0797979	0.00321004
	52.3267	0.016002	0.0533645	0.00510141
	70.9802	0.0202223	0.0110723	0.00482571
	278.575	0.0225731	0.0119913	0.00498553
	104.665	0.0244887	0.0894499	0.00702604
	21.2477	0.0140807	0.0174124	0.0044545
	50.8967	0.0212779	0.0103476	0.00370537
	68.4977	0.0206008	0.164299	0.0056907
	93.1587	0.0206606	0.0977364	0.00403025
	53.8359	0.0172606	0.0101178	0.00441097
	104.312	0.0193565	0.0862321	0.00431743
	55.4922	0.0202822	0.0103737	0.00549523
	53.5257	0.0155327	0.00992916	0.00355079
	55.7337	0.0221078	0.0108812	0.00504902
	15.1867	0.0144635	0.0100436	0.00417083
	53.6398	0.0149539	0.0101798	0.00214765
	51.4346	0.015395	0.00972053	0.00212277
	113.304	0.039369	0.0110251	0.0375318
	54.7802	0.0192549	0.0108211	0.0037357
	47.4706	0.0204263	0.0186026	0.00497449
	94.1598	0.0235164	0.0103207	0.00530545
	53.9136	0.0198066	0.0107621	0.00402197
	46.4909	0.0172572	0.0106123	0.00374851
	26.417	0.0163471	0.14613	0.00388621
	192.591	0.0295566	0.0155154	0.0192571
	96.6965	0.0221527	0.0203003	0.00719384
	61.3929	0.0227718	0.125053	0.00589603
	53.1431	0.0233494	0.0105471	0.00629196
	50.894	0.026702	0.0104861	0.0069598
	34.9595	0.0168075	0.00994989	0.00445178
	67.9963	0.0250724	0.0100756	0.00417873
	47.4758	0.0196181	0.0101331	0.00476004
	25.861	0.0165035	0.144208	0.00432214
	41.6101	0.0201112	0.0360353	0.00534019
	53.523	0.0202738	0.0100274	0.00568555
	18.5575	0.0161229	0.142741	0.00362014
	54.027	0.0223622	0.0107039	0.00894152
	52.9946	0.019104	0.172299	0.00487904
	51.3169	0.0167374	0.0164595	0.00273935
	107.9	0.0253584	0.0107697	0.00984358
	54.0769	0.0181284	0.01079	0.00525218
	70.09	0.0196221	0.168075	0.00535079
	100.482	0.0215718	0.01033	0.00710367
	42.0385	0.0134869	0.00989557	0.00158196
	19.1158	0.0162411	0.010321	0.00343602
	54.7844	0.0191153	0.0105069	0.00375729
	34.0145	0.0170584	0.0104143	0.0045798
	48.7617	0.0203428	0.0111634	0.0044103
	111.809	0.0213335	0.0361327	0.00493295
	55.2795	0.0194852	0.0103096	0.00324524
	51.7292	0.0191377	0.0105413	0.00440319
	59.329	0.0173021	0.11324	0.00366083
	50.4743	0.0158525	0.00982855	0.00325509
	51.602	0.0186424	0.010148	0.00369741
	55.0043	0.0171513	0.0101369	0.00263125
	40.5609	0.0159689	0.0131462	0.00362411
	87.2882	0.0213784	0.0921464	0.00567161
	52.4118	0.0180793	0.0106957	0.00431651
	57.9307	0.0178358	0.0828768	0.0037903
	37.1252	0.0171558	0.0113858	0.0028302
	62.9111	0.0193692	0.124717	0.00409445
	91.5315	0.0232313	0.214914	0.00490395
	49.5332	0.0185587	0.00997703	0.0047702
	37.1841	0.016153	0.00981595	0.00269698
	44.3961	0.0144284	0.0098024	0.00254708
	97.4631	0.0194887	0.138742	0.00474732
	42.0948	0.0157305	0.0219374	0.00358545
	33.4531	0.0167182	0.00972848	0.00693129
	36.2995	0.0237718	0.010649	0.0224031
	38.0161	0.0134238	0.00945216	0.0052729
	36.2403	0.0205794	0.0102729	0.0210399
	34.4826	0.0142844	0.00952647	0.00558638
	35.649	0.0122211	0.00954713	0.00774176
	37.9968	0.0134359	0.00916516	0.0044189
	29.8807	0.0125181	0.164609	0.00632586
	34.9469	0.0137966	0.0092869	0.00479879
	24.9321	0.0113071	0.139561	0.00539376
	61.0767	0.0165564	0.213359	0.00664816
	56.1739	0.0132642	0.251119	0.00429649
	74.2098	0.0193557	0.0359269	0.00945228
	39.5272	0.0127056	0.00938369	0.00532131
	78.5805	0.0153208	0.0140543	0.00492713
	40.9811	0.0116922	0.00911806	0.00486851
	40.2695	0.0123035	0.00932574	0.00538221
	39.1822	0.0151516	0.00931654	0.00613044
	23.9722	0.0127444	0.221005	0.00460738
	96.5806	0.0190946	0.108059	0.0111764
	39.1822	0.0131661	0.00892318	0.00436031
	80.5802	0.0167422	0.0151731	0.00822262
	36.6647	0.0137527	0.00906936	0.0054739
	80.854	0.0155309	0.0732245	0.00713881
	243.597	0.0216473	0.009214	0.00557351
	39.7878	0.0145158	0.00889416	0.00558163
	37.4882	0.0110065	0.00874301	0.00310324
	36.3608	0.015201	0.00930883	0.00741143
	37.0479	0.0115091	0.00870238	0.00306129
	70.0321	0.0153143	0.13821	0.00782795
	52.2509	0.0137829	0.134147	0.00566231
	38.3795	0.0144828	0.00876449	0.00442493
	76.0938	0.0157219	0.0559728	0.00794897
	38.3715	0.013773	0.00881307	0.00463649
	35.1414	0.0198091	0.00957368	0.0186948
	69.8531	0.0148119	0.12338	0.00574604
	34.4467	0.0231808	0.00947702	0.0196226
	47.2104	0.0192225	0.197165	0.00711141
	45.2292	0.0167951	0.173307	0.00682295
	72.2848	0.0173137	0.0335942	0.00511497
	35.8519	0.0171294	0.00926288	0.0081575
	38.6619	0.0154339	0.0177301	0.00510582
	78.6045	0.0187511	0.00905905	0.0321861
	71.0846	0.0149149	0.0184354	0.00535673
	37.0809	0.0135431	0.00871507	0.00440452
	71.6191	0.0163141	0.0611678	0.00673939
	39.0341	0.012523	0.0121659	0.0043269
	70.9369	0.0163186	0.0102481	0.00778095
	37.5265	0.0111719	0.00871657	0.00336795
	35.1939	0.0147936	0.00887044	0.0067894
	35.5739	0.0198626	0.00906711	0.00889762
	38.5697	0.0116842	0.0134525	0.00416933
	67.6205	0.0172987	0.0983942	0.00670827
	69.2455	0.0140287	0.0931597	0.00554277
	56.2965	0.0146377	0.121804	0.00694382
	10.0223	0.0130839	0.00901376	0.0044995
	20.5357	0.0145747	0.00910387	0.0047997
	12.325	0.0129058	0.00875922	0.00447005
	10.5096	0.0125864	0.0087441	0.00440262
	22.7502	0.0145741	0.00881773	0.0044654
	72.4453	0.0165174	0.120496	0.00847573
	61.3727	0.0170859	0.103212	0.00723338
	36.2056	0.01336	0.00871874	0.00585981
	76.1321	0.0162018	0.0797727	0.00697855
	40.1134	0.0124499	0.0109917	0.00451981
	74.7655	0.0163601	0.0899828	0.00717529
	68.4217	0.0144441	0.0911049	0.00432193
	72.8676	0.017725	0.0849122	0.00759673
	52.5589	0.0142978	0.192381	0.0072103
	72.8045	0.0183064	0.0117116	0.00940287
	43.9654	0.0126556	0.0730404	0.00542265
	67.1607	0.0145843	0.0898661	0.0058869
	49.8415	0.0158026	0.270467	0.00790477
	69.8941	0.0151253	0.313472	0.00872823
	36.9637	0.0111169	0.00951358	0.00400036
	73.7842	0.0142413	0.00906129	0.0100829
	61.7877	0.0154547	0.276113	0.0066517
	76.2656	0.0182935	0.0191762	0.0100491
	65.7397	0.01545	0.241103	0.00652266
	60.4597	0.0196937	0.381766	0.00811229
	36.5427	0.0147588	0.00900955	0.00748108
	42.9574	0.014154	0.127192	0.00687025
	69.9089	0.0181064	0.0966676	0.00840628
	31.8295	0.0121812	0.151418	0.00509099
	24.0014	0.0117539	0.180515	0.00570845
	35.7745	0.0148874	0.00905529	0.00623923
	35.6711	0.0139558	0.00931255	0.00492854
	38.9735	0.0128541	0.0600815	0.00658753
	34.6842	0.013575	0.00891004	0.00420812
	68.9502	0.0128879	0.0765333	0.00656833
	35.4916	0.0123406	0.00883449	0.00389438
	36.0811	0.0131731	0.0310006	0.00565928
	45.1482	0.0159365	0.00915385	0.00773952
	62.5771	0.0158383	0.174882	0.00823126
	58.2575	0.0118169	0.0907803	0.00492838
	35.9559	0.0111838	0.00905197	0.00565861
	51.875	0.0136369	0.113363	0.00621124
	63.1052	0.0125109	0.0927455	0.00495391
	37.337	0.0140948	0.030659	0.00732492
	40.234	0.0125496	0.0361802	0.00568623
	70.8871	0.0144021	0.111169	0.00828979
	51.17	0.0128471	0.125561	0.00490893
	43.4426	0.0122546	0.0823875	0.0058473
	120.408	0.0160736	0.0835243	0.00929137
	52.4282	0.0194467	0.316874	0.0102462
	15.4404	0.0124923	0.0855179	0.00531439
	29.2803	0.0135935	0.0992711	0.00608466
	59.6413	0.0185394	0.190893	0.00869134
	42.3678	0.0125833	0.0835018	0.00588615
	52.1233	0.0169617	0.0693585	0.00786836
	70.4133	0.0155061	0.0705799	0.00868829
	53.6909	0.013774	0.131061	0.00629274
	33.1059	0.0152562	0.00904982	0.00799607
	37.7574	0.0143346	0.073343	0.00663179
	31.1982	0.0173709	0.0092757	0.0109965
	55.9155	0.0129915	0.125479	0.00583171
	65.5213	0.0148104	0.030226	0.00656745
	54.4853	0.0116173	0.132118	0.00483666
	52.1691	0.0133939	0.161864	0.00706908
	58.7591	0.0148232	0.168105	0.00733808
	71.1302	0.0144897	0.00891119	0.00922427
	54.5806	0.0170458	0.269136	0.00811965
	69.9338	0.0150882	0.0100289	0.00788277
	76.8653	0.0142607	0.0658846	0.00683925
	66.7389	0.0151645	0.12679	0.00795482
	65.6085	0.0127593	0.102	0.0046755
	37.77	0.0131146	0.0101446	0.00566969
	36.5936	0.0123211	0.00928152	0.0063065
	42.9941	0.0164602	0.453535	0.00769252
	37.4717	0.0115725	0.00897271	0.004803
	48.3716	0.0140411	0.120408	0.00972814
	38.4381	0.0135155	0.0090959	0.0060884
	37.7864	0.014859	0.00916197	0.00676853
	72.1024	0.017616	0.0851766	0.00814745
	41.4588	0.0149509	0.0981094	0.00716338
	79.365	0.0133386	0.100839	0.00678593
	53.9957	0.0116145	0.140132	0.00462744
	43.9654	0.0131594	0.104626	0.00633594
	73.9288	0.0121493	0.0807431	0.00565579
	42.3667	0.0131004	0.0720227	0.00650669
	54.3185	0.0109624	0.0777036	0.00529405
	36.7118	0.0136071	0.0299251	0.00673226
	35.3049	0.0125774	0.025002	0.00564664
	46.7991	0.0125366	0.109698	0.00589881
	33.7515	0.0128675	0.0215724	0.00659263
	69.1354	0.0179666	0.00916847	0.021911
	67.2598	0.0162072	0.0680657	0.00651922
	34.7032	0.0123323	0.00877657	0.00524525
	35.9863	0.0117219	0.00887283	0.00557864
	47.6393	0.0117136	0.162394	0.00593787
	34.5997	0.0178074	0.00975144	0.0105884
	34.3265	0.0131418	0.00935186	0.00982132
	54.0668	0.0193649	0.221665	0.00862282
	75.3695	0.0317747	0.0098321	0.0408675
	36.5312	0.0140884	0.00888816	0.00566749
	76.0054	0.0161233	0.0092184	0.0335684
	44.3126	0.0114061	0.130804	0.00573356
	39.6095	0.0109965	0.00887964	0.00428019
	72.1231	0.0172709	0.00931549	0.0197073
	70.3313	0.019834	0.104673	0.0123885
	45.5256	0.0127917	0.142944	0.00680533
	32.9489	0.0219806	0.00945697	0.0168681
	31.4708	0.0152771	0.00870718	0.00596254
	31.8433	0.0212857	0.00945467	0.0172756
	30.7304	0.0160808	0.00868996	0.00666077
	49.6337	0.0153096	0.178714	0.00921868
	65.4728	0.015903	0.184893	0.0079892
	70.8167	0.0159103	0.00888077	0.0127368
	48.8639	0.0187434	0.00910513	0.0139366
	44.734	0.0153461	0.179383	0.00877591
	17.8618	0.0191445	0.00924595	0.0128258
	58.8459	0.0149053	0.158929	0.00765456
	34.9314	0.0137634	0.00881564	0.00527555
	43.5303	0.0125015	0.0647897	0.00574247
	76.1669	0.0177338	0.0463044	0.012394
	23.9711	0.0100846	0.0375962	0.0041822
	34.1128	0.0139864	0.00882954	0.00646189
	75.0327	0.0161848	0.0662505	0.00776439
	16.4669	0.0101522	0.0375947	0.0039276
	34.4543	0.0146117	0.0088423	0.00600149
	33.7258	0.0126789	0.00879318	0.00497866
	36.653	0.0121368	0.00869149	0.00501514
	38.3629	0.0105916	0.0188044	0.00471169
	36.2908	0.0140011	0.00869651	0.00556081
	37.2621	0.0117177	0.00857474	0.00408473
	35.8935	0.0130332	0.00876224	0.00474953
	75.4168	0.0151775	0.0149002	0.0104208
	35.1199	0.0124539	0.00895143	0.00534169
	70.7195	0.0161202	0.108393	0.00710493
	37.3114	0.0121062	0.00878596	0.00420116
	38.8757	0.0111105	0.0232361	0.00589821
	45.8018	0.0124461	0.131961	0.00594792
	67.2799	0.0132781	0.14749	0.0070309
	37.1863	0.01415	0.00931859	0.00613446
	12.9626	0.0102229	0.0195038	0.00314082
	36.6841	0.0127998	0.00952362	0.00456773
	38.7352	0.0146947	0.00947443	0.00581675
	60.6406	0.0149841	0.184491	0.00583989
	37.0021	0.0126158	0.0380848	0.00600245
	38.0521	0.014241	0.00904021	0.0056852
	39.7038	0.0138389	0.00908859	0.0055657
	76.7285	0.0201546	0.00988321	0.0381985
	38.4855	0.0102491	0.0089895	0.00393245
	41.7704	0.0131809	0.0952189	0.0072645
	76.1798	0.0188751	0.0091092	0.0108988
	38.3147	0.0143179	0.035701	0.0063457
	31.1627	0.0147481	0.00957154	0.00790627
	37.4401	0.012964	0.00909267	0.00579388
	32.1328	0.0131746	0.00921347	0.00574705
	35.463	0.0163349	0.00969714	0.00774532
	35.261	0.0153978	0.00884316	0.00672836
	35.8654	0.0107704	0.00879539	0.00369922
	36.557	0.0185474	0.00928919	0.011351
	37.0309	0.0116927	0.00856756	0.0033671
	34.9701	0.0180724	0.00929582	0.0108546
	36.7124	0.0149786	0.00902032	0.00882989
	40.1645	0.0125436	0.00878845	0.00584796
	34.8646	0.0152247	0.00879558	0.00765534
	57.414	0.0146764	0.223546	0.00692889
	36.5093	0.0178617	0.00929818	0.011677
	40.9055	0.0115781	0.00882379	0.00568061
	44.2828	0.0121656	0.0362282	0.00695481
	34.7785	0.0172342	0.00968775	0.014961
	38.3479	0.0114986	0.00879824	0.00458566
	36.8496	0.0123491	0.00877316	0.00593024
	18.5932	0.013243	0.00916405	0.00538023
	22.169	0.018708	0.00886804	0.00187552
	19.884	0.0140028	0.00922075	0.00590244
	70.4369	0.0140452	0.137108	0.00825163
	37.8723	0.0146792	0.00904858	0.00638779
	37.81	0.0144148	0.00889229	0.00685726
	37.8236	0.0126925	0.0142914	0.00643482
	38.4105	0.0139118	0.00925024	0.00573221
	37.3742	0.0145482	0.00891999	0.0073373
	46.8699	0.0155507	0.178102	0.00754965
	68.2421	0.0139213	0.11784	0.00882831
	38.9513	0.0120518	0.00996197	0.00575399
	40.2436	0.0112037	0.00871613	0.00413777
	59.7235	0.013155	0.0982308	0.00643165
	37.7069	0.0136372	0.00918413	0.00567046
	39.613	0.0114159	0.00873032	0.00410895
	41.6704	0.0119571	0.0451204	0.00474416
	37.4329	0.0132647	0.00883589	0.00623233
	38.3563	0.0129146	0.00877144	0.00460301
	56.2701	0.0117893	0.139407	0.00508299
	36.9255	0.0135159	0.131488	0.00858878
	46.8574	0.0118958	0.0683379	0.00674
	37.5507	0.0134881	0.00888753	0.00426481
	70.8118	0.015451	0.0859436	0.00796126
	43.5446	0.01072	0.0240666	0.00493777
	74.3455	0.0143718	0.0611056	0.00696109
	40.8681	0.0106901	0.00905381	0.0040997
	46.1699	0.0152075	0.0864495	0.00637726
	65.6497	0.0124572	0.153004	0.00525231
	49.9511	0.0136367	0.124409	0.00747905
	73.5367	0.0178401	0.0128312	0.0111264
	37.1363	0.0134552	0.00932213	0.0074369
	40.7322	0.0111564	0.0385125	0.00619322
	79.7993	0.0152405	0.00902544	0.0074484
	75.6744	0.0177681	0.00978998	0.0268027
	37.9426	0.0126687	0.0613355	0.00589053
	43.2499	0.0116388	0.0362122	0.00446003
	60.36	0.0124095	0.140792	0.00587582
	56.8796	0.0161086	0.160998	0.00820568
	64.823	0.0204231	0.155801	0.00947265
	57.5393	0.0124787	0.142405	0.00506998
	54.0324	0.0138651	0.171787	0.00621645
	39.1633	0.0110976	0.00896763	0.0048401
	64.9781	0.0166397	0.140531	0.00737201
	57.4968	0.0152673	0.086426	0.00607985
	61.854	0.0168402	0.206359	0.00830505
	40.7342	0.0123101	0.0356504	0.00452554
	38.1391	0.0114463	0.00867484	0.00465923
	35.0949	0.0124627	0.00879936	0.00659772
	36.3685	0.0107631	0.00861976	0.00538122
	69.5164	0.0145706	0.091796	0.00805674
	37.1933	0.0113533	0.00880959	0.00491219
	69.7743	0.0132525	0.0117168	0.00428802
	69.7415	0.0157324	0.00986613	0.0124195
	37.2206	0.0110414	0.00878151	0.00408883
	70.8058	0.0132969	0.0503274	0.00563317
	50.5133	0.0114517	0.133211	0.00704415
	36.4715	0.0148863	0.00887803	0.00675419
	31.8488	0.0164934	0.00886962	0.00622876
	43.1176	0.0130029	0.118745	0.00700227
	32.7819	0.0152191	0.0091643	0.00661414
	71.0288	0.0167087	0.00908105	0.0154118
	49.5767	0.0132771	0.122509	0.00602248
	40.0364	0.0103293	0.019113	0.00476897
	39.0036	0.0106947	0.0109777	0.00440942
	56.484	0.0117528	0.118285	0.00580654
	37.1487	0.0115728	0.00860995	0.00490298
	39.601	0.0109184	0.00903523	0.00368107
	30.5393	0.011203	0.00873792	0.00398646
	22.677	0.0107321	0.00874237	0.00401242
	15.6499	0.0101623	0.00869187	0.00342866
	40.8117	0.0112367	0.00938811	0.00346774
	39.7213	0.0128175	0.00878666	0.00492323
	71.4766	0.016073	0.208095	0.00909586
	39.4256	0.0122707	0.00894578	0.00460457
	40.6223	0.013232	0.00883141	0.00496501
	40.2085	0.0113423	0.00924764	0.00390492
	40.3165	0.0138545	0.00904119	0.00552973
	51.0403	0.0119197	0.0904338	0.0053027
	36.1112	0.0127556	0.00926268	0.00564829
	68.295	0.017325	0.134588	0.00923899
	36.3432	0.0136219	0.0095989	0.00593635
	36.4661	0.0140471	0.0105885	0.00490835
	78.219	0.0141958	0.0093353	0.00929803
	70.3962	0.015013	0.124681	0.0066515
	67.524	0.0158062	0.110269	0.0072509
	37.7035	0.0103043	0.00922609	0.00439121
	39.1301	0.0111007	0.0188901	0.00440462
	51.2001	0.0157297	0.213968	0.00767819
	36.0026	0.0139329	0.00897091	0.00412549
	35.5583	0.0156231	0.00916456	0.00598031
	56.3259	0.0153686	0.176913	0.00856125
	43.7257	0.0128605	0.0740811	0.00536123
	48.5277	0.0124846	0.0795856	0.006155
	36.249	0.0110853	0.00898815	0.00375274
	40.2269	0.013857	0.0215037	0.00738896
	49.8423	0.0120538	0.0852856	0.00533585
	78.0385	0.0132381	0.0315375	0.00491052
	43.3179	0.0126291	0.0663715	0.00593033
	38.7167	0.0122212	0.00886881	0.00444187
	39.6025	0.0142097	0.0280971	0.00744672
	63.7553	0.014959	0.121216	0.00635715
	35.1404	0.014343	0.00912473	0.0054686
	38.9366	0.0124717	0.00940671	0.00495064
	36.9798	0.0106662	0.00894449	0.00482434
	61.0888	0.0168521	0.142937	0.00855406
	62.5335	0.0150974	0.198088	0.00799785
	56.7698	0.0168907	0.120106	0.00762133
	36.8165	0.0118305	0.00890876	0.00473313
	47.9713	0.0154001	0.148662	0.00986166
	21.5068	0.014761	0.00876627	0.00493157
	56.0929	0.0145055	0.199086	0.00826951
	14.5264	0.0131699	0.00874006	0.00538743
	44.3483	0.013274	0.0988761	0.00742443
	36.8601	0.0117877	0.00910657	0.00788561
	35.6246	0.010766	0.00876591	0.00464767
	34.6569	0.013304	0.00884543	0.00676824
	39.7105	0.0126225	0.008891	0.00573914
	45.1104	0.0120745	0.110481	0.00532043
	53.1173	0.013993	0.183032	0.00845585
	80.8476	0.0257149	0.00981251	0.0399677
	33.163	0.0135525	0.00921764	0.00876092
	32.7013	0.0117167	0.00880133	0.00572978
	37.4461	0.0114374	0.00893234	0.00575255
	31.5658	0.0127281	0.00882083	0.00534207
	35.8971	0.0132608	0.00887687	0.00805442
	63.4372	0.014457	0.105818	0.00606502
	41.8549	0.0109396	0.0493857	0.00435596
	136.717	0.0195841	0.111305	0.00701898
	62.5089	0.0164065	0.167657	0.00693869
	72.1301	0.0120558	0.0690443	0.00416636
	68.8559	0.0169304	0.0634324	0.00834186
	71.298	0.0137907	0.113411	0.00683957
	61.7958	0.0171037	0.158113	0.00761443
	43.3922	0.0121207	0.0987184	0.00576899
	76.0861	0.0192137	0.0947325	0.00878622
	81.5739	0.0134967	0.0224548	0.00684083
	43.8017	0.0119808	0.183718	0.00550828
	68.9026	0.0168672	0.135418	0.00936295
	32.2339	0.0103613	0.00929585	0.00671033
	17.0804	0.0115486	0.173702	0.00494524
	37.4906	0.0110137	0.00941739	0.00393422
	74.8528	0.0210734	0.161834	0.00852855
	75.7259	0.0161704	0.00952372	0.00912652
	38.0106	0.0130218	0.0096168	0.00613594
	38.967	0.0103498	0.00911715	0.00375348
	70.034	0.0174735	0.310364	0.00714835
	37.7177	0.0142331	0.00942085	0.0055177
	40.0861	0.0112349	0.00944628	0.00431973
	76.893	0.0426709	0.0128475	0.0317312
	41.0295	0.012011	0.0248605	0.00575812
	40.177	0.0113655	0.0090289	0.00374007
	36.7191	0.012575	0.00923115	0.00478119
	54.966	0.0143402	0.254404	0.00651755
	37.7043	0.0142928	0.00923604	0.0054274
	52.8055	0.0143143	0.131791	0.00451694
	43.5627	0.0139178	0.121461	0.00612283
	37.637	0.0177868	0.00952772	0.00804569
	36.9483	0.0132479	0.00923102	0.00498491
	39.2799	0.0142629	0.0092465	0.00542414
	74.6989	0.0188824	0.00928404	0.008219
	47.7388	0.0120188	0.0780717	0.00555342
	48.7289	0.0106581	0.064603	0.00417501
	39.6434	0.0121568	0.0115354	0.00488518
	39.4835	0.0122202	0.00889466	0.00508981
	42.5544	0.0103994	0.00904031	0.00477107
	53.3504	0.0113102	0.140211	0.00387763
	56.8869	0.0134484	0.159143	0.00495142
	42.0406	0.0107164	0.00889988	0.00365807
	39.8798	0.0126562	0.00909937	0.00400583
	41.0173	0.0116692	0.0245133	0.0043428
	23.2711	0.0149365	0.00901389	0.0064666
	15.4515	0.0147579	0.00897222	0.00621479
	27.7815	0.0141815	0.00883349	0.00499379
	44.5337	0.0110177	0.00887232	0.00493407
	41.9586	0.0112459	0.00874681	0.0035851
	11.3489	0.0139592	0.00897234	0.00546682
	82.1253	0.0169715	0.0159631	0.00860066
	53.1481	0.0135168	0.123975	0.00764515
	37.3369	0.0150249	0.00925973	0.0104311
	39.7798	0.0120217	0.00900867	0.00382412
	43.9791	0.0116997	0.024248	0.00464294
	42.7852	0.011289	0.025672	0.00482644
	49.5604	0.0123839	0.0836182	0.00611911
	41.5861	0.0125373	0.00924441	0.00595474
	78.6016	0.0145532	0.0274249	0.00815246
	35.4589	0.0144967	0.00903844	0.00763153
	53.6821	0.0130582	0.00887016	0.00452331
	82.543	0.0159319	0.0134195	0.00746808
	38.6062	0.012873	0.0111825	0.00508775
	38.4154	0.0136176	0.00874597	0.00435982
	43.6305	0.010979	0.023158	0.00473097
	37.8855	0.0137068	0.0087798	0.00527862
	39.7074	0.012739	0.00918817	0.00526849
	40.7678	0.0117554	0.0185563	0.00517737
	36.9261	0.0124372	0.00879131	0.00400344
	48.1978	0.0135046	0.0668417	0.00667395
	76.6662	0.0138637	0.0500674	0.00557129
	40.7488	0.0114302	0.0207304	0.00404618
	61.3156	0.018173	0.00941991	0.00553666
	49.4113	0.0105648	0.056684	0.00398496
	65.4937	0.0147375	0.0953202	0.00580975
	34.9689	0.0202132	0.0093438	0.0216921
	76.6381	0.0142503	0.0338527	0.00515397
	35.8016	0.018483	0.00933606	0.0206716
	43.6521	0.0112303	0.0236534	0.00491816
	45.5648	0.013211	0.106594	0.00521308
	73.0685	0.0168322	0.0374452	0.00559312
	38.7025	0.012706	0.008665	0.00396716
	69.6166	0.0157432	0.161546	0.00713532
	71.7407	0.0187557	0.125539	0.00997464
	40.4155	0.0113847	0.00882608	0.00491774
	56.7504	0.0160403	0.2235	0.00806978
	76.6552	0.0152245	0.0089339	0.00896668
	38.7635	0.0113013	0.00903851	0.00313461
	74.7096	0.0150928	0.0121851	0.00552541
	58.3262	0.0171699	0.275332	0.00924526
	58.0733	0.0137614	0.00883654	0.00689398
	40.1904	0.0106437	0.00935199	0.00330111
	75.216	0.0165674	0.00974085	0.0217019
	24.199	0.0129545	0.0088482	0.00595056
	61.1801	0.0138636	0.174721	0.00670506
	60.0568	0.012885	0.221174	0.00605676
	78.2468	0.0148363	0.012472	0.00784097
	81.7	0.0169996	0.00958501	0.0102152
	67.2549	0.013331	0.0899469	0.00500443
	60.5919	0.0163453	0.246379	0.00808869
	78.5641	0.0143104	0.00908549	0.0110279
	42.011	0.0113975	0.00906874	0.00464489
	38.7137	0.0119339	0.00946177	0.0053387
	38.5669	0.0138134	0.00926099	0.0055054
	82.563	0.0164665	0.0220244	0.00648806
	87.1666	0.0114874	0.0210601	0.00778838
	14.0423	0.0109193	0.00985888	0.0038382
	77.3785	0.025395	0.0105694	0.0181396
	42.9023	0.0139113	0.00993397	0.00427326
	63.5086	0.0151536	0.233552	0.00406928
	55.5438	0.0112006	0.086975	0.00228283
	42.3483	0.0114641	0.00992741	0.00314612
	57.4331	0.0144887	0.199509	0.00463158
	40.6719	0.0132655	0.0101224	0.00390726
	45.8699	0.0117857	0.0195365	0.00274295
	87.3346	0.0156206	0.0102257	0.00739508
	62.7547	0.0147173	0.199855	0.00482534
	75.2576	0.0171469	0.185553	0.00417262
	28.2089	0.0148234	0.11373	0.00542071
	19.8778	0.0135407	0.0969819	0.00491433
	40.3871	0.014783	0.00952323	0.00353211
	85.3302	0.0256401	0.0125513	0.033835
	39.7352	0.0170099	0.0100678	0.00713354
	94.7403	0.016298	0.0507587	0.00474383
	41.8334	0.0192869	0.0100187	0.00597948
	45.8318	0.0208611	0.101834	0.00944505
	77.9003	0.014875	0.17735	0.00297451
	42.261	0.0181611	0.00986892	0.00539301
	44.3863	0.0162647	0.0477546	0.0036214
	55.7997	0.0160482	0.174056	0.00573307
	42.3957	0.0178058	0.00969907	0.00466451
	85.7778	0.0168921	0.0736135	0.0048034
	91.2187	0.0159949	0.128433	0.00464099
	87.2251	0.0171298	0.201469	0.00604005
	83.4689	0.0138976	0.060469	0.00461149
	41.9729	0.0151856	0.00957754	0.00605515
	41.1774	0.0150118	0.00921527	0.00428869
	73.6628	0.0222077	0.46125	0.00627123
	42.3405	0.0192457	0.00961316	0.0052211
	33.8468	0.0148061	0.0103108	0.00263516
	84.977	0.0177776	0.082023	0.00613162
	14.5277	0.0135267	0.0100692	0.00252089
	46.9562	0.015673	0.0107098	0.0032105
	44.7834	0.0199126	0.0096063	0.00655375
	92.2211	0.0234958	0.0102687	0.00876546
	129.301	0.0264527	0.212733	0.00664814
	42.1456	0.0157731	0.0092595	0.0057014
	100.696	0.0172513	0.0100944	0.00783591
	43.8136	0.0213621	0.00951769	0.00642398
	83.8735	0.0179793	0.0603397	0.00583926
	47.8177	0.013504	0.0095411	0.00407244
	59.2289	0.0204237	0.0102599	0.00629339
	45.5579	0.0155594	0.0105068	0.00301412
	13.1784	0.0133655	0.0101512	0.00284229
	32.8132	0.0188474	0.0102097	0.00684904
	83.5533	0.040112	0.0106588	0.0602838
	47.3567	0.0133324	0.00933957	0.00367815
	34.8471	0.0161031	0.0101222	0.00309673
	43.1316	0.0173358	0.00941271	0.00403488
	90.1008	0.0191419	0.0774691	0.00621291
	49.0744	0.0156288	0.00944508	0.00376027
	45.3479	0.0153306	0.00935928	0.00490244
	24.6187	0.0155225	0.00916045	0.00394511
	47.9758	0.0163461	0.00960497	0.00380772
	42.7504	0.0177461	0.00943893	0.00439259
	53.5915	0.013891	0.0114463	0.00282631
	47.3829	0.0149851	0.00947443	0.005103
	59.5041	0.0181139	0.00918127	0.00463516
	62.6582	0.0164027	0.237263	0.0046805
	91.5257	0.0228301	0.00961986	0.0156313
	91.0646	0.0227207	0.0100568	0.00781716
	21.3143	0.015847	0.00952215	0.00555613
	50.1018	0.0134501	0.00969923	0.00266074
	48.8613	0.0156456	0.00946543	0.00352093
	46.39	0.0125889	0.00948324	0.00492622
	48.637	0.0160095	0.00951935	0.00396546
	46.1479	0.0149153	0.009343	0.00357668
	26.596	0.0169401	0.00951729	0.00502134
	48.6201	0.0298466	0.00983584	0.0129521
	43.0394	0.0139196	0.00934612	0.00409674
	49.158	0.0269951	0.00979423	0.011355
	22.5138	0.0159446	0.0129098	0.00328932
	48.1722	0.0155394	0.00945814	0.00403164
	69.9383	0.0208647	0.356514	0.00607495
	47.5613	0.0205537	0.00966403	0.0101768
	21.445	0.0178263	0.00964804	0.00998562
	13.7736	0.0155634	0.0126641	0.00275897
	10.9713	0.0147069	0.0108727	0.00342311
	46.6352	0.0174664	0.00967269	0.00337019
	47.453	0.0129618	0.00947544	0.00390983
	48.2781	0.0135803	0.00950893	0.00366093
	80.5359	0.0258625	0.0306855	0.00806321
	45.5922	0.0157432	0.00931817	0.00398239
	112.04	0.0193807	0.0583929	0.00492478
	49.9836	0.0151374	0.00949374	0.00296881
	74.7027	0.0198045	0.170191	0.00560731
	83.2914	0.0173271	0.14735	0.00585826
	71.7348	0.0173566	0.181085	0.00558781
	90.7161	0.023624	0.0919435	0.00840707
	88.9129	0.0199535	0.0499074	0.00481346
	50.3876	0.0126507	0.00953878	0.00249567
	40.3453	0.0240008	0.0101265	0.00992703
	47.4631	0.019468	0.00962239	0.00409343
	47.0104	0.0128374	0.00959117	0.00405525
	40.8786	0.0196249	0.0101204	0.00390351
	45.2193	0.0141399	0.0096601	0.00328239
	40.471	0.0235708	0.010016	0.0103789
	50.2543	0.0151917	0.010048	0.00415502
	47.0246	0.0185868	0.00985693	0.00460476
	84.4036	0.0173029	0.130199	0.00564527
	31.2943	0.013618	0.0233514	0.00314457
	44.7428	0.0168713	0.0104559	0.00374489
	44.6593	0.0135742	0.00937269	0.00413222
	18.443	0.0130616	0.0205107	0.00323391
	47.1995	0.0121523	0.00943999	0.00334173
	50.9193	0.0125324	0.00960544	0.00327498
	41.5312	0.0204688	0.0366619	0.00589886
	43.307	0.0150111	0.00934593	0.00470772
	71.9635	0.0191443	0.160431	0.00562417
	44.4801	0.0131988	0.00950901	0.00352998
	45.5949	0.027335	0.0100122	0.0165958
	45.3451	0.013388	0.00922711	0.00397947
	38.3802	0.0169899	0.128562	0.0049158
	43.7411	0.0137767	0.0092982	0.00315106
	78.0461	0.0183638	0.145975	0.00542585
	77.033	0.0209158	0.191509	0.00684045
	43.9587	0.0129901	0.00919882	0.00329849
	87.5181	0.0189351	0.0809923	0.00482479
	46.4792	0.0267891	0.0100511	0.015823
	24.6055	0.0137002	0.00931115	0.00426597
	21.5838	0.0145248	0.00928526	0.00445142
	94.277	0.0188479	0.0141414	0.00746909
	64.1005	0.0212394	0.120793	0.0147816
	36.2324	0.0133354	0.0509458	0.00462312
	56.6404	0.0144013	0.329341	0.00648501
	81.276	0.015266	0.00959334	0.0159546
	37.9472	0.013514	0.0095537	0.0059346
	39.0965	0.0142688	0.00983441	0.00583012
	37.2277	0.0161438	0.00989249	0.00604439
	36.2152	0.0183833	0.0123199	0.00685692
	67.0275	0.012585	0.224242	0.00506748
	35.7933	0.0126972	0.0539083	0.00340212
	39.0266	0.0132789	0.00927102	0.00480485
	72.5286	0.0175571	0.0318122	0.00927827
	74.5224	0.0141812	0.148611	0.00542422
	74.5025	0.0182783	0.0941098	0.00993257
	41.5824	0.0110152	0.0315197	0.00488197
	38.7181	0.0110718	0.00905407	0.00392223
	80.0796	0.0118672	0.0111559	0.00925486
	41.6744	0.0123994	0.0100064	0.00577479
	39.9346	0.0133874	0.00917573	0.00429043
	40.6216	0.0104211	0.00910752	0.00345905
	58.8123	0.0186587	0.307314	0.0098724
	35.3999	0.0127844	0.00901233	0.00460716
	71.8774	0.0190001	0.00933709	0.00882214
	43.3965	0.0109754	0.02598	0.00417809
	36.8127	0.0143968	0.00900275	0.00559267
	61.81	0.0131259	0.141677	0.00451826
	54.0177	0.0144394	0.141209	0.00691645
	65.6273	0.0157116	0.192491	0.00547401
	77.9772	0.0159463	0.00963949	0.0089211
	37.341	0.0130199	0.00894921	0.00489533
	54.5305	0.0132936	0.152962	0.00502739
	40.5672	0.0114759	0.00945896	0.00526465
	69.5379	0.018001	0.104941	0.00728128
	59.0791	0.0113461	0.00884495	0.00401061
	35.1011	0.0121331	0.00886853	0.00414248
	64.9165	0.0111406	0.00898874	0.00759266
	49.241	0.0122065	0.135194	0.00525544
	178.097	0.0231145	0.01084	0.0486896
	35.1312	0.0167451	0.00908859	0.00750035
	43.6801	0.0109419	0.0582711	0.00523739
	40.4336	0.0124067	0.0299986	0.00466622
	48.3001	0.0107096	0.0939018	0.00475031
	64.4	0.0178839	0.0292235	0.00797451
	35.929	0.0160756	0.00907945	0.00674017
	39.8325	0.0123435	0.00982949	0.00627836
	77.9191	0.0182139	0.0470902	0.00978946
	75.1593	0.0137705	0.330262	0.00924989
	42.2219	0.0115613	0.00986957	0.00502583
	38.8744	0.0134607	0.00926944	0.00468467
	52.522	0.0116768	0.0112326	0.00411746
	19.7315	0.0115052	0.00924101	0.00313542
	17.4157	0.0112359	0.00927989	0.00315241
	46.0538	0.0141791	0.196276	0.0046377
	25.4432	0.011602	0.0100355	0.00429853
	38.592	0.0127577	0.00986999	0.00516518
	73.7183	0.0211046	0.0496607	0.00795897
	39.7484	0.0118865	0.00933085	0.0036886
	18.6245	0.0110139	0.0492352	0.0031758
	28.1276	0.0122507	0.00933897	0.00415549
	18.1462	0.0104348	0.0454688	0.00412596
	76.9095	0.022403	0.159881	0.00801048
	10.57	0.0120662	0.00920541	0.00359432
	79.9077	0.0182605	0.184178	0.00681566
	473.55	0.029671	0.178903	0.015992
	41.3945	0.0145142	0.0102289	0.00348672
	50.6799	0.0144717	0.14863	0.00534101
	41.368	0.0104968	0.0149796	0.00395932
	48.3941	0.0166018	0.250132	0.00800612
	46.0418	0.0123635	0.0427009	0.00543819
	38.661	0.0132764	0.00939479	0.00596889
	41.438	0.0132771	0.00928979	0.00421092
	39.2575	0.0150354	0.00945591	0.006062
	40.8908	0.0113052	0.00941218	0.00354522
	38.9734	0.0149152	0.00933891	0.00609174
	39.8952	0.0125694	0.00916912	0.00401816
	94.2493	0.0256391	0.0100704	0.018536
	42.6123	0.011291	0.00918224	0.00329461
	39.5844	0.0136781	0.00926862	0.00575248
	44.6832	0.0141402	0.0682623	0.00565791
	39.6714	0.0112703	0.00978799	0.00538664
	40.3615	0.0133515	0.00933063	0.00538555
	87.568	0.0179996	0.100902	0.00828892
	77.6521	0.0166101	0.218327	0.00673962
	38.7153	0.0156489	0.00941925	0.00703117
	39.6379	0.0139423	0.00916694	0.00466963
	207.827	0.0226935	0.0107418	0.0232431
	34.0547	0.0114239	0.0093463	0.00459397
	42.9233	0.0116608	0.0582899	0.00510842
	41.6324	0.0119359	0.00908026	0.00511147
	8.83468	0.0105552	0.00940446	0.00418876
	62.6087	0.0150141	0.180594	0.00633926
	82.7949	0.0168111	0.0808837	0.00646347
	40.1019	0.0123315	0.00940526	0.0067807
	67.6132	0.0147209	0.15051	0.00544628
	42.3214	0.0176046	0.00958818	0.00607271
	39.0892	0.0164378	0.0093865	0.00433104
	80.5188	0.0159412	0.0109009	0.00965426
	69.0151	0.0150952	0.292189	0.00713276
	44.1517	0.0136862	0.0448987	0.00629505
	64.1744	0.014605	0.175506	0.00596192
	32.1365	0.015245	0.164802	0.00583809
	40.3058	0.0205432	0.00999455	0.0102227
	29.5031	0.0147001	0.153862	0.00524968
	78.3805	0.0171925	0.113878	0.0063757
	73.1869	0.0182057	0.201544	0.00773674
	73.0564	0.0172792	0.0620468	0.00773988
	42.4367	0.0125256	0.0369809	0.00502338
	76.3	0.0163348	0.0427267	0.00713573
	82.4619	0.0169431	0.0644877	0.00599861
	77.6406	0.0163076	0.00970366	0.0214804
	79.5227	0.0174622	0.161909	0.00984712
	70.7276	0.0170346	0.287332	0.00830437
	40.2803	0.0177212	0.00955101	0.0283629
	37.3938	0.0158717	0.00964815	0.00688795
	97.8939	0.0215815	0.0095906	0.0434127
	72.1737	0.0187415	0.010488	0.0118202
	64.8005	0.0155808	0.25972	0.00599484
	36.1353	0.0193444	0.010232	0.00856667
	46.1126	0.016381	0.184586	0.00849595
	23.9737	0.0145914	0.14472	0.00618196
	15.9214	0.0184489	0.0103425	0.00843251
	39.5639	0.0110792	0.00998909	0.00294456
	16.9781	0.0150782	0.010167	0.00594232
	22.0701	0.0135151	0.147029	0.00583623
	42.2049	0.0202325	0.0101372	0.00639676
	37.9713	0.0121236	0.0099674	0.00379618
	79.1209	0.0161077	0.0106244	0.00937694
	74.4413	0.0203225	0.0100352	0.013869
	38.5141	0.0114285	0.00967881	0.00495905
	48.957	0.0225193	0.00987457	0.00757684
	77.0318	0.0192195	0.0105456	0.00992947
	38.0725	0.0127418	0.0102506	0.00715275
	37.6376	0.0131004	0.0129599	0.00491186
	71.1555	0.0163538	0.257241	0.00784248
	82.4733	0.0144462	0.0094907	0.00810663
	37.9673	0.0120992	0.00978778	0.00474865
	38.9488	0.012349	0.00962533	0.00603602
	74.4244	0.0174459	0.263694	0.00793224
	37.3847	0.0118418	0.00969163	0.00341412
	65.7113	0.013116	0.156909	0.00559665
	37.383	0.0123214	0.00983826	0.00391188
	37.2923	0.013085	0.00982216	0.0058633
	73.8541	0.0169702	0.0102253	0.00993126
	48.3538	0.0132042	0.110555	0.00628045
	55.63	0.0183476	0.399659	0.00940389
	71.1608	0.0148592	0.0104372	0.00957832
	37.8014	0.0132127	0.0535756	0.00939846
	69.5506	0.0144596	0.303854	0.00711088
	76.0208	0.018831	0.0100703	0.0147659
	57.8034	0.0170612	0.315679	0.0107776
	78.2446	0.0150441	0.0543318	0.0100678
	153.145	0.013317	0.00940443	0.0100586
	81.7429	0.0138383	0.00953315	0.0189771
	36.09	0.0129587	0.00916228	0.0066062
	38.3259	0.0125824	0.00928139	0.00637471
	36.6392	0.0157791	0.00943234	0.00734175
	37.9029	0.015643	0.00929358	0.00668083
	39.3389	0.0130999	0.00920608	0.00685676
	39.1888	0.0119296	0.00910526	0.00550841
	74.1211	0.0161343	0.0599888	0.00543258
	13.043	0.0128249	0.00929512	0.00739423
	25.7894	0.0137032	0.00932568	0.00746497
	34.8602	0.0152828	0.00922428	0.00891777
	71.6668	0.0225864	0.0196361	0.0157819
	75.232	0.0169213	0.0788114	0.0097636
	60.9282	0.0171484	0.0947564	0.0120369
	81.5651	0.0153549	0.174867	0.011008
	34.8192	0.0142995	0.00935022	0.00753405
	35.3316	0.0139983	0.00925052	0.006768
	25.2157	0.0160712	0.167829	0.0108605
	22.0612	0.0183537	0.173166	0.0120409
	26.9589	0.0128376	0.00916094	0.00828521
	10.1302	0.0114208	0.00910079	0.00704163
	43.4944	0.011887	0.081977	0.00621877
	38.518	0.011002	0.00913026	0.00724789
	45.9599	0.0182598	0.231258	0.0130376
	34.9553	0.0150605	0.00921054	0.0057545
	29.8388	0.0149944	0.00967884	0.00709295
	66.9151	0.0191022	0.0105865	0.016496
	40.667	0.0129266	0.00956825	0.0087332
	38.0119	0.0117976	0.0113988	0.00623856
	37.9326	0.0121074	0.00943799	0.00657307
	41.0384	0.0110705	0.00941498	0.00763137
	44.1756	0.0115977	0.0726132	0.00579194
	37.9242	0.0157886	0.00964126	0.0100071
	36.3299	0.0108286	0.00938906	0.00561917
	44.1431	0.0130794	0.0873354	0.00746419
	59.6457	0.014655	0.2307	0.00829889
	71.8327	0.0137426	0.16089	0.00621385
	37.6917	0.0114949	0.00944157	0.00589048
	34.0143	0.0195485	0.0101106	0.0119806
	63.7083	0.0162438	0.242241	0.00914699
	44.0583	0.0113993	0.0867005	0.00660466
	70.586	0.0155407	0.11016	0.00697024
	77.84	0.0146178	0.0856651	0.00579163
	59.3548	0.0199848	0.248854	0.0142644
	45.2347	0.0127566	0.121339	0.00835771
	35.1962	0.0147326	0.00928218	0.00991035
	36.3901	0.0151689	0.00926062	0.00935299
	35.5415	0.0109899	0.0177913	0.00557998
	60.1509	0.0171517	0.254829	0.0102324
	26.5751	0.0134899	0.19715	0.00784033
	30.729	0.0140829	0.191531	0.00720166
	37.8062	0.0109838	0.0345378	0.00586244
	34.9624	0.0144234	0.0101924	0.0123495
	22.4909	0.0111121	0.00904895	0.0057023
	42.2039	0.015908	0.159949	0.0112843
	21.7857	0.0150662	0.22734	0.00871665
	78.5545	0.0190666	0.00910128	0.0114853
	31.0226	0.0136965	0.193595	0.00786257
	50.9833	0.011664	0.162135	0.0063386
	35.4521	0.0172265	0.00913096	0.00876045
	37.3166	0.0152313	0.00967972	0.00863428
	60.8601	0.0194255	0.293876	0.0112078
	32.996	0.0175885	0.0093641	0.00900308
	38.3589	0.0118136	0.0101434	0.00484223
	36.5894	0.0110911	0.00963233	0.00430196
	36.8646	0.0139851	0.010135	0.0044189
	45.8047	0.0125252	0.115511	0.00502384
	38.1396	0.0118741	0.00982869	0.0049939
	39.518	0.0101069	0.00969968	0.00445091
	36.4277	0.0125873	0.010299	0.00556525
	77.4023	0.0154681	0.164189	0.00772512
	76.8989	0.0171343	0.50079	0.00771571
	77.4062	0.0155247	0.24303	0.00708257
	57.7676	0.0118013	0.237999	0.00450737
	39.4441	0.0132407	0.00957527	0.00553579
	73.161	0.0149247	0.360082	0.00565684
	36.9379	0.0128524	0.00953453	0.00533942
	76.7435	0.0158397	0.217159	0.00701038
	45.4546	0.0142625	0.146855	0.00697736
	40.5535	0.0127007	0.00955777	0.00479652
	40.4517	0.0134391	0.0634319	0.00553177
	50.9094	0.0150442	0.212836	0.00651196
	71.3282	0.0148662	0.176619	0.00715757
	15.6007	0.0117387	0.00950158	0.004774
	23.9931	0.0123612	0.00947408	0.00453297
	41.7435	0.0119404	0.0541228	0.00480281
	40.7852	0.0105361	0.00941248	0.00390654
	56.1415	0.0158502	0.185798	0.00704429
	40.6027	0.0119	0.00941174	0.00464012
	69.2135	0.0194803	0.219475	0.00924369
	37.7421	0.0126439	0.00922771	0.00577904
	38.9171	0.0135082	0.00915009	0.00463103
	74.6648	0.0176596	0.111049	0.00818315
	40.6525	0.011416	0.00926542	0.00400874
	38.3905	0.010925	0.00923418	0.0040139
	36.1323	0.0128585	0.00923585	0.00700896
	40.1097	0.0127901	0.039079	0.00502766
	33.2232	0.016167	0.00914873	0.00733872
	37.2122	0.0109063	0.00907797	0.00468847
	36.9946	0.0128543	0.00894563	0.00486579
	37.6732	0.0128753	0.0142915	0.00415209
	36.8754	0.0133703	0.00892258	0.00415066
	38.5064	0.0122126	0.00884804	0.00386107
	38.0192	0.0138504	0.0556165	0.00614325
	69.2737	0.018642	0.0113381	0.0127571
	75.6459	0.0229787	0.0390285	0.00940388
	78.5142	0.0159972	0.138064	0.00662188
	35.1947	0.0122246	0.00903525	0.00453277
	72.2132	0.0173049	0.227003	0.00868491
	16.8448	0.0107155	0.00892087	0.00416966
	19.0162	0.0103574	0.0089477	0.00424801
	73.5341	0.0154776	0.0260386	0.0052478
	72.5189	0.0168963	0.128556	0.00926803
	33.9268	0.0131908	0.0112472	0.00509577
	39.3336	0.011083	0.00919662	0.00467616
	72.2515	0.0181354	0.204531	0.00800025
	39.0143	0.0119602	0.00930748	0.00543607
	70.2772	0.0167367	0.146818	0.0071276
	78.6034	0.011829	0.0326566	0.00542948
	74.413	0.0190998	0.26019	0.00941772
	37.28	0.0125269	0.0103152	0.00501637
	41.9461	0.0112849	0.0120696	0.00574901
	34.538	0.0155576	0.0128362	0.00656552
	72.5751	0.0154876	0.224195	0.00554865
	34.4351	0.0161516	0.0106184	0.00689578
	70.0585	0.016845	0.338454	0.00656451
	32.3579	0.0182401	0.10233	0.00934195
	43.9761	0.0202935	0.123965	0.00967685
	66.2359	0.0174305	0.483184	0.00728842
	56.876	0.0116645	0.250065	0.00368402
	38.5915	0.0129632	0.00977587	0.0062362
	78.136	0.0157946	0.0678719	0.00598798
	83.4758	0.0190845	0.175383	0.00883822
	39.8102	0.0117261	0.00973783	0.00412215
	38.9026	0.0143605	0.00982861	0.00661975
	40.8645	0.013106	0.0099805	0.00434279
	75.3227	0.0163001	0.231545	0.00600803
	41.8446	0.0152773	0.0515602	0.00531389
	52.1012	0.0131204	0.0535057	0.00502169
	38.6227	0.0157259	0.0101774	0.00604388
	40.2069	0.0118186	0.00959991	0.00297021
	59.6447	0.0160681	0.274864	0.0081944
	8.56449	0.0110367	0.00960591	0.00491512
	44.509	0.0114214	0.111032	0.00473325
	55.2773	0.0128403	0.130193	0.00556978
	63.2411	0.0145616	0.303702	0.00634907
	39.7868	0.0132623	0.0328082	0.00624885
	74.7125	0.0123065	0.00964084	0.00568165
	58.2699	0.0150685	0.200195	0.00548072
	42.5476	0.0130956	0.0478783	0.00562487
	29.9411	0.0130804	0.0134557	0.00628406
	47.3029	0.0139454	0.012714	0.0071589
	85.6444	0.0146878	0.0836208	0.00507221
	54.1636	0.0121743	0.120973	0.00487295
	10.8509	0.0126468	0.0472847	0.00495559
	70.3616	0.0154539	0.0775161	0.0062242
	73.0177	0.0169336	0.173802	0.00562735
	65.436	0.0175056	0.142337	0.00771722
	83.9941	0.0157469	0.0431155	0.00701259
	40.8584	0.0131251	0.00919621	0.00463761
	38.7304	0.0125707	0.00900523	0.00447988
	40.684	0.0123173	0.00936229	0.00470638
	78.4052	0.0178762	0.0279524	0.00671435
	75.012	0.0170831	0.0397886	0.00609763
	38.686	0.0125157	0.0093594	0.00501986
	83.6297	0.0241425	0.0100205	0.0384908
	37.5393	0.0167961	0.00909903	0.00528641
	37.4381	0.0136337	0.0092796	0.00548999
	37.4635	0.0168678	0.00908105	0.00525288
	74.968	0.0175569	0.00955124	0.0187704
	44.7202	0.0170492	0.20413	0.00673492
	38.3541	0.0151958	0.00937279	0.00528801
	35.1946	0.0200997	0.0109632	0.00830128
	38.1008	0.0186768	0.010096	0.00889493
	36.3285	0.013465	0.0321524	0.00499836
	37.1778	0.0151499	0.00931819	0.00558619
	38.4299	0.0113162	0.00903025	0.00380344
	72.3531	0.0167368	0.0095729	0.00711645
	49.5146	0.0167223	0.215772	0.00753952
	57.003	0.0137257	0.117508	0.00382236
	38.4932	0.0121353	0.00918618	0.00504937
	12.467	0.0109073	0.00954701	0.00390939
	24.4425	0.0134521	0.00959642	0.00525382
	36.7571	0.010357	0.00922768	0.00289543
	37.0698	0.0163088	0.00923333	0.00756508
	40.4131	0.0117004	0.00920101	0.00580954
	37.3384	0.0135826	0.00959803	0.00378315
	62.6961	0.0160471	0.0577307	0.00608118
	36.874	0.016977	0.0091936	0.00693856
	36.9272	0.0130716	0.00903425	0.00581941
	65.5671	0.0165115	0.152816	0.00508999
	37.6734	0.0135273	0.00897036	0.00464367
	39.5237	0.0125992	0.0795197	0.00504591
	38.4852	0.0134282	0.00904393	0.00476793
	36.694	0.0109241	0.00910851	0.00278557
	73.8306	0.0179027	0.119633	0.00768974
	73.4414	0.0183971	0.117671	0.00653289
	71.5661	0.0149345	0.0969346	0.00681647
	67.151	0.014959	0.076824	0.00551692
	47.3404	0.0109941	0.0734531	0.0042472
	74.8715	0.0126772	0.107005	0.00480179
	69.6852	0.0190814	0.0610687	0.00832928
	36.7338	0.0120676	0.00938169	0.004358
	66.1923	0.0181647	0.198472	0.00724599
	57.5927	0.0116821	0.113997	0.00441643
	45.1544	0.0143896	0.00922234	0.00529815
	79.3761	0.0139968	0.0666274	0.0049134
	29.437	0.0121691	0.00920255	0.00484308
	36.0634	0.0138919	0.00958767	0.00451345
	37.4684	0.0116145	0.00927457	0.00387085
	40.6997	0.0119249	0.0481682	0.00475528
	39.1644	0.0106079	0.0161462	0.00343155
	21.1863	0.0135376	0.00956687	0.00487476
	15.6729	0.0134647	0.00953724	0.00390897
	38.3428	0.0141486	0.00929053	0.00363823
	59.0278	0.0134952	0.43241	0.00767023
	39.7356	0.0117076	0.00938732	0.00525415
	37.3778	0.0191681	0.00998674	0.00790123
	84.3701	0.015221	0.303297	0.00506614
	42.7762	0.0120293	0.00981314	0.00278545
	43.092	0.0105981	0.0110407	0.00368935
	83.759	0.0172628	0.125011	0.00695678
	65.9813	0.0155177	0.224228	0.00583092
	53.8872	0.0133616	0.29186	0.0047669
	44.7507	0.0136227	0.0111136	0.0039102
	41.7125	0.013348	0.00986337	0.00207204
	88.4004	0.0160524	0.0104826	0.0114456
	74.7181	0.0175477	0.290434	0.00544878
	67.6498	0.0138117	0.276269	0.00478463
	80.6298	0.0158346	0.226371	0.00593081
	78.1125	0.0179569	0.267952	0.0064951
	44.0417	0.0123574	0.0112229	0.00420383
	46.5278	0.0114969	0.0106744	0.0032673
	83.2625	0.0196931	0.010113	0.0102909
	36.8822	0.0130004	0.0106625	0.0029269
	36.2002	0.0150458	0.0104535	0.00379043
	46.0754	0.0119428	0.0103402	0.00328349
	43.3471	0.0140191	0.0106401	0.00479819
	60.936	0.0182881	0.246264	0.00662345
	71.2745	0.0194846	0.31893	0.00703274
	82.1364	0.0181838	0.010159	0.0121997
	43.0094	0.0152354	0.0860043	0.00500641
	44.635	0.0137635	0.0102669	0.00331975
	43.7325	0.0154915	0.068751	0.00449015
[truncated: 4,100 more rows]

## Sheet: Extended Fig.1c
Extended Fig.1c	Left	DAPI IFI	EdU MFI	Nuclear cGAS MFI		Right	Nuclear cGAS-GFP MFI
		121.009	0.0135805	0.0042144			G1	S	G2	M
		89.5758	0.0656582	0.0224683			0.0239186	0.00350872	0.0023457	0.0899834
		114.806	0.0283188	0.020413			0.028603	0.00187657	0.00505166	0.009528
		41.3525	0.0624418	0.0421428			0.0376314	0.0120165	0.00351739	0.0942866
		55.9873	0.120624	0.00815222			0.0208023	0.0123114	0.00976194	0.0898707
		60.0842	0.0807606	0.0125375			0.0149008	0.0103977	0.00202112	0.0462906
		41.3714	0.0403064	0.0293831			0.0214524	0.00137623	0.0119326	0.0572107
		55.5523	0.154179	0.014611			0.0128945	0.010101	0.0124227	0.12601
		39.4961	0.0117474	0.00285804			0.0103027	0.00804668	0.00159847	0.118214
		84.9309	0.0528002	0.0149228			0.0114863	0.00938748	0.00181216	0.103898
		41.6969	0.0418098	0.0298319			0.00825549	0.00724053	0.00073809	0.0153347
		62.2638	0.0814533	0.0153698			0.00678659	0.00334575	0.0128093	0.0153128
		73.6706	0.171687	0.020647			0.00628436	0.0119814	0.00454412	0.0281517
		93.7074	0.0116801	0.0113735			0.00236317	0.0084819	0.00215973	0.0316852
		58.7817	0.16904	0.0226601			0.038611	0.00959837	1.0112e-05	0.00521949
		111.992	0.021974	0.0172013			0.0104591	0.00255984	0.00312206	0.00238714
		54.9729	0.0200798	0.0174805			0.00286017	0.00721527	0.00524467	0.00544063
		113.388	0.0230337	0.01817			0.00307361	0.00318939	0.00164827	0.01835
		54.2763	0.153699	0.0169957			0.00549797	0.00337512	0.0266996	0.00658652
		97.926	0.0656513	0.00991831			0.00526657	0.0026897	0.00048894	0.00656187
		37.5223	0.0567521	0.0332357			0.0209443	0.00339189	0.00269242	0.0224256
		235.591	0.0119929	0.00521368			0.0175348	0.00399939	0.00656046	0.0110921
		117.282	0.0541034	0.00566033			0.0077761	0.0110047	0.0118509	0.0103815
		49.3067	0.0410894	0.0209852			0.0019051	0.035873	0.0156884	0.144404
		107.912	0.0792949	0.0126414			0.0123141	0.00732996	-1.914e-05	0.160731
		69.728	0.0730471	0.00937576			0.0116406	0.00384945	-0.0007299	0.0259296
		38.8564	0.0357236	0.0305851			0.0105396	0.00408989	0.0109243	0.039815
		164.164	0.0714403	0.0211211			0.00642996	0.00486346	0.00841797	0.0682334
		230.708	0.0241283	0.00793155			0.00245356	0.0194998	0.00067492	0.00684067
		60.1558	0.0136201	0.0152943			0.00397365	0.0328511	0.00676487	0.136919
		102.964	0.0402118	0.0101225			0.00735429	0.0142427	0.0012464	0.00372064
		121.502	0.0130112	0.0129286			0.00214101	0.00444376	-0.0007592	0.0349265
		129.575	0.225432	0.018191			0.00842761	0.0155754	0.00956427	0.00758073
		597.594	0.15985	0.0124092			0.00248137	0.0078667	0.00539276	0.0180366
		85.1369	0.0113425	0.0116565			0.00198901	0.0237183	0.00084765	0.00101202
		70.3969	0.0958445	0.0115118			0.0415988	0.00753541	0.00259153	0.016533
		111.973	0.0823525	0.0193348			0.00853111	0.0166337	0.00033459	0.0539797
		241.799	0.0618606	0.00884217			0.00448974	0.00819198	0.00034111	0.00244353
		95.3741	0.0101544	0.0102811			0.0291284	-0.0002006	0.00188773	0.0986088
		50.4114	0.0106136	0.0146016			0.0268495	0.0144292	0.00475491	0.0150241
		17.1776	0.142552	0.0161393			0.00099497	0.00382959	0.0021511
		50.0648	0.0901169	0.0169543			0.00139957	0.0378059	0.00021064
		39.2686	0.0695137	0.010061			0.0115025	0.0144537	0.00143561
		50.5913	0.0289403	0.0203018			0.0152547	0.0338986	0.00040968
		70.2825	0.127033	0.0153641			0.0429354	0.431449	0.016682
		49.4793	0.0125416	0.00701725			-4.213e-05	0.00187233	0.00046587
		48.8208	0.0352434	0.0192786			0.0406601	-0.0001406	0.00744542
		90.7921	0.155224	0.00513464			0.00786789	0.00657823	0.00527873
		64.8827	0.0111984	0.015537			0.00751801	0.0165524	0.00066858
		66.1576	0.0109637	0.00914517			0.00515937	0.00702554	7.8799e-05
		75.2217	0.241236	0.0172973			0.00533727	0.00947908	0.00317371
		116.36	0.0406743	0.00772733			0.0322707	0.00374335	0.00120186
		105.99	0.0416058	0.0125838			0.00988492	0.0108103	0.0006977
		88.3752	0.233232	0.0186645			0.00082117	0.00135844	0.00059594
		48.4464	0.041162	0.020638			0.0242528	0.00878036	-0.0002315
		101.336	0.217244	0.00789795			0.0006211	0.00467343	0.0195394
		51.2663	0.0359559	0.0175374			0.0064887	0.0185519	0.00456693
		47.3238	0.0572543	0.022127			0.0123064	0.0139988	0.00113836
		70.4134	0.152039	0.0173281			0.0619125	0.0444617	0.00062326
		97.1628	0.119466	0.0115085			0.0147832	0.00270371	0.00958192
		85.0137	0.127199	0.0150517			0.0630558	0.00427663	0.0106165
		49.8947	0.0465429	0.0174376			0.0140657	0.0458006	0.00646987
		246.878	0.0116581	0.00511961			0.0179091	0.0118727	0.00172695
		67.1819	0.0719383	0.0153886			0.00927339	0.00115139	0.0193422
		57.1483	0.0228928	0.0148434			0.0117465	0.0132289	0.00062201
		118.972	0.0140898	0.00527058			0.00067249	0.00224689	0.00628548
		98.4789	0.0121071	0.00825112			0.00223267	0.053981	0.00516273
		54.5115	0.0242557	0.0148026			0.00446861	0.00204399	0.00331991
		76.4113	0.155749	0.0189302			0.00304974	0.00863722	0.00726181
		60.5263	0.0381525	0.0193872			0.00625615	0.00238423	0.0128585
		128.715	0.0137294	0.0153954			0.0242756	0.00933674	0.0078735
		54.1933	0.0348846	0.0211218			0.00135815	0.0580002	-0.0001388
		42.4159	0.0116981	0.00658636			0.0125178	0.00144121	0.00384353
		77.7621	0.115846	0.0108344			0.026356	0.0013462	0.0196579
		105.98	0.057077	0.00586623			0.0126961	0.0123687	0.00327584
		51.5057	0.0285669	0.0187014			0.00161603	0.0213878	0.0015174
		47.9361	0.050969	0.0215972			0.00116181	0.0152347	0.00348688
		59.4824	0.133422	0.0139039			0.0186999	0.00103026	0.00093462
		32.3115	0.010287	0.00795132			0.00134195	0.00925528	0.0106688
		17.7406	0.0185851	0.0156398			9.4777e-05	0.0099715	0.0106297
		84.175	0.118128	0.0127788			8.9129e-05	0.00709274	0.00139973
		62.1505	0.0715513	0.0185892			0.00212754	0.00211198	0.0085228
		49.3331	0.0132756	0.0158383			0.00528415	0.00217922	0.0129831
		91.976	0.0244115	0.0120219			0.00010211	0.00274287	0.00111785
		183.323	0.137356	0.0212119			0.00010546	0.0220464	0.0017062
		107.174	0.185158	0.0123437			0.00403564	0.00121998	-0.0006058
		56.9168	0.0715631	0.0146581			0.00185057	0.0250465	0.00240629
		98.3488	0.0109371	0.0071041			0.00490352	0.00398797	0.00047988
		89.4304	0.012192	0.0124652			0.00495261	0.0027712	0.00197502
		53.8845	0.0346634	0.0222899			0.0418553	0.0147576	0.0114439
		51.3322	0.0759599	0.0161214			0.0413316	0.0305058	0.0152186
		44.725	0.0125725	0.0222453			0.0318531	0.00017606	-8.154e-05
		68.6539	0.160026	0.010612			0.0365247	0.0160972	-0.0001222
		99.2349	0.0461887	0.00930416			0.0343128	0.0286387	0.00830252
		50.1202	0.0346329	0.0263579			0.00954191	0.00914894	0.00741889
		75.1667	0.117744	0.00813508			0.00719514	0.00437213	0.00119577
		112.175	0.0119541	0.0131013			0.0302325	0.0200378	0.00485703
		65.2544	0.0701309	0.0153493			0.034379	-1.79e-05	0.00264256
		60.23	0.083633	0.0156394			0.00976718	0.00500373	0.00076547
		109.315	0.014319	0.00986103			0.00901895	-0.0006183	0.0203309
		53.6521	0.0188903	0.0192801			0.00245799	0.0032959	0.00177627
		114.308	0.0129932	0.0188022			-0.0010175	0.0898165	0.00312991
		67.2211	0.0153703	0.00479317			-0.0011563	-0.0002422	0.00153131
		128.034	0.193807	0.00987889			-0.0006684	0.00125903	0.00291187
		52.1202	0.0384158	0.0170294			-0.000768	0.0221114	0.0068949
		111.273	0.0261113	0.00943756			0.0173799	0.0206656	0.0111078
		57.9222	0.0116658	0.00625164			0.024372	0.0238227	0.0042049
		86.2004	0.0119689	0.014996			0.00242258	0.0252828	0.0066984
		141.292	0.0154012	0.010287			0.00623234	0.00160108	0.00133795
		80.8936	0.335628	0.0245639			0.00876576	0.0581812	0.00045393
		79.2149	0.367383	0.0148992			0.0189697	0.00195843	0.00454257
		130.442	0.0114456	0.0172149			0.00336631	0.0054993	-0.0002033
		96.2326	0.0107247	0.0143373			0.009727	0.0138571	0.00388245
		83.6648	0.067896	0.00699295			0.0111581	0.00163077	0.00102205
		43.8425	0.0114513	0.0128208			0.0184604	0.0155939	0.00175619
		42.2782	0.0126089	0.0344718			0.00666524	0.00916657	0.00533235
		77.9878	0.0354626	0.0123947			0.00597201	0.00885882	0.00225739
		79.9135	0.13819	0.00763021			0.00659911	0.00507814	0.00248145
		151.17	0.0106477	0.00986986			0.00694062	0.00416002	0.006086
		106.396	0.24192	0.00674612			0.0219929	0.00407385	0.00156615
		54.0361	0.0135831	0.00859701			0.0126169	0.0460827	0.00607955
		41.6467	0.0202943	0.0158616			0.019983	0.00804942	0.24181
		92.5871	0.0110315	0.00623897			0.0469122	0.0641117	0.00518132
		106.264	0.0641696	0.00750624			0.0101273	0.00256638	0.00616154
		111.651	0.100527	0.00870805			0.0468296	0.001462	0.00103742
		319.374	0.244886	0.00746351			0.00209889	0.00236285	0.00123933
		119.128	0.161882	0.0151733			0.010354	0.00337608	0.00556449
		131.26	0.0198434	0.00370512			0.0100214	0.00590537	0.0144747
		103.51	0.0217506	0.00775047			0.0317227	0.0322057	0.0227871
		77.4359	0.0927402	0.00927236			0.0126887	0.00274855	0.00921777
		45.487	0.0115104	0.0136144			0.0309396	0.00881726	0.00223907
		41.3973	0.0291909	0.017592			0.0745912	0.0012842	0.00722775
		110.689	0.0889083	0.00817613			0.0990042	0.00407011	0.00077823
		90.7791	0.235986	0.0259469			0.0126949	0.0117117	0.00589964
		51.2569	0.0318693	0.0158053			0.0128384	0.00763055	0.0104529
		415.321	0.0132997	0.00978655			0.00889894	0.00229679	0.00288123
		119.527	0.075398	0.0140342			0.0124432	0.00634017	0.00610712
		115.044	0.0143393	0.00840546			0.0338317	0.0149792	0.0093671
		55.0441	0.0226044	0.0181576			0.0185253	0.033513	0.00415889
		90.2223	0.076297	0.00839683			0.0257368	0.027387	0.0223407
		105.058	0.0447465	0.00632561			0.0284853	0.0332724	0.00439358
		136.266	0.0364949	0.00836067			0.0131541	0.00671944	0.00126942
		58.5519	0.0767807	0.0144634			0.0125303	0.0364173	0.00313703
		50.6617	0.0305275	0.0267661			0.0299734	0.0183669	0.00102977
		123.069	0.0121156	0.0164228			0.00466735	0.00879326	0.00061063
		82.1418	0.206698	0.012332			0.00517611	0.0421241	0.00067604
		40.4832	0.0102096	0.0159835			0.0332692	0.036355	0.0174399
		60.8141	0.0166512	0.0156338			0.0192365	0.0419884	0.00116436
		99.5149	0.189632	0.0133707			0.0141494	0.00514432	0.00151127
		122.09	0.0137357	0.00883676			-0.000398	0.00349221	0.00105776
		93.9896	0.120157	0.00668353			0.00917894	0.00612025	0.00256143
		46.884	0.0114027	0.0206819			0.00810392	0.00246701	0.00110129
		43.9426	0.0112377	0.0159504			0.00110721	0.0182663	0.00197576
		62.1707	0.146527	0.0185167			0.00561238	0.00620429	0.0161688
		74.4507	0.0673745	0.0100436			0.00632464	0.0184761	0.010586
		123.074	0.0504744	0.00602939			0.00524982	0.0163637	0.00058784
		99.2312	0.0583807	0.00618818			0.0022883	0.00603102	0.00432858
		48.5842	0.0220279	0.016101			0.0215045	0.00924586	0.0120836
		110.793	0.190327	0.00791462			-0.0007051	0.00599014	0.00155832
		95.7297	0.0314061	0.00832347			0.00283315	0.00734727	0.0302435
		119.839	0.119762	0.00751834			0.00278064	0.0107686	0.00672835
		96.3162	0.334312	0.0204904			0.0328766	0.00383626	0.011055
		61.8797	0.0121528	0.0146659			-0.0008033	0.0027167	0.0116855
		112.988	0.105445	0.00401012			0.0221089	0.00416837	0.00285172
		89.7223	0.0480069	0.00740559			0.0379829	0.0157076	0.00500262
		103.081	0.0448678	0.00825131			0.00635331	0.00241874	0.00652495
		128.001	0.0123655	0.00891679			0.00176438	0.00699053	0.00043472
		55.3588	0.121752	0.0154762			0.00460553	0.0154925	0.00344375
		69.9236	0.119547	0.00875983			0.0460936	0.00272277	0.00314297
		80.7748	0.0206352	0.0108699			0.00517836	0.00235739	0.00845025
		139.262	0.0130119	0.007159			0.00433985	0.0427193	0.00471604
		96.9428	0.165236	0.0065274			0.00286127	0.0503096	0.00276492
		99.578	0.024079	0.00777263			0.0417065	0.00604203	0.00191056
		61.7066	0.0131996	0.0211307			0.00282726	0.00210025	0.00309861
		62.2288	0.0543866	0.00675969			0.0360183	0.00030929	0.00069917
		88.8517	0.350923	0.0122875			0.0447514	0.00271557	0.00922078
		90.7532	0.0847488	0.00938883			0.00879296	0.00184427	0.00470754
		90.457	0.0103003	0.00776578			0.0526137	0.00015616	0.0209818
		448.79	0.0139808	0.0103736			0.00804189	0.00322055	0.00136741
		75.9808	0.119599	0.0110902			2.6149e-05	0.00449216	0.0262529
		88.9461	0.0115287	0.00615628			0.0465574	0.0020334	0.00291964
		31.0754	0.0138959	0.00812249			0.0459494	0.0134303	0.00223298
		58.7213	0.0154946	0.00829297			0.0463311	0.00101413	0.00721017
		116.509	0.104576	0.00932963			0.0187695	0.0127798	0.0136918
		112.96	0.0848078	0.0119227			0.0127916	0.00681388	0.00120294
		57.1599	0.0133595	0.0847019			0.0101738	0.0171019	0.00508429
		96.3989	0.0393365	0.0128615			0.019344	0.00740369	0.00215903
		46.077	0.0103512	0.0114159			0.0404228	0.0268047	0.00497846
		101.418	0.127191	0.00640333			0.0327169	0.00016561	0.00619231
		128.16	0.0624896	0.0114028			0.0140778	0.00061488	0.0153691
		90.3285	0.0533374	0.00877554			0.0317255	0.00390422	0.00172238
		44.3546	0.0588521	0.00894263			0.0117982	0.0256132	0.00358261
		41.6206	0.0183705	0.0141551			0.00032496	0.00369274	0.0179286
		109.108	0.0904753	0.00944534			0.0126913	0.00273311	0.00416034
		105.083	0.101238	0.00587294			0.0110624	0.00198041	0.00231116
		86.883	0.0824874	0.00942637			0.00045211	0.00033891	0.00052719
		46.8571	0.0117839	0.00507757			0.103804	0.0205763	0.00233656
		108.04	0.0110457	0.0114391			0.115185	0.00158129	0.00348832
		64.6925	0.0154901	0.0156876			0.0155864	0.0149876	0.00118676
		95.1017	0.121504	0.00987055			0.016301	0.0204493	0.00217595
		60.369	0.0207567	0.0118782			0.00304795	0.00883183	0.00128798
		118.619	0.0573778	0.0046351			0.00313909	0.0217858	0.0172736
		55.7497	0.0337716	0.0139893			0.00044963	0.00040563	0.00737157
		110.4	0.0123035	0.00611142			0.0220567	0.0104208	0.00253214
		112.344	0.146205	0.0121977			0.00056687	0.00099395	0.00130657
		164.934	0.118007	0.0075107			0.0163984	0.0116401	0.00476538
		90.2285	0.0114255	0.00569877			0.00020819	0.0885062	0.00083632
		50.4993	0.0204873	0.0285287			0.00019249	0.0010927	0.0164217
		123.033	0.04625	0.00734233			0.0136983	0.0384375	0.0138286
		94.2758	0.118306	0.014197			0.0151389	0.00068183	0.00043923
		127.724	0.0112659	0.00757026			0.00050022	0.0399735	0.00072101
		120.393	0.0151878	0.00628577			0.00957734	0.0111908	0.00634929
		64.1976	0.11177	0.0116341			0.0240314	0.00909017	0.0163615
		122.403	0.0256821	0.00624885			0.0105719	0.00787248	0.00465994
		94.9993	0.0124886	0.00825271			0.022448	0.0847144	0.00374941
		105.647	0.291256	0.00692278			0.0426517	0.107047	0.0532942
		50.2772	0.0374236	0.0145705			0.0156368	0.0275696	0.00314682
		102.815	0.0178177	0.00474125			0.0269604	0.0588268	0.0199082
		114.543	0.0212884	0.0121267			0.00755943	0.0486959	0.00076867
		181.926	0.0163451	0.0190599			0.00105278	0.0444648	0.014837
		123.657	0.0465151	0.00688554			0.06666	0.00118717	0.0197839
		60.7842	0.0159403	0.0142894			0.00993862	0.00087191	0.00655904
		56.0621	0.0119426	0.0172373			0.0649267	0.00575966	0.00119375
		87.9428	0.182472	0.00733407			0.0251377	0.0617991	0.0234178
		65.6992	0.0114517	0.0149189			0.00186978	0.00254878	0.00467047
		82.4684	0.156454	0.00718578			0.0177516	0.00660769	0.00479772
		116.616	0.0120613	0.00812284			0.0242844	0.016018	0.00075347
		92.9816	0.18703	0.0125629			0.0168204	0.0329891	0.00450432
		50.1934	0.0203744	0.026573			0.0118564	0.00177403	0.00219877
		155.251	0.0782715	0.0164196			0.0118548	0.0174815	0.00132933
		103.761	0.019835	0.00544141			0.00568299	0.00243635	0.00313522
		131.36	0.0125938	0.00825845			0.00649359	0.0490391	-4.871e-05
		88.4773	0.0209	0.00808202			0.00038163	0.0210352	0.00416827
		77.8614	0.307632	0.0068569			0.0244418	0.0231292
		86.672	0.142615	0.00820335			0.00139154	0.0264847
		105.523	0.0114119	0.0055449			0.00680952	0.00120686
		78.9978	0.188432	0.00834292			0.0135163	0.00093493
		107.302	0.0786481	0.0166944			0.0142828	0.00214613
		268.79	0.01288	0.0208864			0.0139781	0.0044693
		51.4303	0.0153676	0.00782724			0.0264984	0.00089974
		129.218	0.102621	0.00633722			0.00840978	0.00275939
		95.9679	0.0351146	0.00669711			0.0264271	0.00307313
		108.694	0.0111792	0.00928281			0.00611376	0.013195
		65.0504	0.0122379	0.00922402			0.00764221	0.00269844
		81.5556	0.0105626	0.00749572			0.0251302	0.00398472
		91.6027	0.0947327	0.00667739			0.0216072	0.0110263
		122.683	0.290764	0.00606779			0.00116351	0.00474039
		89.7954	0.0846958	0.0120355			0.0158371	0.00941722
		55.3248	0.0136162	0.0112734			0.0206733	0.00477669
		52.0318	0.0227777	0.0161815			0.0211591	0.0054787
		117.777	0.0245117	0.00687482			0.0123281	0.00481636
		121.286	0.0350212	0.0043861			0.00069957	0.0108899
		71.0671	0.108118	0.0117021			0.00911021	0.0295885
		92.7127	0.0976941	0.010803			0.00609777	0.00388515
		98.0134	0.170885	0.0140174			-0.0001486	0.00452902
		45.8026	0.0104278	0.018212			-0.000177	-0.0001622
		73.6857	0.0118367	0.0041988			0.00098947	0.00311752
		74.0679	0.289477	0.0111667			0.00279079	0.00135435
		91.9793	0.170522	0.0104045			0.00273635	0.00642521
		104.264	0.0628292	0.0106987			0.00812722	0.00542019
		84.476	0.115618	0.0100426			0.0133622	0.00353708
		112.166	0.0554698	0.00703291			0.0182329	0.027293
		113.194	0.0132759	0.00542864			0.0158351	0.0283361
		60.5018	0.0113911	0.0124118			0.0200376	0.0297162
		62.1179	0.0418847	0.0169204			0.0439638	0.00014429
		121.014	0.172338	0.00856621			0.0365152	0.00859373
		63.5286	0.064999	0.00805358			0.0247621	0.00188962
		58.0501	0.0133122	0.0292254			0.00469807	0.00469158
		60.0505	0.084307	0.0136241			0.022491	0.00183824
		83.9649	0.098171	0.0107408			0.00749172	0.00463786
		111.185	0.0139309	0.00544893			0.0267348	0.0406955
		95.5239	0.233114	0.0118899			0.0115632	0.00495717
		79.6363	0.0151361	0.0113065			0.00350175	0.00431558
		119.14	0.0164327	0.0107623			0.0184834	0.00529144
		67.1041	0.0806453	0.0116103			0.00349672	0.00868416
		109.011	0.197421	0.0135023			0.00961888	0.00177941
		96.2312	0.255547	0.00891494			0.0476115	0.00223811
		44.8978	0.0104457	0.0178372			0.0241787	0.00218334
		121.432	0.011651	0.00867281			0.0260495	0.0024212
		109.731	0.0363822	0.0135048			0.00150393	0.0140536
		49.9046	0.0159967	0.0159117			0.0501475	0.0033735
		117.212	0.15289	0.00630002			0.00118748	0.00080954
		126.991	0.01382	0.00914526			0.00091468	0.00162668
		118.172	0.301595	0.0161577			0.0121891	-0.0001436
		158.656	0.0353194	0.019877			0.00872605	0.00485564
		113.89	0.012215	0.0112653			0.00047658	0.0189855
		136.875	0.0520921	0.00964883			0.0116501	0.00240319
		136.106	0.147922	0.00794427			0.00110488	0.0117951
		102.109	0.115766	0.00585381			0.00092725	0.00436267
		107.461	0.011891	0.0111414			0.00027961	0.00909992
		87.159	0.119435	0.00742085			0.0364887	0.0386378
		126.783	0.166163	0.0119152			0.00307254	0.00578644
		111.023	0.423561	0.0106434			0.0140571	0.00053424
		136.431	0.0123982	0.00741356			0.0221976	0.00884017
		54.3743	0.041768	0.00708527			0.0226352	0.00547937
		78.7531	0.198356	0.0105248			0.0136956	0.00306816
		64.1461	0.0142021	0.00447015			0.0135095	0.0178106
		113.88	0.0607085	0.0061739			0.0230071	0.00055231
		86.6736	0.0103759	0.00604642			0.02565	0.00677765
		104.604	0.383836	0.0176214			0.0546269	0.0163949
		75.9475	0.138515	0.00514245			0.0153355	0.0240157
		78.4243	0.0600055	0.0118188			0.0433817	0.0115872
		31.006	0.0459243	0.0103514			0.0160454	0.0038934
		88.8426	0.0104679	0.00630966			0.0151182	0.0211887
		87.6306	0.0293204	0.00936639			0.00178762	0.022747
		71.2275	0.0150162	0.00807936			0.0439963	0.00672232
		62.6481	0.0967395	0.00718095			0.00166808	0.011803
		51.985	0.0176106	0.0244634			0.0218228	0.00549718
		86.3594	0.36556	0.00938322			0.0459523	0.0014822
		103.801	0.0357662	0.00436883			0.0239222	0.00788839
		136.967	0.0137409	0.00665804			0.0115077	0.00194921
		36.5463	0.0160895	0.00836041			0.0115659	0.00710336
		64.5347	0.0881776	0.00645398			0.00084661	0.00152587
		115.742	0.014408	0.00562225			0.00068239	0.00549659
		134.856	0.0247886	0.0064239			0.0245533	0.00111717
		131.045	0.0958914	0.00553565			0.0257322	0.00062032
		52.8594	0.0156256	0.00480272			0.0203905	0.00488168
		112.928	0.263305	0.0196689			0.0441565	0.00094487
		113.237	0.0207069	0.0077088			0.0191538	0.00078242
		85.0863	0.270499	0.0171858			0.00758502	0.00082282
		52.1502	0.0708755	0.0108201			0.00087315	0.0187504
		52.1301	0.0127704	0.0113555			0.0106296	0.0208804
		83.0404	0.0104743	0.00937229			0.0137202	0.00134489
		91.3679	0.057372	0.00665718			0.0101199	0.0126314
		68.0856	0.188218	0.00934085			0.0230385	0.0176278
		95.5871	0.13624	0.012216			0.00419423	0.00190159
		91.5702	0.0105906	0.0042413			0.00378992	0.00114182
		113.799	0.0156909	0.00834153			0.0036792	0.0155341
		105.785	0.041054	0.00691867			0.00309963	0.0027194
		111.512	0.0772041	0.0165995			0.00058632	0.00161576
		103.259	0.0110875	0.00580154			0.00867998	0.0141981
		127.543	0.124941	0.0117892			0.00077927	0.00166996
		76.4854	0.161303	0.0118507			0.00053965	0.0122733
		61.44	0.0119762	0.0230538			0.00052619	0.0112814
		45.2201	0.0163623	0.0113056			0.00030923	0.00262503
		131.103	0.0334159	0.0110726			0.00147782	0.0119861
		73.0065	0.0454853	0.00585085			0.00095523	0.0043526
		94.8699	0.0126745	0.00667311			0.00084994	0.0142283
		105.519	0.221812	0.0055204			0.00810212	0.0080808
		63.759	0.0192865	0.0293176			0.008412	0.00786691
		98.4492	0.0538789	0.00850431			0.00505572	0.00714733
		81.9807	0.107507	0.00744245			0.00512655	0.00841043
		126.169	0.012823	0.00522608			0.00468247	0.0281051
		112.121	0.0117042	0.00436887			0.00629152	0.00549634
		124.598	0.0477932	0.0136612			0.00413299	0.0112914
		120.089	0.0128672	0.00729369			0.00407374	0.00806974
		104.383	0.0339887	0.00932106			0.0139307	0.00063128
		49.3297	0.0118672	0.00441217			0.00676035	0.00895106
		44.8487	0.010842	0.0153574			0.00841345	0.0643001
		56.7901	0.0498106	0.0174147			0.00717487	0.00745631
		65.307	0.0183481	0.00294876			0.00189535	0.024193
		57.2731	0.0630601	0.0108759			0.00577726	0.0117871
		95.48	0.0101203	0.00418732			0.0348592	0.00098927
		68.586	0.0588653	0.012515			0.00230123	0.00236914
		43.4178	0.291606	0.00938997			0.0321914	0.00666529
		121.378	0.0158275	0.00874876			0.0346484	0.0107586
		102.764	0.229927	0.0115044			0.00574852	0.00210897
		316.344	0.426436	0.0168442			0.0362919	0.00434176
		84.5919	0.034133	0.0110156			-0.0002563	0.00904664
		112.934	0.0186193	0.00571446			-0.0004793	0.0583999
		64.8755	0.0131535	0.0103285			-0.0004101	0.00630414
		162.882	0.0845354	0.0207461			0.00193008	0.00292074
		96.5503	0.063516	0.00604922			0.00161098	0.00645923
		106.762	0.0119544	0.00531122			0.00289607	0.00755304
		55.9994	0.0161709	0.0180366			0.00173357	0.00380212
		86.0284	0.263175	0.00790469			0.00163812	0.00641183
		45.3471	0.010475	0.0229247			0.00160164	0.0137658
		117.137	0.0124024	0.0123377			0.00469671	0.0035856
		113.268	0.0846375	0.00912508			0.00622855	0.0358393
		135.721	0.0152704	0.0140827			0.00588426	0.00378428
		57.9827	0.0127183	0.0127921			0.00490596	0.00522407
		107.864	0.360659	0.0163598			0.0069848	0.0179344
		121.892	0.0121628	0.0111403			0.0100341	0.00441081
		255.2	0.111844	0.00696105			0.0106981	0.0036339
		137.395	0.27969	0.0111032			0.0069375	0.00365464
		128.67	0.0122026	0.0104445			0.00420431	0.0353469
		102.517	0.0520542	0.00652146			0.0230518	0.0134893
		107.023	0.0432959	0.00487236			0.00188718	0.0279487
		94.3934	0.105297	0.0109773			0.0258209	0.00837707
		121.875	0.0143272	0.00988979			0.00615108	0.00752064
		96.2941	0.0117914	0.0047303			0.0184294	0.00854109
		44.0278	0.0287705	0.0195106			0.00500241	0.00787495
		113.246	0.126507	0.0109623			0.0044137	0.0131607
		107.763	0.0227624	0.00661054			0.00111004	0.0308429
		98.4442	0.148863	0.0093097			0.00578317	0.0129139
		85.4915	0.011508	0.00629011			0.0173245	0.0457143
		83.9543	0.129228	0.00863727			0.0398787	0.00907313
		94.2549	0.0144624	0.00828991			0.0432411	0.0229746
		64.7573	0.0144399	0.01814			0.00070892	0.0124037
		117.432	0.0145295	0.00721998			0.0090826	0.00447834
		49.0132	0.0108284	0.0127218			0.00343619	0.0445522
		106.835	0.230338	0.0107101			-0.000184	2.9091e-05
		113.62	0.0357168	0.0109885			0.039348	0.0116133
		79.6222	0.180668	0.0219526			0.00273461	0.0010294
		94.1514	0.0101452	0.0089645			0.00555935	0.0146347
		122.491	0.0419376	0.0062431			0.00067177	0.0222495
		54.8026	0.0167194	0.0323559			0.00345561	0.00026093
		65.1469	0.0126911	0.0125704			9.7055e-05	0.00281747
		43.8785	0.02615	0.0201862			0.00587274	0.0171684
		118.629	0.0110576	0.00367393			0.00997368	0.0294723
		58.2642	0.0250158	0.0202174			0.00011308	0.0230586
		110.802	0.0892858	0.00900349			0.00017699	0.00099809
		99.2933	0.0116489	0.00548463			0.0103067	0.00284327
		116.719	0.158695	0.00803547			0.00174313	0.0119744
		137.82	0.0130463	0.00980108			-0.0001616	0.00900396
		50.9491	0.0250216	0.0199256			0.0103145	0.00661192
		48.5477	0.0239971	0.0209302			0.00142915	0.00718282
		108.796	0.0730925	0.00936812			0.0117671	0.00940597
		29.3743	0.0103532	0.00691426			0.0397525	0.00047754
		60.3136	0.0185682	0.0146088			0.00125875	0.00582396
		102.155	0.175178	0.0111905			0.0357088	0.00775982
		95.7309	0.0104626	0.00519467			0.0076772	0.0054922
		92.0379	0.12779	0.0124722			0.00765997	0.00239099
		86.398	0.0191269	0.00567176			0.0217152	0.00111636
		44.1315	0.0105574	0.0258591			0.0120253	0.00981591
		112.866	0.0496793	0.00942639			0.00244418	0.0086144
		107.734	0.246062	0.00952193			0.0169363	0.00970816
		115.658	0.0118736	0.00589114			0.0019202	0.00847622
		75.6861	0.144862	0.0129331			0.00821387	0.00069867
		102.373	0.0111098	0.00360745			0.023369	0.00547177
		131.591	0.107868	0.007696			0.0518154	0.00073663
		120.551	0.0503376	0.01374			0.0180574	0.0365756
		74.132	0.186904	0.013034			0.00190939	0.00876837
		95.6435	0.142123	0.0139925			0.00826281	0.004555
		51.2565	0.0348198	0.0203086			0.0556744	0.00109634
		92.0893	0.118772	0.00900556			0.0100368	0.00246798
		48.2468	0.0861853	0.0145317			0.00982022	0.00975171
		114.121	0.0120567	0.0108358			0.0130907	0.0206037
		100.488	0.0140967	0.0133093			0.00727225	0.00480592
		85.8044	0.0100419	0.00613769			0.00847639	0.00735633
		113.112	0.0155021	0.0060615			0.0104152	0.00327966
		50.275	0.0109564	0.0153175			-7.73e-05	0.0122191
		76.912	0.432374	0.0152365			0.0190957	0.00858022
		108.957	0.181828	0.00922286			-8.587e-05	0.00694438
		60.0952	0.0301279	0.0166893			0.0234085	0.0031528
		163.407	0.0145134	0.0292916			0.0203364	0.00198607
		94.1533	0.0339028	0.0113267			0.0293254	0.00750976
		66.2484	0.0170272	0.0190151			0.00187099	0.020889
		94.0604	0.0116805	0.00639835			-0.0002334	0.00290125
		110.49	0.155901	0.00750124			0.029224	0.00675566
		95.7685	0.0454017	0.00849777			0.00029901	0.00565837
		110.254	0.0973352	0.0126897			0.00198222	0.0371859
		48.77	0.0147027	0.0206117			0.0251799	0.0339185
		72.6591	0.178314	0.00921695			0.00051463	0.00229455
		53.3192	0.0166753	0.0322023			0.0146658	0.00081147
		102.191	0.0789857	0.00712864			0.0246589	0.0086852
		99.3292	0.378924	0.0131144			0.0204447	0.00162278
		122.502	0.156366	0.00527099			0.0173728	0.0479928
		80.0563	0.101228	0.00966714			0.025078	0.0355762
		70.5117	0.153265	0.00736244			0.0231336	0.00107919
		110.985	0.0142125	0.00581952			0.00073787	0.00078662
		58.9111	0.254238	0.0123923			0.00109419	0.00886494
		101.82	0.084432	0.00685129			0.00366833	0.00499126
		104.752	0.200543	0.0122305			0.00170121	0.0239789
		124.177	0.0534469	0.00773352			0.00163538	0.0024794
		126.576	0.426363	0.0151609			0.00838503	0.00079286
		107.664	0.0462352	0.0123227			0.00609093	0.00646216
		87.1432	0.196962	0.0148254			0.00778797	0.0032191
		114.802	0.0359423	0.0140343			0.0574148	0.0200256
		58.5981	0.112659	0.0121826			0.0213389	0.024862
		96.2571	0.0106057	0.0173206			0.00890284	0.0303455
		111.204	0.0116627	0.00866918			0.0591551	0.0006048
		54.9599	0.246094	0.010877			-0.0005547	0.00904231
		90.886	0.0111879	0.00947512			0.00293004	0.0247868
		56.0202	0.0152289	0.0382567			0.00697018	0.0434281
		109.668	0.0136892	0.00776781			-0.0005019	0.0533583
		103.802	0.131835	0.00394321			0.0419211	0.00888661
		94.672	0.012825	0.00777971			0.00823637	0.00484583
		98.3233	0.0161493	0.00613856			0.00834706	0.0458465
		126.556	0.0115837	0.00456888			0.250312	0.018978
		61.8302	0.159023	0.0160475			0.00679978	0.0046304
		56.077	0.0126277	0.00768923			0.0110394	0.011927
		64.1668	0.014635	0.0113996			0.0449838	0.0292169
		67.9205	0.334905	0.00722536			0.00876308	0.004777
		96.6784	0.0718779	0.0122759			0.175783	0.00432126
		103.598	0.160815	0.0092025			0.00602579	0.018352
		102.867	0.0123964	0.00912649			0.00377809	0.029077
		115.945	0.148097	0.00647738			0.00388111	0.0162991
		109.718	0.0121566	0.00688271			-0.0004037	0.0402662
		87.0555	0.0122963	0.00586664			0.00372257	0.00150631
		109.322	0.0337723	0.0124225			0.00188068	0.00258218
		56.0967	0.0559817	0.00458997			0.00338086	0.00188163
		138.096	0.0633132	0.00763068			0.00275092	0.013518
		56.9897	0.0212896	0.0138511			0.0148603	0.00279787
		127.202	0.0494714	0.00729601			-0.0003254	0.0299368
		72.8619	0.188473	0.0105587			0.00217779	0.00261938
		54.4009	0.236264	0.0119578			0.00196543	0.0110434
		100.658	0.0122249	0.00497517			0.0599521	0.0520056
		43.4183	0.0103449	0.0215192			0.012029	0.0116364
		52.0746	0.0128642	0.0043227			0.0118158	0.0023707
		60.2961	0.0131386	0.0232494			0.0168837	0.0014398
		98.0805	0.0109114	0.0054809			0.0179104	0.0386876
		91.0195	0.0606345	0.00817512			0.00488455	0.00402136
		97.0739	0.0613702	0.00652661			0.0390461	0.00584849
		114.568	0.160598	0.0111013			0.00083858	0.00775377
		65.7889	0.2139	0.0117969			0.0133011	0.0103921
		49.4271	0.0910781	0.0201027			0.00075025	0.0135557
		94.5277	0.107675	0.00750307			0.0007129	0.0125697
		108.005	0.042793	0.00748174			0.00506523	0.0039002
		30.1912	0.0235914	0.0128896			0.0154857	0.00204207
		104.136	0.0116425	0.00408492			0.00381998	0.00037224
		116.877	0.135392	0.00458521			0.0467796	0.00492761
		104.271	0.012104	0.00717945			0.0171553	0.016826
		118.133	0.0195693	0.00591262			0.00156904	0.00074268
		121.377	0.011206	0.00457373			0.00126766	0.00712059
		111.849	0.190586	0.00501073			0.0202785	0.00651927
		112.761	0.230255	0.0100248			0.0201513	0.0052758
		59.3395	0.0132285	0.0031543			0.00068828	0.00971999
		140.062	0.0159278	0.00710935			0.00050702	0.00919548
		124.809	0.114711	0.0114423			0.00030425	0.00267887
		90.0425	0.0117486	0.0076394			0.0391828	0.00946736
		125.367	0.120506	0.0105112			0.0388383	0.0067971
		122.466	0.0761274	0.011515			0.00040764	0.00609471
		62.1788	0.0126283	0.0226867			0.0254134	0.0170569
		132.179	0.0489817	0.00912813			0.0146661	0.0161501
		63.4103	0.0164948	0.00429246			0.00347538	0.00212467
		96.403	0.0235016	0.00767383			0.00276751	0.0116367
		116.113	0.0205227	0.00365707			0.0031765	0.0073116
		85.0146	0.13588	0.00683269			0.0327485	0.00251532
		52.8909	0.0198761	0.0189426			0.00039555	0.00464069
		89.5981	0.276818	0.00872516			0.0003543	0.00150572
		82.9789	0.010698	0.0119069			0.0490323	0.00670062
		93.9311	0.0121825	0.0102008			0.0488981	0.00464984
		110.063	0.0107751	0.00542925			0.0964668	0.00439654
		123.412	0.311186	0.0103009			0.00996388	0.0109837
		46.1001	0.0287466	0.015064			0.0132714	0.00954478
		145.563	0.0377291	0.00797827			0.00898926	0.0116717
		110.921	0.138663	0.00249644			0.0138088	0.00425087
		48.1467	0.0449353	0.0104761			0.00969998	0.00526029
		116.203	0.0737425	0.00869345			0.0160187	0.00142405
		102.175	0.201075	0.0161352			0.0105242	0.0113527
		106.916	0.0835761	0.00840008			0.0117107	0.00258493
		73.6047	0.191332	0.0125975			0.00045093	0.00418166
		71.2378	0.140912	0.012007			0.00263753	0.0134485
		51.2203	0.0264682	0.0136794			0.00306435	0.00463986
		116.966	0.26888	0.0165512			0.00471468	0.00562301
		38.7511	0.0135487	0.0100777			0.00502924	0.0100999
		90.4966	0.0124808	0.00635238			0.0121722	0.00242002
		90.9775	0.0992098	0.0105366			0.013724	0.00281611
		66.2773	0.166407	0.0160771			0.0009993	0.00334677
		81.9726	0.0526727	0.00657302			0.0125544	0.00277105
		52.3796	0.0586955	0.00744			0.00118182	0.00262592
		100.753	0.179095	0.0124835			0.0153468	0.0247673
		144.446	0.0165281	0.00809351			0.0200319	0.00254846
		57.9258	0.0229109	0.0137564			0.00991642	0.00233585
		101.418	0.0218103	0.00575597			0.00261455	0.00132802
		78.9525	0.0298819	0.00778987			0.00201844	0.00147816
		99.6759	0.0101906	0.00656591			0.00251245	0.00760961
		96.1546	0.134203	0.00958045			0.00474615	0.00664726
		115.009	0.0123525	0.0105665			0.00409321	0.00282651
		90.0252	0.0273501	0.00542253			0.00187687	0.00469599
		89.3596	0.0103185	0.00698836			0.0295985	0.00567827
		97.6564	0.0966432	0.00900879			0.0270266	0.0361228
		82.8867	0.126677	0.0149654			0.00476983	0.00620757
		119.295	0.0133388	0.00541829			0.00596086	0.00807702
		110.925	0.0230596	0.00560554			0.0116573	0.00364295
		119.945	0.014949	0.0108584			0.00408781	0.0081734
		95.7795	0.142285	0.0167828			0.0118959	0.00203245
		86.7273	0.257442	0.00983598			0.00433773	0.00141548
		85.1028	0.0275083	0.00786396			0.00984639	0.00245968
		103.47	0.0104395	0.0059499			0.00729115	0.00143678
		107.892	0.0981059	0.00846395			0.00440632	0.0023838
		92.0665	0.011357	0.00731318			0.00467535	0.0072177
		58.5899	0.0986285	0.00822002			0.00450657	0.0151204
		123.686	0.169906	0.0074977			0.00523502	0.00459499
		62.378	0.0121608	0.0164402			0.0332762	0.019973
		91.4695	0.171413	0.00834098			0.0447539	0.0185844
		47.9228	0.0102818	0.0209183			0.00241667	0.0122603
		66.2282	0.146638	0.0118007			0.00659982	0.00075618
		79.7185	0.206441	0.0111692			0.0025184	0.00255474
		68.4936	0.0116924	0.0127864			5.3599e-05	0.0663024
		102.206	0.0108132	0.00481541			0.00348867	8.8955e-05
		90.2197	0.338196	0.0130474			0.00029124	0.00354437
		46.4414	0.0153496	0.00676441			0.00769672	0.00214752
		86.8006	0.107527	0.00857547			0.00226071	0.00239995
		86.9152	0.0263252	0.00646429			0.0026541	0.00154796
		40.4672	0.0154944	0.0180396			0.00257627	0.00119182
		105.807	0.208888	0.00974781			0.00287299	-0.0001426
		130.075	0.0107155	0.00470474			0.00032148	0.0141903
		113.41	0.0177561	0.00793871			0.00026863	0.0120682
		45.2829	0.0153358	0.013033			0.0149711	0.00961513
		100.896	0.0491622	0.00754811			0.0220542	0.0042342
		211.252	0.0482338	0.0110435			0.0108855	0.00366297
		110.495	0.15844	0.00574351			0.025674	0.00137484
		68.5029	0.014728	0.0209061			0.108103	0.0162847
		60.9534	0.0143417	0.00623755			0.00932435	0.00258679
		105.812	0.142441	0.00617683			0.00927722	0.00340334
		61.0795	0.0136498	0.0107536			0.101672	0.00179294
		129.759	0.0120304	0.00764229			0.0236998	0.00273099
		109.241	0.275608	0.0154791			0.0595422	0.00365424
		112.025	0.10862	0.00605605			0.0656857	0.00428322
		65.965	0.0121293	0.00412534			0.0131903	0.0234666
		59.8105	0.0109007	0.014437			0.036146	0.0009473
		106.773	0.0118895	0.00767956			0.0467004	0.00259351
		49.2501	0.0111384	0.00897871			0.0414625	0.00624918
		145.707	0.0142667	0.0481156			0.044999	0.00262725
		112.9	0.0465022	0.0116991			0.0430947	0.00973218
		65.0842	0.0118978	0.0116806			0.0503398	0.0106084
		105.427	0.165332	0.00917029			0.00913562	0.00518596
		103.326	0.298566	0.0141079			0.0122144	0.00311264
		110.408	0.0543779	0.00469792			0.0634625	0.00351203
		56.7984	0.0107871	0.0133175			0.00655137	0.00289586
		62.9634	0.251894	0.0171777			0.0154771	0.0773004
		81.0767	0.177664	0.0149218			0.00054556	0.00690448
		130.829	0.118221	0.00593022			0.00525461	0.00765768
		64.6093	0.022663	0.00980727			0.0142993	0.00561572
		85.8354	0.0242102	0.0084817			0.0128658	0.00507913
		106.941	0.118396	0.0102033			0.00683582	0.0193788
		47.4441	0.0113601	0.0124106			0.0171776	0.00870281
		83.08	0.122144	0.00797223			0.0607841	0.0121803
		114.493	0.0333506	0.00928971			0.00051396	0.00563438
		46.845	0.0103969	0.0132304			0.0659365	0.0062263
		103.414	0.0159442	0.00970555			0.0240825	0.0129455
		84.5751	0.152226	0.0120386			0.00057163	0.00719767
		58.5884	0.0258581	0.0107412			0.022597	0.0140117
		121.045	0.0925077	0.00728793			0.0374797	0.0117681
		74.7017	0.138875	0.00859401			0.00090701	0.0186472
		70.5616	0.0769937	0.00757677			0.0429926	0.0100244
		117.447	0.0329574	0.0105108			0.04604	0.00080248
		59.9764	0.0162482	0.011825			0.02305	0.00402451
		96.0679	0.0897042	0.00475737			0.0420637	0.00169782
		105.313	0.114286	0.00831781			0.0186812	0.0190473
		104.722	0.278438	0.0057983			0.0230408	0.012338
		136.673	0.0133537	0.00654366			0.0242678	0.00187927
		104.562	0.112424	0.00564697			0.0184972	0.00672854
		78.6574	0.17321	0.0132291			0.0215356	0.00098031
		57.6982	0.0113731	0.0102768			0.0133718	0.001008
		111.902	0.0545518	0.00813304			0.00923977	0.0182808
		55.8832	0.0109888	0.00915523			0.00077138	0.0646725
		85.5538	0.0115444	0.00483665			-0.0001872	0.0607488
		120.106	0.078809	0.00850455			0.00731969	0.00090783
		103.636	0.188723	0.0140537			0.00070588	0.00606727
		93.2723	0.0123895	0.0113631			0.0106274	0.00200277
		131.82	0.0279607	0.00904206			5.6308e-05	0.0237421
		80.5594	0.154001	0.00774703			0.00027148	0.00497556
		79.6082	0.25613	0.0117431			0.00014305	0.0143901
		100.088	0.217278	0.00549647			0.00422983	0.0288732
		59.3036	0.11138	0.0069542			0.0322355	0.00153867
		87.9736	0.200295	0.0113181			0.00370179	0.00262903
		129.21	0.0109146	0.00604161			0.0169104	0.0200445
		125.94	0.298465	0.00570243			0.0128256	0.00268291
		95.7163	0.160181	0.0110386			0.00884933	0.0205296
		105.537	0.10707	0.0087185			0.0114985	0.00519708
		88.1833	0.293694	0.0165977			0.0382031	0.0090926
		133.245	0.0147018	0.00575652			0.00097071	0.00484119
		113.122	0.0133418	0.00434057			0.0156649	0.0218312
		131.823	0.0544908	0.0060339			0.00084551	0.00610322
		65.2407	0.0257749	0.0277767			0.00105373	0.00591962
		43.7039	0.119189	0.0108647			0.0173815	0.00084428
		93.6323	0.0106506	0.00600274			0.0163248	0.0211303
		91.9576	0.194566	0.0133031			0.00509795	0.00085582
		69.3792	0.196189	0.0130093			0.00514827	0.00492173
		111.935	0.0884627	0.00488956			0.00739827	0.00478427
		73.413	0.127985	0.00982428			0.0048882	4.6539e-06
		105.526	0.0256369	0.0114631			0.00055479	0.00381419
		37.4136	0.0444479	0.0102711			0.00973653	0.00372462
		85.8069	0.0109594	0.00484308			0.00930299	0.00409396
		178.146	0.0232451	0.0524511			0.00072658	0.00030554
		63.5597	0.0121401	0.0250534			0.0167942	0.00078688
		102.381	0.178572	0.0125552			0.00555644	0.0256599
		101.687	0.0653852	0.00727357			0.0185663	0.000665
		118.235	0.0588447	0.00378722			0.00435868	0.0060609
		63.0899	0.0117468	0.00484092			0.00523332	0.0251123
		60.3731	0.0304753	0.0193315			0.00152706	0.00118303
		95.5656	0.111367	0.0160908			0.00854455	0.00071016
		83.8234	0.0802782	0.0106325			0.00854289	0.00897831
		116.818	0.134973	0.00522424			0.0565787	0.00065085
		111.564	0.0186996	0.00532287			0.0322464	0.0011985
		111.3	0.0123947	0.0108118			0.0114574	0.062519
		244.953	0.13562	0.00703707			0.0202084	0.0085659
		70.2148	0.0708957	0.0161748			0.124475	0.00088405
		109.702	0.108128	0.00426259			0.152305	0.0135789
		135.854	0.199165	0.00947782			0.0124262	0.00498197
		108.81	0.392101	0.0159645			0.0114812	0.00183821
		99.3587	0.314354	0.0127505			0.0107557	0.022794
		102.015	0.0121305	0.00557322			0.02626	0.0256704
		79.2425	0.208891	0.012759			0.00442346	0.00188764
		86.9349	0.0540108	0.00907276			0.00404212	0.0188496
		117.08	0.108867	0.00644696			0.0252754	0.0186662
		57.624	0.0110787	0.0179129			0.0033152	0.013276
		76.3854	0.157771	0.00998137			0.00818265	0.0146037
		51.6405	0.0111211	0.00571777			0.0424153	0.0130694
		89.0559	0.0490489	0.00698809			0.0232311	0.0201872
		29.5183	0.0464862	0.0098379			0.0204592	0.0129844
		122.787	0.0117735	0.0073622			0.00549648	0.0110183
		60.4395	0.0481108	0.0143956			0.0415342	0.00177617
		110.226	0.0456275	0.00856983			0.0264337	0.00690421
		58.4862	0.0110599	0.0142054			0.0200593	0.00425665
		88.5293	0.0102915	0.00922809			0.023127	0.0320371
		58.5416	0.0176544	0.0120584			0.0217243	0.0223014
		105.377	0.0126661	0.00704667			0.0216595	0.0120997
		102.517	0.015094	0.00563413			0.0252304	0.00293467
		46.7951	0.0123127	0.0125024			0.0517158	0.0275419
		100.351	0.0880638	0.0103424			0.0771211	0.00170536
		82.7007	0.267353	0.0125368			0.0683925	0.0127686
		56.7932	0.0150006	0.0247684			0.0514552	0.0122924
		115.708	0.156309	0.00780889			0.0261494	0.00731185
		78.3854	0.100312	0.00943796			0.0287457	0.00252877
		131.366	0.101538	0.00527251			0.0147927	0.0131351
		65.3807	0.032242	0.011162			0.0133778	0.00168468
		124.882	0.0681102	0.00721369			0.0042713	0.00273026
		128.189	0.0113403	0.00452057			0.00365793	0.028938
		113.288	0.0545328	0.00521408			0.0170033	0.00253883
		105.54	0.441793	0.0183701			0.00101984	0.00497093
		40.9724	0.0406172	0.00875578			0.0039172	0.026657
		86.7419	0.208584	0.00978444			0.00082967	0.00051308
		81.5818	0.162158	0.00677377			0.0118885	0.00896514
		98.9423	0.0161454	0.00523368			0.1317	0.00588807
		120.707	0.150043	0.00661235			0.0110867	0.00920952
		106.826	0.251724	0.0036217			0.011086	0.00931278
		114.885	0.0523645	0.00985494			0.0039466	0.00988803
		96.3792	0.0117641	0.00993286			0.0109788	0.00586259
		117.964	0.142418	0.00763884			0.00837891	0.00485178
		54.8055	0.0125986	0.013687			0.00827247	0.00535095
		58.0025	0.0612096	0.0117433			0.00091043	0.004746
		134.2	0.0155864	0.0149598			0.00488181	0.0192488
		57.7844	0.0115307	0.0127342			0.0124517	0.0127192
		60.7428	0.0175714	0.00885544			0.013876	0.00546804
		49.1981	0.0131746	0.0134187			0.00561015	0.00385495
		89.801	0.0320134	0.00810716			0.0104052	0.00441643
		89.9333	0.0899244	0.0119034			0.00582372	0.0363963
		97.4182	0.133637	0.00524692			0.00514544	0.0062354
		108.186	0.221878	0.0116066			0.0111187	0.0063693
		105.205	0.0119513	0.00496771			0.0302785	0.0068548
		82.7261	0.154779	0.00983157			0.00556188	0.00496499
		111.128	0.124489	0.00710469			0.0103602	0.0228481
		92.4173	0.242045	0.0161662			0.00633671	0.0296373
		44.3642	0.0101271	0.0162834			0.0123031	0.00642772
		53.8173	0.0297018	0.00981317			0.0149086	0.0017328
		116.664	0.0151485	0.0108835			0.0157818	0.0118213
		114.721	0.0500699	0.00479711			0.00368526	0.0183983
		106.953	0.206349	0.0142399			0.00345953	0.00990949
		123.252	0.179187	0.0101053			0.00521193	0.0250397
		33.2557	0.0124764	0.00793899			0.0560964	0.0428266
		47.6399	0.011795	0.0187482			0.05524	0.0154798
		52.2561	0.0123452	0.0102842			0.0146275	0.00280412
		61.1197	0.0123092	0.0132642			0.00327893	0.0009392
		87.0842	0.0969753	0.0117908			0.0139572	0.0171149
		71.552	0.168169	0.00941064			0.00311468	0.00574765
		55.2334	0.0108753	0.0078469			0.0149844	0.00799069
		115.813	0.146747	0.00744513			0.0785814	0.0004551
		120.853	0.116678	0.00483475			0.0778261	0.00934266
		64.9878	0.449981	0.0175382			0.00482533	0.0146318
		58.4173	0.0117623	0.00674226			0.00539833	0.0150616
		114.413	0.0521753	0.0063274			0.00868693	0.00832189
		27.3144	0.0130379	0.034491			0.00818152	0.0198364
		62.4294	0.0115688	0.0180654			0.0215262	3.1984e-05
		75.6084	0.158689	0.015395			0.028605	0.0101934
		114.255	0.048756	0.00862002			0.0258685	0.00063525
		86.0827	0.0120227	0.00907453			0.0251854	0.0222856
		96.8503	0.0167753	0.00335523			0.0314516	0.0044253
		118.735	0.1207	0.0136683			0.026553	0.00368873
		61.166	0.0130782	0.0141309			0.0307817	0.0114578
		104.135	0.0121402	0.00873147			0.0283338	0.00245782
		52.573	0.0157355	0.0252155			0.00140741	0.00270022
		128.191	0.0129892	0.0042134			0.00146201	0.0121336
		27.1433	0.0266345	0.012608			0.00354796	0.00045958
		105.171	0.0194602	0.00701979			0.00194132	0.0103409
		85.9349	0.173233	0.011889			0.00323815	0.0172537
		107.96	0.106711	0.0109564			0.00198775	0.0219974
		63.3827	0.0122504	0.0120057			0.0121951	0.0031049
		63.0094	0.0507596	0.00422928			0.0137465	0.00109214
		109.855	0.0963244	0.00702239			0.0151254	0.0152345
		122.772	0.189809	0.00571535			0.00046202	0.00969947
		107.522	0.147748	0.00544824			0.00848803	0.0521564
		74.2447	0.436111	0.0185819			0.0110946	0.0909687
		88.9964	0.113462	0.0174215			0.00209681	0.12299
		161.363	0.192687	0.00712399			0.00064015	0.00190885
		72.9437	0.317437	0.0187061			0.0104006	0.00922912
		63.4753	0.109055	0.013179			0.0511364	0.0538951
		86.366	0.263007	0.0172176			0.0125859	0.0008221
		65.6159	0.0666571	0.00941175			0.0517829	0.00849932
		71.2921	0.263594	0.00896891			0.0700048	0.00040556
		58.73	0.0108114	0.0145019			0.0979114	0.0048267
		53.6296	0.0113219	0.020269			0.0228438	0.00030448
		137.149	0.0670559	0.0134811			0.00118765	0.0269181
		78.4677	0.0905918	0.00940608			0.00046157	0.0264163
		93.2554	0.0111749	0.00558243			0.021995	0.00096179
		136.704	0.0714089	0.00893868			0.00044907	0.00083807
		65.6669	0.0114534	0.00777878			0.0453797	0.00098534
		80.9245	0.153605	0.0122499			0.0411991	0.00187861
		132.946	0.117751	0.0131793			0.00042393	0.00353025
		139.347	0.0121483	0.00516463			0.00185757	0.00348123
		107.168	0.0192092	0.00686924			0.0241648	0.012402
		66.5983	0.0102375	0.00681354			0.106142	0.0074133
		68.7907	0.307593	0.0139339			0.0233537	0.0211486
		103.199	0.113579	0.00567634			0.132509	0.0211218
		67.183	0.132833	0.00967929			0.0210461	0.00494196
		43.3296	0.0126706	0.0248629			0.00916057	0.0200822
		148.487	0.0138343	0.0258827			0.00936679	-0.0003553
		50.3566	0.0215207	0.0200731			0.00504477	0.00656246
		117.931	0.0958349	0.00839724			0.00654171	0.00152252
		71.7739	0.203693	0.0150324			0.00861578	0.00726947
		66.5783	0.0703427	0.0122258			0.00488988	0.00500778
		109.389	0.0492376	0.0089126			0.00897372	0.00121483
		98.2361	0.214783	0.0132849			0.0101749	0.00347077
		83.7324	0.153049	0.0113013			0.127219	0.0127586
		48.0629	0.0220431	0.0197562			0.0193846	0.00437249
		94.6402	0.192316	0.00951873			0.0104778	0.00826078
		82.3827	0.115386	0.00824711			0.110955	0.00179735
		43.699	0.126045	0.00987555			0.026389	0.00462328
		128.795	0.012724	0.0665572			0.0272519	0.02969
		48.0773	0.0183033	0.0231644			0.0144779	0.0119503
		145.102	0.159768	0.0144296			0.0113925	0.020603
		117.6	0.011837	0.00577319			0.0111264	0.0293875
		89.3094	0.0859844	0.005456			0.0125135	0.0152446
		183.71	0.0219975	0.0103469			0.00180383	0.0112168
		81.6925	0.181973	0.0103164			0.00161752	0.00099914
		60.7951	0.0135903	0.0138769			0.0163346	0.00557231
		97.8792	0.144376	0.00989685			0.0105824	0.0174845
		87.7974	0.198985	0.0142045			0.0173375	0.00149171
		116.077	0.101756	0.00492151			0.0651275	0.0103278
		80.1489	0.0467752	0.00838938			0.0819409	0.00805206
		94.5763	0.0110736	0.00520711			0.0379616	0.00350221
		48.2401	0.0102146	0.0129254			0.0461433	0.0065399
		22.5509	0.0119176	0.018274			0.0210628	0.00299922
		62.1249	0.0123393	0.0226004			0.044803	0.0187976
		80.2678	0.032755	0.00816041			0.00034624	0.0198708
		66.6795	0.292595	0.0182137			0.040055	0.00235206
		74.4168	0.298699	0.0110025			0.0499107	0.00390117
		32.9479	0.0115923	0.00440157			0.0194033	0.00919599
		125.484	0.0129463	0.00363592			0.0396084	0.00803084
		80.9205	0.116167	0.0121414			0.00899155	0.00238565
		129.905	0.173125	0.00863006			0.00974886	0.00546759
		97.1282	0.123786	0.00805035			0.0157093	0.0629332
		123.076	0.0437817	0.00613291			0.0126186	-0.000284
		61.6946	0.0866197	0.00674406			0.0515037	0.00243142
		93.0872	0.012525	0.00582982			0.0571274	0.0305688
		100.283	0.464893	0.0117868			0.00068964	0.00881016
		43.3284	0.125347	0.00659533			0.0165484	0.00598806
		96.1137	0.0460949	0.00649239			0.0167241	0.00251139
		70.6742	0.120798	0.0117339			0.00157538	0.00398906
		52.3777	0.0227063	0.0150018			0.00521286	0.00187535
		80.7217	0.375406	0.0110305			0.0446173	0.00165472
		100.528	0.0182813	0.00476791			0.00164129	0.00451209
		113.352	0.0532153	0.00574378			0.00940751	0.0507909
		85.5492	0.0428925	0.00514253			0.00753705	0.0130761
		45.5118	0.0466526	0.0163655			0.015194	0.00030892
		57.1671	0.163559	0.0151752			0.0142226	0.00920014
		123.829	0.0809063	0.00641674			0.00390173	0.0032318
		120.468	0.0220527	0.00709138			0.0282103	0.00450216
		85.5543	0.0502132	0.00881467			0.0152286	0.00136519
		59.6294	0.0709624	0.0156471			0.00298375	0.015325
		54.9784	0.0239698	0.0153836			0.0262867	0.00112838
		76.2801	0.257006	0.00905603			0.0575134	0.0176415
		87.8654	0.0110637	0.00686008			0.0196161	0.00278827
		53.9135	0.0114888	0.00727517			0.066035	0.00297341
		110.368	0.294689	0.0126878			0.0421807	0.00299649
		118.639	0.0119413	0.0066056			0.0397107	0.00272508
		81.0705	0.270417	0.0109679			0.0238904	0.00041039
		92.8571	0.135713	0.00663953			0.0162194	-0.0005447
		87.6203	0.319387	0.0254086			0.00204729	0.0279061
		134.894	0.223542	0.00739655			0.00139578	0.00289545
		118.821	0.0243553	0.00782323			0.00196212	0.00195267
		110.182	0.0348071	0.00713613			0.00787329	-0.00093
		79.4435	0.0831363	0.00903681			0.00767471	0.0196891
		56.3152	0.0670894	0.0085349			0.0043652	0.0103854
		85.256	0.014364	0.00844124			0.0283422	0.00920118
		31.3349	0.0133207	0.0162413			0.0294002	0.0159855
		54.497	0.0111198	0.0193587			0.0173616	0.0358119
		75.1499	0.13372	0.0104517			0.0140221	0.00062515
		111.972	0.357586	0.00618341			0.0152809	0.0282997
		86.5703	0.133726	0.00853598			0.0184832	0.0344369
		108.152	0.446367	0.00849975			0.0255644	0.0319479
		115.717	0.0695291	0.00427956			0.0122216	0.0299707
		56.2525	0.0188108	0.012557			0.0165876	0.00302258
		107.768	0.0608788	0.0114597			0.0123726	0.00557757
		107.858	0.0348245	0.004789			0.0162241	0.0480232
		121.657	0.012297	0.00465738			0.0212666	0.0135154
		64.7176	0.0113904	0.00537376			0.00476456	0.00781672
		66.4422	0.0173958	0.0201601			0.00923713	0.012299
		62.4241	0.0117527	0.0129363			0.00812663	0.0013735
		65.5278	0.15827	0.014731			0.00150487	0.00987697
		117.177	0.0137301	0.00841275			0.0227552	0.0048297
		71.8007	0.0874042	0.0122695			0.0450705	0.00502989
		119.988	0.257835	0.0143522			0.0395044	0.00650917
		118.679	0.184625	0.00720842			0.00041654	0.00302535
		54.3044	0.0470797	0.0127984			0.0285254	0.00832067
		105.315	0.0110112	0.00388867			0.00038762	0.0620847
		100.043	0.163958	0.0111722			0.0013688	0.00459385
		89.6314	0.0263383	0.00950653			0.0279055	0.00413348
		113.849	0.0257088	0.00805986			0.00863184	0.00486403
		41.2719	0.0113893	0.0280409			0.0128682	0.00634901
		70.5842	0.0164249	0.0139125			0.0106906	0.0123206
		110.566	0.0625902	0.0069205			0.0199218	0.0328109
		74.1389	0.0903211	0.00700851			0.0137918	0.0197738
		64.6946	0.0686914	0.00877566			0.0266171	0.0342764
		44.097	0.0892539	0.0186465			0.00020823	0.0177275
		68.2009	0.0777162	0.00699687			0.0269311	0.00628395
		108.372	0.0775607	0.00809805			0.00170566	0.00039457
		82.2898	0.0425632	0.00720611			0.00159582	0.0196554
		24.61	0.0135116	0.0128887			0.00075633	0.0307133
		86.9671	0.221869	0.0111988			0.00134453	0.00512825
		97.1732	0.0842104	0.00522983			0.00130708	0.00269065
		55.4337	0.0157015	0.0132098			0.0339682	0.0203614
		71.6054	0.184767	0.0148504			0.0385153	0.00015648
		66.8172	0.221817	0.0160298			0.00063663	0.00326208
		50.3188	0.0336039	0.0139502			0.00590803	0.00887337
		172.535	0.078096	0.0131087			0.00660832	0.00036176
		56.76	0.182453	0.0188314			0.00285519	0.0498817
		119.234	0.0261601	0.00779048			0.0292659	0.00012959
		74.6893	0.19863	0.0103482			0.0223487	0.0410333
		50.1907	0.0128233	0.0147032			0.037521	0.0474088
		96.8199	0.0117622	0.00642125			0.00194729	0.0219474
		108.122	0.212052	0.0123285			0.00196378	0.0578134
		118.056	0.0120244	0.00394231			0.00097029	0.0126197
		105.904	0.216915	0.0160915			0.00083018	0.00308803
		121.326	0.0739275	0.00608544			0.0167002	0.0234923
		83.7233	0.177719	0.0114211			0.0294438	0.0019297
		57.1896	0.0144419	0.0111963			0.0138962	0.00260948
		126.841	0.0128338	0.00421009			0.0306797	-2.697e-05
		72.3947	0.180664	0.0088622			0.0129729	0.00239
		112.359	0.0479016	0.00640338			0.0144024	-7.235e-05
		88.7513	0.0129899	0.0069972			0.0108875	0.00140203
		126.91	0.135656	0.00911046			0.00476782	0.131298
		69.7613	0.133728	0.0119124			0.0178447	-0.0005452
		64.7371	0.138255	0.0114247			0.0168293	0.0173
		116.862	0.278301	0.00736142			0.00382998	0.029531
		96.3447	0.159616	0.00737788			0.00936628	0.00139822
		105.748	0.162105	0.00660969			0.0110839	0.0318555
		60.4495	0.0116998	0.0169191			0.00142511	-0.0003517
		84.9232	0.0117721	0.00889973			0.00880361	0.0289103
		92.5895	0.0201691	0.00528653			0.0021575	0.00945163
		110.429	0.0408616	0.00660472			0.0278515	-1.141e-05
		284.087	0.0332647	0.0128748			0.00206989	0.0446391
		125.652	0.0138889	0.00802703			0.00224708	0.00913568
		111.782	0.136756	0.00811381			0.028691	0.00165949
		66.5951	0.0988749	0.011005			0.0245287	0.0136273
		73.9913	0.169178	0.00747293			0.00409626	0.0326404
		68.7069	0.150733	0.0156647			0.00426674	0.00329911
		288.42	0.0413537	0.00836146			0.00600729	0.00076327
		86.9958	0.23147	0.01713			0.0352546	0.00114063
		84.4513	0.0125779	0.014325			0.0158667	0.0456514
		98.2656	0.0232313	0.00603669			0.0182802	0.00435152
		65.5274	0.148366	0.0114034			0.0197559	0.0132678
		12.9654	0.0119218	0.00298103			0.00159253	0.0185417
		95.5891	0.101165	0.00699001			0.00160539	0.0124027
		92.6254	0.163204	0.00843549			0.0006565	0.00154819
		55.0298	0.0114801	0.0141173			0.00061759	0.0102357
		96.5614	0.0491645	0.00582038			0.000453	0.0125073
		88.8994	0.0678995	0.00475177			0.00318518	0.0167794
		65.0438	0.0114857	0.0152043			0.00461426	0.0142461
		50.7986	0.0113364	0.0176353			0.00530265	0.012922
		51.1982	0.00975025	0.00632896			0.0028391	0.0136978
		103.254	0.163903	0.0112029			0.00048242	0.0156568
		94.3652	0.0671982	0.00742434			0.022749	0.0126929
		65.373	0.107876	0.011834			0.00040651	0.00129635
		99.4771	0.172316	0.00989161			0.00246584	0.0413789
		78.1626	0.245082	0.00852624			0.00324691	0.00226512
		51.2176	0.0790276	0.0178781			0.0192968	0.00259711
		126.327	0.161469	0.007181			0.0221639	0.015763
		46.4362	0.0200178	0.0191951			0.0167026	0.0065502
		126.892	0.0157132	0.00449443			0.0136683	0.0140137
		106.71	0.0121184	0.00551762			0.0171975	-0.0007049
		100.729	0.216224	0.0144616			0.0378345	0.0147811
		104.81	0.312954	0.00777338			0.0412511	0.0161664
		27.2164	0.0599142	0.00963862			0.0106518	0.00177284
		101.191	0.0153622	0.00671027			0.017858	0.00197255
		98.8425	0.0101455	0.0066889			0.0131516	0.0137112
		50.4154	0.0180337	0.016298			0.00453112	0.0159729
		88.273	0.0553312	0.0110344			0.00159415	0.00130615
		88.4622	0.0426834	0.00789678			0.00466335	0.0270875
		68.2596	0.13834	0.0100829			0.00941471	0.00720943
		69.4327	0.0118685	0.0201078			0.00548287	0.00312938
		62.3782	0.0130737	0.0211035			0.013572	0.00434282
		62.9242	0.0142157	0.0116194			0.0691764	0.00377559
		115.953	0.013099	0.00491141			0.0236897	0.00285234
		107.554	0.280312	0.00792564			0.00540398	0.00866377
		127.109	0.0941413	0.00574349			0.0771437	0.0244523
		52.4216	0.0269452	0.0129343			0.00511745	0.00650132
		83.4202	0.166538	0.00907324			0.0011226	0.00727857
		94.6423	0.0106542	0.00562176			0.00128435	0.00106377
		68.278	0.0178008	0.0184288			0.00585817	0.00637038
		45.3843	0.010703	0.0183661			0.00661117	0.0123737
		59.5449	0.155438	0.0106642			0.0244122	0.00802203
		120.472	0.0683464	0.0075252			8.7416e-05	0.00709689
		123.922	0.0139409	0.00947549			0.00506066	0.00205494
		122.917	0.0124284	0.00490417			0.0462421	0.00086529
		87.6899	0.237666	0.00864088			0.00038435	0.00080054
		77.1135	0.147015	0.010415			0.00146231	0.0329656
		113.882	0.322585	0.0136272			0.047837	0.016244
		52.3657	0.0111726	0.0102296			0.0115769	0.0177666
		59.2073	0.139839	0.0124209			0.0112536	0.00348976
		63.4103	0.0519219	0.0140665			0.0145013	0.00916777
		89.4948	0.236541	0.0131767			0.0183518	0.00145575
		82.7981	0.179321	0.00933943			0.0220925	0.0134865
		55.6766	0.0110732	0.0214826			0.00111635	0.00566023
		83.8311	0.118358	0.0141651			0.114092	0.00307344
		121.663	0.191644	0.010985			0.11252	0.00423187
		106.857	0.238061	0.0101362			0.0152969	0.00271696
		77.2365	0.117572	0.00625768			0.0220448	0.00672081
		54.4878	0.0145494	0.0114817			0.0217909	0.00368431
		62.0789	0.0132366	0.0111391			0.0417723	0.05561
		99.6789	0.162022	0.00618507			0.0222513	0.0110654
		114.149	0.0125179	0.00973759			0.0217684	0.00621127
		81.1785	0.130783	0.00961888			0.0383759	0.0224654
		86.1601	0.0113803	0.00703522			0.0192565	0.00120606
		37.8476	0.0941583	0.00851336			0.00728088	0.018915
		59.784	0.0833493	0.0135082			0.0151513	0.0460205
		62.1709	0.013817	0.0158086			0.00552523	0.0425651
		52.0693	0.0118366	0.0143828			0.00412129	0.00380327
		46.468	0.0103574	0.0146896			0.00344218	0.00848396
		119.009	0.114968	0.009955			0.0178275	0.0143663
		59.2504	0.0881861	0.0105519			0.0167009	0.00763932
		92.0379	0.073584	0.00722808			0.0155489	0.00196346
		134.454	0.0113901	0.0135575			0.0135608	0.00402584
		61.9157	0.0308644	0.0135084			0.00895784	0.0180081
		100.12	0.0981988	0.00884172			0.0120448	0.00350429
		115.988	0.0362103	0.0074288			0.0144031	0.00195177
		98.3393	0.0258761	0.00393284			0.0181229	0.00141867
		105.732	0.0886228	0.0060813			0.0120663	0.011162
		95.1487	0.0111623	0.00600662			0.0268037	0.0177059
		77.5246	0.0805259	0.00869422			0.0513545	0.00617072
		89.7398	0.155126	0.0137277			0.0554384	0.00059
		112.396	0.119683	0.00777867			0.00038393	0.0114098
		89.2512	0.215795	0.00738296			0.0535691	0.0124747
		103.669	0.0220314	0.00585722			0.0178377	0.001448
		49.7926	0.192238	0.0214613			0.0243092	0.00155911
		52.0615	0.0532791	0.00902471			0.0307886	0.00137896
		61.701	0.105207	0.0104824			0.0421655	0.00035349
		107.375	0.01603	0.00559096			0.00365869	0.00412147
		90.398	0.0124783	0.00380749			0.00333273	0.00299008
		93.6027	0.144272	0.00793442			0.0221378	0.00380247
		91.2872	0.00985354	0.00901344			0.0253875	0.00591363
		55.5931	0.0117378	0.0150146			0.0401405	0.00172715
		120.167	0.0222965	0.0228969			0.0427447	0.00828532
		137.877	0.0526005	0.00888888			0.00058445	0.0213126
		67.4462	0.041393	0.0121233			0.0278919	0.00436364
		87.8045	0.131933	0.00916325			0.0301277	0.00330622
		88.1401	0.0694718	0.00701891			0.00218041	0.00551095
		67.9743	0.239074	0.0130158			0.0207787	0.00487364
		100.491	0.0107753	0.00619918			0.0198287	0.0219835
		69.9166	0.153981	0.00513074			0.0208045	0.00022844
		63.9332	0.0132279	0.0180729			0.00104304	0.00357329
		48.0145	0.0239102	0.0148132			0.0202556	0.00066118
		32.2619	0.0676907	0.00793839			0.0231763	0.0187164
		101.885	0.0681545	0.0080408			0.00086035	0.00270742
		50.539	0.0177601	0.0113549			0.00346353	0.00922846
		88.9994	0.195725	0.00899337			0.0235245	0.00677698
		83.8111	0.0691244	0.00337024			0.00341841	0.00207993
		19.8778	0.0355493	0.00964325			0.0221256	0.00178799
		116.602	0.0182378	0.0116762			0.0646813	0.0188501
		44.9514	0.0174469	0.0153446			0.0036346	0.00308941
		107.57	0.0210618	0.00951323			0.0510078	0.00715817
		92.6316	0.125041	0.00820022			0.00056043	0.00506094
		44.827	0.0798064	0.0141539			0.00074171	0.0121633
		117.013	0.0186046	0.00505937			0.00074034	0.00077303
		63.0869	0.149726	0.0112651			0.00184733	0.00467843
		78.975	0.0935151	0.0117771			0.00050171	0.00181054
		121.565	0.1428	0.00600672			0.00306627	0.00104992
		107.881	0.0300666	0.00714858			0.00242244	0.0109011
		110.028	0.277735	0.0110832			0.0183615	0.0161685
		53.8478	0.0314684	0.0113406			0.0129269	0.00883619
		96.7087	0.0129019	0.00861677			0.0345779	0.0024084
		101.196	0.0116922	0.0152357			0.0173507	0.0236347
		71.0133	0.20704	0.0157084			0.0465371	0.00611933
		122.808	0.0395753	0.00516024			0.0144974	0.00515534
		101.582	0.0931223	0.0154683			0.0215282	0.0220428
		49.5245	0.0408341	0.0112273			0.00240649	0.00093801
		59.3907	0.0181045	0.0123572			0.00146734	0.00420397
		118.554	0.0127441	0.00868659			0.0493685	0.0178136
		49.1089	0.0216558	0.0150146			0.00026034	0.00478592
		80.5579	0.352078	0.00977179			0.0107611	0.0604506
		53.0846	0.0137679	0.0123087			0.011764	0.00312521
		104.698	0.154617	0.00634034			0.00709546	0.00311433
		125.375	0.334407	0.0111227			0.00992149	0.0582622
		104.148	0.0592793	0.00833204			0.00993563	0.00355875
		54.6134	0.0120467	0.0193681			0.00496697	0.0315547
		85.1433	0.121115	0.0109255			0.0377716	0.00538169
		50.8418	0.0115332	0.013514			0.0355195	0.00192217
		118.558	0.0274838	0.00427579			0.00449572	0.00171531
		93.3998	0.0705331	0.00945427			0.00702546	0.0295948
		121.055	0.0109978	0.00552469			0.00705412	0.00622504
		106.435	0.0385169	0.00618205			0.00733072	0.00338399
		62.6981	0.012107	0.0133365			0.004299	0.00579289
		68.0903	0.099141	0.0162618			0.00438931	0.0297434
		63.3636	0.0521877	0.0144286			0.0140624	0.0019953
		106.604	0.0117216	0.00242616			0.00095891	0.0256359
		91.1895	0.0142475	0.00602613			0.00112707	0.0235664
		93.5394	0.0858011	0.00671662			0.0157544	0.0229023
		49.017	0.147436	0.0188841			0.0151335	0.0076843
		81.699	0.14697	0.00931924			0.00077303	0.00710067
		86.0398	0.327546	0.0085101			0.00063693	0.00250451
		117.283	0.0925923	0.00727563			0.00068883	0.00414479
		50.011	0.0277151	0.0172707			0.0136467	0.00224287
		59.4973	0.012638	0.013166			0.00360319	0.00461799
		63.6087	0.0141803	0.0194883			0.0200429	0.00777755
		67.423	0.014562	0.0136323			0.0169571	0.00201601
		50.359	0.0622501	0.00910671			0.00094372	0.00324609
		113.171	0.0173309	0.0105642			0.00168547	0.00847081
		69.9192	0.0188284	0.0516612			0.00139608	0.00696616
		135.334	0.0120601	0.00891206			0.00177576	0.00155352
		113.771	0.158593	0.00674922			0.00185811	0.0027361
		42.4457	0.0126586	0.0243436			0.0459545	0.00271378
		95.689	0.00936467	0.00606002			0.0383336	0.0028096
		56.1745	0.0136261	0.0416636			0.0110104	0.00118888
		110.636	0.3203	0.0120385			0.0110694	0.0145458
		66.9235	0.0386299	0.00445098			0.00214257	0.00152225
		107.984	0.0362889	0.0097805			0.0155383	0.0169942
		15.4561	0.01071	0.0103594			0.0134952	0.00720733
		74.6189	0.129124	0.0127981			0.000604	0.0153052
		68.9753	0.295957	0.010398			0.00110152	0.00603481
		91.2331	0.0120931	0.0060034			0.0005978	0.00045756
		57.6705	0.0149689	0.00811093			0.0155841	0.0171834
		88.7401	0.19275	0.0105172			0.0227421	0.00040764
		97.4099	0.168192	0.0123594			0.00385257	0.00506884
		84.3111	0.139196	0.0102148			0.00296012	0.00596029
		53.32	0.0161406	0.0183452			0.00286867	0.00146816
		44.1156	0.0129468	0.00432013			0.00243693	0.00119672
		80.3256	0.158884	0.0115175			0.00173815	0.0102172
		100.967	0.215799	0.0162883			0.00186789	0.0329939
		58.4737	0.0141143	0.0329246			0.0515982	0.0265333
		86.086	0.202056	0.00880391			0.0508961	0.00554231
		53.9979	0.0126488	0.0252362			0.00399815	0.0067845
		115.218	0.125729	0.00748392			0.00342911	-0.0004516
		45.6496	0.010844	0.0180553			0.0203141	0.00958605
		50.0861	0.0762688	0.0204652			0.0252717	0.00239801
		61.9651	0.0117302	0.0115713			0.00288384	0.00599045
		119.107	0.0205899	0.00600842			0.0258363	0.001525
		33.0777	0.0472285	0.0115732			0.00225957	0.00023625
		25.11	0.0156463	0.00761197			0.00139178	-0.0001091
		57.9146	0.0203526	0.00939725			0.00126849	0.00155282
		59.181	0.0145276	0.0176154			0.00872041	0.00265737
		56.059	0.0142881	0.0157064			0.00137239	0.00263712
		41.6524	0.0105152	0.0151431			0.00121374	0.00162054
		61.9971	0.0152382	0.0126777			0.00869245	0.00384901
		74.0498	0.273156	0.00992986			0.0161029	0.00313251
		73.2946	0.146874	0.0134308			0.00643756	0.00268639
		46.1065	0.0351004	0.0105463			0.00830898	0.0114966
		69.4912	0.224319	0.0122803			0.0126733	0.0961827
		64.9362	0.011292	0.0164064			0.0546315	0.00195349
		96.8064	0.0120187	0.00621827			0.00458831	0.0101891
		56.2388	0.0120541	0.0118128			0.00499946	0.0204724
		72.9491	0.126023	0.0107584			0.0137131	0.00112081
		118.142	0.0297608	0.00356213			0.0137131	0.0007325
		139.183	0.0169581	0.0024368			0.0246185	0.00919744
		46.6415	0.0201824	0.0217989			0.0514866	0.00195286
		75.5314	0.498182	0.0149613			0.00086628	0.0204815
		103.368	0.0846029	0.0107917			0.00436246	0.034928
		104.598	0.131369	0.013548			0.00445269	0.0203478
		61.1134	0.0519906	0.0109096			0.00082487	0.0183415
		57.9521	0.0134208	0.0123708			0.0272529	0.0152944
		105.519	0.176628	0.0139344			0.0254493	0.00179604
		98.1222	0.0122316	0.00847143			0.00284351	0.00535167
		78.2915	0.166281	0.00703295			0.00705736	0.0120283
		39.4967	0.0134691	0.028963			0.00072873	0.0320105
		119.209	0.0213788	0.00373103			0.00803158	0.0137501
		84.7043	0.16829	0.00804841			0.00249018	0.00095411
		58.9116	0.011943	0.0211286			0.0169608	0.00147797
		28.1887	0.0187027	0.0134705			0.0172299	0.0141346
		98.9786	0.011517	0.00832219			0.00516816	0.00257137
		91.6395	0.154054	0.00998222			0.00633546	0.014847
		98.3336	0.0259528	0.0047739			0.020193	0.00730186
		58.3176	0.0184711	0.0136074			0.0275453	0.00057766
		60.4412	0.0232202	0.0274365			0.0403484	0.0105945
		110.658	0.0115019	0.0579194			0.00129033	0.0071977
		111.557	0.0358613	0.00867983			0.00010595	0.00171011
		104.36	0.0100752	0.00761452			0.00018583	0.0038564
		98.0338	0.0929378	0.0126988			0.0005848	0.00543478
		59.9149	0.0167154	0.0132351			0.00048675	0.0165931
		54.2375	0.0112664	0.0149686			0.00043126	0.00704335
		84.6934	0.094885	0.0071529			0.00093873	0.0142216
		101.71	0.0235555	0.00591743			0.0006615	0.00233314
		70.3064	0.162297	0.0120561			0.00059709	0.00136974
		135.778	0.0116537	0.0385942			0.0171424	0.00559117
		26.8944	0.011964	0.00478862			0.0199994	0.0115471
		71.786	0.169567	0.00835933			0.0227646	0.0045665
		42.7853	0.0119689	0.00532955			0.0126501	0.0105875
		95.7396	0.012941	0.0257009			0.0225279	0.00320403
		58.0067	0.0114814	0.0236572			0.0688982	0.0103502
		146.216	0.03084	0.0055061			0.0579982	0.010175
		114.338	0.012817	0.00340955			0.0145777	0.00592459
		101.393	0.0120633	0.00699443			0.0100436	0.0205386
		32.1681	0.0170885	0.0130451			0.0358876	0.00775027
		48.9665	0.0129423	0.0200562			0.0134708	0.00607132
		73.7686	0.0135539	0.00729195			0.00822907	0.0223434
		65.4724	0.0112699	0.0123282			0.00133032	0.0105746
		48.5577	0.189219	0.0129373			0.016253	0.00969567
		74.7055	0.105668	0.00826204			0.0150643	0.00151675
		102.911	0.141814	0.0101846			0.0536577	0.0129079
		95.1748	0.0113145	0.00557726			0.00120125	0.0131553
		47.7571	0.0352423	0.0236054			0.0560989	0.00469477
		106.013	0.062145	0.0104002			0.00078716	0.00501282
		53.5753	0.0185147	0.0229059			0.0278509	0.0144667
		72.642	0.121447	0.00929732			0.00957121	0.0223481
		191.309	0.0227594	0.01382			0.00549101	0.0192725
		99.957	0.130784	0.00828841			0.00489571	0.00890496
		69.3257	0.129504	0.0157855			0.00999762	0.0135324
		56.1371	0.0112602	0.013547			0.0109322	0.022919
		109.218	0.0776023	0.00508781			0.00050925	0.0246609
		126.828	0.0967015	0.00791445			0.00041687	0.00311693
		79.943	0.154431	0.00617369			0.0212086	0.00508865
		47.5817	0.0212841	0.0130501			0.008333	0.00665073
		116.56	0.143462	0.0143725			0.0518674	0.00155128
		47.9202	0.0139054	0.0441038			0.0801425	0.00117082
		79.5731	0.168798	0.00960683			0.00169506	0.00954169
		97.652	0.141813	0.00754952			0.0828673	0.00568543
		80.923	0.177738	0.0133648			0.00159017	0.0256851
		71.2706	0.08011	0.0146906			0.0458643	0.00801383
		68.9286	0.0291854	0.00351115			0.0175245	0.0102452
		82.4461	0.0466643	0.0175493			0.0116564	0.0278767
		73.4727	0.106632	0.00685818			0.0134477	0.00375734
		74.1725	0.155873	0.00857088			0.00043019	0.0118462
		126.181	0.0146424	0.0054717			0.00040193	0.00857093
		57.9638	0.0183651	0.0170147			0.0245092	0.00748167
		67.9541	0.127451	0.00945202			0.0269804	0.0106275
		97.5803	0.0929721	0.00773554			0.0304201	0.00325415
		73.1287	0.155637	0.00949183			0.00580121	0.0013648
		116.192	0.0161422	0.00934952			0.00739295	0.0200644
		57.4223	0.0848731	0.016937			0.00556614	0.00172693
		82.1256	0.010863	0.00841919			0.0154871	0.00133159
		93.3825	0.0461127	0.00889707			0.0811299	-0.0001185
		57.0008	0.0185635	0.00904268			0.0917092	0.00024551
		47.3715	0.0116653	0.0183425			0.00186415	0.0290919
		93.2282	0.156263	0.0138882			0.0229223	0.00670296
		105.087	0.102145	0.0116527			0.0161987	0.0071228
		92.2837	0.014007	0.00685806			0.0178829	0.00788471
		56.7133	0.0598385	0.0103076			0.0110982	0.00132055
		85.1629	0.138622	0.0125663			0.0127565	0.00582084
		43.8431	0.0934894	0.0151025			0.0004675	0.00551534
		119.056	0.0453889	0.00620942			0.0143957	-0.000692
		100.404	0.0116937	0.00640806			0.000303	0.0194025
		111.706	0.01232	0.00645833			0.0181759	0.00269906
		81.2871	0.190216	0.00897913			0.0183704	0.00428291
		20.1715	0.00955949	0.00576007			0.00436949	0.00886859
		31.4965	0.0116826	0.00484044			0.0166166	8.8835e-05
		53.6142	0.0107276	0.0196523			0.00397076	0.0133395
		96.0113	0.0384962	0.0060213			0.0422429	0.0084308
		88.9697	0.0784822	0.0102652			0.0382905	0.00900673
		74.586	0.0373642	0.014472			0.00648237	0.00802716
		92.3654	0.181423	0.00967354			0.0052599	0.00563294
		140.915	0.0123463	0.00497454			0.00152913	0.00142466
		64.0088	0.011654	0.0121445			0.0006891	0.00986054
		108.564	0.0118227	0.00691701			0.00734384	0.00534847
		54.4288	0.0933971	0.0148477			0.00200529	0.00200572
		40.9567	0.0117637	0.00785681			0.00037835	0.0180339
		120.447	0.0170637	0.00518654			0.0124078	0.0121748
		65.7844	0.0118614	0.0138318			0.013052	0.00594669
		87.8444	0.180061	0.0113724			0.00046904	0.110121
		92.1775	0.1635	0.00894587			0.0120419	0.0396913
		37.6061	0.0194917	0.0189581			0.0110195	0.015012
		56.366	0.203451	0.0182995			0.00034911	0.0221493
		115.6	0.198698	0.0134022			0.00100158	0.0946377
		64.5181	0.0119451	0.0172666			0.00263094	0.00721927
		63.2057	0.0405207	0.0122613			0.00035808	0.0215004
		115.058	0.0492798	0.00628158			0.0155498	0.00488816
		62.7362	0.0124486	0.0138155			0.0209897	0.00486708
		108.592	0.108648	0.00870466			0.00318334	0.00782802
		29.5791	0.0121434	0.0029953			0.00911066	0.00116582
		63.859	0.130857	0.0125424			0.0526439	0.010511
		81.2325	0.0790278	0.00664152			0.0514338	0.0188199
		91.8201	0.0123827	0.0095621			0.00106887	0.00752526
		113.366	0.0119437	0.00490368			0.0396569	0.0115208
		70.5876	0.143071	0.01244			0.0209485	0.01515
		106.39	0.0870181	0.00592302			0.00290183	0.00290423
		107.372	0.174122	0.00793203			0.00854529	0.0286616
		63.227	0.0129765	0.00749262			0.02122	0.0235145
		65.1164	0.0113419	0.0172836			0.0327845	0.00419965
		139.813	0.112581	0.0114656			0.036511	0.00198749
		44.1291	0.06108	0.0114532			0.0576318	0.00190123
		124.356	0.131461	0.00403678			0.00337403	0.00401162
		107.493	0.0119164	0.00775635			0.0541857	0.00149814
		59.7607	0.063413	0.00851255			0.00322883	0.00524545
		116.072	0.0666695	0.00717807			0.0196291	0.00413975
		77.0208	0.169335	0.0125486			0.0143	0.0360399
		86.5512	0.163754	0.0110217			0.0173732	0.00153116
		83.2148	0.0107804	0.0130865			0.00090234	0.00898642
		78.371	0.0107536	0.0112116			0.0282798	0.00146758
		100.218	0.0122656	0.00741285			0.0014985	0.00169917
		56.0643	0.0142484	0.0175038			0.0375172	0.0131914
		66.4479	0.0136521	0.0190784			0.00154371	0.0106168
		90.5794	0.118129	0.0100571			0.0107574	0.0312713
		146.256	0.0236817	0.00740902			0.0296714	0.0109428
		94.0161	0.123073	0.00803257			0.0360438	0.0243948
		102.903	0.010748	0.00418548			0.0409132	0.0131792
		67.3456	0.025339	0.00604114			0.0008578	0.00462527
		101.86	0.0154584	0.00499729			0.00056917	0.13437
		60.7424	0.0128294	0.01438			0.00647961	0.0113234
		87.9692	0.123718	0.0108917			0.00386508	0.00382259
		47.3978	0.0217798	0.0235924			0.00076493	0.00486851
		120.006	0.201346	0.0115012			0.012035	0.0145965
		83.4848	0.0127001	0.0166392			0.0134312	0.0267681
		108.442	0.113877	0.00430653			0.00042651	0.00403457
		117.655	0.0734223	0.00742717			0.0233503	0.00416862
		56.8549	0.0138602	0.0104588			0.0248885	0.0175353
		100.929	0.115758	0.00919735			0.00179501	0.00415745
		119.668	0.123494	0.00598397			0.092916	0.0119678
		30.9158	0.00956023	0.00528687			0.00379868	0.00070908
		42.4027	0.012012	0.00190323			0.00035328	0.0008655
		53.272	0.0116514	0.0307085			0.0824867	0.0656148
		116.166	0.0460429	0.00595752			0.078437	0.00553671
		16.8618	0.0110071	0.0166676			0.0044692	0.0124712
		69.9472	0.129261	0.0138566			0.00500427	0.00555662
		61.3166	0.0139939	0.00779217			0.00563052	0.0634583
		55.7076	0.0409517	0.0150937			0.00554447	0.0043425
		97.8398	0.1052	0.00786297			0.00047445	0.00704689
		94.1359	0.132627	0.0123985			0.00073027	0.00595476
		213.313	0.162009	0.0099826			0.00072846	0.00093643
		59.6203	0.0184378	0.00848583			0.00411792	0.00466319
		122.938	0.0140243	0.00401233			0.016111	0.0126225
		53.0191	0.0111583	0.0240052			0.0321571	0.00111324
		82.1218	0.107436	0.00381952			0.00490033	0.00499445
		55.1813	0.0146814	0.015819			0.0300215	0.0117699
		59.175	0.0144651	0.0293155			0.00062535	0.00621331
		46.8217	0.0190172	0.0177477			1.6458e-05	0.00546311
		85.0874	0.0714088	0.0076345			0.00046263	0.00522473
		102.133	0.0998638	0.0062316			0.00517515	0.0440433
		122.163	0.405383	0.00739158			0.00011135	0.0464313
		67.7404	0.0989416	0.0159861			0.0270655	0.00367122
		41.5642	0.0103171	0.014741			0.00254581	0.00616692
		105.671	0.0144215	0.00465329			0.0158299	0.00078941
		19.9507	0.015512	0.00881442			0.00240101	0.0002487
		105.966	0.247697	0.00737449			0.0231743	0.0747516
		60.5624	0.0740499	0.00865801			0.0258642	0.00085576
		116.249	0.355712	0.0133141			0.00229876	0.0191952
		117.291	0.032928	0.00470039			0.0437078	0.00407673
		53.7993	0.0895135	0.0161585			0.063092	0.0010971
		76.7063	0.0156835	0.0155672			0.00039384	0.00055527
		59.4721	0.011949	0.0133574			0.00194702	0.0229912
		43.8776	0.0129074	0.0170591			0.00237365	0.0014609
		68.8461	0.182011	0.0142117			0.00281064	0.00077215
		69.9287	0.0141133	0.0197237			0.00320295	0.00123657
		83.2791	0.044241	0.00577038			0.0154638	0.00077974
		94.4743	0.0111208	0.00579506			0.00478413	0.0622093
		67.567	0.178232	0.0144107			0.0201127	0.0004033
		51.5238	0.0573121	0.00963105			0.00162693	0.0227542
		111.806	0.0113314	0.00641722			0.0346759	0.0183012
		98.2139	0.0907965	0.00450959			0.0328539	0.0495552
		51.8864	0.0126119	0.0312165			0.0371226	0.00075351
		93.1133	0.25485	0.0101335			0.00231038	0.00102333
		102.772	0.305818	0.00907512			0.00109574	0.00061959
		57.3072	0.0132547	0.0195329			0.00467588	0.00549627
		85.4313	0.133761	0.00983864			0.00096403	0.0276144
		46.1095	0.0822505	0.0174817			0.00225331	0.00543861
		77.94	0.147063	0.0166411			0.00417341	0.0201873
		110.12	0.300611	0.010049			0.00395543	0.0263552
		71.7831	0.224909	0.0144832			0.00637653	0.00306182
		50.9798	0.0225363	0.0138808			0.0215648	0.0133616
		56.2022	0.011351	0.0171785			0.00145284	0.00606047
		40.596	0.0979261	0.00718067			0.00621114	0.00509552
		116.895	0.172045	0.00526749			0.00153492	0.0166986
		61.1896	0.0220276	0.0127019			0.0201867	0.00730679
		56.9378	0.0131765	0.0201454			0.0215402	0.00598811
		70.6681	0.134548	0.00714435			0.00656674	0.00591607
		85.0286	0.120767	0.00912511			0.00389078	0.0362577
		45.5961	0.0102474	0.0158405			0.0511331	0.00675313
		127.035	0.0271798	0.00674664			0.00701621	0.0217791
		112.959	0.0840864	0.00805188			0.00814206	0.0120413
		115.542	0.141676	0.0109744			0.00320136	0.0203989
		51.3263	0.0122101	0.0263606			0.00630954	0.00377495
		65.072	0.0123212	0.0103057			0.00255601	0.0777116
		59.2064	0.012421	0.0151522			0.00411735	0.0110186
		108.07	0.226191	0.0132562			0.00725676	0.00212157
		94.9205	0.125145	0.0097179			0.0107077	0.0218268
		45.1505	0.0816851	0.00612492			0.0114887	0.00251236
		60.8508	0.0328039	0.003784			0.00388078	0.00996442
		69.3147	0.0115374	0.00973658			0.0455081	0.0136219
		43.5317	0.0105962	0.0188672			0.0567972	0.00385902
		57.4786	0.0164965	0.0133926			0.0678449	0.0166076
		49.0264	0.0304501	0.0160947			0.0723945	0.00350041
		94.5329	0.120047	0.0102136			0.0102013	0.00912018
		51.6031	0.011501	0.0149388			0.0639528	0.0112455
		82.8252	0.199762	0.011307			0.0429981	0.0015993
		65.5862	0.161649	0.0175135			0.0587537	0.0348155
		107.37	0.141401	0.00633642			0.0104771	0.00975159
		96.3614	0.124464	0.00886061			0.0434756	0.00078106
		128.175	0.0200652	0.00506254			0.00410021	0.00091246
		89.2468	0.114748	0.00800665			0.0187395	0.0370265
		102.96	0.20431	0.0131126			0.0386828	0.0101478
		62.8212	0.0140494	0.0136313			0.051212	0.0667371
		50.4542	0.0108949	0.0100476			0.0390419	0.0014452
		13.3807	0.0292893	0.00385169			0.0695359	0.0848545
		48.7401	0.0110033	0.0129817			0.00407855	0.00517233
		103.715	0.0131371	0.0106119			0.0732138	0.00283501
		59.3022	0.0206271	0.00555631			0.0424343	0.005439
		90.5772	0.0110137	0.0352522			0.0149634	0.0123504
		66.8155	0.0770298	0.0115455			-0.0005317	0.00488451
		77.6093	0.112918	0.00615546			-0.0005392	0.0121661
		98.0527	0.0897397	0.00470627			0.0126939	0.0110455
		55.4467	0.0115131	0.0262597			0.00057588	0.00468169
		57.2395	0.0113453	0.0264108			0.00068052	0.00753796
		137.11	0.242943	0.00571596			0.00054519	0.00690524
		93.5296	0.0130848	0.0254239			0.0006849	0.00229045
		39.4245	0.0106269	0.016189			0.0308521	0.00597308
		134.773	0.0103934	0.00293313			-0.0004178	0.00599628
		55.6649	0.0120819	0.00807693			0.016732	0.00576783
		98.1261	0.138471	0.0054455			0.0169761	0.00667261
		79.7237	0.116713	0.0157327			0.0322885	0.00424835
		55.9995	0.0410806	0.00988741			0.00052248	0.0371303
		98.3555	0.162536	0.0111548			0.0825336	0.0145524
		43.5848	0.0116411	0.0156791			0.0302209	0.0058946
		117.717	0.0241687	0.00794065			0.0765121	0.0011257
		100.603	0.015533	0.00708065			0.00063472	0.0137755
		84.9348	0.213424	0.0107067			0.0791747	0.0023119
		125.069	0.195365	0.00835115			0.0740468	0.0161927
		59.2619	0.157583	0.013355			0.0872225	0.00283517
		117.202	0.188073	0.00573138			0.00068521	0.0536007
		46.108	0.0193853	0.0156609			0.0511807	0.0163016
		117.689	0.0786851	0.00408144			0.0154976	0.0165253
		87.8034	0.163956	0.0108164			0.011479	0.00157197
		55.055	0.01088	0.0209136			0.00245145	0.0741239
		53.9421	0.124574	0.00947578			0.0169679	0.00329116
		41.2393	0.0110946	0.0253014			0.0181825	0.00156582
		17.199	0.0187134	0.0161184			0.0172358	0.00117815
		80.4494	0.165391	0.0115911			0.00285101	0.00622509
		92.0224	0.0672529	0.0109869			0.0164116	8.1081e-05
		123.357	0.013938	0.00984419			0.00264773	0.0323086
		90.6732	0.0655082	0.0107581			0.0077808	0.00488288
		81.015	0.306874	0.014019			0.0140513	0.0344382
		112.936	0.159606	0.00482503			0.0177389	0.0100292
		58.7928	0.0116194	0.00939794			0.0129316	0.0312002
		56.9118	0.0111926	0.0111687			0.00209915	0.00777726
		70.1258	0.148789	0.00751418			0.00871833	0.00625041
		72.9089	0.161248	0.00609053			0.00279884	0.00230438
		122.944	0.0377574	0.00556281			0.00196519	0.0117821
		99.2185	0.0120058	0.00657547			0.00803324	0.0441509
		66.6329	0.075555	0.0116556			0.00195753	0.0503488
		89.1692	0.171126	0.0102727			0.0180358	0.00163148
		63.0627	0.0117613	0.0127543			0.00211813	0.0130038
		108.146	0.325107	0.0105315			0.00055652	0.0103807
		137.043	0.0686923	0.023823			0.00510067	0.0127796
		84.3274	0.139567	0.0118542			0.0141222	0.00763442
		91.0211	0.0118223	0.00509826			0.00046856	0.00244039
		61.9804	0.186522	0.0144205			0.00269296	0.01287
		50.9324	0.0117293	0.0199891			0.0415155	0.0203964
		25.2983	0.0185455	0.0146477			0.0838882	0.00366581
		98.7464	0.182719	0.01078			0.00556601	0.0151124
		79.9164	0.242187	0.0101519			0.0123965	0.00150205
		68.2981	0.0203426	0.0133582				0.00353101
		93.8673	0.116349	0.00812882				0.00506532
		114.232	0.0197764	0.00730017				0.0104217
		67.4028	0.011758	0.0103729				0.00968216
		60.3459	0.014721	0.0201745				0.00261525
		111.468	0.0145003	0.00568751				0.00123683
		43.688	0.0102899	0.0103717				0.00853002
		292.344	0.107072	0.00568565				0.00178199
		67.0137	0.0605937	0.00674907				0.00235454
		130.071	0.249197	0.0124982				0.00934277
		121.296	0.0128754	0.00649548				0.0202287
		52.6603	0.0132711	0.0112859				0.0130066
		93.0788	0.135773	0.0115506				0.00269633
		64.9173	0.011784	0.0122521				0.0192635
		104.333	0.168496	0.00498102				0.029465
		48.5236	0.0125249	0.0127141				0.0199902
		69.4647	0.106951	0.00544396				0.0105936
		43.4178	0.0209845	0.00489245				0.00730898
		23.8817	0.0115257	0.0123777				0.00847822
		55.817	0.0751745	0.0113507				0.0227848
		62.0536	0.113972	0.0123601				0.0196286
		47.1473	0.0250687	0.0136314				0.0176495
		89.5346	0.0422742	0.00606913				0.0169996
		140.102	0.015546	0.016378				0.00415281
		51.9131	0.0566616	0.00963386				0.0112172
		52.438	0.0143598	0.0139731				0.00223298
		216.18	0.19317	0.0075923				0.00190165
		61.5561	0.0200934	0.00962181				0.0103174
		74.7452	0.0119475	0.0190538				0.00585927
		91.1985	0.015867	0.00662297				0.00630287
		86.8096	0.104564	0.00857236				0.00699677
		48.4788	0.00999502	0.0133621				0.0100639
		49.1804	0.0117756	0.0149126				0.0285223
		45.3333	0.0108708	0.0117725				0.0168852
		64.1857	0.0153753	0.0132106				0.0180478
		62.2542	0.0158952	0.0150811				0.0117275
		105.198	0.156001	0.0121548				0.0113992
		87.5301	0.258163	0.0110393				0.0177202
		49.361	0.0154744	0.00926846				0.0073395
		87.7747	0.196544	0.0109195				0.0470515
		63.6168	0.0125413	0.00995319				0.0304717
		77.7829	0.157807	0.00964345				0.00600393
		56.095	0.0159055	0.0136246				0.0305779
		77.0431	0.173409	0.0117514				0.0170658
		92.4301	0.203467	0.0108887				0.0115699
		51.3561	0.0692702	0.0190341				0.0449408
		56.4632	0.06774	0.0124072				0.00930686
		94.254	0.165506	0.0100725				0.00717683
		106.282	0.286869	0.010014				0.0255565
		72.3043	0.062873	0.00441626				0.00166726
		64.3183	0.0124964	0.00305429				0.024865
		52.0772	0.0120041	0.0133964				0.00595239
		77.6376	0.165036	0.0137491				0.0144851
		125.643	0.0109521	0.0364513				0.00592978
		123.998	0.0696069	0.00503539				0.0065476
		136.304	0.0748055	0.00911621				0.0123505
		66.1729	0.0119877	0.0197035				0.00567274
		99.0736	0.177182	0.00701824				0.00056068
		103.483	0.0370195	0.0062385				0.008666
		80.0462	0.013732	0.0167315				0.0305721
		46.7287	0.0169651	0.0100135				0.0178991
		105.795	0.201998	0.0139386				0.00088487
		121.577	0.0326888	0.00435145				0.0191171
		53.7468	0.0145667	0.0163205				0.00084893
		46.0811	0.0362846	0.0182443				0.00018428
		51.4502	0.0201494	0.014092				0.00158942
		51.477	0.0267361	0.0123943				0.00605767
		54.9778	0.0112572	0.0185378				0.0307872
		72.6606	0.0827934	0.00533237				0.0337206
		103.157	0.194379	0.00895448				0.0173453
		122.138	0.0116788	0.00828868				0.00116586
		65.8453	0.013194	0.0072213				0.010428
		53.3181	0.0748742	0.00855377				0.00250966
		49.8263	0.0196154	0.0146731				0.0030394
		73.3218	0.137253	0.0094239				0.0156085
		112.146	0.0847167	0.00605704				0.00274819
		93.1108	0.114175	0.00383343				0.00644863
		86.2083	0.163036	0.00881887				0.00076449
		55.6452	0.0265496	0.0159354				-0.0003604
		115.767	0.0879835	0.0037575				-0.000174
		56.2882	0.0139799	0.0156493				0.0205484
		53.8134	0.0174047	0.0207909				0.00424312
		80.2912	0.122049	0.0134659				0.00073669
		99.2514	0.179731	0.00693413				0.00160653
		216.855	0.156889	0.00839332				0.00454884
		117.695	0.0137257	0.002768				0.00444711
		56.2109	0.0135713	0.0226184				0.020033
		52.4311	0.0552786	0.0095633				-0.0001948
		82.9785	0.015758	0.00358924				0.00568177
		36.539	0.0791844	0.00758784				0.0176741
		47.0885	0.012279	0.0248956				0.0193373
		51.2658	0.0134118	0.0327778				0.00024812
		94.6709	0.210742	0.00614622				0.00340933
		60.4616	0.0127872	0.0156735				0.00517676
		72.5317	0.195077	0.00720165				0.00320462
		59.4038	0.013179	0.0133402				0.00821382
		112.592	0.0202785	0.00667614				0.00576288
		69.6734	0.110561	0.0135764				0.00519808
		62.7483	0.116599	0.0119383				0.0241563
		117.835	0.0174104	0.00570078				0.00180047
		106.83	0.0660152	0.00628435				-6.09e-05
		95.0343	0.146194	0.0095969				0.00127945
		93.2405	0.107987	0.00877634				0.0208627
		90.8541	0.127247	0.00984795				0.0023438
		67.5007	0.229997	0.0127511				0.00981564
		181.485	0.0305794	0.015323				0.00862728
		80.2017	0.103632	0.00738516				-0.0004126
		32.1207	0.0131235	0.00849265				0.00155049
		53.5692	0.0102668	0.0116722				0.00221019
		91.4983	0.0565476	0.00746265				0.0412873
		91.9504	0.144524	0.00970866				0.00136805
		109.954	0.159098	0.00398026				0.00815829
		83.6321	0.0133644	0.0105802				0.0393179
		51.1235	0.0457445	0.0119359				0.00407
		59.2673	0.0147972	0.0139315				0.0332006
		91.7709	0.107169	0.0101104				0.0526295
		46.1966	0.0166942	0.014688				0.00153454
		104.088	0.186479	0.00819652				0.028475
		94.5753	0.147873	0.0077462				0.00733229
		90.8572	0.0963367	0.00556462				0.0404067
		15.4998	0.128937	0.00947358				0.00144815
		54.3547	0.012021	0.00620699				0.014744
		49.5943	0.0165067	0.0172446				0.00189679
		93.5388	0.0584537	0.00657529				-0.0002238
		95.7797	0.267375	0.00902073				0.0115335
		48.8992	0.105866	0.0133406				0.0207667
		123.095	0.142007	0.00176373				0.0120086
		41.4788	0.010171	0.0157597				0.0153063
		48.4154	0.0121867	0.0252863				0.00025762
		55.9422	0.0263024	0.0171262				0.0453092
		126.366	0.061799	0.00469713				0.00143027
		119.455	0.363526	0.00798732				0.0158841
		50.4491	0.0107523	0.0260437				0.0134903
		52.4026	0.0111812	0.0339036				0.0163875
		60.0276	0.0143787	0.0135128				0.102824
		96.9633	0.0689804	0.0039302				0.00721565
		59.86	0.0112356	0.0144692				0.103195
		111.316	0.164697	0.0104644				0.0070057
		62.9879	0.0128888	0.00795313				0.00859188
		76.0779	0.246579	0.0123122				0.0231311
		93.3491	0.351022	0.0063834				0.0179551
		133.253	0.340898	0.0138097				0.00018904
		104.22	0.0659116	0.00604495				0.0924492
		47.0667	0.0121584	0.0118387				0.103723
		92.9549	0.18415	0.00808808				0.00206078
		84.5716	0.0216979	0.0150024				0.0189294
		69.8225	0.0836276	0.0116453				0.0143576
		67.6796	0.0715649	0.00523687				0.0129021
		38.5096	0.0121805	0.0185222				0.016408
		133.684	0.0140348	0.0212615				0.00689192
		51.4645	0.0143258	0.0122628				0.0181834
		58.7714	0.0109594	0.0113784				0.0166329
		126.49	0.0136955	0.00257635				0.0164974
		54.3632	0.0264411	0.0106371				0.0157044
		72.1539	0.0117916	0.0151722				0.0364883
		105.856	0.018337	0.00794995				0.0052183
		87.701	0.122514	0.00876473				0.0024054
		66.2188	0.0128888	0.0131807				0.00352249
		111.803	0.053438	0.00547614				0.013152
		91.5479	0.0585882	0.00352697				0.0195229
		109.524	0.02325	0.00872554				0.013829
		46.8064	0.0105546	0.00406876				0.00341051
		59.534	0.0236998	0.00411864				-0.000665
		117.274	0.36135	0.009076				0.00491156
		79.0764	0.243712	0.0115049				0.0041671
		65.7813	0.0143259	0.0215121				0.021016
		115.436	0.164284	0.0108509				0.00985435
		108.78	0.0146277	0.00444863				0.0056152
		120.126	0.0108045	0.00642586				0.0111185
		66.6851	0.0174275	0.0162872				0.0141424
		85.6641	0.128439	0.0120865				0.0128175
		68.2104	0.0118068	0.0099608				0.00112315
		103.304	0.156982	0.0139051				0.00022957
		46.7785	0.0108701	0.0165407				0.00239543
		64.5079	0.0128637	0.0285274				0.0262811
		112.15	0.0158164	0.00350261				0.00150403
		73.5837	0.0167284	0.0159856				0.0416042
		91.0665	0.238997	0.012012				0.00606586
		63.8345	0.0146873	0.00851532				0.00607397
		65.9554	0.0261427	0.0070089				0.0159415
		41.131	0.0115889	0.0188901				0.00367178
		108.182	0.0456738	0.00631277				0.00440143
		104.754	0.0249322	0.00543962				0.00183971
		73.3909	0.122446	0.00566554				0.00958604
		112.303	0.0172693	0.0249068				0.00219966
		93.5393	0.216234	0.0112606				0.00612657
		104.15	0.198421	0.0123306				0.0056697
		63.3852	0.152257	0.0126468				0.00213627
		62.4698	0.0539978	0.00738753				0.0222032
		51.2596	0.0388564	0.0098396				0.00010684
		58.4111	0.0194583	0.0181469				0.00706206
		48.4053	0.0112331	0.0359067				0.00929964
		64.2769	0.181807	0.0128774				0.00886618
		66.7874	0.0821134	0.0109438				0.0075055
		60.5569	0.0118125	0.0185293				0.00058689
		71.3589	0.118677	0.0151646				0.0181689
		45.8915	0.0101931	0.0141828				0.00532193
		79.4043	0.258246	0.00941503				0.0137045
		58.4704	0.145991	0.0133165				0.0068335
		192.289	0.124959	0.0121841				0.00460857
		108.3	0.0763279	0.00527038				0.00560812
		57.8212	0.0113095	0.0155889				0.00150644
		164.137	0.214576	0.016426				0.00781318
		121.457	0.195583	0.0106548				0.0120861
		116.19	0.0115947	0.00380154				0.0105071
		121.126	0.0313111	0.00308422				0.001669
		107.492	0.249676	0.00677343				0.00888753
		88.2544	0.139866	0.0107148				0.0098948
		55.6721	0.0112495	0.0120654				0.0115893
		76.373	0.101792	0.0124263				0.00641604
		71.763	0.248898	0.0113174				0.00331938
		61.2957	0.0120678	0.0114932				0.0111517
		112.371	0.110746	0.00480114				0.00577258
		55.053	0.0112639	0.00762622				0.0110211
		68.7282	0.0585855	0.0138453				0.0270242
		60.6817	0.0457096	0.0152685				0.018386
		107.004	0.17211	0.0084409				0.0088031
		108.51	0.134012	0.00652212				0.0108937
		49.2791	0.0113864	0.0160188				0.0055028
		61.4553	0.12929	0.017458				0.00264612
		45.4826	0.0184114	0.00894978				0.0183946
		114.343	0.0109824	0.00683893				0.0218815
		58.5374	0.0747335	0.0166459				0.00306968
		79.5002	0.137595	0.00747564				0.00300371
		109.621	0.0176023	0.0223282				0.0152599
		71.011	0.136033	0.0166612				0.0541576
		80.3611	0.0291318	0.00771727				0.0299401
		39.3291	0.121213	0.0068803				0.0041962
		82.9937	0.0789111	0.00616466				0.00695505
		98.5762	0.0834626	0.0100076				0.0261395
		48.5611	0.0102327	0.0152723				0.00550175
		48.1383	0.0354656	0.00982475				0.0277698
		108.27	0.18467	0.00686964				0.00316905
		48.0268	0.0109142	0.0349342				0.0332342
		69.0498	0.229972	0.0134828				0.056681
		85.2725	0.202245	0.0146977				0.00844419
		49.406	0.0123969	0.0127132				0.0246468
		72.2157	0.202171	0.015288				0.0128443
		70.5946	0.0874979	0.0174608				0.00087269
		41.6192	0.00956783	0.0206525				0.026218
		56.1477	0.0111314	0.0222464				0.0236508
		82.5772	0.0135097	0.00394148				0.0237481
		62.6361	0.0117721	0.0329992				0.0226448
		105.164	0.154804	0.00967116				0.00321857
		89.4251	0.255612	0.0137972				0.0243168
		69.8205	0.0120372	0.023898				0.0260905
		24.4388	0.0117086	0.0138727				0.0217339
		89.8561	0.0974769	0.00788934				0.00164709
		114.827	0.0363848	0.00386119				0.0047781
		28.515	0.0109981	0.0168368				0.00030677
		126.523	0.012857	0.00452018				0.00083124
		92.2388	0.0595332	0.00530647				0.0217853
		43.6125	0.0467378	0.0113704				0.00280801
		89.267	0.12385	0.00768445				0.00159607
		42.9828	0.0582163	0.0131206				0.0268126
		124.796	0.0109614	0.0021039				0.00033375
		108.11	0.0121671	0.00540281				0.0100648
		53.8762	0.124177	0.0144345				0.00056772
		108.419	0.0476885	0.00615586				0.106916
		58.155	0.0147374	0.0190382				0.0265338
		56.9032	0.0156909	0.0171146				0.00036214
		108.128	0.030545	0.00514774				0.0300779
		90.1374	0.0115651	0.00542104				0.00053072
		60.8766	0.0121853	0.0161631				0.0114047
		56.8486	0.0344201	0.0128883				0.00139134
		66.5443	0.23187	0.012813				0.0157293
		114.766	0.204841	0.00817767				0.0023475
		91.4741	0.0766227	0.00915153				-0.0001508
		69.7241	0.0631638	0.014772				0.0264546
		95.9879	0.0794279	0.00646345				0.0124958
		142.832	0.0124281	0.0244074				0.0258626
		98.243	0.194935	0.0068735				0.00730455
		71.9085	0.0774621	0.00844618				0.0414093
		86.5168	0.245098	0.00928543				0.0101361
		68.5743	0.143723	0.0115669				0.00498117
		47.6139	0.0112344	0.0112455				0.00202681
		59.1945	0.0122187	0.0194401				-0.0003118
		41.4879	0.0107987	0.0122916				0.0189218
		64.1761	0.0121276	0.0203054				0.0240996
		61.9024	0.0133854	0.0140841				0.0322777
		60.0905	0.0148885	0.0120207				-4.527e-05
		73.5924	0.119769	0.0119279				0.00240549
		80.5519	0.344071	0.0111654				0.00188139
		105.746	0.0961879	0.00790769				0.00017104
		103.023	0.213317	0.0129247				0.00038708
		48.3706	0.0105412	0.0190969				0.0141439
		84.6486	0.206499	0.00965996				0.0173542
		60.3406	0.013528	0.00529782				-0.0013524
		100.512	0.0843989	0.0114867				0.0193173
		71.3827	0.0145941	0.00874561				0.00234724
		65.5922	0.0117971	0.00892317				0.00091316
		178.818	0.0133791	0.00735046				0.00607344
		63.565	0.0137386	0.00738464				0.0240414
		62.4901	0.024456	0.0128938				0.00116647
		47.5107	0.0122141	0.0054053				0.00808825
		69.9043	0.0784316	0.00748166				0.0307787
		67.9389	0.0404302	0.0127754				0.00134758
		59.1258	0.0142291	0.017217				0.00352698
		74.6791	0.194348	0.006782				0.0244968
		133.184	0.0123977	0.0209386				0.109905
		59.696	0.0280441	0.00499841				0.00228574
		104.106	0.139929	0.00919784				0.021927
		61.7727	0.0158039	0.013844				0.01648
		44.6486	0.0108876	0.0176308				0.0156492
		52.062	0.0122479	0.0104307				0.00272594
		56.8937	0.0130428	0.00887671				0.0183637
		113.624	0.0827599	0.00904056				0.00863182
		115.161	0.31667	0.00901909				0.120604
		53.3656	0.013098	0.0161662				0.00659085
		57.6941	0.0139224	0.0179449				0.00194451
		76.9722	0.163651	0.00893287				0.00252088
		46.8811	0.0123628	0.0117772				-0.0011196
		94.2035	0.0835749	0.00753689				0.00096099
		83.3294	0.0118304	0.0244033				0.0173153
		61.5563	0.143217	0.0126255				0.00108917
		107.996	0.0539405	0.00680029				0.0180371
		111.666	0.012083	0.00778087				0.0028812
		48.111	0.0123777	0.0319551				0.00291544
		43.6142	0.0117002	0.0116302				-0.0001211
		56.7031	0.0136253	0.00864962				0.0273622
		130.691	0.105719	0.00596494				0.0308461
		98.8655	0.0145305	0.00622447				0.00574617
		72.8339	0.136598	0.00645583				0.00078293
		65.7543	0.0113326	0.0161707				0.00141488
		107.37	0.0285776	0.00771402				0.00730835
		114.617	0.0111523	0.0150984				0.0215523
		68.0274	0.0121544	0.0174868				0.0509844
		95.8002	0.268314	0.0103157				0.00632451
		90.3218	0.0175499	0.00444153				0.00405654
		58.9022	0.0119529	0.0260152				0.0338426
		49.1691	0.0124831	0.0157709				0.0111883
		52.9841	0.0142494	0.0105536				0.0129766
		50.3588	0.0155789	0.0325266				0.0181191
		65.3989	0.149157	0.00865716				0.0065088
		43.7355	0.0108557	0.0159882				0.00077516
		69.8824	0.0134289	0.021237				0.00408226
		87.7526	0.055648	0.00534693				0.0053614
		23.8229	0.0590573	0.0125646				0.00917979
		46.1319	0.0122054	0.0150819				0.00700499
		72.8731	0.492852	0.0182046				0.0135953
		65.5968	0.0114122	0.011492				0.0114116
		71.6083	0.2023	0.0165694				0.00319293
		74.5838	0.010271	0.00500109				-0.0002376
		115.961	0.0716814	0.00462484				0.0107088
		125.234	0.0540165	0.00811644				0.00159112
		96.5401	0.0783478	0.00465411				0.0285206
		58.0535	0.0108826	0.0131947				0.00178463
		30.6277	0.0120823	0.00974852				0.00223206
		48.9731	0.0833898	0.00637612				0.00277885
		74.212	0.12987	0.0173095				0.00568289
		63.305	0.0130914	0.0151345				-0.0001548
		84.1892	0.112198	0.00896041				0.00563463
		44.5896	0.00979264	0.0124454				0.00990717
		110.234	0.0121491	0.00778335				0.00228267
		81.229	0.158994	0.00933638				0.00969133
		48.2373	0.0983399	0.0112423				0.00598346
		75.8162	0.15509	0.0108859				0.00492264
		83.9405	0.123235	0.00933705				0.00245478
		123.869	0.188472	0.00777052				0.0522412
		58.5211	0.0192139	0.0128879				0.0052372
		59.4182	0.0354439	0.0168232				0.0315113
		104.732	0.0695769	0.00748955				0.0175329
		40.5806	0.0106062	0.0311547				0.00584276
		50.4439	0.0133973	0.0331505				0.00807035
		58.4475	0.188386	0.00817893				0.00212319
		120.717	0.0138326	0.0277275				0.00277492
		69.3207	0.112188	0.0124253				0.00335302
		99.1232	0.0757658	0.00527513				0.00288696
		55.7769	0.0121755	0.0216363				0.00345158
		47.4718	0.0104078	0.0190609				0.0352869
		68.4317	0.0268689	0.00699295				0.00143162
		69.4722	0.187412	0.0144495				0.00447414
		87.5864	0.24843	0.00812737				0.00817329
		81.7152	0.159125	0.00854427				0.0299188
		121.624	0.011284	0.00367353				0.0141735
		64.3353	0.0619212	0.0126459				0.00429798
		91.5681	0.111464	0.00660331				0.00643205
		50.5669	0.0440745	0.0141544				0.00515811
		58.9327	0.0121281	0.00445961				0.00371706
		50.9549	0.0278593	0.0111244				0.00544717
		136.606	0.0330484	0.0100827				0.00117621
		108.724	0.0435864	0.00342752				0.00043724
		115.597	0.187318	0.00404505				0.0347206
		72.4843	0.0380721	0.0101477				0.00406965
		106.459	0.252226	0.00846043				0.00201985
		57.077	0.0136181	0.0156878				0.0238342
		57.1699	0.0127442	0.0167218				0.00278734
		141.899	0.0424947	0.0126403				0.0233768
		55.5355	0.0519137	0.0107527				0.0433116
		84.7312	0.127123	0.00807704				0.00424648
		78.8383	0.25343	0.00952534				0.0690528
		46.5936	0.0103216	0.0200805				0.00444472
		44.4556	0.0117169	0.0139958				0.034476
		76.5844	0.0398137	0.00924174				0.00404814
		84.0403	0.110451	0.00905878				0.00228975
		45.5734	0.0186988	0.0141738				0.0286524
		52.6171	0.137999	0.0105156				0.00622715
		63.7786	0.102281	0.0118194				0.0151567
		151.759	0.0141467	0.0423558				0.011817
		110.57	0.0762645	0.00867216				0.0473751
		56.0432	0.0666002	0.0119359				0.0126782
		131.213	0.0418789	0.00642422				0.00019662
		55.2402	0.0115478	0.0137614				0.0017344
		96.0428	0.247371	0.00727849				0.0318565
		125.577	0.0112955	0.0327449				0.00106817
		135.943	0.0140974	0.00588052				0.0123736
		117.68	0.0133162	0.00858188				0.012089
		56.9736	0.0116205	0.0137732				0.0817041
		60.5006	0.0124457	0.0152158				0.00047649
		96.5171	0.250028	0.010315				0.00238275
		114.879	0.0223345	0.00728962				0.00411119
		71.6986	0.293504	0.0105862				0.0999116
		63.6623	0.0127848	0.00936408				0.0122223
		116.807	0.038036	0.00696845				0.0036951
		130.627	0.0560087	0.00644323				0.0016529
		72.4768	0.21055	0.00904062				0.00175721
		62.2688	0.0809736	0.00969439				0.0049913
		70.8418	0.290997	0.0122517				0.0380627
		94.3116	0.0520888	0.0035913				0.00822403
		46.2728	0.0113508	0.0172559				0.00150891
		64.142	0.0563	0.0103472				0.00096743
		68.9434	0.0821237	0.0148357				0.00196442
		65.3806	0.0111564	0.0142387				0.0025255
		58.9219	0.0837533	0.0172267				0.00339079
		86.0401	0.134865	0.00873553				0.0277551
		64.6417	0.152296	0.0105952				0.0018867
		65.6061	0.232725	0.00433235				0.0275175
		43.4658	0.0102394	0.0135967				0.0135157
		79.1846	0.338905	0.00958491				0.0387825
		129.24	0.29344	0.0139684				0.0459479
		106.817	0.01149	0.0054176				0.0069366
		122.516	0.203538	0.0100465				0.0102273
		78.9275	0.242289	0.0115555				0.00587298
		127.253	0.43181	0.0125513				0.0200428
		91.4632	0.140097	0.0124261				0.0331598
		25.7238	0.0729304	0.00471724				0.00962262
		64.4181	0.0112713	0.00667274				0.0116261
		81.7003	0.0735274	0.00425657				0.00826545
		62.7433	0.0121285	0.0176661				0.046718
		41.1472	0.0109589	0.0110211				0.00197439
		59.8668	0.0179189	0.0110877				0.00581972
		54.1875	0.12368	0.0183226				0.0108867
		82.3151	0.170546	0.00911553				0.0487295
		47.9047	0.0111191	0.0198987				0.00452393
		91.6385	0.159696	0.00764898				0.0292966
		64.21	0.0140558	0.0282085				0.0001926
		23.9012	0.0108119	0.0117875				0.00664334
		58.6879	0.0132348	0.0171644				0.00499895
		124.664	0.0543568	0.00601725				0.0424892
		75.9432	0.100961	0.0101675				0.00027875
		68.1681	0.0135984	0.0127625				0.00537447
		40.9209	0.0121633	0.0131026				0.00592972
		65.7129	0.111482	0.0107272				0.00299866
		56.9471	0.112315	0.0119478				0.00306974
		56.5993	0.0119689	0.019276				0.00101589
		102.319	0.0356136	0.00524993				0.00306837
		46.821	0.0119524	0.0126629				0.0117104
		80.5136	0.0966153	0.0080569				0.00924399
		66.2542	0.135181	0.0112846				0.00225201
		103.551	0.171691	0.00461568				0.0223108
		50.5041	0.0116684	0.00385037				0.0153986
		101.797	0.0123502	0.035348				0.00629393
		63.3795	0.0126857	0.012925				0.00345333
		65.4215	0.150467	0.0134413				0.00095654
		46.4442	0.0113949	0.0176743				0.0051263
		70.3795	0.118441	0.0113782				0.0747674
		39.6027	0.0104704	0.0100055				0.00249863
		58.7941	0.064704	0.00919603				0.0111664
		77.1943	0.105164	0.00958107				0.0765657
		88.6361	0.150099	0.0129808				0.0630203
		137.124	0.099637	0.00654301				0.018914
		68.5314	0.0963104	0.00796546				0.0171116
		57.8663	0.0120202	0.0169496				0.00503533
		62.4163	0.154041	0.0104059				0.00712642
		43.5491	0.010435	0.0181457				0.00433863
		56.3211	0.135519	0.0110788				0.00217696
		75.1138	0.299419	0.0107359				0.00621175
		79.1626	0.275317	0.0107664				0.00607723
		108.839	0.0582183	0.00499236				0.00172971
		103.12	0.405478	0.0106664				0.00577001
		59.1144	0.0134449	0.0212511				0.00471688
		60.1455	0.0116803	0.0230085				0.00168747
		63.4345	0.0122858	0.0171547				0.00316403
		66.8959	0.0978746	0.014013				0.00329133
		47.3226	0.0623726	0.0144533				0.010663
		90.7427	0.152515	0.00819814				0.00119521
		50.1873	0.0121524	0.0108394				0.0483933
		108.014	0.156736	0.00845457				0.00574783
		47.7691	0.0167258	0.0194343				0.00923073
		42.4296	0.0285413	0.015351				-0.0007527
		55.6762	0.0494356	0.0118427				0.0455283
		62.7366	0.051549	0.0135569				0.00504666
		21.9613	0.0105433	0.0187532				0.0126766
		122.363	0.202836	0.00815215				0.00871394
		62.2012	0.0286453	0.0122565				0.00699617
		71.1776	0.0977554	0.0127628				0.00236312
		83.406	0.112128	0.0117965				0.00483612
		73.4372	0.119357	0.0175744				0.0009735
		117.459	0.132489	0.00963816				0.0261214
		27.8376	0.0122044	0.00929397				0.0096881
		107.503	0.117873	0.00765801				0.128179
		110.767	0.124639	0.00826042				0.0016166
		54.7317	0.0114333	0.0109439				-8.327e-05
		104.833	0.170165	0.00324756				-0.0010804
		79.0694	0.0690307	0.0100314				0.00232148
		62.1333	0.0129035	0.0126401				0.00441064
		76.3466	0.129917	0.0119651				0.00379036
		98.7027	0.319961	0.0102159				-0.0002128
		98.7363	0.296761	0.00723483				0.00591232
		110.406	0.0881719	0.00496069				0.0185532
		46.5348	0.0606594	0.0139864				0.00571979
		63.2395	0.0118991	0.0304301				0.00661625
		31.2861	0.010384	0.00257365				0.00569849
		120.69	0.0777645	0.010525				0.00987998
		49.0755	0.0114199	0.0202922				0.00754517
		67.6017	0.011931	0.0156696				0.0140884
		57.0339	0.0126049	0.0244125				0.0179721
		74.4968	0.0516786	0.0189637				0.00440402
		18.5428	0.107728	0.00767361				0.00587376
		60.5616	0.0127663	0.0216441				0.00413827
		60.861	0.0235295	0.0155023				0.00988995
		116.82	0.187471	0.0124656				0.0010706
		91.529	0.140803	0.00796794				0.0019837
		120.159	0.0120635	0.0348686				0.0115785
		68.1462	0.0781851	0.0104918				0.00261548
		65.2219	0.0124345	0.0131839				0.00171696
		60.0052	0.0111129	0.0160069				0.00073335
		66.8562	0.295022	0.00918013				0.00226498
		60.1674	0.103329	0.0102795				0.00375869
		30.507	0.0135072	0.0163617				0.0126443
		94.164	0.0360315	0.0055881				0.00256572
		115.91	0.159397	0.00996017				0.0174954
		50.038	0.0475051	0.0115068				0.00768001
		65.0288	0.102376	0.0185997				0.00623055
		56.6101	0.0594843	0.0119186				0.00635859
		61.5668	0.0135591	0.0202411				0.00533645
		51.5311	0.0814764	0.0150688				0.00285213
		56.0129	0.0498015	0.00347397				0.0259522
		59.3858	0.0137387	0.0199102				0.0279706
		109.723	0.206218	0.00641534				0.00256737
		48.9011	0.0103707	0.0122868				0.00436349
		49.4292	0.0230525	0.0222296				0.00513972
		66.4537	0.0495413	0.00799937				0.00678084
		155.076	0.0151712	0.0583136				0.00610457
		52.0113	0.0157511	0.00775718				0.00511849
		77.6989	0.155574	0.00795416				0.0057317
		75.2685	0.212309	0.012281				0.00901599
		20.9413	0.0120292	0.0094521				0.0158739
		93.5226	0.167186	0.0121883				0.01647
		53.6267	0.194379	0.0219478				0.0106547
		123.421	0.321494	0.00452471				0.00723425
		49.8664	0.0122756	0.00922298				0.0132965
		80.8167	0.03958	0.00760529				0.0158682
		78.2799	0.101214	0.0110952				0.0750745
		60.7403	0.277526	0.00629101				0.00986232
		98.6412	0.142697	0.00799995				0.0146748
		60.0019	0.0305886	0.0101711				0.00139604
		81.3733	0.160098	0.00781587				0.0121212
		100.041	0.0559235	0.00791956				0.0342858
		62.0855	0.011818	0.0121844				0.00505658
		73.7445	0.0782687	0.0125511				0.0202507
		95.6295	0.104637	0.00596348				0.0226922
		112.315	0.103947	0.00642273				0.00967711
		52.5995	0.0112262	0.0143758				0.0150291
		60.8841	0.0239656	0.0316011				0.00787463
		47.2642	0.0123111	0.0109703				0.00720074
		119.805	0.0369369	0.00716804				0.0115422
		83.7861	0.408374	0.0110354				0.00363152
		95.3179	0.01289	0.0128496				0.0054396
		81.8771	0.149783	0.0110168				0.00348717
		60.4679	0.0117094	0.0229992				0.027338
[truncated: 3,039 more rows]

## Sheet: Extended Fig.1d
Extended Fig.1d	Left	DAPI IFI	EdU MFI	Cytosolic cGAS MFI		Right	Cytosolic cGAS-GFP MFI
		121.009	0.0135805	0.0261029			G1	S	G2	M
		89.5758	0.0656582	0.019903			0.00184909	0.00145054	0.00302772	-0.0005057
		114.806	0.0283188	0.0166404			0.00233446	0.00746367	0.00621366	0.00040743
		41.3525	0.0624418	0.0166235			0.00286101	0.0149573	0.00404635	0.00486148
		55.9873	0.120624	0.0164392			0.00131839	0.00051381	0.0164599	0.00491834
		60.0842	0.0807606	0.0159608			0.00278711	0.00138884	0.00214901	0.00225753
		41.3714	0.0403064	0.0133736			0.00167405	0.00209353	0.00091595	0.00539977
		55.5523	0.154179	0.0127118			0.00251416	0.00174751	0.00094132	0.00193504
		39.4961	0.0117474	0.0127053			0.0008596	0.00232692	0.00198323	0.00295751
		84.9309	0.0528002	0.0118371			0.00020897	-0.0005245	0.00286551	0.00528686
		41.6969	0.0418098	0.0115977			0.00496246	0.00200345	0.00089876	0.00490897
		62.2638	0.0814533	0.0111879			0.00040288	0.00478503	0.0232993	0.00036444
		73.6706	0.171687	0.0111297			0.00020075	-0.0005044	0.00778749	0.00242918
		93.7074	0.0116801	0.0111284			-0.0001687	0.00014338	0.00061622	0.00224149
		58.7817	0.16904	0.0111118			0.00249879	0.00170233	6.424e-05	0.00054892
		111.992	0.021974	0.0107463			0.00312631	0.00174023	0.0030073	0.00151056
		54.9729	0.0200798	0.0106928			0.00346997	0.00663599	0.0163406	0.00111373
		113.388	0.0230337	0.0106217			0.00780571	0.00395828	0.0027452	0.000622
		54.2763	0.153699	0.010599			0.00044057	0.00229688	0.0393454	0.00099614
		97.926	0.0656513	0.010366			0.00034345	0.00218314	0.00060524	0.00084314
		37.5223	0.0567521	0.0102358			0.00021842	0.00215906	0.00340569	0.00258898
		235.591	0.0119929	0.0100144			0.00055157	0.00206708	0.0106561	0.0153667
		117.282	0.0541034	0.00982244			0.00296254	0.00345728	0.0120134	0.0137605
		49.3067	0.0410894	0.00943047			0.00161505	0.00549352	0.0298625	0.00263823
		107.912	0.0792949	0.0093908			0.0013053	0.00047533	0.00019419	0.0034552
		69.728	0.0730471	0.00937663			0.00148187	0.00456361	-0.0006538	0.00171621
		38.8564	0.0357236	0.00934145			0.00127569	0.00462335	0.0207751	0.00256825
		164.164	0.0714403	0.00916823			0.00133645	0.00210422	0.00889618	0.00355066
		230.708	0.0241283	0.00908055			0.00073812	0.00285723	0.00081155	0.00097856
		60.1558	0.0136201	0.0090472			0.0011249	0.00526537	0.00806323	0.00649249
		102.964	0.0402118	0.00902897			0.00184059	0.00336163	0.00576964	0.001121
		121.502	0.0130112	0.00885162			0.00050965	0.00296324	-0.000703	0.00230677
		129.575	0.225432	0.00885064			0.00088701	0.00353226	0.0176141	0.00338094
		597.594	0.15985	0.00882413			0.00053758	0.00251002	0.00494744	0.00076028
		85.1369	0.0113425	0.00878398			0.00028618	0.00312672	0.00174515	0.00186648
		70.3969	0.0958445	0.00875539			0.00201639	0.00679388	0.00474191	0.00123241
		111.973	0.0823525	0.00873056			0.00137266	0.00320672	0.00028936	0.00256502
		241.799	0.0618606	0.0086362			0.00091731	0.00317153	0.00038054	0.00038775
		95.3741	0.0101544	0.00863056			0.00420795	-0.0001505	0.00320945	0.00511366
		50.4114	0.0106136	0.00860214			0.0063456	0.00386399	0.00764162	0.00102406
		17.1776	0.142552	0.00859917			-0.000651	0.00340071	0.0035316
		50.0648	0.0901169	0.0085976			-5.386e-05	-9.36e-05	0.00024509
		39.2686	0.0695137	0.00858663			-0.0001136	0.00362824	0.00229731
		50.5913	0.0289403	0.00858577			0.00051167	0.00059475	0.0004397
		70.2825	0.127033	0.00855623			0.00910798	0.0067289	0.00963528
		49.4793	0.0125416	0.00853538			-0.0005519	0.0017663	0.00044543
		48.8208	0.0352434	0.00851591			0.0147196	1.5554e-06	0.0108671
		90.7921	0.155224	0.00829987			0.0100741	0.00644571	0.00736739
		64.8827	0.0111984	0.00829			0.00886184	0.017903	0.00153596
		66.1576	0.0109637	0.00826385			-8.022e-05	0.00587456	3.3645e-05
		75.2217	0.241236	0.00825291			0.000115	0.00146477	0.00121967
		116.36	0.0406743	0.00822794			0.00416622	0.00204108	0.00193582
		105.99	0.0416058	0.00820217			0.00171966	0.00192312	0.00151407
		88.3752	0.233232	0.00814191			0.00072603	0.00187826	0.00068775
		48.4464	0.041162	0.00813173			0.00277551	0.00249631	-0.0001215
		101.336	0.217244	0.0081172			0.00054528	0.00206398	0.0307672
		51.2663	0.0359559	0.00810058			0.0019296	0.00358639	0.00777551
		47.3238	0.0572543	0.00806807			0.00089668	0.0080966	0.0014279
		70.4134	0.152039	0.00802925			0.00186776	0.00260873	0.00080864
		97.1628	0.119466	0.00802394			0.0010817	0.00164416	0.00348737
		85.0137	0.127199	0.00801393			0.00170076	0.00164911	0.0136736
		49.8947	0.0465429	0.0079086			0.00213832	0.00242011	0.0111869
		246.878	0.0116581	0.00790674			0.00268937	0.014738	0.00163124
		67.1819	0.0719383	0.00789299			0.00041185	0.00113243	0.00236111
		57.1483	0.0228928	0.00787601			0.00591457	0.0119606	0.0011439
		118.972	0.0140898	0.00783833			0.0007496	0.0027096	0.00822475
		98.4789	0.0121071	0.00783346			0.00020972	0.00872753	0.00856985
		54.5115	0.0242557	0.00778859			0.00012138	0.00220317	0.00554854
		76.4113	0.155749	0.00773961			0.0146137	0.0116766	0.00837002
		60.5263	0.0381525	0.00770146			0.00207382	0.00041882	0.00948028
		128.715	0.0137294	0.00768381			0.0096879	0.0116369	0.00079015
		54.1933	0.0348846	0.00765722			0.00064297	0.00872531	0.00019695
		42.4159	0.0116981	0.00764384			0.00324457	0.00034332	0.00536961
		77.7621	0.115846	0.0076361			0.00821183	0.00094241	0.00438045
		105.98	0.057077	0.00761719			0.00443347	0.00148013	0.00537335
		51.5057	0.0285669	0.00761618			0.00051025	0.00370765	0.00151744
		47.9361	0.050969	0.0075893			0.00055392	0.00271971	0.00567624
		59.4824	0.133422	0.00757242			0.00246926	0.00034848	0.00102034
		32.3115	0.010287	0.00756535			0.00025783	-0.0001383	0.0133538
		17.7406	0.0185851	0.00755037			8.7096e-05	-0.000121	0.013746
		84.175	0.118128	0.00755017			9.4232e-05	0.0082249	0.0014029
		62.1505	0.0715513	0.00754216			0.00081595	0.00052748	0.00087679
		49.3331	0.0132756	0.00748377			0.0010626	0.00060783	0.0222316
		91.976	0.0244115	0.00738897			0.0002071	0.00416904	0.00150537
		183.323	0.137356	0.007388			0.00013779	0.00075433	0.00176901
		107.174	0.185158	0.00738238			0.00102386	0.00054931	-0.0005449
		56.9168	0.0715631	0.00736333			0.00098076	0.00085478	0.00274513
		98.3488	0.0109371	0.00730359			0.00023606	0.00032079	0.00042436
		89.4304	0.012192	0.00729536			0.0003801	0.00055089	0.00219992
		53.8845	0.0346634	0.0072773			0.00433065	0.00851776	0.00656656
		51.3322	0.0759599	0.00726172			0.00260894	0.00333518	0.0178478
		44.725	0.0125725	0.00724083			0.00520652	-4.519e-05	-1.118e-05
		68.6539	0.160026	0.00723981			0.00154835	0.0043446	-6.447e-05
		99.2349	0.0461887	0.00720543			0.00113933	0.0396829	0.00163574
		50.1202	0.0346329	0.00719271			0.00117757	0.00148957	0.00170559
		75.1667	0.117744	0.00719206			0.00093132	0.00087299	0.00191521
		112.175	0.0119541	0.00718035			0.00161225	0.00545237	0.00756326
		65.2544	0.0701309	0.00717483			0.00148963	-4.804e-05	0.0024233
		60.23	0.083633	0.00716698			4.1835e-05	0.00751051	0.00090776
		109.315	0.014319	0.00714703			0.00018608	-0.0006497	0.00246313
		53.6521	0.0188903	0.00711666			8.2424e-05	0.00026494	0.00176958
		114.308	0.0129932	0.00711167			-0.0011172	0.00893133	0.00374581
		67.2211	0.0153703	0.00711104			-0.0012465	-0.0002577	0.00250415
		128.034	0.193807	0.00707821			-0.0008695	0.00248751	0.00508374
		52.1202	0.0384158	0.00707616			-0.0010082	0.0199164	0.0105501
		111.273	0.0261113	0.00705452			6.0552e-05	0.008349	0.00722353
		57.9222	0.0116658	0.0070197			0.00845148	0.0084567	0.0079518
		86.2004	0.0119689	0.00701915			0.00150808	0.0224472	0.0122537
		141.292	0.0154012	0.00700868			0.0017915	0.00025485	0.00173574
		80.8936	0.335628	0.00700206			0.00244022	0.00593347	0.00053671
		79.2149	0.367383	0.00698906			0.00633787	0.00074951	0.00525201
		130.442	0.0114456	0.00698254			0.00143222	0.00850512	-0.0001462
		96.2326	0.0107247	0.00695536			0.00178069	0.00203611	0.00554481
		83.6648	0.067896	0.0068898			0.00274739	0.00037358	0.00075168
		43.8425	0.0114513	0.00687939			0.00625137	0.00240505	0.00354905
		42.2782	0.0126089	0.00687509			0.00086542	0.0091178	0.00789697
		77.9878	0.0354626	0.00684852			0.00075708	0.00765992	0.00313071
		79.9135	0.13819	0.00684805			0.00103574	0.00080237	0.00271169
		151.17	0.0106477	0.00684231			0.00112715	0.00114774	0.00757544
		106.396	0.24192	0.0068403			0.00167255	0.00139139	0.00274629
		54.0361	0.0135831	0.00681059			0.00251557	0.00576654	0.0088065
		41.6467	0.0202943	0.00680329			0.00172239	0.00145919	0.016994
		92.5871	0.0110315	0.00680018			0.0052467	0.00596186	0.00847819
		106.264	0.0641696	0.00679218			0.00125595	0.00167654	0.00832473
		111.651	0.100527	0.00678462			0.00509066	0.00167477	0.00180999
		319.374	0.244886	0.00678417			0.00118331	0.00148603	0.00027975
		119.128	0.161882	0.00676318			0.00274948	0.00251979	0.00921957
		131.26	0.0198434	0.00670328			0.00320001	0.0092901	0.0218513
		103.51	0.0217506	0.00669477			0.00149883	0.00361135	0.0539067
		77.4359	0.0927402	0.0066738			0.00024498	0.00294995	0.0153434
		45.487	0.0115104	0.00666247			0.00183635	0.0083963	0.00309322
		41.3973	0.0291909	0.00665638			0.0144339	0.00130575	0.00865896
		110.689	0.0889083	0.00663692			0.0158658	0.00674404	0.00054959
		90.7791	0.235986	0.00661661			0.00037422	0.0029969	0.00815467
		51.2569	0.0318693	0.00661015			0.00497206	0.00607983	0.015086
		415.321	0.0132997	0.00660781			0.00417603	0.00182516	0.0039731
		119.527	0.075398	0.00660648			0.00213166	0.00444277	0.0111935
		115.044	0.0143393	0.006599			0.0111064	0.00250716	0.0169346
		55.0441	0.0226044	0.00659525			0.00318171	0.004264	0.00551493
		90.2223	0.076297	0.00659272			0.00417105	0.00401122	0.0120078
		105.058	0.0447465	0.00658399			0.00841515	0.002389	0.00583345
		136.266	0.0364949	0.00657717			0.00232948	0.00181387	0.00127579
		58.5519	0.0767807	0.00657425			0.00274656	0.00269282	0.00343613
		50.6617	0.0305275	0.00652862			0.00360769	0.00405978	0.000939
		123.069	0.0121156	0.00651964			0.00107088	0.00199176	0.00061877
		82.1418	0.206698	0.00651895			0.00076414	0.00629395	0.00067978
		40.4832	0.0102096	0.00650725			0.00337805	0.00736012	0.0262958
		60.8141	0.0166512	0.00650253			0.00250907	0.00688602	0.00069184
		99.5149	0.189632	0.00650038			0.00155769	0.00352649	0.00118157
		122.09	0.0137357	0.0064875			-0.0005376	0.002097	0.00101677
		93.9896	0.120157	0.0064777			-0.0001153	0.00563497	0.00391536
		46.884	0.0114027	0.00647325			-0.0002677	0.0006128	0.00134422
		43.9426	0.0112377	0.00647317			0.00147552	0.00661003	0.00312137
		62.1707	0.146527	0.0064448			0.00156174	0.00613663	0.0129574
		74.4507	0.0673745	0.00643292			0.00156139	0.0141963	0.0113103
		123.074	0.0504744	0.00642583			0.00172067	0.0122095	0.00065195
		99.2312	0.0583807	0.00641456			0.00191175	0.00251065	0.00669816
		48.5842	0.0220279	0.00636726			0.00230311	0.0055196	0.0176302
		110.793	0.190327	0.00632624			-0.0005283	0.00855505	0.00337615
		95.7297	0.0314061	0.00631959			0.00061435	0.0111382	0.0525733
		119.839	0.119762	0.0063151			0.00025229	0.00817432	0.0110372
		96.3162	0.334312	0.00630021			0.00083178	0.00288621	0.0044974
		61.8797	0.0121528	0.00629591			-0.0006695	0.00272608	0.0182852
		112.988	0.105445	0.00628331			0.00286966	0.00270487	0.00182321
		89.7223	0.0480069	0.00623005			0.00097984	0.00745332	0.00845095
		103.081	0.0448678	0.00622424			0.00147292	0.00236357	0.0098213
		128.001	0.0123655	0.00621961			0.00118975	0.00769689	0.00048903
		55.3588	0.121752	0.00620703			0.00077538	0.0281581	0.00230634
		69.9236	0.119547	0.00620023			0.0072954	0.00184389	0.00338043
		80.7748	0.0206352	0.00619326			0.00113626	0.0012587	0.0109975
		139.262	0.0130119	0.00619101			0.00086857	0.00372549	0.00689553
		96.9428	0.165236	0.00617865			0.00110778	0.00444796	0.00403128
		99.578	0.024079	0.00617776			0.002551	0.00564943	0.00213301
		61.7066	0.0131996	0.00616674			0.00072445	0.00088438	0.00427452
		62.2288	0.0543866	0.00616585			0.00560216	0.00024926	0.00080716
		88.8517	0.350923	0.00616206			0.00221034	0.00347921	0.0145881
		90.7532	0.0847488	0.00615501			0.00288669	0.00210306	0.00841019
		90.457	0.0103003	0.00614377			0.00247092	0.0001828	0.0369882
		448.79	0.0139808	0.00614225			1.2048e-05	0.00436963	0.00175972
		75.9808	0.119599	0.00614023			-0.0002082	0.0046896	0.0461977
		88.9461	0.0115287	0.00611911			0.00239183	0.00077532	0.00355103
		31.0754	0.0138959	0.00610786			0.0018681	0.00214545	0.00207675
		58.7213	0.0154946	0.00610265			0.0038243	-0.0003106	0.0103156
		116.509	0.104576	0.00609792			0.00310187	0.00228837	0.0219179
		112.96	0.0848078	0.00608654			0.00222541	0.00039335	0.00086067
		57.1599	0.0133595	0.00608033			0.00256378	0.00225461	0.00553919
		96.3989	0.0393365	0.00607764			0.00287124	0.0002619	0.00334841
		46.077	0.0103512	0.00607673			0.00255289	0.0052916	0.00624226
		101.418	0.127191	0.00607541			0.00241886	-0.00033	0.00860271
		128.16	0.0624896	0.00607306			0.0026907	-0.0001226	0.00897562
		90.3285	0.0533374	0.00606708			0.00371171	0.00077118	0.00185225
		44.3546	0.0588521	0.00606626			0.00082543	0.00469333	0.00332657
		41.6206	0.0183705	0.00606426			0.00033318	0.00057696	0.0143591
		109.108	0.0904753	0.00606425			0.00605209	0.00142178	0.00604096
		105.083	0.101238	0.0060632			0.00088735	0.00252713	0.00357525
		86.883	0.0824874	0.00604627			0.00044577	1.3691e-05	0.00044188
		46.8571	0.0117839	0.00602424			0.00313758	0.00119983	0.00405855
		108.04	0.0110457	0.00602107			0.00321478	0.00245521	0.00553925
		64.6925	0.0154901	0.00601955			0.0095046	0.00135476	0.00192592
		95.1017	0.121504	0.00601292			0.00622286	0.00259641	0.00189605
		60.369	0.0207567	0.00601008			0.0037496	0.00688315	0.0007626
		118.619	0.0573778	0.00600162			0.00383889	0.00171255	0.00839144
		55.7497	0.0337716	0.0059933			0.0004812	0.00033065	0.0128568
		110.4	0.0123035	0.00599226			0.00810772	0.0128885	0.00400198
		112.344	0.146205	0.00598919			0.00058049	-0.0001068	0.00192238
		164.934	0.118007	0.00597118			0.00206511	0.00504841	0.00720371
		90.2285	0.0114255	0.00597109			0.00028181	0.00670778	0.0011896
		50.4993	0.0204873	0.00596807			0.00019836	0.00027393	0.0210738
		123.033	0.04625	0.00593935			0.00164743	0.0151991	0.0184925
		94.2758	0.118306	0.00592625			0.00173897	0.0002115	0.00031173
		127.724	0.0112659	0.00592062			0.0005948	0.0114199	0.00111203
		120.393	0.0151878	0.00591125			0.00169037	0.00454389	0.00764525
		64.1976	0.11177	0.00590899			0.00109672	0.0048819	0.0323703
		122.403	0.0256821	0.00588581			0.00185883	0.00636472	0.00579481
		94.9993	0.0124886	0.0058852			0.00118692	0.00534598	0.00766545
		105.647	0.291256	0.0058751			0.00141287	0.00532864	0.0748091
		50.2772	0.0374236	0.00586663			0.0017181	0.00627078	0.00423753
		102.815	0.0178177	0.00586203			0.00107623	0.00460217	0.00066538
		114.543	0.0212884	0.0058465			0.0016876	0.0155347	0.00073905
		181.926	0.0163451	0.00584032			0.00039485	0.0149236	0.0185565
		123.657	0.0465151	0.00583794			0.00746131	0.00133512	0.0252329
		60.7842	0.0159403	0.00582968			0.00114822	0.00102187	0.0080151
		56.0621	0.0119426	0.00582801			0.0078835	0.0090578	0.00160814
		87.9428	0.182472	0.00582783			0.00178678	0.00459222	0.00314472
		65.6992	0.0114517	0.00582065			0.00104728	0.00110197	0.00439857
		82.4684	0.156454	0.00581455			0.00098264	0.00981041	0.00410049
		116.616	0.0120613	0.00581372			0.00124563	0.0052239	0.00025838
		92.9816	0.18703	0.00580292			0.00092363	0.00660346	0.00536077
		50.1934	0.0203744	0.00580091			0.0008757	0.00100321	0.00324702
		155.251	0.0782715	0.00579458			0.00073155	0.00217574	0.00171669
		103.761	0.019835	0.00578084			0.00109738	0.00118574	0.00535262
		131.36	0.0125938	0.00575932			0.0010918	0.00318332	-7.66e-05
		88.4773	0.0209	0.00575712			0.00027793	0.00124703	0.00650686
		77.8614	0.307632	0.00574132			0.00393114	0.00163029
		86.672	0.142615	0.00573812			0.00151625	0.00147962
		105.523	0.0114119	0.00573598			0.00145608	0.00125687
		78.9978	0.188432	0.00573515			0.00058643	0.00095013
		107.302	0.0786481	0.00572603			0.00047899	0.00135486
		268.79	0.01288	0.00572484			0.00048082	0.00107976
		51.4303	0.0153676	0.00571965			0.00465932	0.00091484
		129.218	0.102621	0.00570984			0.00135821	0.00123091
		95.9679	0.0351146	0.00570538			0.00737426	0.00188642
		108.694	0.0111792	0.0057012			0.00310321	0.0141042
		65.0504	0.0122379	0.00568792			0.00108289	0.00087732
		81.5556	0.0105626	0.00568078			8.3384e-05	0.001296
		91.6027	0.0947327	0.00567792			0.00018708	0.0174906
		122.683	0.290764	0.00567347			0.00169063	0.00203949
		89.7954	0.0846958	0.00567236			0.00238008	0.00286278
		55.3248	0.0136162	0.00567143			0.00130342	0.00349405
		52.0318	0.0227777	0.00565289			0.00110173	0.00193901
		117.777	0.0245117	0.00565181			0.0027723	0.00334729
		121.286	0.0350212	0.00565008			0.00074584	0.00566852
		71.0671	0.108118	0.00564749			0.00253072	0.00152649
		92.7127	0.0976941	0.00564412			0.00144646	0.00221399
		98.0134	0.170885	0.00562462			-0.0001808	0.00190949
		45.8026	0.0104278	0.00562239			-0.0001354	-0.000713
		73.6857	0.0118367	0.00560889			0.00117038	0.00295327
		74.0679	0.289477	0.00560783			0.00104536	0.00112348
		91.9793	0.170522	0.00560732			0.00111394	0.0072263
		104.264	0.0628292	0.00560613			0.00151787	0.00540251
		84.476	0.115618	0.0056001			0.00227178	0.00301086
		112.166	0.0554698	0.00559538			0.0005762	0.0148244
		113.194	0.0132759	0.00559447			0.00037304	0.0146165
		60.5018	0.0113911	0.00558971			0.00070808	0.0126647
		62.1179	0.0418847	0.00558805			0.00194584	0.00077923
		121.014	0.172338	0.00558744			0.00183378	0.00406397
		63.5286	0.064999	0.00558724			0.00133151	0.00042413
		58.0501	0.0133122	0.00557638			0.00024975	0.00324437
		60.0505	0.084307	0.00554388			0.00152497	0.00067035
		83.9649	0.098171	0.00553955			0.00350403	0.00741932
		111.185	0.0139309	0.0055267			0.0038943	0.00866873
		95.5239	0.233114	0.00552508			0.0034515	0.0075335
		79.6363	0.0151361	0.0055248			0.00436697	0.00240374
		119.14	0.0164327	0.00551747			0.00382607	0.00885352
		67.1041	0.0806453	0.0055157			0.00117285	0.00334062
		109.011	0.197421	0.00551487			0.00196285	0.00055325
		96.2312	0.255547	0.00550052			0.00334194	0.00106834
		44.8978	0.0104457	0.00548967			0.00307447	0.00117499
		121.432	0.011651	0.00548313			0.00296399	0.00484611
		109.731	0.0363822	0.00547593			0.00145091	0.00306088
		49.9046	0.0159967	0.00546516			0.00408437	0.00102999
		117.212	0.15289	0.00546273			0.00069883	0.00130933
		126.991	0.01382	0.0054602			0.00093385	0.00044415
		118.172	0.301595	0.00545997			0.00173066	0.00012709
		158.656	0.0353194	0.00545812			0.00137235	0.00300494
		113.89	0.012215	0.00545402			5.6093e-05	0.00466584
		136.875	0.0520921	0.00544701			0.00127838	0.00195792
		136.106	0.147922	0.00544033			0.00057013	0.028355
		102.109	0.115766	0.00543675			0.00081724	0.00348723
		107.461	0.011891	0.00543236			0.0003078	0.0055909
		87.159	0.119435	0.00542565			0.00307584	0.00855146
		126.783	0.166163	0.00542461			0.00077901	0.00638362
		111.023	0.423561	0.00542046			0.00039426	0.0005988
		136.431	0.0123982	0.00541997			0.00201434	0.00503935
		54.3743	0.041768	0.00541692			0.00145634	0.00516847
		78.7531	0.198356	0.00541515			0.00028297	0.00145653
		64.1461	0.0142021	0.00541355			0.00086744	0.00321134
		113.88	0.0607085	0.00540362			0.00449655	0.00061406
		86.6736	0.0103759	0.00540177			0.00099766	0.00397885
		104.604	0.383836	0.00540035			0.00295424	0.00150831
		75.9475	0.138515	0.00538955			0.0006327	0.00237595
		78.4243	0.0600055	0.00538699			0.00220404	0.00137902
		31.006	0.0459243	0.00538684			0.00143622	0.00500285
		88.8426	0.0104679	0.00537896			0.00024874	0.00271514
		87.6306	0.0293204	0.00536564			0.00057115	0.00258479
		71.2275	0.0150162	0.00535563			0.00308879	0.00062808
		62.6481	0.0967395	0.0053541			-0.0001365	0.00119868
		51.985	0.0176106	0.00535165			0.00257619	0.00458682
		86.3594	0.36556	0.00535023			0.0033602	0.00051887
		103.801	0.0357662	0.00534483			0.0024309	0.00167496
		136.967	0.0137409	0.00534082			0.00244102	0.00273859
		36.5463	0.0160895	0.0053382			0.00258132	0.00075528
		64.5347	0.0881776	0.0053284			0.00058658	0.00116349
		115.742	0.014408	0.00531815			0.00068853	0.00151395
		134.856	0.0247886	0.00531551			0.00311913	0.00129525
		131.045	0.0958914	0.00531509			0.00259151	0.00074595
		52.8594	0.0156256	0.00531416			0.00204603	0.00350445
		112.928	0.263305	0.00531336			0.00495363	0.00096285
		113.237	0.0207069	0.00531238			0.00191933	0.00093369
		85.0863	0.270499	0.00530578			0.00011939	0.00076796
		52.1502	0.0708755	0.00530482			-0.0005005	0.00145774
		52.1301	0.0127704	0.0053012			0.00238329	0.00207348
		83.0404	0.0104743	0.00530114			0.00184341	0.00108728
		91.3679	0.057372	0.00529762			0.00213841	0.00393525
		68.0856	0.188218	0.00529652			0.0153026	0.00132283
		95.5871	0.13624	0.00528983			0.0019206	0.00101568
		91.5702	0.0105906	0.00528431			0.00109242	0.00100841
		113.799	0.0156909	0.00527882			0.00077916	0.00145699
		105.785	0.041054	0.00527813			0.00073264	0.00126993
		111.512	0.0772041	0.00527744			0.00021244	0.00220809
		103.259	0.0110875	0.00526957			0.00135202	0.00148002
		127.543	0.124941	0.00524744			0.00036981	0.00109371
		76.4854	0.161303	0.00524551			0.00052844	0.00067751
		61.44	0.0119762	0.00524138			0.00050555	0.0045867
		45.2201	0.0163623	0.00523739			0.00027601	0.00143417
		131.103	0.0334159	0.00523591			0.00121788	0.00049737
		73.0065	0.0454853	0.00523305			0.00053154	0.00261507
		94.8699	0.0126745	0.00523145			0.00143354	0.00124174
		105.519	0.221812	0.00522448			0.00285667	0.00104247
		63.759	0.0192865	0.00522425			0.00290703	0.014706
		98.4492	0.0538789	0.00520696			0.00177702	0.0024607
		81.9807	0.107507	0.00520548			0.00209858	0.00164575
		126.169	0.012823	0.0052043			0.00159963	0.0382045
		112.121	0.0117042	0.00520105			0.00326382	0.00409302
		124.598	0.0477932	0.00520069			0.00239913	0.00910931
		120.089	0.0128672	0.0051925			0.00202287	0.00256217
		104.383	0.0339887	0.00519119			0.00733334	5.7694e-05
		49.3297	0.0118672	0.00518649			0.00291926	0.00268872
		44.8487	0.010842	0.00518648			0.000684	0.00581431
		56.7901	0.0498106	0.00518464			0.00059277	0.00078624
		65.307	0.0183481	0.00518381			0.00066977	0.00162296
		57.2731	0.0630601	0.00517643			0.00211165	0.00200042
		95.48	0.0101203	0.0051757			0.00062265	0.00031654
		68.586	0.0588653	0.005175			0.00176604	0.00054145
		43.4178	0.291606	0.0051748			0.00094138	0.00806765
		121.378	0.0158275	0.00516741			0.00090372	0.00168745
		102.764	0.229927	0.00516677			0.00197962	0.00170908
		316.344	0.426436	0.00516491			0.00103147	0.00370271
		84.5919	0.034133	0.00516312			-0.0001957	0.00657852
		112.934	0.0186193	0.00516119			-0.0005157	0.00477514
		64.8755	0.0131535	0.00516058			-0.0004406	0.00362706
		162.882	0.0845354	0.0051599			0.00051753	0.00093698
		96.5503	0.063516	0.00515828			-7.131e-05	0.00365688
		106.762	0.0119544	0.00515579			0.00244343	0.00237356
		55.9994	0.0161709	0.00514626			-0.0003097	0.00104341
		86.0284	0.263175	0.00514367			0.0004317	0.00189035
		45.3471	0.010475	0.00514094			0.00191774	0.0205315
		117.137	0.0124024	0.00513862			0.00196915	0.00133879
		113.268	0.0846375	0.00513577			0.00033493	0.00513321
		135.721	0.0152704	0.00513509			0.00136224	0.00139825
		57.9827	0.0127183	0.00511837			0.00202367	0.00277042
		107.864	0.360659	0.00511727			0.00035278	0.00249184
		121.892	0.0121628	0.00511668			0.0009032	0.00423212
		255.2	0.111844	0.00511265			0.00065266	0.00102625
		137.395	0.27969	0.00510653			0.00128667	0.00459488
		128.67	0.0122026	0.00509154			0.00138886	0.00490936
		102.517	0.0520542	0.00509096			0.00497766	0.0189028
		107.023	0.0432959	0.00509018			0.00109451	0.00424168
		94.3934	0.105297	0.00508567			0.00386439	0.00030676
		121.875	0.0143272	0.00507416			0.00115905	0.00472518
		96.2941	0.0117914	0.00506275			0.00181675	0.00023251
		44.0278	0.0287705	0.00505447			0.00088602	0.00028933
		113.246	0.126507	0.00504975			0.00106332	0.00048956
		107.763	0.0227624	0.00504973			0.00025974	0.00274984
		98.4442	0.148863	0.00504842			0.00444783	0.00043566
		85.4915	0.011508	0.00504346			0.00667963	0.00350889
		83.9543	0.129228	0.00503686			0.00273584	0.0130086
		94.2549	0.0144624	0.00503302			0.00198156	0.00538825
		64.7573	0.0144399	0.00503129			0.0008379	0.00289657
		117.432	0.0145295	0.00503008			0.00348503	0.00274568
		49.0132	0.0108284	0.00502838			0.00220481	0.00386424
		106.835	0.230338	0.00502705			-4.52e-05	4.8691e-05
		113.62	0.0357168	0.00502625			0.00623941	0.00162763
		79.6222	0.180668	0.00501936			0.00071506	2.1204e-05
		94.1514	0.0101452	0.00501914			0.00113314	0.00298979
		122.491	0.0419376	0.00501685			9.6885e-05	0.00107138
		54.8026	0.0167194	0.0050079			0.00045426	2.281e-05
		65.1469	0.0126911	0.00500679			4.6557e-05	0.00125324
		43.8785	0.02615	0.00500667			0.00078278	0.00240526
		118.629	0.0110576	0.00500237			0.00041024	0.00509091
		58.2642	0.0250158	0.00500169			0.00010213	0.00128739
		110.802	0.0892858	0.00500089			0.00014908	0.00016175
		99.2933	0.0116489	0.00500049			0.00046531	0.00069898
		116.719	0.158695	0.00499516			0.00060578	0.00338606
		137.82	0.0130463	0.00499378			-8.884e-05	0.00093706
		50.9491	0.0250216	0.00499097			0.00112748	0.00959933
		48.5477	0.0239971	0.00499044			0.00108726	0.00934604
		108.796	0.0730925	0.0049858			0.00168099	0.0125764
		29.3743	0.0103532	0.0049855			0.00333877	4.4459e-05
		60.3136	0.0185682	0.00498524			0.00081212	0.00172501
		102.155	0.175178	0.00498409			0.00621104	0.00880406
		95.7309	0.0104626	0.00498158			0.0011524	0.00144921
		92.0379	0.12779	0.00497532			0.00177534	0.00122836
		86.398	0.0191269	0.00497136			0.00410196	0.00034718
		44.1315	0.0105574	0.00497033			0.00211223	0.00169693
		112.866	0.0496793	0.00496533			0.00142318	0.00164414
		107.734	0.246062	0.00496433			0.00222956	0.00055201
		115.658	0.0118736	0.00496083			0.00126997	0.00419208
		75.6861	0.144862	0.00496053			0.00108091	0.0002108
		102.373	0.0111098	0.00496047			0.00139277	0.00147749
		131.591	0.107868	0.00495044			0.0120147	0.00021367
		120.551	0.0503376	0.00494406			0.00515284	0.00325204
		74.132	0.186904	0.00494197			0.00084172	0.00646861
		95.6435	0.142123	0.00493224			0.00136119	0.00233174
		51.2565	0.0348198	0.00492824			0.0123428	-0.0002004
		92.0893	0.118772	0.00492515			0.00781314	0.00259588
		48.2468	0.0861853	0.00492365			0.00345338	-0.0005548
		114.121	0.0120567	0.00492294			0.00761753	0.00856938
		100.488	0.0140967	0.00492133			0.00286511	0.00887066
		85.8044	0.0100419	0.00491566			0.00317866	0.00463412
		113.112	0.0155021	0.00491152			0.00305174	0.0038689
		50.275	0.0109564	0.00490965			-0.0001039	0.0140276
		76.912	0.432374	0.00490794			0.00526987	0.0028538
		108.957	0.181828	0.00490235			-2.852e-05	0.00128624
		60.0952	0.0301279	0.00489741			0.00339942	0.00136145
		163.407	0.0145134	0.00489611			0.00154391	0.00136233
		94.1533	0.0339028	0.00489588			0.00167387	0.00080081
		66.2484	0.0170272	0.00489319			0.00086014	0.00969214
		94.0604	0.0116805	0.00488721			-0.0001698	0.00118677
		110.49	0.155901	0.00488307			0.00151701	0.00128708
		95.7685	0.0454017	0.00488204			0.00016926	0.00102502
		110.254	0.0973352	0.0048813			0.00143623	0.0188518
		48.77	0.0147027	0.00487966			0.00038381	0.00343992
		72.6591	0.178314	0.00487932			-6.915e-05	0.00218584
		53.3192	0.0166753	0.00487599			0.00340953	0.00100459
		102.191	0.0789857	0.00487583			0.00099274	0.00149692
		99.3292	0.378924	0.00487163			0.00193633	0.00088903
		122.502	0.156366	0.00486928			0.00178171	0.0327617
		80.0563	0.101228	0.00485614			0.00038629	0.00367979
		70.5117	0.153265	0.00485557			0.00047095	0.00112402
		110.985	0.0142125	0.00485553			-0.0005441	0.00031871
		58.9111	0.254238	0.00484632			-3.706e-05	0.00532395
		101.82	0.084432	0.00483616			0.0002275	0.00498112
		104.752	0.200543	0.00482739			0.00154774	0.00352063
		124.177	0.0534469	0.00482687			0.00162207	0.00147135
		126.576	0.426363	0.00482018			0.0023024	0.00085556
		107.664	0.0462352	0.00481493			0.00246016	0.00492152
		87.1432	0.196962	0.00481331			0.00199717	0.00345993
		114.802	0.0359423	0.00481311			0.00555446	0.00306736
		58.5981	0.112659	0.0048117			0.00364225	0.00928891
		96.2571	0.0106057	0.00480881			0.00251521	0.00544447
		111.204	0.0116627	0.00480598			0.00470657	0.00059039
		54.9599	0.246094	0.00480288			-0.0006113	0.00329753
		90.886	0.0111879	0.00479498			0.00038625	0.00401817
		56.0202	0.0152289	0.00479457			0.00309195	0.00336467
		109.668	0.0136892	0.00479163			-0.000635	0.0029495
		103.802	0.131835	0.00478782			0.00335883	0.0110213
		94.672	0.012825	0.00478733			0.00256321	0.00345586
		98.3233	0.0161493	0.00478356			0.0013065	0.00328849
		126.556	0.0115837	0.00478057			0.0123484	0.00320429
		61.8302	0.159023	0.00477547			0.00209208	0.00291916
		56.077	0.0126277	0.0047732			0.00713248	0.0143495
		64.1668	0.014635	0.0047676			0.00472721	0.00373619
		67.9205	0.334905	0.00476482			0.00180343	0.00249461
		96.6784	0.0718779	0.00475906			0.0127362	0.00686036
		103.598	0.160815	0.00475676			0.00402121	0.00391314
		102.867	0.0123964	0.0047567			0.00199407	0.00586669
		115.945	0.148097	0.00475591			0.00205816	0.0126918
		109.718	0.0121566	0.00475134			-0.0003255	0.00496748
		87.0555	0.0122963	0.00475005			0.0014307	0.00049993
		109.322	0.0337723	0.00474805			0.00211765	0.00156466
		56.0967	0.0559817	0.00474588			0.00054754	0.00026657
		138.096	0.0633132	0.00473265			7.9341e-05	0.017668
		56.9897	0.0212896	0.00472927			0.0064578	0.00357727
		127.202	0.0494714	0.00472628			-0.0003295	0.00355486
		72.8619	0.188473	0.00472511			0.00180728	0.00170991
		54.4009	0.236264	0.00472503			0.00147322	0.00724533
		100.658	0.0122249	0.00472366			0.00185724	0.0131748
		43.4183	0.0103449	0.00472355			0.0014035	0.0166848
		52.0746	0.0128642	0.00472143			0.00097808	0.00108851
		60.2961	0.0131386	0.00471673			0.00183183	0.00033878
		98.0805	0.0109114	0.00471439			0.00196983	0.00941539
		91.0195	0.0606345	0.00471179			0.00103567	0.00484457
		97.0739	0.0613702	0.00471049			0.00527954	0.00165484
		114.568	0.160598	0.00470957			0.0008505	0.00145338
		65.7889	0.2139	0.00470932			0.00226873	0.00606696
		49.4271	0.0910781	0.00470672			0.00066204	0.0108994
		94.5277	0.107675	0.00470656			0.00060206	0.0119828
		108.005	0.042793	0.0047036			0.00062452	0.00303109
		30.1912	0.0235914	0.00470126			0.00249722	0.00019228
		104.136	0.0116425	0.00470125			0.00205142	0.0002857
		116.877	0.135392	0.00469842			0.0054835	0.00235119
		104.271	0.012104	0.00469834			0.00323556	0.00440396
		118.133	0.0195693	0.0046982			0.00058851	0.00072228
		121.377	0.011206	0.00469731			0.0004485	0.00448696
		111.849	0.190586	0.00469218			0.00081461	0.0040423
		112.761	0.230255	0.0046919			0.0009161	0.00187636
		59.3395	0.0132285	0.00468793			0.00044098	0.0079025
		140.062	0.0159278	0.00468742			0.00032848	0.00413037
		124.809	0.114711	0.00468133			0.00035351	0.00160297
		90.0425	0.0117486	0.00467883			0.00579896	0.00095919
		125.367	0.120506	0.00467422			0.00698619	0.0057611
		122.466	0.0761274	0.00467337			0.0004271	0.00784302
		62.1788	0.0126283	0.00467135			0.00343478	0.00371426
		132.179	0.0489817	0.0046699			0.00555197	0.00474799
		63.4103	0.0164948	0.00466982			0.00100159	0.00189107
		96.403	0.0235016	0.00466601			0.00103834	0.00189714
		116.113	0.0205227	0.00465983			0.00103842	0.00265807
		85.0146	0.13588	0.00464842			0.00450724	0.00161328
		52.8909	0.0198761	0.00464663			0.00042882	0.00226817
		89.5981	0.276818	0.00464579			0.00038413	0.00147106
		82.9789	0.010698	0.00464495			0.0012674	0.00884364
		93.9311	0.0121825	0.00464459			0.00137862	0.00185146
		110.063	0.0107751	0.00464286			0.00910168	0.00788772
		123.412	0.311186	0.00464268			0.00066291	0.00171731
		46.1001	0.0287466	0.00464122			0.00150097	0.00743265
		145.563	0.0377291	0.00463949			0.0005159	0.0077189
		110.921	0.138663	0.00463652			0.00127109	0.0016049
		48.1467	0.0449353	0.00463391			0.00062729	0.00353
		116.203	0.0737425	0.00463164			0.00115002	0.00134096
		102.175	0.201075	0.00462428			0.0002683	0.00312799
		106.916	0.0835761	0.00461732			0.00032201	0.00194782
		73.6047	0.191332	0.00461322			0.00070842	0.00181399
		71.2378	0.140912	0.00460569			0.00036746	0.00940344
		51.2203	0.0264682	0.00460137			0.00066244	4.2889e-05
		116.966	0.26888	0.00460072			0.00111655	0.00056065
		38.7511	0.0135487	0.00460048			0.00201403	0.00360395
		90.4966	0.0124808	0.00459616			0.00264579	0.0021642
		90.9775	0.0992098	0.00459323			0.00145708	0.00090191
		66.2773	0.166407	0.00458582			0.00028713	0.00220336
		81.9726	0.0526727	0.00458025			0.00251537	0.00169365
		52.3796	0.0586955	0.00457987			0.00032969	0.00193052
		100.753	0.179095	0.0045755			0.00268571	0.048703
		144.446	0.0165281	0.00457442			0.00186213	0.0007337
		57.9258	0.0229109	0.00457057			0.00345096	0.00053366
		101.418	0.0218103	0.0045668			0.00054369	0.00119885
		78.9525	0.0298819	0.00456415			0.00054373	0.00154343
		99.6759	0.0101906	0.00456113			0.00078503	0.00567477
		96.1546	0.134203	0.00455758			0.00054201	0.00247152
		115.009	0.0123525	0.00455634			0.00022674	0.00159937
		90.0252	0.0273501	0.0045539			5.7752e-05	0.00383839
		89.3596	0.0103185	0.00455215			0.00277569	0.00266087
		97.6564	0.0966432	0.00455085			0.00262706	0.00349559
		82.8867	0.126677	0.00454718			0.00060212	0.00344094
		119.295	0.0133388	0.00454014			0.0009644	0.00335505
		110.925	0.0230596	0.00453964			0.00302184	0.00325799
		119.945	0.014949	0.00453548			0.00082901	0.00776483
		95.7795	0.142285	0.00453013			0.00184167	0.00031732
		86.7273	0.257442	0.0045298			0.00077257	0.00151524
		85.1028	0.0275083	0.00450841			0.00216047	0.00208641
		103.47	0.0104395	0.00450768			0.00189414	0.00144347
		107.892	0.0981059	0.00450746			0.00169385	0.0011004
		92.0665	0.011357	0.00450478			0.0016195	0.00652764
		58.5899	0.0986285	0.0045014			0.00100243	0.00180368
		123.686	0.169906	0.00449776			0.00128791	0.00185508
		62.378	0.0121608	0.00448905			0.00678712	0.00169096
		91.4695	0.171413	0.00448869			0.0103428	0.00170669
		47.9228	0.0102818	0.00448847			0.00043334	0.00211158
		66.2282	0.146638	0.00448709			0.0029243	6.3246e-05
		79.7185	0.206441	0.00448369			0.00055797	0.00207794
		68.4936	0.0116924	0.00447603			2.7556e-05	0.00559796
		102.206	0.0108132	0.00447556			0.00050078	0.000184
		90.2197	0.338196	0.00446328			0.00028226	0.00219377
		46.4414	0.0153496	0.00445913			-0.0001419	0.00116666
		86.8006	0.107527	0.00445803			3.5189e-05	0.00149902
		86.9152	0.0263252	0.00445182			0.00020517	0.00097513
		40.4672	0.0154944	0.00445165			0.00159946	0.00128176
		105.807	0.208888	0.00445162			0.00268186	-7.433e-05
		130.075	0.0107155	0.00444138			0.00029034	0.00137048
		113.41	0.0177561	0.00444129			0.00015604	0.007791
		45.2829	0.0153358	0.00443973			0.00225883	0.0152663
		100.896	0.0491622	0.00443823			0.00183631	0.00512499
		211.252	0.0482338	0.004433			0.00183806	0.00086828
		110.495	0.15844	0.00442927			0.00259245	0.00138902
		68.5029	0.014728	0.00442886			0.00791669	0.00150079
		60.9534	0.0143417	0.00442807			0.00182056	0.00148438
		105.812	0.142441	0.00442732			0.00162381	0.00155512
		61.0795	0.0136498	0.00442686			0.0116358	0.00026186
		129.759	0.0120304	0.0044212			0.00199231	0.00153154
		109.241	0.275608	0.00442107			0.00229849	0.00094457
		112.025	0.10862	0.00441867			0.0029465	0.00090897
		65.965	0.0121293	0.00441649			0.00065745	0.00777673
		59.8105	0.0109007	0.00441361			0.0103614	0.00086267
		106.773	0.0118895	0.00441127			0.00199939	0.00086712
		49.2501	0.0111384	0.00441096			0.0140636	0.00593298
		145.707	0.0142667	0.00440957			0.00384737	0.00159856
		112.9	0.0465022	0.00440847			0.00425374	0.00119675
		65.0842	0.0118978	0.0044071			0.00461443	0.00182879
		105.427	0.165332	0.0044066			0.00087997	0.0023752
		103.326	0.298566	0.00440267			0.0012094	0.00270537
		110.408	0.0543779	0.00440079			0.00978513	0.00064839
		56.7984	0.0107871	0.00440042			0.00023336	0.00069512
		62.9634	0.251894	0.00439979			0.00056407	0.00596998
		81.0767	0.177664	0.00439874			0.00055883	0.00672967
		130.829	0.118221	0.00439624			0.0003822	0.00305008
		64.6093	0.022663	0.0043953			0.00051252	0.00595247
		85.8354	0.0242102	0.00439365			0.00090258	0.00187653
		106.941	0.118396	0.00439158			0.00155248	0.018827
		47.4441	0.0113601	0.00439095			0.00085739	0.00380517
		83.08	0.122144	0.00439048			0.00093289	0.0183422
		114.493	0.0333506	0.0043898			0.00024817	0.0074678
		46.845	0.0103969	0.00438828			0.00141904	0.00174404
		103.414	0.0159442	0.00438817			0.00507558	0.00109597
		84.5751	0.152226	0.00438697			0.00032933	0.00242879
		58.5884	0.0258581	0.00438489			0.00483723	0.00077372
		121.045	0.0925077	0.00438179			0.00929999	0.00366252
		74.7017	0.138875	0.00438149			0.00091935	0.00167394
		70.5616	0.0769937	0.00437967			0.00234131	0.0139372
		117.447	0.0329574	0.00437956			0.00253011	0.00079695
		59.9764	0.0162482	0.00437386			0.00151436	0.00270406
		96.0679	0.0897042	0.00436877			0.00266507	0.00060533
		105.313	0.114286	0.00436852			0.00136123	0.00167838
		104.722	0.278438	0.00436624			0.00152064	0.00441272
		136.673	0.0133537	0.00436568			0.00592862	0.00069227
		104.562	0.112424	0.00436026			0.0012766	0.0300667
		78.6574	0.17321	0.00435881			0.00132596	0.00068969
		57.6982	0.0113731	0.00435865			0.00476628	0.0008336
		111.902	0.0545518	0.00435168			0.00108082	0.0175335
		55.8832	0.0109888	0.00435066			0.00022023	0.00140987
		85.5538	0.0115444	0.00434965			-0.0001784	0.00141359
		120.106	0.078809	0.00434203			0.00215407	0.00073028
		103.636	0.188723	0.00434037			6.8144e-05	0.0043749
		93.2723	0.0123895	0.00433564			0.00181699	0.00085327
		131.82	0.0279607	0.00433185			0.0001034	0.0383805
		80.5594	0.154001	0.00432899			0.0003427	0.00334961
		79.6082	0.25613	0.0043232			0.00016836	0.0158481
		100.088	0.217278	0.00432221			0.00067029	0.00373445
		59.3036	0.11138	0.00432199			0.00470842	0.00065214
		87.9736	0.200295	0.00432032			0.00062307	0.00056671
		129.21	0.0109146	0.00432017			0.00022292	0.00635848
		125.94	0.298465	0.00431939			0.00228097	0.00036416
		95.7163	0.160181	0.00431825			0.00147987	0.0030526
		105.537	0.10707	0.00431666			0.00229708	0.0045026
		88.1833	0.293694	0.00431567			0.00433894	0.00170689
		133.245	0.0147018	0.00431533			0.00025569	0.00417156
		113.122	0.0133418	0.00431181			0.00031387	0.00065784
		131.823	0.0544908	0.00431054			-0.0001492	0.00722485
		65.2407	0.0257749	0.00430672			-6.291e-05	0.00725145
		43.7039	0.119189	0.004304			0.00360154	-0.0003921
		93.6323	0.0106506	0.0043016			0.00465102	0.00101482
		91.9576	0.194566	0.00429972			0.00184736	-0.0001894
		69.3792	0.196189	0.00429778			0.00199474	0.00328874
		111.935	0.0884627	0.00429762			0.00218303	0.00273042
		73.413	0.127985	0.00429578			0.00178659	8.1751e-05
		105.526	0.0256369	0.00429172			0.00042172	0.0010223
		37.4136	0.0444479	0.00429071			0.00241192	0.00208114
		85.8069	0.0109594	0.00428848			0.00254072	0.00160286
		178.146	0.0232451	0.00428308			0.00091711	0.0003823
		63.5597	0.0121401	0.00427803			0.00246811	0.00042052
		102.381	0.178572	0.00427704			0.00200538	0.00512736
		101.687	0.0653852	0.00427684			0.00424359	0.00067025
		118.235	0.0588447	0.00427424			0.00246601	0.00241504
		63.0899	0.0117468	0.00427231			0.00176704	0.00603408
		60.3731	0.0304753	0.0042714			0.00141729	0.00075301
		95.5656	0.111367	0.00427127			0.00317678	0.00011276
		83.8234	0.0802782	0.00427064			0.00339375	0.00094058
		116.818	0.134973	0.00426805			0.00649366	0.00048081
		111.564	0.0186996	0.00426355			0.0143683	0.00211189
		111.3	0.0123947	0.00426328			0.00315886	0.00367267
		244.953	0.13562	0.00426134			0.0152584	0.0085043
		70.2148	0.0708957	0.00425449			0.00287004	0.00054174
		109.702	0.108128	0.00425097			0.00239766	0.0079412
		135.854	0.199165	0.00425057			0.00431519	0.00151621
		108.81	0.392101	0.00425054			0.00062067	0.00115072
		99.3587	0.314354	0.00424878			0.00125056	0.0044885
		102.015	0.0121305	0.00424318			0.00190494	0.00569709
		79.2425	0.208891	0.00424095			0.00024195	0.00095237
		86.9349	0.0540108	0.00424091			0.00017509	0.0153758
		117.08	0.108867	0.00424039			0.00247	0.00359175
		57.624	0.0110787	0.00423636			0.00138499	0.00233661
		76.3854	0.157771	0.00423278			0.00110611	0.0126692
		51.6405	0.0111211	0.00422918			0.00083042	0.0021735
		89.0559	0.0490489	0.0042281			0.00782783	0.00406611
		29.5183	0.0464862	0.00422527			0.00045698	0.009176
		122.787	0.0117735	0.00422345			0.00109975	0.0139798
		60.4395	0.0481108	0.00422253			0.00077776	0.00082103
		110.226	0.0456275	0.00422231			0.00517051	0.00469951
		58.4862	0.0110599	0.00422154			0.00057465	0.00193348
		88.5293	0.0102915	0.00422087			0.00319814	0.00841213
		58.5416	0.0176544	0.00421541			0.00295993	0.0140758
		105.377	0.0126661	0.00421509			0.00241186	0.0027897
		102.517	0.015094	0.00420925			0.00320966	0.00250017
		46.7951	0.0123127	0.00420892			0.00115141	0.0058494
		100.351	0.0880638	0.00420885			0.00366612	0.0008675
		82.7007	0.267353	0.00420836			0.0042663	0.00857978
		56.7932	0.0150006	0.00420257			0.00142086	0.00834996
		115.708	0.156309	0.00419989			0.0015548	0.00205143
		78.3854	0.100312	0.00419581			0.00166655	0.00116044
		131.366	0.101538	0.00418382			0.00396284	0.00217799
		65.3807	0.032242	0.00417933			0.00198171	0.00031401
		124.882	0.0681102	0.00417875			0.00417819	0.00258325
		128.189	0.0113403	0.00417462			0.00238295	0.00778717
		113.288	0.0545328	0.00417454			0.00454016	0.00218995
		105.54	0.441793	0.00417353			0.00058829	0.0026279
		40.9724	0.0406172	0.00417186			0.00080502	0.00884456
		86.7419	0.208584	0.00417051			0.00104931	0.00026059
		81.5818	0.162158	0.00417043			0.00186155	0.00444708
		98.9423	0.0161454	0.00417015			0.0119747	0.00217989
		120.707	0.150043	0.00416956			0.00159313	0.00661005
		106.826	0.251724	0.0041692			0.00129066	0.00675697
		114.885	0.0523645	0.00416549			0.00106018	0.0122113
		96.3792	0.0117641	0.00416114			0.00090393	0.00167498
		117.964	0.142418	0.00416006			0.00454239	0.00260328
		54.8055	0.0125986	0.00415936			0.00333337	0.00056157
		58.0025	0.0612096	0.00415867			0.00096649	0.00308501
		134.2	0.0155864	0.00415789			0.00080966	0.00336543
		57.7844	0.0115307	0.0041544			0.00055199	0.00021633
		60.7428	0.0175714	0.00415322			0.00075298	0.00230671
		49.1981	0.0131746	0.00415238			0.00107662	0.00534964
		89.801	0.0320134	0.00415209			0.000658	0.00581791
		89.9333	0.0899244	0.00415206			0.00116259	0.0103026
		97.4182	0.133637	0.00415196			0.0013918	0.00289014
		108.186	0.221878	0.00414944			0.00107747	0.00052384
		105.205	0.0119513	0.00414779			0.0192043	0.00078812
		82.7261	0.154779	0.00414764			0.00108544	0.00164384
		111.128	0.124489	0.00414514			0.00304598	0.00512215
		92.4173	0.242045	0.00414253			0.00304056	0.00621611
		44.3642	0.0101271	0.00413947			0.0013125	0.00049645
		53.8173	0.0297018	0.00413903			0.00153213	0.00090342
		116.664	0.0151485	0.00413762			0.00234207	0.00492467
		114.721	0.0500699	0.00413652			0.00143294	-0.0001323
		106.953	0.206349	0.00413597			0.00103297	0.00169238
		123.252	0.179187	0.00413103			0.00175092	0.00509931
		33.2557	0.0124764	0.00412982			0.0053124	0.00106071
		47.6399	0.011795	0.00412936			0.00501867	0.00844177
		52.2561	0.0123452	0.00412918			0.00229369	0.0051632
		61.1197	0.0123092	0.00412662			0.00060015	0.00101761
		87.0842	0.0969753	0.00412413			0.00222954	0.00641798
		71.552	0.168169	0.0041236			0.00063166	0.0117455
		55.2334	0.0108753	0.00412253			0.00176238	0.00139933
		115.813	0.146747	0.00412178			0.00289143	0.00088328
		120.853	0.116678	0.00411967			0.00564765	0.00289157
		64.9878	0.449981	0.00411768			0.00093578	0.00478767
		58.4173	0.0117623	0.00411503			0.00089176	0.00355839
		114.413	0.0521753	0.00411423			0.00071677	0.00099956
		27.3144	0.0130379	0.00411258			0.00104483	0.00263529
		62.4294	0.0115688	0.00411107			0.00402044	-0.0001926
		75.6084	0.158689	0.00411096			0.00187306	0.00137208
		114.255	0.048756	0.00411089			0.00194447	6.4351e-05
		86.0827	0.0120227	0.00410963			0.00134259	0.00838502
		96.8503	0.0167753	0.00410733			0.00239166	0.00596383
		118.735	0.1207	0.00410656			0.00156639	0.00035153
		61.166	0.0130782	0.00410476			0.00415677	0.00404447
		104.135	0.0121402	0.00410199			0.00387065	0.00237427
		52.573	0.0157355	0.00409869			0.00096513	0.00429373
		128.191	0.0129892	0.00409468			0.00087466	0.00267349
		27.1433	0.0266345	0.00409429			0.00139192	-0.0001598
		105.171	0.0194602	0.00409371			0.00080344	0.00453604
		85.9349	0.173233	0.00409344			0.00192438	0.00327774
		107.96	0.106711	0.00409141			0.00123619	0.00661554
		63.3827	0.0122504	0.00408881			0.00277497	0.00054541
		63.0094	0.0507596	0.00408753			0.0029662	0.00090697
		109.855	0.0963244	0.00408667			0.00307669	0.00750906
		122.772	0.189809	0.00408361			0.00053322	0.00479079
		107.522	0.147748	0.00408341			0.00265305	0.00153248
		74.2447	0.436111	0.00408059			0.00231898	0.0295349
		88.9964	0.113462	0.0040775			0.00066339	0.0285913
		161.363	0.192687	0.00407716			0.00070154	0.00129203
		72.9437	0.317437	0.00407551			0.00142735	0.00581447
		63.4753	0.109055	0.00407398			0.00156671	0.00162826
		86.366	0.263007	0.00407191			0.00193438	0.00037654
		65.6159	0.0666571	0.00407138			0.00206627	0.00333398
		71.2921	0.263594	0.0040685			0.00532464	-0.0004857
		58.73	0.0108114	0.00406729			0.0066351	0.00609549
		53.6296	0.0113219	0.00406599			0.00048846	0.0003329
		137.149	0.0670559	0.00406501			0.00091761	0.00132105
		78.4677	0.0905918	0.00406424			0.00034943	0.00125833
		93.2554	0.0111749	0.00406354			0.00114373	0.00113247
		136.704	0.0714089	0.00406327			0.00012236	0.00010706
		65.6669	0.0114534	0.0040624			0.00318644	0.00014051
		80.9245	0.153605	0.0040586			0.00349229	0.00136295
		132.946	0.117751	0.00405835			0.00042542	0.00201681
		139.347	0.0121483	0.00405612			0.00141428	0.00098781
		107.168	0.0192092	0.00405188			0.00394387	0.00709744
		66.5983	0.0102375	0.00405067			0.00777123	0.00238444
		68.7907	0.307593	0.00404653			0.00340245	0.0257182
		103.199	0.113579	0.00404348			0.00941847	0.0346786
		67.183	0.132833	0.0040426			0.00487976	0.00127339
		43.3296	0.0126706	0.00404192			0.00195984	0.00376885
		148.487	0.0138343	0.00404189			0.00149288	-0.0004497
		50.3566	0.0215207	0.00403915			0.00156192	0.0108637
		117.931	0.0958349	0.00403801			0.00095182	0.00067758
		71.7739	0.203693	0.00403495			0.00081005	0.0123662
		66.5783	0.0703427	0.00403388			0.00110669	0.00158391
		109.389	0.0492376	0.00403042			0.00090182	0.00021051
		98.2361	0.214783	0.0040298			0.00173962	0.00427124
		83.7324	0.153049	0.00402964			0.00851695	0.0162935
		48.0629	0.0220431	0.00402786			0.0021424	0.00141268
		94.6402	0.192316	0.00402695			0.00208407	0.0029352
		82.3827	0.115386	0.00402589			0.0109952	0.00084876
		43.699	0.126045	0.00402498			0.00204373	0.00160165
		128.795	0.012724	0.00401838			0.00249644	0.00460282
		48.0773	0.0183033	0.00401707			0.00161974	0.00592079
		145.102	0.159768	0.00401636			0.0012715	0.00693927
		117.6	0.011837	0.00401538			0.00162535	0.0046587
		89.3094	0.0859844	0.00401511			0.00096917	0.00396291
		183.71	0.0219975	0.0040149			0.00085675	0.00232219
		81.6925	0.181973	0.00401298			0.00080852	0.00044863
		60.7951	0.0135903	0.00401143			0.00107644	0.00643584
		97.8792	0.144376	0.00400974			0.00303945	0.00108113
		87.7974	0.198985	0.00400962			0.0011777	0.0003722
		116.077	0.101756	0.00400644			0.00215638	0.00172185
		80.1489	0.0467752	0.00399661			0.00250057	0.00612641
		94.5763	0.0110736	0.0039963			0.00220544	0.00137124
		48.2401	0.0102146	0.00399405			0.00344779	0.00732379
		22.5509	0.0119176	0.00399395			0.00476897	0.0017237
		62.1249	0.0123393	0.00399363			0.0031276	0.00082775
		80.2678	0.032755	0.00399236			0.00023852	0.00081993
		66.6795	0.292595	0.00399116			0.00283628	0.00222978
		74.4168	0.298699	0.00398912			0.00289015	0.00155009
		32.9479	0.0115923	0.00398864			0.00465222	0.0040786
		125.484	0.0129463	0.00398748			0.00574608	0.00315267
		80.9205	0.116167	0.00398653			0.00067631	0.0018257
		129.905	0.173125	0.00398645			0.00077223	0.00326864
		97.1282	0.123786	0.00398356			0.00275972	0.00456871
		123.076	0.0437817	0.00397861			0.00274341	-0.0002179
		61.6946	0.0866197	0.00397845			0.00693726	0.00105973
		93.0872	0.012525	0.00397759			0.00537538	0.00751871
		100.283	0.464893	0.003977			0.0007613	0.00294117
		43.3284	0.125347	0.00397573			0.00190821	0.00099942
		96.1137	0.0460949	0.00397264			0.00212914	0.00105323
		70.6742	0.120798	0.00397207			0.00098462	0.00127296
		52.3777	0.0227063	0.00397178			0.00165545	0.00042334
		80.7217	0.375406	0.00396781			0.00532349	0.00028508
		100.528	0.0182813	0.0039659			0.00104684	0.00031381
		113.352	0.0532153	0.00396457			0.00134119	0.00832575
		85.5492	0.0428925	0.00396452			0.00137677	0.00603616
		45.5118	0.0466526	0.00396093			0.00124317	0.00033852
		57.1671	0.163559	0.00396038			0.00133786	0.00477607
		123.829	0.0809063	0.00395902			0.00171257	0.0023699
		120.468	0.0220527	0.00395843			0.00364465	0.00115825
		85.5543	0.0502132	0.00395815			0.00289329	0.00036429
		59.6294	0.0709624	0.00395374			0.00098232	0.00468966
		54.9784	0.0239698	0.00395234			0.00318843	0.00206275
		76.2801	0.257006	0.00395102			0.00438142	0.0164546
		87.8654	0.0110637	0.00394939			0.00289963	0.0048039
		53.9135	0.0114888	0.00394604			0.00611732	0.00210616
		110.368	0.294689	0.00394353			0.00130811	0.00247602
		118.639	0.0119413	0.00394314			0.00130192	0.00286079
		81.0705	0.270417	0.00394246			0.00294206	0.0004409
		92.8571	0.135713	0.00394124			0.00385264	-0.0003782
		87.6203	0.319387	0.0039402			0.0006537	0.00850474
		134.894	0.223542	0.00393974			0.00032875	0.00487709
		118.821	0.0243553	0.00393856			0.00055665	0.00143436
		110.182	0.0348071	0.0039385			0.00351581	-0.0008634
		79.4435	0.0831363	0.00393375			0.00353042	0.00341762
		56.3152	0.0670894	0.0039333			0.00069917	0.00137451
		85.256	0.014364	0.00393193			0.00641781	0.00120892
		31.3349	0.0133207	0.00393018			0.00692689	0.00280639
		54.497	0.0111198	0.00392926			0.00100711	0.00260402
		75.1499	0.13372	0.00392669			0.00273898	0.00040609
		111.972	0.357586	0.00392598			0.00211922	0.00461865
		86.5703	0.133726	0.00392488			0.00118535	0.00238234
		108.152	0.446367	0.00392428			0.0023898	0.00286393
		115.717	0.0695291	0.00392344			0.0014325	0.00323892
		56.2525	0.0188108	0.00392265			0.00528214	0.0033241
		107.768	0.0608788	0.00392153			0.00192184	0.00218467
		107.858	0.0348245	0.00391896			0.00220779	0.00550595
		121.657	0.012297	0.00391884			0.00238444	0.00839479
		64.7176	0.0113904	0.00391797			0.00213318	0.00447675
		66.4422	0.0173958	0.0039172			0.0133827	0.0130265
		62.4241	0.0117527	0.00391603			0.01105	0.00134066
		65.5278	0.15827	0.00391415			0.00054573	0.00540071
		117.177	0.0137301	0.00391161			0.00729785	0.00119931
		71.8007	0.0874042	0.00390873			0.00700754	0.0023398
		119.988	0.257835	0.00390814			0.0040449	0.00210974
		118.679	0.184625	0.00390796			0.00044501	0.0038032
		54.3044	0.0470797	0.00390736			0.00582593	0.00164995
		105.315	0.0110112	0.00390718			0.0004333	0.0040407
		100.043	0.163958	0.0039062			0.00067952	0.00096445
		89.6314	0.0263383	0.00390488			0.00813605	0.00344821
		113.849	0.0257088	0.00390411			0.00092992	0.00400916
		41.2719	0.0113893	0.00389905			0.002649	0.00119701
		70.5842	0.0164249	0.00389794			0.0014867	0.0126786
		110.566	0.0625902	0.00389748			0.00078162	0.00385844
		74.1389	0.0903211	0.00389357			0.00316364	0.00164878
		64.6946	0.0686914	0.0038929			0.00391789	0.00373646
		44.097	0.0892539	0.00389204			0.00028577	0.00092261
		68.2009	0.0777162	0.00389157			0.00272342	0.0011297
		108.372	0.0775607	0.0038901			0.0009082	0.00056467
		82.2898	0.0425632	0.00388731			0.00093219	0.00103628
		24.61	0.0135116	0.00388657			0.0007573	0.00171726
		86.9671	0.221869	0.00388654			0.00141414	0.00807441
		97.1732	0.0842104	0.00388569			0.00124691	0.00319586
		55.4337	0.0157015	0.00388304			0.00115063	0.00227167
		71.6054	0.184767	0.00388175			0.00145076	0.00045422
		66.8172	0.221817	0.00388043			0.00067989	0.00534256
		50.3188	0.0336039	0.00388023			0.00164037	0.00485037
		172.535	0.078096	0.00388004			0.00123505	8.1265e-05
		56.76	0.182453	0.00387838			0.00163811	0.00322266
		119.234	0.0261601	0.00387655			0.00241369	4.6169e-06
		74.6893	0.19863	0.0038736			0.00291632	0.0238392
		50.1907	0.0128233	0.00387234			0.00575369	0.0224501
		96.8199	0.0117622	0.00387066			0.0010846	0.00254977
		108.122	0.212052	0.00386931			0.00114214	0.00422513
		118.056	0.0120244	0.00386917			0.00063416	0.00094167
		105.904	0.216915	0.00386762			0.00060321	0.00345007
		121.326	0.0739275	0.00386616			0.00226361	0.0033308
		83.7233	0.177719	0.00386309			0.00309265	0.00095482
		57.1896	0.0144419	0.00386015			0.00222994	0.00221775
		126.841	0.0128338	0.0038595			0.00288754	-0.0001558
		72.3947	0.180664	0.00385737			0.00299115	0.00200503
		112.359	0.0479016	0.00385567			0.00291326	-0.0001025
		88.7513	0.0129899	0.00385566			0.00430045	0.0004634
		126.91	0.135656	0.00385208			0.00335172	0.00556558
		69.7613	0.133728	0.00385138			0.00242462	-0.0005021
		64.7371	0.138255	0.00384914			0.00270073	0.01856
		116.862	0.278301	0.00384856			0.00143123	0.00737837
		96.3447	0.159616	0.00384512			0.0020076	0.00035352
		105.748	0.162105	0.00384503			0.00311595	0.000524
		60.4495	0.0116998	0.00384259			0.00068367	-9.162e-05
		84.9232	0.0117721	0.00384235			0.00249195	0.0135321
		92.5895	0.0201691	0.0038406			0.00126337	0.00382077
		110.429	0.0408616	0.00383779			0.00712237	-0.0004623
		284.087	0.0332647	0.00383767			0.00123814	0.00200215
		125.652	0.0138889	0.00383747			0.00087329	0.00245077
		111.782	0.136756	0.00383386			0.0056619	0.00033492
		66.5951	0.0988749	0.00383158			0.00611201	0.00614579
		73.9913	0.169178	0.00383158			0.00244712	0.00025216
		68.7069	0.150733	0.0038313			0.00229079	0.0054161
		288.42	0.0413537	0.00382976			0.00100818	7.9993e-05
		86.9958	0.23147	0.00382724			0.00212684	0.00057404
		84.4513	0.0125779	0.00382704			0.00272678	0.00243196
		98.2656	0.0232313	0.00382079			0.00377134	0.00152605
		65.5274	0.148366	0.00382062			0.00416731	0.00416319
		12.9654	0.0119218	0.00382006			0.00014818	0.00496166
		95.5891	0.101165	0.0038194			8.8181e-05	-0.0003693
		92.6254	0.163204	0.00381919			0.0006587	0.00125751
		55.0298	0.0114801	0.00381466			0.0005692	-0.0003038
		96.5614	0.0491645	0.00381122			0.00046195	-0.0006903
		88.8994	0.0678995	0.0038046			0.00088681	0.0252896
		65.0438	0.0114857	0.00380335			0.00075382	0.00435132
		50.7986	0.0113364	0.00380317			0.00066589	0.0261027
		51.1982	0.00975025	0.00380224			0.00092832	0.0140052
		103.254	0.163903	0.00380219			0.00048638	0.0109365
		94.3652	0.0671982	0.0038012			0.0426205	0.00769793
		65.373	0.107876	0.00379939			0.00047465	-0.0003315
		99.4771	0.172316	0.00379927			0.00113387	0.062995
		78.1626	0.245082	0.00379905			0.00091057	0.00069236
		51.2176	0.0790276	0.00379875			0.00110109	0.00135379
		126.327	0.161469	0.00379666			0.00105136	0.00362236
		46.4362	0.0200178	0.0037951			0.00118508	0.00974438
		126.892	0.0157132	0.00379292			0.0047542	0.0206227
		106.71	0.0121184	0.00379168			0.00150022	-0.0011801
		100.729	0.216224	0.00378928			0.00172734	0.00196665
		104.81	0.312954	0.00378521			0.00178582	0.00352932
		27.2164	0.0599142	0.00378359			0.00316947	0.00103767
		101.191	0.0153622	0.00378314			0.00093948	0.00144941
		98.8425	0.0101455	0.00378308			0.00023274	0.00302313
		50.4154	0.0180337	0.00378001			0.00139678	0.0015002
		88.273	0.0553312	0.00377918			0.00045267	0.00079962
		88.4622	0.0426834	0.00377599			0.00193483	0.0230482
		68.2596	0.13834	0.00377515			0.00160341	0.00633144
		69.4327	0.0118685	0.00377084			0.00172257	0.00217496
		62.3782	0.0130737	0.00376808			0.00208297	0.00148596
		62.9242	0.0142157	0.00376766			0.00434573	0.00256928
		115.953	0.013099	0.00376515			0.00292484	0.00069849
		107.554	0.280312	0.00376453			0.00134784	0.00138297
		127.109	0.0941413	0.00376425			0.00435041	0.00499906
		52.4216	0.0269452	0.00376411			0.00088727	0.00194177
		83.4202	0.166538	0.00376342			0.00053028	0.00118306
		94.6423	0.0106542	0.00376056			0.0009181	-2.055e-05
		68.278	0.0178008	0.00375378			0.00225709	0.0015919
		45.3843	0.010703	0.0037529			0.00104493	0.0137533
		59.5449	0.155438	0.00374493			0.00544669	0.00284396
		120.472	0.0683464	0.00374346			0.0017161	0.00082952
		123.922	0.0139409	0.00373777			0.001845	0.00197253
		122.917	0.0124284	0.00373763			0.0012736	0.00090272
		87.6899	0.237666	0.0037336			0.00060723	0.00086929
		77.1135	0.147015	0.003733			0.00071695	0.00270091
		113.882	0.322585	0.00373214			0.00123951	0.00185528
		52.3657	0.0111726	0.00373187			0.00499496	0.00238247
		59.2073	0.139839	0.00373138			0.00272277	0.00071911
		63.4103	0.0519219	0.00373025			0.00326208	0.00301507
		89.4948	0.236541	0.00372943			0.00291803	0.00048073
		82.7981	0.179321	0.00372692			0.00748663	0.0125063
		55.6766	0.0110732	0.00372568			0.00063805	0.00189074
		83.8311	0.118358	0.00372551			0.00328719	0.00243626
		121.663	0.191644	0.00372537			0.00260534	0.00552799
		106.857	0.238061	0.00372427			0.00122613	0.00180814
		77.2365	0.117572	0.00372379			0.00494003	0.00182455
		54.4878	0.0145494	0.0037227			0.00234968	0.0024072
		62.0789	0.0132366	0.0037222			0.0015182	0.0066949
		99.6789	0.162022	0.00371772			0.00137873	0.0103071
		114.149	0.0125179	0.0037158			0.00118369	0.00360689
		81.1785	0.130783	0.00371575			0.0011955	0.00415097
		86.1601	0.0113803	0.00371303			0.00209939	0.00141687
		37.8476	0.0941583	0.00371224			0.00073241	0.00231374
		59.784	0.0833493	0.00371206			0.00119609	0.00532112
		62.1709	0.013817	0.00370711			0.00335921	0.00415405
		52.0693	0.0118366	0.00370465			0.00026425	0.00183276
		46.468	0.0103574	0.003698			0.0006135	0.00080254
		119.009	0.114968	0.00369631			0.00385708	0.00505294
		59.2504	0.0881861	0.00369488			0.00379465	0.00085626
		92.0379	0.073584	0.003694			0.00379794	0.00083945
		134.454	0.0113901	0.00369326			0.00262697	0.00204044
		61.9157	0.0308644	0.00369212			0.00118592	0.00395923
		100.12	0.0981988	0.00369202			0.00140487	0.00199397
		115.988	0.0362103	0.00369081			0.00230157	0.00090735
		98.3393	0.0258761	0.00368996			0.00510416	0.00098212
		105.732	0.0886228	0.00368894			0.0147946	0.00097007
		95.1487	0.0111623	0.00368752			0.00105971	0.00078942
		77.5246	0.0805259	0.00368577			0.00181043	0.00754037
		89.7398	0.155126	0.00368501			0.00197744	0.00061073
		112.396	0.119683	0.00368409			0.00069071	0.019181
		89.2512	0.215795	0.0036837			0.00305089	0.0199783
		103.669	0.0220314	0.00368147			0.00563	0.00045441
		49.7926	0.192238	0.00368112			0.00183003	0.00048958
		52.0615	0.0532791	0.00368008			0.00137466	0.00037288
		61.701	0.105207	0.00367024			0.00296878	0.00036051
		107.375	0.01603	0.00366863			0.00152495	0.00089916
		90.398	0.0124783	0.00366832			0.00164418	0.00094518
		93.6027	0.144272	0.00366809			0.00377765	0.00320418
		91.2872	0.00985354	0.00366787			0.00523392	0.0109957
		55.5931	0.0117378	0.00366673			0.00475495	0.00124337
		120.167	0.0222965	0.00366646			0.00647979	0.0118395
		137.877	0.0526005	0.00366421			0.0002902	0.00154063
		67.4462	0.041393	0.00366378			0.00278485	0.00292355
		87.8045	0.131933	0.00366297			0.00266004	0.00492162
		88.1401	0.0694718	0.00366245			0.00153554	0.00753042
		67.9743	0.239074	0.00365466			0.00136286	0.00226923
		100.491	0.0107753	0.00365375			0.00154919	0.00250248
		69.9166	0.153981	0.00365364			0.00442105	0.000341
		63.9332	0.0132279	0.00364803			0.00051878	0.00260506
		48.0145	0.0239102	0.00364736			0.00072927	-7.686e-06
		32.2619	0.0676907	0.00364733			0.00085809	0.0173365
		101.885	0.0681545	0.00364712			0.00049697	0.00130956
		50.539	0.0177601	0.00364658			0.00183666	0.00563552
		88.9994	0.195725	0.00364572			0.00166951	0.00324664
		83.8111	0.0691244	0.00364529			0.00162583	0.00093367
		19.8778	0.0355493	0.00364389			0.00124134	0.00101858
		116.602	0.0182378	0.00364289			0.00540301	0.0056785
		44.9514	0.0174469	0.00364013			0.00119049	0.00264324
		107.57	0.0210618	0.003639			0.00404426	0.00366332
		92.6316	0.125041	0.00363817			0.00059172	0.00195729
		44.827	0.0798064	0.0036343			0.00040351	0.00729361
		117.013	0.0186046	0.00363421			0.00043122	0.00073427
		63.0869	0.149726	0.00363187			0.0010492	0.00126376
		78.975	0.0935151	0.00363041			0.00046528	0.00067342
		121.565	0.1428	0.00362712			0.00126448	0.00094674
		107.881	0.0300666	0.00362692			0.00210233	0.00075924
		110.028	0.277735	0.00362628			0.00323416	0.00542003
		53.8478	0.0314684	0.0036251			0.0017715	0.00924529
		96.7087	0.0129019	0.00362415			0.00712817	0.00124553
		101.196	0.0116922	0.00362163			0.00504203	0.00141119
		71.0133	0.20704	0.00362013			0.00614372	0.00406822
		122.808	0.0395753	0.00361899			0.00199751	0.00842962
		101.582	0.0931223	0.00361883			0.00606103	0.00162604
		49.5245	0.0408341	0.00361636			0.00215516	0.00091085
		59.3907	0.0181045	0.00361604			0.00125214	0.0033868
		118.554	0.0127441	0.00361584			0.0057731	0.00169074
		49.1089	0.0216558	0.00361469			0.00017053	0.0046817
		80.5579	0.352078	0.00361416			0.00210066	0.00187998
		53.0846	0.0137679	0.00361104			0.00217237	0.00105553
		104.698	0.154617	0.00360862			0.00252185	0.00147659
		125.375	0.334407	0.00360649			0.00094275	0.00236498
		104.148	0.0592793	0.00360588			0.00135877	0.00226525
		54.6134	0.0120467	0.00360522			0.00044662	0.00589178
		85.1433	0.121115	0.00360517			0.00303589	0.00399974
		50.8418	0.0115332	0.00360267			0.00157092	0.0007046
		118.558	0.0274838	0.00359703			0.00069974	0.00147935
		93.3998	0.0705331	0.0035948			0.00138724	0.00586113
		121.055	0.0109978	0.00359266			0.00149694	0.00104891
		106.435	0.0385169	0.00358977			0.00107657	0.00577328
		62.6981	0.012107	0.0035882			0.00090107	0.0023678
		68.0903	0.099141	0.00358782			0.000734	0.00180439
		63.3636	0.0521877	0.00358479			0.00070263	0.00105658
		106.604	0.0117216	0.00358465			0.00060828	0.00213587
		91.1895	0.0142475	0.00358448			0.00067653	0.0042531
		93.5394	0.0858011	0.00358234			0.00108046	0.0017989
		49.017	0.147436	0.00358098			0.00078023	0.00312101
		81.699	0.14697	0.00357668			0.00080899	0.00347148
		86.0398	0.327546	0.00357628			0.00065647	0.00183035
		117.283	0.0925923	0.00357422			0.00099925	0.00143641
		50.011	0.0277151	0.00357185			0.00209603	0.00113774
		59.4973	0.012638	0.00357128			0.00082207	0.00180746
		63.6087	0.0141803	0.00357084			0.00177417	0.00381443
		67.423	0.014562	0.0035694			0.00202385	0.00184628
		50.359	0.0622501	0.00356877			0.00038761	0.00073552
		113.171	0.0173309	0.0035684			0.00120332	0.011015
		69.9192	0.0188284	0.00356209			0.0009614	0.0109581
		135.334	0.0120601	0.00356009			0.00122392	0.00105486
		113.771	0.158593	0.00356005			0.00109295	0.00073498
		42.4457	0.0126586	0.00355997			0.00195012	0.00090473
		95.689	0.00936467	0.00355852			0.00221321	0.00209853
		56.1745	0.0136261	0.00355633			0.00222444	0.00164312
		110.636	0.3203	0.00355394			0.00171011	0.00213337
		66.9235	0.0386299	0.00355244			0.0007198	0.00153693
		107.984	0.0362889	0.00355145			0.00230525	0.00247533
		15.4561	0.01071	0.00354986			0.00160766	0.00185886
		74.6189	0.129124	0.00354929			0.00047683	0.00246677
		68.9753	0.295957	0.00354696			0.00063528	0.00122846
		91.2331	0.0120931	0.00354683			0.00047337	0.0003309
		57.6705	0.0149689	0.00354495			0.00208141	0.00222978
		88.7401	0.19275	0.0035439			0.0030417	0.00034771
		97.4099	0.168192	0.0035439			0.00199094	0.00112591
		84.3111	0.139196	0.00353923			0.00083792	0.00189057
		53.32	0.0161406	0.00353761			0.00142796	0.00124272
		44.1156	0.0129468	0.0035356			0.00077169	0.00083879
		80.3256	0.158884	0.00353335			0.00080484	0.0028291
		100.967	0.215799	0.0035325			0.00078161	0.00173777
		58.4737	0.0141143	0.00353071			0.00835759	0.00660372
		86.086	0.202056	0.00353056			0.0124022	0.00131248
		53.9979	0.0126488	0.0035304			0.00423651	0.00076509
		115.218	0.125729	0.00352805			0.001564	-0.0004252
		45.6496	0.010844	0.00352608			0.0025208	0.00900618
		50.0861	0.0762688	0.00352588			0.00223854	0.00223517
		61.9651	0.0117302	0.00352545			0.001345	0.00128619
		119.107	0.0205899	0.00352525			0.00273405	0.00141191
		33.0777	0.0472285	0.00352475			0.00128166	-0.0005807
		25.11	0.0156463	0.00352462			0.00039915	-0.0001594
		57.9146	0.0203526	0.00352382			0.00053028	0.00276772
		59.181	0.0145276	0.00352199			0.00076944	0.00209134
		56.059	0.0142881	0.00352041			0.00063431	0.00278394
		41.6524	0.0105152	0.00351967			0.00031323	0.00110979
		61.9971	0.0152382	0.00351919			0.00073035	0.0039156
		74.0498	0.273156	0.00351866			0.00134265	0.00242827
		73.2946	0.146874	0.00351643			0.00162046	0.00499776
		46.1065	0.0351004	0.00351623			0.00136672	0.00096785
		69.4912	0.224319	0.00351615			0.00347378	0.00041746
		64.9362	0.011292	0.00351418			0.00966723	0.00177371
		96.8064	0.0120187	0.00351277			0.00059764	0.00252183
		56.2388	0.0120541	0.00351163			0.00198891	0.00182411
		72.9491	0.126023	0.00351073			0.00221607	0.00041717
		118.142	0.0297608	0.00350879			0.00224815	0.00077729
		139.183	0.0169581	0.00350833			0.00841178	0.00265437
		46.6415	0.0201824	0.00350792			0.00402947	0.00054587
		75.5314	0.498182	0.00350723			0.00085335	0.00240856
		103.368	0.0846029	0.00350717			0.00297329	0.00161941
		104.598	0.131369	0.00350576			0.00287255	0.0115611
		61.1134	0.0519906	0.00350236			0.00077101	0.00972681
		57.9521	0.0134208	0.00350042			0.00148011	0.00858535
		105.519	0.176628	0.00349938			0.00164915	0.00089246
		98.1222	0.0122316	0.00349928			0.0008951	0.00698437
		78.2915	0.166281	0.00349928			0.00301855	0.0141332
		39.4967	0.0134691	0.0034981			0.00061578	0.00131237
		119.209	0.0213788	0.00349425			0.00273802	0.00665031
		84.7043	0.16829	0.00349349			0.00082982	0.00050627
		58.9116	0.011943	0.00349191			0.00454012	0.00208156
		28.1887	0.0187027	0.00349186			0.00452881	0.00841715
		98.9786	0.011517	0.00348999			0.00209808	0.00118855
		91.6395	0.154054	0.003489			0.00222071	0.0100704
		98.3336	0.0259528	0.00348839			0.00353505	0.00066032
		58.3176	0.0184711	0.00348618			0.00497229	0.00063694
		60.4412	0.0232202	0.00348421			0.00549846	0.0142482
		110.658	0.0115019	0.00348371			0.00057669	0.00070916
		111.557	0.0358613	0.00348263			0.00020326	0.00220296
		104.36	0.0100752	0.00348055			0.00030288	0.00084164
		98.0338	0.0929378	0.00348014			0.00057541	0.00296151
		59.9149	0.0167154	0.00347931			0.00053344	0.00145258
		54.2375	0.0112664	0.00347808			0.00036197	0.00294213
		84.6934	0.094885	0.00347739			0.00067894	0.00123131
		101.71	0.0235555	0.00347606			0.00072423	0.00069545
		70.3064	0.162297	0.00347386			0.00073227	-7.883e-06
		135.778	0.0116537	0.00347356			0.0233652	0.00105986
		26.8944	0.011964	0.00347343			0.024485	0.00526658
		71.786	0.169567	0.00347036			0.00370109	0.00539238
		42.7853	0.0119689	0.00347032			0.00174384	0.00511976
		95.7396	0.012941	0.00347001			0.00393003	0.00061189
		58.0067	0.0114814	0.00346957			0.0102358	0.00685302
		146.216	0.03084	0.0034695			0.00921253	0.0158468
		114.338	0.012817	0.00346919			0.00172295	0.00133262
		101.393	0.0120633	0.00346793			0.00204486	0.010523
		32.1681	0.0170885	0.00346769			0.0104942	0.00567607
		48.9665	0.0129423	0.00346533			0.00122561	0.00331638
		73.7686	0.0135539	0.00346467			0.00048912	0.00090514
		65.4724	0.0112699	0.00346422			0.00142333	0.00579123
		48.5577	0.189219	0.00346382			0.0011776	0.00869388
		74.7055	0.105668	0.00346263			0.0158472	0.00057454
		102.911	0.141814	0.00346117			0.00181163	0.0083795
		95.1748	0.0113145	0.0034602			0.0011688	0.00098143
		47.7571	0.0352423	0.00345994			0.00202442	0.00443176
		106.013	0.062145	0.00345764			0.00015866	0.00512706
		53.5753	0.0185147	0.00345719			0.00158521	0.00381367
		72.642	0.121447	0.00345287			0.00115441	0.00110264
		191.309	0.0227594	0.00345273			0.00205263	0.00333661
		99.957	0.130784	0.00345246			0.00186397	0.00531802
		69.3257	0.129504	0.00345225			0.00187496	0.0011185
		56.1371	0.0112602	0.0034511			0.00133687	0.00444547
		109.218	0.0776023	0.00344921			0.00068407	0.00704347
		126.828	0.0967015	0.00344886			0.00046911	0.00206533
		79.943	0.154431	0.003448			0.00260823	0.00511879
		47.5817	0.0212841	0.00344585			0.00119744	0.00582125
		116.56	0.143462	0.00344532			0.0068752	0.00036679
		47.9202	0.0139054	0.00344532			0.00488194	-2.743e-05
		79.5731	0.168798	0.00344499			0.00056513	0.00817195
		97.652	0.141813	0.00344482			0.00592619	0.00219261
		80.923	0.177738	0.00344482			0.00051709	0.00296528
		71.2706	0.08011	0.00344244			0.0083057	0.0009526
		68.9286	0.0291854	0.00343924			0.00296367	0.00618062
		82.4461	0.0466643	0.00343889			0.00368555	0.00325669
		73.4727	0.106632	0.00343635			0.00250397	0.00181615
		74.1725	0.155873	0.00343524			0.00046701	0.00659527
		126.181	0.0146424	0.00343397			0.00037938	0.00466438
		57.9638	0.0183651	0.0034321			0.00394592	0.0007075
		67.9541	0.127451	0.00342869			0.00398074	0.00661767
		97.5803	0.0929721	0.00342818			0.0157563	0.00294572
		73.1287	0.155637	0.00342796			0.0003913	-0.0003721
		116.192	0.0161422	0.00342713			0.00769242	0.00026652
		57.4223	0.0848731	0.0034233			0.00872271	0.00165702
		82.1256	0.010863	0.0034227			0.0181628	0.00173974
		93.3825	0.0461127	0.0034226			0.00263678	-0.0008515
		57.0008	0.0185635	0.0034222			0.00302146	-0.0006906
		47.3715	0.0116653	0.00342088			0.0002716	0.0038168
		93.2282	0.156263	0.00341952			0.00164141	0.00076518
		105.087	0.102145	0.00341872			0.00126576	-0.0004387
		92.2837	0.014007	0.00341809			0.00122268	0.00685699
		56.7133	0.0598385	0.00341786			0.00135384	0.00161858
		85.1629	0.138622	0.00341569			0.00115108	0.00242948
		43.8431	0.0934894	0.00341521			0.00061213	0.00230313
		119.056	0.0453889	0.00341514			0.00110017	-0.0007929
		100.404	0.0116937	0.00341372			0.00055164	0.00428486
		111.706	0.01232	0.00340875			0.00101387	0.00177636
		81.2871	0.190216	0.00340865			0.00128626	0.0009325
		20.1715	0.00955949	0.0034072			0.000855	0.00233463
		31.4965	0.0116826	0.00340594			0.0011109	5.0053e-05
		53.6142	0.0107276	0.00340519			0.00071759	0.00618905
		96.0113	0.0384962	0.00340334			0.00131874	0.00869882
		88.9697	0.0784822	0.00340244			0.00114301	0.00790193
		74.586	0.0373642	0.00340177			0.00130063	0.00562542
		92.3654	0.181423	0.00340017			0.0079912	0.00482501
		140.915	0.0123463	0.00339872			0.00059967	0.00162216
		64.0088	0.011654	0.00339555			0.0007216	0.0123919
		108.564	0.0118227	0.00339484			0.00109502	0.0024909
		54.4288	0.0933971	0.00339471			0.00079458	0.0007476
		40.9567	0.0117637	0.00339391			0.00029518	0.00419675
		120.447	0.0170637	0.00339217			0.00146459	0.0131476
		65.7844	0.0118614	0.00339092			0.00095323	0.00287633
		87.8444	0.180061	0.00339091			0.00031601	0.0120739
		92.1775	0.1635	0.00338762			0.00107881	0.00618395
		37.6061	0.0194917	0.00338586			0.00081711	0.00538664
		56.366	0.203451	0.0033847			0.00031629	0.00396953
		115.6	0.198698	0.00338103			0.0016059	0.0103673
		64.5181	0.0119451	0.00338043			0.0018837	0.00455797
		63.2057	0.0405207	0.00337852			0.00030364	0.00321266
		115.058	0.0492798	0.00337796			0.0017109	0.00608705
		62.7362	0.0124486	0.00337639			0.00178375	0.00568608
		108.592	0.108648	0.00337565			0.00062809	0.0110857
		29.5791	0.0121434	0.00337473			0.0017669	0.00039906
		63.859	0.130857	0.00337335			0.00210494	0.00504319
		81.2325	0.0790278	0.00337328			0.00206383	0.00488791
		91.8201	0.0123827	0.00337263			0.00055335	0.0103071
		113.366	0.0119437	0.00336744			0.00287115	0.00449768
		70.5876	0.143071	0.00336551			0.00173319	0.00492788
		106.39	0.0870181	0.00336413			0.00077264	0.00162478
		107.372	0.174122	0.00336325			0.00151818	0.00212089
		63.227	0.0129765	0.00336219			0.00293455	0.00233996
		65.1164	0.0113419	0.00336139			0.001443	0.00212742
		139.813	0.112581	0.00335996			0.013936	0.00016177
		44.1291	0.06108	0.00335789			0.0113645	0.00035261
		124.356	0.131461	0.00335774			9.9374e-05	0.00534848
		107.493	0.0119164	0.00335686			0.00918015	7.2505e-05
		59.7607	0.063413	0.0033555			0.00024713	0.0012465
		116.072	0.0666695	0.00335339			0.0017031	0.00110726
		77.0208	0.169335	0.00335323			0.00174309	0.00237229
		86.5512	0.163754	0.00335221			0.00155441	6.5997e-05
		83.2148	0.0107804	0.00335123			0.00060953	0.00489275
		78.371	0.0107536	0.00335119			0.00259727	0.00046148
		100.218	0.0122656	0.00335105			0.00036573	0.00042833
		56.0643	0.0142484	0.0033509			0.00312989	0.0098437
		66.4479	0.0136521	0.00334942			0.0004138	0.00369422
		90.5794	0.118129	0.00334895			0.00143511	0.00618696
		146.256	0.0236817	0.00334883			0.00375563	0.00490173
		94.0161	0.123073	0.00334878			0.00398774	0.00894256
		102.903	0.010748	0.003345			0.00892703	0.00406854
		67.3456	0.025339	0.00334439			0.00077135	0.00536669
		101.86	0.0154584	0.00334338			0.00041222	0.0118435
		60.7424	0.0128294	0.00334209			0.00188897	0.0064295
		87.9692	0.123718	0.00334184			0.00154463	0.00195031
		47.3978	0.0217798	0.00334017			0.00063892	0.00483279
		120.006	0.201346	0.00333894			0.00303138	0.0108353
		83.4848	0.0127001	0.00333698			0.00237761	0.00472037
		108.442	0.113877	0.00333665			0.00048332	0.00233171
		117.655	0.0734223	0.00333661			0.00124077	0.00149522
		56.8549	0.0138602	0.0033363			0.00025136	0.00905154
		100.929	0.115758	0.00333189			0.0011328	0.00271818
		119.668	0.123494	0.00333182			0.00116159	0.00499773
		30.9158	0.00956023	0.00333181			0.0002777	0.00038991
		42.4027	0.012012	0.00333107			0.00053247	0.00087861
		53.272	0.0116514	0.0033306			0.00139124	0.00170194
		116.166	0.0460429	0.00332958			0.00086625	0.000603
		16.8618	0.0110071	0.00332728			0.00024694	0.0053929
		69.9472	0.129261	0.00332641			0.00120067	0.00394109
		61.3166	0.0139939	0.00332568			0.00032569	0.00201982
		55.7076	0.0409517	0.00332564			0.00027529	0.00303938
		97.8398	0.1052	0.0033245			0.00074245	0.00213737
		94.1359	0.132627	0.00332444			0.00080899	0.00572364
		213.313	0.162009	0.00332007			0.00062615	0.00048661
		59.6203	0.0184378	0.0033199			0.00113324	0.00456917
		122.938	0.0140243	0.00331849			0.00257665	0.00247105
		53.0191	0.0111583	0.00331768			0.00310148	0.00118384
		82.1218	0.107436	0.0033173			0.00056537	0.00327306
		55.1813	0.0146814	0.00331688			0.00253979	0.00507422
		59.175	0.0144651	0.00331042			0.00014072	0.00471129
		46.8217	0.0190172	0.0033084			8.1919e-05	0.00441942
		85.0874	0.0714088	0.00330584			8.6993e-05	0.00496327
		102.133	0.0998638	0.00330396			0.00076568	0.00448472
		122.163	0.405383	0.00330355			7.7615e-05	0.00508846
		67.7404	0.0989416	0.00330284			0.0186058	0.00302371
		41.5642	0.0103171	0.00330207			0.00030367	0.00460497
		105.671	0.0144215	0.00330202			0.00076912	-0.0009859
		19.9507	0.015512	0.00329898			0.0002163	-0.0013198
		105.966	0.247697	0.0032981			0.00120846	0.00248731
		60.5624	0.0740499	0.00329779			0.00148077	-0.0007071
		116.249	0.355712	0.00329747			0.00020814	0.00075635
		117.291	0.032928	0.00329737			0.00077559	0.00124994
		53.7993	0.0895135	0.00329633			0.00994646	-0.000391
		76.7063	0.0156835	0.00329592			6.1222e-05	-0.0001464
		59.4721	0.011949	0.0032951			0.00018041	0.00520541
		43.8776	0.0129074	0.003295			0.00052323	-0.0003095
		68.8461	0.182011	0.00329443			0.00072417	5.9603e-06
		69.9287	0.0141133	0.00329331			0.0015829	0.00336737
		83.2791	0.044241	0.00329298			0.00024499	-5.361e-05
		94.4743	0.0111208	0.00329041			0.00228829	-0.0004127
		67.567	0.178232	0.00329031			0.00415258	-0.0011995
		51.5238	0.0573121	0.00328806			0.00091035	0.0132735
		111.806	0.0113314	0.00328612			0.00317251	0.00113308
		98.2139	0.0907965	0.00328594			0.00298784	0.00022847
		51.8864	0.0126119	0.00328517			0.0038188	0.00057205
		93.1133	0.25485	0.00328368			0.00048813	0.00126559
		102.772	0.305818	0.00328197			0.00075188	-0.0010732
		57.3072	0.0132547	0.00328154			0.00110078	0.00116072
		85.4313	0.133761	0.00328125			0.00064218	0.00682936
		46.1095	0.0822505	0.0032785			0.00050421	0.00169438
		77.94	0.147063	0.0032779			0.00059043	0.0148668
		110.12	0.300611	0.00327723			0.0005429	0.0150166
		71.7831	0.224909	0.00327594			0.00087946	0.00072323
		50.9798	0.0225363	0.00327293			0.00295718	0.00148522
		56.2022	0.011351	0.00327087			0.00033496	0.0013818
		40.596	0.0979261	0.00326963			0.00060691	0.00308562
		116.895	0.172045	0.00326638			0.00029099	0.00163335
		61.1896	0.0220276	0.00326442			0.00317758	0.00134016
		56.9378	0.0131765	0.00326325			0.00409669	0.00156529
		70.6681	0.134548	0.00326263			0.00081262	0.00427754
		85.0286	0.120767	0.00326139			0.00104081	0.00375476
		45.5961	0.0102474	0.00326081			0.00493631	0.00198872
		127.035	0.0271798	0.00326008			0.0010134	0.00139311
		112.959	0.0840864	0.00325795			0.00186074	0.0171314
		115.542	0.141676	0.00325735			0.00119189	0.0013638
		51.3263	0.0122101	0.00325674			0.00168138	0.0017418
		65.072	0.0123212	0.00325629			0.00121195	0.00594494
		59.2064	0.012421	0.00325466			0.00081867	0.018178
		108.07	0.226191	0.0032532			0.00227843	0.00113393
		94.9205	0.125145	0.00325312			0.00147219	0.00176239
		45.1505	0.0816851	0.003253			0.00104416	0.00147339
		60.8508	0.0328039	0.00325246			0.0017063	0.011268
		69.3147	0.0115374	0.00325218			0.00381547	0.00460872
		43.5317	0.0105962	0.00325112			0.00526053	0.00109442
		57.4786	0.0164965	0.00325094			0.00463675	0.00153459
		49.0264	0.0304501	0.00325092			0.00588449	0.00126216
		94.5329	0.120047	0.00324986			0.00156535	0.00384196
		51.6031	0.011501	0.00324979			0.0030768	0.0041832
		82.8252	0.199762	0.00324878			0.00495473	0.00111639
		65.5862	0.161649	0.00324834			0.00258873	0.00220838
		107.37	0.141401	0.00324677			0.00469846	0.0044581
		96.3614	0.124464	0.0032467			0.00249705	0.00052182
		128.175	0.0200652	0.0032439			1.4156e-05	0.00060367
		89.2468	0.114748	0.00324233			0.0055321	0.00242151
		102.96	0.20431	0.00324068			0.00091157	0.0034607
		62.8212	0.0140494	0.00323991			0.00247236	0.00289979
		50.4542	0.0108949	0.0032397			0.00280272	0.00127222
		13.3807	0.0292893	0.00323812			0.0214161	0.00531006
		48.7401	0.0110033	0.00323783			0.0011613	0.00258416
		103.715	0.0131371	0.00323762			0.0221542	0.00174666
		59.3022	0.0206271	0.0032376			0.0141341	0.00643077
		90.5772	0.0110137	0.00323709			0.0005255	0.00733866
		66.8155	0.0770298	0.00323632			-0.0005129	0.00083922
		77.6093	0.112918	0.00323586			-0.0005347	0.014138
		98.0527	0.0897397	0.00323424			0.00104253	0.0133977
		55.4467	0.0115131	0.00323384			0.00015531	0.00222765
		57.2395	0.0113453	0.00323269			0.00035729	0.00249173
		137.11	0.242943	0.00323237			4.9615e-05	0.00221046
		93.5296	0.0130848	0.00323221			0.00015979	0.00151422
		39.4245	0.0106269	0.0032281			0.00419343	0.0103727
		134.773	0.0103934	0.0032274			-0.0001861	0.00675329
		55.6649	0.0120819	0.00322518			0.00126038	0.00632538
		98.1261	0.138471	0.00322453			0.00564548	0.00199799
		79.7237	0.116713	0.00322422			0.00344689	0.00257519
		55.9995	0.0410806	0.00322246			0.00026554	0.0265319
		98.3555	0.162536	0.00322165			0.00261677	0.0168906
		43.5848	0.0116411	0.00322133			0.00312151	0.00601746
		117.717	0.0241687	0.00321858			0.00543796	0.00122864
		100.603	0.015533	0.00321856			0.00038991	0.00368567
		84.9348	0.213424	0.00321814			0.00082641	0.00205727
		125.069	0.195365	0.0032164			0.00476971	0.00809043
		59.2619	0.157583	0.00321629			0.00320461	0.00201085
		117.202	0.188073	0.0032161			0.00037947	0.00624516
		46.108	0.0193853	0.00321608			0.00233595	0.0216685
		117.689	0.0786851	0.00321411			0.0016968	0.00605296
		87.8034	0.163956	0.00321365			0.00508177	0.00159011
		55.055	0.01088	0.00321307			0.00051702	0.00569823
		53.9421	0.124574	0.00321236			0.00118055	0.00164882
		41.2393	0.0110946	0.00321163			0.00078927	0.00188477
		17.199	0.0187134	0.00320942			0.00170295	0.00119892
		80.4494	0.165391	0.00320899			0.00081913	0.00353425
		92.0224	0.0672529	0.00320726			0.00072753	-4.861e-05
		123.357	0.013938	0.00320606			0.00097974	0.00239776
		90.6732	0.0655082	0.00320425			0.00348171	0.00370201
		81.015	0.306874	0.00320412			0.00094901	0.00270453
		112.936	0.159606	0.00320348			0.00235826	0.00200616
		58.7928	0.0116194	0.00320274			0.00233197	0.00625081
		56.9118	0.0111926	0.00320173			0.00025515	0.00463327
		70.1258	0.148789	0.00320052			0.00062334	0.00450492
		72.9089	0.161248	0.00320001			0.00039986	0.00250085
		122.944	0.0377574	0.00319898			0.00055696	0.00438271
		99.2185	0.0120058	0.00319863			0.00071371	0.00288081
		66.6329	0.075555	0.00319795			0.00071809	0.0034036
		89.1692	0.171126	0.00319793			0.002061	0.00206515
		63.0627	0.0117613	0.00319735			0.00108972	0.00157319
		108.146	0.325107	0.00319718			0.00077249	0.00451646
		137.043	0.0686923	0.00319528			0.00559767	0.00152744
		84.3274	0.139567	0.00319484			0.00336545	0.00362536
		91.0211	0.0118223	0.00319255			0.00039193	0.00637627
		61.9804	0.186522	0.00319179			0.00168488	0.0102367
		50.9324	0.0117293	0.00319111			0.00740403	0.00831156
		25.2983	0.0185455	0.00319007			0.011335	0.00254907
		98.7464	0.182719	0.00318972			0.00028307	0.0190679
		79.9164	0.242187	0.00318931			0.00287956	0.00246892
		68.2981	0.0203426	0.00318771				0.00317599
		93.8673	0.116349	0.00318726				0.00660112
		114.232	0.0197764	0.00318514				0.00998421
		67.4028	0.011758	0.00318364				0.00918884
		60.3459	0.014721	0.00318357				0.00215474
		111.468	0.0145003	0.00318317				-0.0003163
		43.688	0.0102899	0.00318312				0.0196714
		292.344	0.107072	0.00318306				0.00014366
		67.0137	0.0605937	0.00318239				0.00018436
		130.071	0.249197	0.00318078				0.00841239
		121.296	0.0128754	0.00317992				0.00158007
		52.6603	0.0132711	0.00317985				0.00562119
		93.0788	0.135773	0.00317709				0.00154152
		64.9173	0.011784	0.00317708				0.00195197
		104.333	0.168496	0.00317552				0.00206124
		48.5236	0.0125249	0.00317518				0.0105062
		69.4647	0.106951	0.00317511				0.0044656
		43.4178	0.0209845	0.0031732				0.0123944
		23.8817	0.0115257	0.00317276				0.00778618
		55.817	0.0751745	0.00317257				0.00997624
		62.0536	0.113972	0.00317247				0.0113902
		47.1473	0.0250687	0.00317237				0.00097275
		89.5346	0.0422742	0.00317199				0.00961447
		140.102	0.015546	0.00317123				0.00410483
		51.9131	0.0566616	0.0031705				0.00028721
		52.438	0.0143598	0.00317042				0.00084427
		216.18	0.19317	0.00316992				0.00045798
		61.5561	0.0200934	0.00316911				0.00023889
		74.7452	0.0119475	0.00316903				0.00752366
		91.1985	0.015867	0.00316679				0.00599545
		86.8096	0.104564	0.00316649				0.00726783
		48.4788	0.00999502	0.00316612				-0.0006793
		49.1804	0.0117756	0.00316606				0.00188113
		45.3333	0.0108708	0.00316589				0.0113327
		64.1857	0.0153753	0.00316515				0.00208146
		62.2542	0.0158952	0.00316409				0.0163405
		105.198	0.156001	0.00316332				0.0166857
		87.5301	0.258163	0.00316052				0.00728939
		49.361	0.0154744	0.00315583				0.00928148
		87.7747	0.196544	0.0031557				0.0016153
		63.6168	0.0125413	0.00315451				0.00694359
		77.7829	0.157807	0.00315437				0.00485553
		56.095	0.0159055	0.00315421				0.00359522
		77.0431	0.173409	0.00315362				0.00594331
		92.4301	0.203467	0.00315311				0.00070295
		51.3561	0.0692702	0.00315268				0.00102037
		56.4632	0.06774	0.0031502				0.00058141
		94.254	0.165506	0.00314853				0.00654521
		106.282	0.286869	0.00314846				0.00555266
		72.3043	0.062873	0.00314749				0.00084023
		64.3183	0.0124964	0.00314667				0.00369991
		52.0772	0.0120041	0.00314657				0.00709594
		77.6376	0.165036	0.00314653				0.0137992
		125.643	0.0109521	0.00314626				0.00585683
		123.998	0.0696069	0.00314605				0.00706905
		136.304	0.0748055	0.00314424				0.00751813
		66.1729	0.0119877	0.0031435				0.00622653
		99.0736	0.177182	0.00314274				-0.0001008
		103.483	0.0370195	0.00314098				0.0121113
		80.0462	0.013732	0.00314067				0.00482541
		46.7287	0.0169651	0.00313738				0.0217485
		105.795	0.201998	0.00313713				0.00087637
		121.577	0.0326888	0.00313698				0.0183374
		53.7468	0.0145667	0.003136				0.00027594
		46.0811	0.0362846	0.00313474				-0.0006955
		51.4502	0.0201494	0.00313471				-4.631e-06
		51.477	0.0267361	0.00313459				0.0029388
		54.9778	0.0112572	0.00313391				0.00265076
		72.6606	0.0827934	0.00313346				0.0026489
		103.157	0.194379	0.00313288				0.00271787
		122.138	0.0116788	0.003132				6.4151e-05
		65.8453	0.013194	0.00313186				0.00477423
		53.3181	0.0748742	0.00313124				0.00238966
		49.8263	0.0196154	0.00313097				0.0023932
		73.3218	0.137253	0.00313086				0.00285185
		112.146	0.0847167	0.00313042				0.00060009
		93.1108	0.114175	0.0031277				0.00373562
		86.2083	0.163036	0.00312722				0.00068939
		55.6452	0.0265496	0.00312701				-0.0004625
		115.767	0.0879835	0.00312666				-5.701e-05
		56.2882	0.0139799	0.00312646				0.00462957
		53.8134	0.0174047	0.00312587				0.00258341
		80.2912	0.122049	0.00312329				0.00107647
		99.2514	0.179731	0.00312131				-0.0001277
		216.855	0.156889	0.00312097				0.00673398
		117.695	0.0137257	0.00312086				0.00242789
		56.2109	0.0135713	0.00312014				0.00558966
		52.4311	0.0552786	0.00311916				-0.0003438
		82.9785	0.015758	0.00311896				0.0064263
		36.539	0.0791844	0.00311785				0.00304096
		47.0885	0.012279	0.00311737				0.00213031
		51.2658	0.0134118	0.00311664				0.00131634
		94.6709	0.210742	0.00311062				0.00161981
		60.4616	0.0127872	0.00310877				0.00306242
		72.5317	0.195077	0.0031074				0.00145989
		59.4038	0.013179	0.00310496				0.00379444
		112.592	0.0202785	0.00310496				0.00730579
		69.6734	0.110561	0.00310263				0.00592505
		62.7483	0.116599	0.00310175				0.0390191
		117.835	0.0174104	0.00310128				0.00135435
		106.83	0.0660152	0.00310115				-0.0001043
		95.0343	0.146194	0.00310079				0.00020597
		93.2405	0.107987	0.00310018				0.00299295
		90.8541	0.127247	0.00309872				0.00112166
		67.5007	0.229997	0.00309658				0.00039964
		181.485	0.0305794	0.00309224				0.00335036
		80.2017	0.103632	0.00309224				-0.0004182
		32.1207	0.0131235	0.00309182				0.00022431
		53.5692	0.0102668	0.00309076				0.0012668
		91.4983	0.0565476	0.00309054				0.00509604
		91.9504	0.144524	0.0030896				0.00123838
		109.954	0.159098	0.00308931				0.00034661
		83.6321	0.0133644	0.00308825				0.00514228
		51.1235	0.0457445	0.00308806				0.00641862
		59.2673	0.0147972	0.00308658				0.00175145
		91.7709	0.107169	0.00308558				0.00729897
		46.1966	0.0166942	0.00308465				0.00046036
		104.088	0.186479	0.00307839				0.00510012
		94.5753	0.147873	0.00307817				0.00742966
		90.8572	0.0963367	0.00307776				0.00228564
		15.4998	0.128937	0.00307735				0.00089039
		54.3547	0.012021	0.00307699				0.00018109
		49.5943	0.0165067	0.0030767				0.00078231
		93.5388	0.0584537	0.00307595				-0.0003534
		95.7797	0.267375	0.00307557				-0.0004673
		48.8992	0.105866	0.00307471				0.00541913
		123.095	0.142007	0.00307461				-0.0001611
		41.4788	0.010171	0.00307431				0.0060568
		48.4154	0.0121867	0.0030735				0.00031123
		55.9422	0.0263024	0.00307241				0.0584425
		126.366	0.061799	0.0030706				0.00012991
		119.455	0.363526	0.003066				0.00521285
		50.4491	0.0107523	0.0030653				0.00473078
		52.4026	0.0111812	0.00306379				0.00186124
		60.0276	0.0143787	0.00306308				0.00188578
		96.9633	0.0689804	0.00306159				0.00055608
		59.86	0.0112356	0.00306119				0.00291538
		111.316	0.164697	0.00306024				0.00100255
		62.9879	0.0128888	0.00305938				0.00098487
		76.0779	0.246579	0.00305851				0.0101712
		93.3491	0.351022	0.00305695				0.00198497
		133.253	0.340898	0.00305613				0.00158667
		104.22	0.0659116	0.00305586				0.0019261
		47.0667	0.0121584	0.0030543				0.00269545
		92.9549	0.18415	0.00305356				0.00027919
		84.5716	0.0216979	0.00305237				0.0202453
		69.8225	0.0836276	0.00305097				0.0238147
		67.6796	0.0715649	0.00305086				0.00217767
		38.5096	0.0121805	0.00305033				0.0102778
		133.684	0.0140348	0.00305003				0.00070344
		51.4645	0.0143258	0.00304967				0.0243111
		58.7714	0.0109594	0.00304852				0.0106225
		126.49	0.0136955	0.00304824				0.00578841
		54.3632	0.0264411	0.00304663				0.00325026
		72.1539	0.0117916	0.00304499				0.0132873
		105.856	0.018337	0.00304311				0.00862676
		87.701	0.122514	0.00304211				0.00027289
		66.2188	0.0128888	0.00304193				0.00600371
		111.803	0.053438	0.00304185				0.00225959
		91.5479	0.0585882	0.0030412				0.00090031
		109.524	0.02325	0.00303991				0.00608075
		46.8064	0.0105546	0.00303973				2.4713e-05
		59.534	0.0236998	0.003039				-0.0009527
		117.274	0.36135	0.00303771				4.7458e-05
		79.0764	0.243712	0.00303556				0.00303345
		65.7813	0.0143259	0.00303451				0.00110926
		115.436	0.164284	0.00303429				0.00558431
		108.78	0.0146277	0.00303321				0.00074258
		120.126	0.0108045	0.00303273				0.00540691
		66.6851	0.0174275	0.00303103				0.00422092
		85.6641	0.128439	0.00303024				0.00537187
		68.2104	0.0118068	0.0030302				0.00158617
		103.304	0.156982	0.00303011				0.00036226
		46.7785	0.0108701	0.00302998				0.00313008
		64.5079	0.0128637	0.00302927				0.00951222
		112.15	0.0158164	0.00302721				0.00221165
		73.5837	0.0167284	0.00302699				0.00434501
		91.0665	0.238997	0.00302617				0.0013175
		63.8345	0.0146873	0.00302288				0.00012681
		65.9554	0.0261427	0.0030219				0.00756529
		41.131	0.0115889	0.00302141				0.00615599
		108.182	0.0456738	0.00301913				0.00224097
		104.754	0.0249322	0.00301849				0.0010932
		73.3909	0.122446	0.00301836				0.00616619
		112.303	0.0172693	0.00301796				0.0002383
		93.5393	0.216234	0.00301778				0.00204976
		104.15	0.198421	0.00301698				0.00452598
		63.3852	0.152257	0.00301665				0.00035729
		62.4698	0.0539978	0.00301642				0.0111144
		51.2596	0.0388564	0.00301566				0.00011517
		58.4111	0.0194583	0.00301548				0.00388577
		48.4053	0.0112331	0.00301532				0.00278512
		64.2769	0.181807	0.00301508				0.00681775
		66.7874	0.0821134	0.00301501				8.6103e-05
		60.5569	0.0118125	0.00301425				0.00037498
		71.3589	0.118677	0.00301399				0.00746298
		45.8915	0.0101931	0.00301331				0.00521167
		79.4043	0.258246	0.00301218				0.0123699
		58.4704	0.145991	0.00301187				9.5725e-05
		192.289	0.124959	0.00301053				0.00263406
		108.3	0.0763279	0.00300688				0.00290126
		57.8212	0.0113095	0.00300682				0.00053729
		164.137	0.214576	0.0030067				0.00606958
		121.457	0.195583	0.00300661				0.00524003
		116.19	0.0115947	0.00300634				0.00368716
		121.126	0.0313111	0.00300601				0.00152471
		107.492	0.249676	0.00300525				0.00093449
		88.2544	0.139866	0.00300409				0.0052811
		55.6721	0.0112495	0.0030024				0.0114535
		76.373	0.101792	0.00300143				0.00311931
		71.763	0.248898	0.003001				0.00470382
		61.2957	0.0120678	0.00299945				0.00468403
		112.371	0.110746	0.00299812				0.00055106
		55.053	0.0112639	0.00299564				0.0105217
		68.7282	0.0585855	0.00299454				0.0168737
		60.6817	0.0457096	0.00299277				0.0157352
		107.004	0.17211	0.00299203				0.0066796
		108.51	0.134012	0.00299088				0.0110393
		49.2791	0.0113864	0.00299068				0.00132931
		61.4553	0.12929	0.00299048				0.00209578
		45.4826	0.0184114	0.00299001				0.0111637
		114.343	0.0109824	0.00298831				0.00901569
		58.5374	0.0747335	0.00298658				0.0005995
		79.5002	0.137595	0.00298565				0.00344637
		109.621	0.0176023	0.00298504				0.00735624
		71.011	0.136033	0.00298434				0.0130306
		80.3611	0.0291318	0.00298339				0.00817785
		39.3291	0.121213	0.00298221				0.00047921
		82.9937	0.0789111	0.00298148				0.0115015
		98.5762	0.0834626	0.00298088				0.00776528
		48.5611	0.0102327	0.00298008				0.00366361
		48.1383	0.0354656	0.0029795				0.00361532
		108.27	0.18467	0.00297913				0.00342846
		48.0268	0.0109142	0.00297909				0.0286366
		69.0498	0.229972	0.00297886				0.0143923
		85.2725	0.202245	0.00297854				0.00944158
		49.406	0.0123969	0.00297822				0.00802852
		72.2157	0.202171	0.00297814				0.00423411
		70.5946	0.0874979	0.00297734				0.00014292
		41.6192	0.00956783	0.0029753				0.0146372
		56.1477	0.0111314	0.00297524				0.0271203
		82.5772	0.0135097	0.0029741				0.00958312
		62.6361	0.0117721	0.00297302				0.00810585
		105.164	0.154804	0.00297282				0.00091485
		89.4251	0.255612	0.0029719				0.00127338
		69.8205	0.0120372	0.00297181				0.0012495
		24.4388	0.0117086	0.00297059				0.00362168
		89.8561	0.0974769	0.00297051				0.00075646
		114.827	0.0363848	0.00297009				3.5238e-05
		28.515	0.0109981	0.00297007				-0.0011474
		126.523	0.012857	0.00296951				-0.0013047
		92.2388	0.0595332	0.00296773				0.0181787
		43.6125	0.0467378	0.00296698				0.00289949
		89.267	0.12385	0.00296635				-0.0009283
		42.9828	0.0582163	0.00296487				-0.0003987
		124.796	0.0109614	0.00296457				-0.0012022
		108.11	0.0121671	0.00296399				0.00142504
		53.8762	0.124177	0.00296277				-0.0005979
		108.419	0.0476885	0.00296269				0.00311728
		58.155	0.0147374	0.00296188				0.00085016
		56.9032	0.0156909	0.00296076				-0.0022201
		108.128	0.030545	0.00295931				-2.288e-05
		90.1374	0.0115651	0.00295743				-0.0006632
		60.8766	0.0121853	0.00295632				0.00284595
		56.8486	0.0344201	0.00295588				0.00141673
		66.5443	0.23187	0.00295477				0.0135062
		114.766	0.204841	0.00295476				0.00025999
		91.4741	0.0766227	0.00295334				-0.0002411
		69.7241	0.0631638	0.00295242				0.00068151
		95.9879	0.0794279	0.0029509				0.00250069
		142.832	0.0124281	0.00295033				0.00067882
		98.243	0.194935	0.00294973				0.00305163
		71.9085	0.0774621	0.00294762				0.00034625
		86.5168	0.245098	0.00294759				0.00142412
		68.5743	0.143723	0.0029466				0.00335209
		47.6139	0.0112344	0.00294658				-0.0010147
		59.1945	0.0122187	0.00294581				-0.0002319
		41.4879	0.0107987	0.00294531				0.00072866
		64.1761	0.0121276	0.0029443				0.0314178
		61.9024	0.0133854	0.00294324				0.0265912
		60.0905	0.0148885	0.00294213				-7.779e-05
		73.5924	0.119769	0.00294184				0.00283417
		80.5519	0.344071	0.00294161				0.00052196
		105.746	0.0961879	0.0029415				0.00024567
		103.023	0.213317	0.00294033				0.0003259
		48.3706	0.0105412	0.00294007				0.0105365
		84.6486	0.206499	0.00293968				0.00112686
		60.3406	0.013528	0.00293746				-0.000646
		100.512	0.0843989	0.00293745				0.00425721
		71.3827	0.0145941	0.00293743				0.00332781
		65.5922	0.0117971	0.00293742				0.00097341
		178.818	0.0133791	0.00293692				0.00545494
		63.565	0.0137386	0.0029369				0.00263763
		62.4901	0.024456	0.0029351				0.00059214
		47.5107	0.0122141	0.00293458				0.00598045
		69.9043	0.0784316	0.00293387				0.00238071
		67.9389	0.0404302	0.00293356				-0.000668
		59.1258	0.0142291	0.00293352				0.00330533
		74.6791	0.194348	0.00293242				0.00324804
		133.184	0.0123977	0.00293235				0.00385723
		59.696	0.0280441	0.00293161				0.00258762
		104.106	0.139929	0.00293092				0.00632238
		61.7727	0.0158039	0.00292856				0.015813
		44.6486	0.0108876	0.00292802				0.0006689
		52.062	0.0122479	0.0029269				0.00052909
		56.8937	0.0130428	0.00292306				0.00588748
		113.624	0.0827599	0.0029225				0.0029512
		115.161	0.31667	0.00292194				0.0055497
		53.3656	0.013098	0.00292133				0.00920946
		57.6941	0.0139224	0.00291948				0.00295022
		76.9722	0.163651	0.00291926				0.00083968
		46.8811	0.0123628	0.00291877				-0.0009811
		94.2035	0.0835749	0.00291798				-0.0005317
		83.3294	0.0118304	0.00291705				0.00085295
		61.5563	0.143217	0.00291528				-0.0002262
		107.996	0.0539405	0.00291466				0.00085453
		111.666	0.012083	0.00291451				0.00086723
		48.111	0.0123777	0.0029141				0.00165572
		43.6142	0.0117002	0.00291366				-0.0006337
		56.7031	0.0136253	0.0029134				0.00253
		130.691	0.105719	0.00291261				0.00433328
		98.8655	0.0145305	0.00291207				0.00655149
		72.8339	0.136598	0.00291189				0.00087426
		65.7543	0.0113326	0.00290953				0.00152297
		107.37	0.0285776	0.00290874				0.00467399
		114.617	0.0111523	0.00290874				0.00272657
		68.0274	0.0121544	0.00290822				0.00776298
		95.8002	0.268314	0.00290705				0.0043571
		90.3218	0.0175499	0.00290703				0.00435328
		58.9022	0.0119529	0.00290698				0.00486312
		49.1691	0.0124831	0.00290579				0.00547583
		52.9841	0.0142494	0.00290509				0.00150044
		50.3588	0.0155789	0.0029049				0.00122611
		65.3989	0.149157	0.00290387				0.00528259
		43.7355	0.0108557	0.00290254				0.00067314
		69.8824	0.0134289	0.00290232				0.00075669
		87.7526	0.055648	0.00290112				0.00763137
		23.8229	0.0590573	0.00290089				0.00164822
		46.1319	0.0122054	0.00289973				0.00428123
		72.8731	0.492852	0.00289943				0.00297723
		65.5968	0.0114122	0.00289837				0.00159764
		71.6083	0.2023	0.00289747				0.00124972
		74.5838	0.010271	0.00289448				-0.000508
		115.961	0.0716814	0.00289433				0.00110595
		125.234	0.0540165	0.00289342				0.00034784
		96.5401	0.0783478	0.00289311				0.00231605
		58.0535	0.0108826	0.00289165				-0.000172
		30.6277	0.0120823	0.00288949				0.0016554
		48.9731	0.0833898	0.00288695				0.00091776
		74.212	0.12987	0.00288682				0.0032704
		63.305	0.0130914	0.00288595				-0.0005841
		84.1892	0.112198	0.002884				0.00314273
		44.5896	0.00979264	0.00288326				0.00606363
		110.234	0.0121491	0.00288312				0.0014968
		81.229	0.158994	0.00288142				0.00548447
		48.2373	0.0983399	0.00288117				0.00949889
		75.8162	0.15509	0.00288058				0.00346163
		83.9405	0.123235	0.00288052				0.00142197
		123.869	0.188472	0.00287848				0.00636839
		58.5211	0.0192139	0.00287766				0.00528281
		59.4182	0.0354439	0.00287675				0.00767003
		104.732	0.0695769	0.00287592				0.00442647
		40.5806	0.0106062	0.00287538				0.00580201
		50.4439	0.0133973	0.00287394				0.00134666
		58.4475	0.188386	0.00287327				0.00102788
		120.717	0.0138326	0.00287206				0.00626837
		69.3207	0.112188	0.00287163				0.00363451
		99.1232	0.0757658	0.00287122				0.00288439
		55.7769	0.0121755	0.00286975				0.00309075
		47.4718	0.0104078	0.00286945				0.00446703
		68.4317	0.0268689	0.0028682				0.00157259
		69.4722	0.187412	0.00286673				0.00573722
		87.5864	0.24843	0.0028664				0.00564198
		81.7152	0.159125	0.00286605				0.00436115
		121.624	0.011284	0.00286521				0.00714466
		64.3353	0.0619212	0.002865				0.0003829
		91.5681	0.111464	0.00286426				0.00480727
		50.5669	0.0440745	0.00286418				-0.0002048
		58.9327	0.0121281	0.00286414				0.005279
		50.9549	0.0278593	0.0028636				4.5881e-05
		136.606	0.0330484	0.00286344				0.00013819
		108.724	0.0435864	0.0028633				0.00011344
		115.597	0.187318	0.00286276				0.0331474
		72.4843	0.0380721	0.00286206				-0.0001731
		106.459	0.252226	0.00285996				-0.0001691
		57.077	0.0136181	0.0028595				0.0146246
		57.1699	0.0127442	0.00285914				-0.0005208
		141.899	0.0424947	0.00285346				0.0135065
		55.5355	0.0519137	0.00285281				0.0150044
		84.7312	0.127123	0.00285243				0.00081492
		78.8383	0.25343	0.00285215				0.00803222
		46.5936	0.0103216	0.00285211				-0.0002965
		44.4556	0.0117169	0.00285191				0.00101132
		76.5844	0.0398137	0.00285136				0.00110789
		84.0403	0.110451	0.00285127				0.00280406
		45.5734	0.0186988	0.00285091				0.00101766
		52.6171	0.137999	0.00284954				0.00399323
		63.7786	0.102281	0.00284894				0.00297034
		151.759	0.0141467	0.00284817				0.00301923
		110.57	0.0762645	0.00284767				0.00481169
		56.0432	0.0666002	0.00284749				0.00294728
		131.213	0.0418789	0.0028474				0.00032958
		55.2402	0.0115478	0.0028466				0.00191124
		96.0428	0.247371	0.00284659				0.00749316
		125.577	0.0112955	0.00284632				0.0003397
		135.943	0.0140974	0.00284337				0.0143363
		117.68	0.0133162	0.00284065				0.0215835
		56.9736	0.0116205	0.00284051				0.00704294
		60.5006	0.0124457	0.00283982				-0.0001049
		96.5171	0.250028	0.00283898				0.00086904
		114.879	0.0223345	0.00283836				0.00100398
		71.6986	0.293504	0.00283829				0.0089442
		63.6623	0.0127848	0.00283664				0.0007705
		116.807	0.038036	0.00283644				0.00121626
		130.627	0.0560087	0.00283545				0.00105673
		72.4768	0.21055	0.00283264				0.00178306
		62.2688	0.0809736	0.00283243				0.00402097
		70.8418	0.290997	0.0028312				0.00823069
		94.3116	0.0520888	0.00282937				0.0107516
		46.2728	0.0113508	0.00282923				0.00094968
		64.142	0.0563	0.00282914				0.00420589
		68.9434	0.0821237	0.00282836				0.00393368
		65.3806	0.0111564	0.00282799				0.00092187
		58.9219	0.0837533	0.00282716				0.00313731
		86.0401	0.134865	0.00282664				0.00380604
		64.6417	0.152296	0.00282625				0.00375504
		65.6061	0.232725	0.0028247				0.003029
		43.4658	0.0102394	0.00282466				0.0134209
		79.1846	0.338905	0.00282323				0.00160935
		129.24	0.29344	0.00282276				0.00932775
		106.817	0.01149	0.00282179				0.00702324
		122.516	0.203538	0.00282145				0.00506471
		78.9275	0.242289	0.00282112				0.00508057
		127.253	0.43181	0.00281945				0.00887726
		91.4632	0.140097	0.00281796				0.00151605
		25.7238	0.0729304	0.00281714				0.00330145
		64.4181	0.0112713	0.00281635				0.0101104
		81.7003	0.0735274	0.00281352				0.00984564
		62.7433	0.0121285	0.00281247				0.00133144
		41.1472	0.0109589	0.00281201				0.00136397
		59.8668	0.0179189	0.00281075				0.00083781
		54.1875	0.12368	0.00281064				0.0110671
		82.3151	0.170546	0.00281058				0.0118494
		47.9047	0.0111191	0.00280865				0.00262449
		91.6385	0.159696	0.00280801				0.0264222
		64.21	0.0140558	0.0028079				0.0005042
		23.9012	0.0108119	0.00280732				0.00076284
		58.6879	0.0132348	0.00280668				0.00058582
		124.664	0.0543568	0.00280623				0.00171385
		75.9432	0.100961	0.00280576				0.0007269
		68.1681	0.0135984	0.00280551				0.00036212
		40.9209	0.0121633	0.0028053				0.00077227
		65.7129	0.111482	0.00280444				0.00036074
		56.9471	0.112315	0.00280427				0.00124365
		56.5993	0.0119689	0.0028035				-7.115e-05
		102.319	0.0356136	0.00280296				0.00022479
		46.821	0.0119524	0.00280242				0.00488693
		80.5136	0.0966153	0.00280209				0.0038714
		66.2542	0.135181	0.00279989				0.00111557
		103.551	0.171691	0.00279924				0.0135338
		50.5041	0.0116684	0.00279809				0.0052487
		101.797	0.0123502	0.00279737				0.0020878
		63.3795	0.0126857	0.00279697				-0.0003864
		65.4215	0.150467	0.00279679				0.00017097
		46.4442	0.0113949	0.00279575				0.00198388
		70.3795	0.118441	0.00279355				0.00378733
		39.6027	0.0104704	0.0027926				0.0003969
		58.7941	0.064704	0.00279161				0.00869314
		77.1943	0.105164	0.00279058				0.00441591
		88.6361	0.150099	0.0027899				0.00487419
		137.124	0.099637	0.00278988				0.0038188
		68.5314	0.0963104	0.00278956				0.00959744
		57.8663	0.0120202	0.00278842				0.00753743
		62.4163	0.154041	0.0027876				0.00040109
		43.5491	0.010435	0.00278742				0.00408707
		56.3211	0.135519	0.0027842				0.00097886
		75.1138	0.299419	0.00278365				0.00317943
		79.1626	0.275317	0.00278333				0.00500899
		108.839	0.0582183	0.00278295				0.00051642
		103.12	0.405478	0.0027826				0.00042547
		59.1144	0.0134449	0.00278098				0.00113798
		60.1455	0.0116803	0.00278087				0.00095067
		63.4345	0.0122858	0.00278028				0.00074993
		66.8959	0.0978746	0.00278004				0.00127278
		47.3226	0.0623726	0.00277853				0.00117934
		90.7427	0.152515	0.00277585				0.00033604
		50.1873	0.0121524	0.00277529				0.00259773
		108.014	0.156736	0.00277483				0.00258505
		47.7691	0.0167258	0.00277408				0.00099319
		42.4296	0.0285413	0.00277389				-0.0003713
		55.6762	0.0494356	0.00277371				0.00244341
		62.7366	0.051549	0.00277242				0.0011332
		21.9613	0.0105433	0.00277209				0.0163797
		122.363	0.202836	0.00277131				0.00461846
		62.2012	0.0286453	0.00276983				0.00754957
		71.1776	0.0977554	0.00276899				0.00282117
		83.406	0.112128	0.00276874				0.00595934
		73.4372	0.119357	0.00276832				0.00046398
		117.459	0.132489	0.002767				0.00576956
		27.8376	0.0122044	0.00276682				0.00368381
		107.503	0.117873	0.00276631				0.0067603
		110.767	0.124639	0.0027661				-0.0004045
		54.7317	0.0114333	0.00276609				-0.000267
		104.833	0.170165	0.00276435				-0.0004614
		79.0694	0.0690307	0.00276348				0.00156864
		62.1333	0.0129035	0.00276246				0.00528948
		76.3466	0.129917	0.00276158				0.00238646
		98.7027	0.319961	0.00276112				-0.0004524
		98.7363	0.296761	0.00276107				0.00797284
		110.406	0.0881719	0.00276102				0.014087
		46.5348	0.0606594	0.00276038				0.0041977
		63.2395	0.0118991	0.00275842				0.00757757
		31.2861	0.010384	0.00275796				0.00114479
		120.69	0.0777645	0.00275684				0.0100391
		49.0755	0.0114199	0.00275529				0.00321134
		67.6017	0.011931	0.00275452				0.00239548
		57.0339	0.0126049	0.0027531				0.00175776
		74.4968	0.0516786	0.00275255				0.00256804
		18.5428	0.107728	0.00275186				0.00596852
		60.5616	0.0127663	0.00275084				0.00575487
		60.861	0.0235295	0.00274983				0.0159193
		116.82	0.187471	0.00274948				0.00097321
		91.529	0.140803	0.00274834				0.00179564
		120.159	0.0120635	0.00274833				0.00472002
		68.1462	0.0781851	0.00274821				0.00205316
		65.2219	0.0124345	0.0027482				0.00066416
		60.0052	0.0111129	0.00274596				0.00081712
		66.8562	0.295022	0.00274536				0.00056552
		60.1674	0.103329	0.00274374				0.0025038
		30.507	0.0135072	0.00274333				0.0272068
		94.164	0.0360315	0.00274295				0.00071905
		115.91	0.159397	0.00274222				0.0042118
		50.038	0.0475051	0.00273959				0.0045844
		65.0288	0.102376	0.00273841				0.0170257
		56.6101	0.0594843	0.00273773				0.0161398
		61.5668	0.0135591	0.00273725				0.00078178
		51.5311	0.0814764	0.00273652				0.00083333
		56.0129	0.0498015	0.00273647				0.00344095
		59.3858	0.0137387	0.00273592				0.0137058
		109.723	0.206218	0.00273557				0.00055687
		48.9011	0.0103707	0.00273477				0.00435198
		49.4292	0.0230525	0.00273347				0.00405455
		66.4537	0.0495413	0.00273204				0.010296
		155.076	0.0151712	0.00273135				0.00839163
		52.0113	0.0157511	0.00273107				0.00449007
		77.6989	0.155574	0.00273098				0.00119245
		75.2685	0.212309	0.00273093				0.0112016
		20.9413	0.0120292	0.00273025				0.00262689
		93.5226	0.167186	0.00272908				0.0111849
		53.6267	0.194379	0.00272684				0.00658368
		123.421	0.321494	0.00272599				0.00789576
		49.8664	0.0122756	0.00272443				0.00691032
		80.8167	0.03958	0.00272396				0.00084216
		78.2799	0.101214	0.00272375				0.00155049
		60.7403	0.277526	0.00272202				0.00571418
		98.6412	0.142697	0.00272035				0.0148705
		60.0019	0.0305886	0.00271981				0.00044592
		81.3733	0.160098	0.00271964				0.00700618
		100.041	0.0559235	0.00271889				0.0157264
		62.0855	0.011818	0.00271851				0.00324689
		73.7445	0.0782687	0.00271751				0.00261133
		95.6295	0.104637	0.00271668				0.00343194
		112.315	0.103947	0.00271631				0.00024693
		52.5995	0.0112262	0.00271568				0.00287916
		60.8841	0.0239656	0.00271525				0.00284481
		47.2642	0.0123111	0.00271332				0.00268133
		119.805	0.0369369	0.00271252				0.00975364
		83.7861	0.408374	0.00271231				0.00225524
		95.3179	0.01289	0.00271078				0.00713276
		81.8771	0.149783	0.00271042				0.0042046
		60.4679	0.0117094	0.00270911				0.0155644
[truncated: 3,039 more rows]

## Sheet: Extended Fig.1e
Extended Fig.1 e	G1/S	S/G2
	-32	-2
	-23	-8
	-26	-9

## Sheet: Extended Fig.1g
Extended Fig.1 g	Nuc_cGAS				Cyto_cGAS
	Prometaphase	Metaphase	Anaphase	Telophase	Prometaphase	Metaphase	Anaphase	Telophase
	5.422	13	14.359	7.862	0.875	0.598	0.429	0.795
	7.581	11.593	12.257	6.033	0.589	0.446	0.33	0.75
	11.283	10.198	13.408	11.552	0.241	0.518	0.446	0.634
	11.373	9.142	12.691	11.963	0.455	0.473	0.402	0.67
	23.445	9.009	12.424	17.55	0.366	0.277	0.473	0.625
	8.242	9.603	13.173	12.496	0.839	0.411	0.295	0.92
	3.657	12.658	10.214	11.219	0.402	0.616	0.304	0.375
	9.758	9.98	10.121	8.696	0.518	0.438	0.375	0.429
	8.63	14.115	7.631	8.392	0.295	0.357	0.33	0.304
	6.574	7.396	7.733	5.594	0.562	0.393	0.143	0.304
	13.927	7.93	12.808	5.186	0.286	0.464	0.286	0.723
	6.076	11.291	13.205	7.028	0.304	0.33	0.518	0.902
	8.839	9.304	12.692	6.849	0.393	0.455	0.223	0.473
	10.669	11.672	12.977	11.319	0.384	0.393	0.196	0.393
	7.721	11.67	6.159	10.561	0.339	0.42	0.214	0.143
	6.027	13.28	6.016	5.394	0.268	0.58	0.339	0.277
	5.778	13.264	7.995	6.06	0.438	0.321	0.286	0.473
	6.687	10.445	6.654	12.806	0.42	0.223	0.286	0.277
	9.111	10.591	5.869	11.149	0.339	0.429	0.232	0.268
	6.699	5.6	5.644	11.189	0.446	0.438	0.152	0.295
	10.011	4.692	9.157	10.955	0.188	0.339	0.375	0.312
	7.055	14.899	10.881	6.008	0.402	0.464	0.625	0.446
	8.797	11.968	8.969	6.128	0.321	0.491	0.25	0.357
	9.586	5.697	8.524	6.39	0.179	0.33	0.25	0.241
	8.398	9.536	14.568	7.283	0.366	0.42	0.179	0.429
		9.13	9.884	8.564	0.232	0.286		0.214
		6.189	7.335	8.023	0.183	0.312		0.196
		4.472	7.527	11.08	0.268	0.33		0.17
		10.634	6.452	11.305	0.339	0.411		0.277
		7.857	7.51	7.986	0.25	0.268		0.304
		6.061	6.684	8.991	0.277	0.25		0.179
		8.79	7.937	11.376	0.33	0.366		0.161
		8.319	1.729	12.175				0.304
		5.786	1.714	5.693				0.188
			5.753	6.3				0.214
			6.244	16.131				0.196
			6.513	15.637				0.196
			6.761	8.044				0.214
			9.566	6.234				0.277
			7.22	5.212				0.17
			9.739	5.052				0.241
			5.689	5.321				0.134
			10.474	6.11				0.446
			9.195	4.56				0.214
			8.857	4.505				0.438
			8.553	7.36				0.411
			9.374	7.298				0.134
			7.724	5.684				0.161
			5.679	6.32
			5.848	6.973
			8.061	7.091
			8.559	3.813
				5.175
				4.398
				3.977
