# Supplementary material for: The CRL5–SPSB3 ubiquitin ligase targets nuclear cGAS for degradation
Source: Nature. 2024 Feb 28;627(8005):873–9. doi: 10.1038/s41586-024-07112-w (PMC10972748; doi:10.1038/s41586-024-07112-w)
Supplement: Supplementary file 15 — Source Data Extended Data Fig. 2 [file 41586_2024_7112_MOESM15_ESM.xlsx]

## Sheet: Extended Fig.2a
Extended Fig.2 a
	Time (minutes)	cGAS WT Control (N=12)												cGAS WT + Leptomicin B [80nM] (N=20)
	0	1	1	1	1	1	1	1	1	1	1	1	1	1	1	1	1	1	1	1	1	1	1	1	1	1	1	1	1	1	1	1	1
	200	0.563404	0.59364	0.80158	0.734722	0.80755	0.608882	0.576769	0.461879	0.576323	0.489687	0.531787	0.572867	0.569567	0.565759	0.587102	0.55089	0.586373	0.579704	0.666894	0.505522	0.555575	0.518248	0.48852	0.528407	0.577865	0.562712	0.625927	0.535347	0.559937	0.470085	0.570191	0.525974
	400	0.445037	0.426067	0.721195	0.602973	0.662055	0.3752	0.43628	0.299939	0.496394	0.346339	0.369912	0.433145	0.47477	0.39577	0.452463	0.424474	0.468093	0.436348	0.440449	0.33045	0.422058	0.373007	0.359039	0.384572	0.466874	0.441584	0.527146	0.428829	0.459475	0.416735	0.382822	0.368623
	600	0.369346	0.365752	0.659803	0.519129	0.538693	0.397525	0.396788	0.252465	0.344167	0.219018	0.225259	0.297182	0.365631	0.285296	0.365124	0.328076	0.371491	0.345228	0.316429	0.217823	0.338756	0.290688	0.25822	0.288082	0.322308	0.314946	0.357752	0.308439	0.288173	0.35564	0.289789	0.246494
	800	0.374576	0.363501	0.630474	0.500475	0.453245	0.391731	0.390731	0.215405	0.287449	0.168929	0.183034	0.266141	0.28072	0.195322	0.281029	0.251515	0.310829	0.286575	0.23192	0.149647	0.291108	0.226124	0.210573	0.242557	0.244076	0.221264	0.332029	0.286253	0.249324	0.364585	0.228026	0.150286

## Sheet: Extended Fig.2c
Extended Fig.2 c	time (min)	Red_Nuc_cGAS																													Green_Nuc_cGAS
	0	1	1	1	1	1	1	1	1	1	1	1	1	1	1	1	1	1	1	1	1	1	1	1	1	1	1	1	1		1	1	1	1	1	1	1	1	1	1	1	1	1	1	1	1	1	1	1
		0.920326	0.89404	0.905181	0.929153	0.938203	0.935555	0.996588	0.997647	0.981584	0.985622	0.965054	0.927265	0.888455	1.06927	0.856495	0.942341	0.870528	0.982048	0.943146	0.881373	0.92962	0.919527	0.960751	0.965861	0.962164	0.933167	0.933946	0.952642		0.934563	0.893267	0.861469	0.88856	0.925594	0.995252	0.958674	0.903806	1.00991	1.0343	0.935694	0.932871	1.20121	0.89133	0.996406	0.88804	0.91522	0.880479	0.914629
	200	0.836856	0.781865	0.75265	0.85563	0.893167	0.863761	0.912016	0.947351	0.887389	0.889348	0.857659	0.823145	0.792322	0.94812	0.794555	0.830439	0.77127	0.885531	0.859203	0.773514	0.840969	0.866106	0.910845	0.869033	0.879541	0.835917	0.829313	0.851136		0.830708	0.756811	0.746183	0.81405	0.900123	0.937266	0.892988	0.817805	0.901188	0.975971	0.856293	0.853683	1.15499	0.844357	0.932536	0.799399	0.867472	0.812965	0.84744
		0.743514	0.714774	0.663899	0.786578	0.829229	0.770112	0.868277	0.883154	0.859421	0.844391	0.808884	0.746544	0.709174	0.778798	0.702284	0.746321	0.690447	0.840297	0.825473	0.706506	0.774522	0.795969	0.869491	0.818705	0.826344	0.787117	0.783617	0.758695		0.712421	0.601588	0.635169	0.746718	0.843585	0.858449	0.781525	0.738696	0.829721	0.871412	0.811564	0.743227	0.931215	0.788669	0.821376	0.739511	0.785953	0.75662	0.798574
	400	0.682186	0.642539	0.602287	0.755805	0.786318	0.719296	0.829434	0.844706	0.815824	0.794887	0.738232	0.708913	0.658301	0.718548	0.633089	0.671544	0.648577	0.813031	0.778866	0.646064	0.720998	0.761564	0.830845	0.778798	0.764459	0.718026	0.737966	0.666316		0.620585	0.52918	0.55229	0.659089	0.756052	0.822197	0.682759	0.636443	0.715357	0.769515	0.736191	0.648432	0.868334	0.722059	0.745417	0.678438	0.765782	0.706566	0.701075
		0.613772	0.590636	0.568277	0.726821	0.754069	0.671507	0.77407	0.808287	0.798387	0.763878	0.663667	0.669189	0.600592	0.623741	0.565328	0.577868	0.573062	0.753384	0.764713	0.571208	0.648237	0.731752	0.808791	0.749962	0.729667	0.680964	0.7249	0.572133		0.538842	0.441308	0.479994	0.527304	0.720186	0.706796	0.582763	0.533538	0.657576	0.641875	0.658401	0.554941	0.762907	0.684137	0.646373	0.611829	0.677318	0.620327	0.62826
	600	0.553962	0.548153	0.540111	0.705899	0.735336	0.607935	0.780268	0.78423	0.766403	0.735684	0.621104	0.617534	0.54679	0.561419	0.470713	0.533811	0.529774	0.707915	0.738495	0.531875	0.570314	0.708792	0.831767	0.681132	0.680735	0.614535	0.655424	0.50659		0.480655	0.417888	0.432004	0.523131	0.617926	0.588686	0.532074	0.479626	0.560167	0.597844	0.613756	0.510272	0.722178	0.517003	0.591389	0.558591	0.614048	0.595427	0.606086
		0.517381	0.507907	0.508652	0.679948	0.719802	0.560729	0.704079	0.744151	0.728399	0.69509	0.604294	0.582886	0.494755	0.385008	0.522843	0.477323	0.496183	0.687054	0.716237	0.51001	0.512909	0.668088	0.777316	0.656348	0.658503	0.60718	0.647626	0.474043		0.415434	0.364316	0.361006	0.502206	0.570012	0.554913	0.443195	0.423559	0.494063	0.585372	0.576286	0.439961	0.434705	0.606377	0.516929	0.523742	0.590951	0.525662	0.569224
	800	0.494055	0.48611	0.511386	0.680125	0.689223	0.540758	0.712996	0.733441	0.728125	0.675429	0.56907	0.572784	0.491497	0.328329	0.41657	0.438696	0.450069	0.630956	0.668267	0.480976	0.480803	0.624718	0.789858	0.610621	0.633035	0.562472	0.597615	0.43069		0.377429	0.347689	0.377725	0.461116	0.549677	0.463696	0.383519	0.395169	0.448168	0.475179	0.541589	0.421464	0.356069	0.459282	0.472609	0.489665	0.55396	0.460123	0.5501
	time (min)	Red_Cyto_cGAS																													Green_Cyto_cGAS
	0	1	1	1	1	1	1	1	1	1	1	1	1	1	1	1	1	1	1	1	1	1	1	1	1	1	1	1	1	1	1	1	1	1	1	1	1	1	1	1	1	1	1	1	1	1	1	1	1
		0.946849	1.05462	1.00275	0.983177	1.05992	0.985423	1.05881	0.96681	0.991559	0.975973	0.948907	1.00732	0.988532	0.956604	1.00144	0.899557	1.01748	1.02457	0.999883	0.986298	1.04486	1.05492	0.954615	1.06025	1.0332	1.01701	0.995932	0.995839	0.989186	1.18183	1.19329	1.3903	1.26831	1.33258	1.06187	1.69327	1.03749	1.43686	1.73652	1.14345	0.887177	1.1756	1.07598	1.81641	1.21851	0.889352	1.43179	1.15259
	200	0.84821	0.875691	0.943933	0.947117	1.01373	1.00256	0.945675	0.945604	0.986002	0.911856	0.967597	0.981186	0.963661	0.907429	0.954621	0.881597	1.00528	0.971491	0.962278	1.03263	1.01824	1.01974	0.914101	0.975072	1.0141	1.03121	0.955227	0.994171	0.974362	0.990382	1.54851	1.43948	1.29802	1.58294	1.31975	2.50147	1.30159	1.48412	2.65495	1.3334	1.40542	1.90263	1.88666	2.25259	2.47224	2.04582	2.03079	1.72814
		0.937833	0.911051	0.920848	0.890511	0.948504	0.912364	1.00775	0.910201	0.952245	0.89656	0.901921	0.942478	0.980311	0.861112	0.962597	0.825121	0.975565	0.95078	0.943282	0.95949	0.997755	1.03033	0.916624	0.942399	1.04351	1.01732	1.0293	0.989312	1.0375	1.92533	1.80147	1.85023	1.84735	1.95994	1.41558	3.08943	1.43992	1.71519	3.13727	1.67353	1.59072	1.79641	3.68272	3.47486	3.00225	3.29826	2.23023	1.77873
	400	0.869757	0.870507	0.947677	0.903785	0.971748	0.98396	0.969316	0.916992	0.927494	0.946428	0.896422	0.961554	1.01304	0.913967	0.953942	0.901588	0.894403	0.979958	0.919985	0.972659	0.960595	1.0244	0.935612	0.993827	1.07449	1.00673	0.953177	0.955131	1.0455	2.04167	1.98091	1.87134	2.03898	2.115	1.58097	2.96528	2.1395	1.93417	3.34123	2.06166	2.14947	2.74978	3.84731	4.07501	4.29605	4.03739	2.41726	2.33281
		0.875989	0.888642	0.922988	0.894192	0.971121	0.924068	0.997464	0.913139	0.971807	0.888236	0.894263	1.00468	0.961794	0.880527	0.93994	0.787332	0.932465	0.955522	0.93226	1.00976	0.993032	0.998588	0.895721	0.988998	1.07362	1.00812	0.956543	0.975101	1.01441	2.18231	1.99614	2.13964	2.26146	2.12022	2.13685	4.06011	2.49599	1.89482	3.47925	1.59561	2.40685	2.98221	4.32376	3.61113	4.85502	4.56565	2.80063	2.63023
	600	0.859172	0.88009	0.951597	0.879429	0.963791	0.901576	0.923261	0.896096	0.942001	0.866057	0.915136	0.99913	0.901554	0.882427	0.903491	0.816117	0.893831	0.966494	0.922488	0.97933	0.966987	1.02284	0.921221	0.940004	0.978243	0.936178	0.918859	0.979352	0.930158	2.47271	2.14914	2.29633	2.43829	2.37411	1.72471	3.60837	2.57075	2.11878	3.75693	2.04815	2.58774	3.4346	6.07553	4.31189	4.60086	5.24615	3.07167	2.7191
		0.903914	0.83728	0.93196	0.840594	0.953825	0.906054	0.93602	0.868196	0.919615	0.895612	0.9317	0.960318	0.925236	0.845288	0.889895	0.786389	0.940838	0.934572	0.905034	0.958755	0.953978	1.01155	0.912374	0.944621	1.06696	1.00576	0.90779	0.967087	0.998788	2.24185	2.17814	2.4163	2.88813	2.64792	1.7223	3.7203	3.37221	2.24571	3.96559	2.22502	3.01274	2.88566	4.8717	4.9419	3.5307	4.80997	3.32718	2.57355
	800	0.854832	0.821705	0.903843	0.83881	0.914976	0.9118	0.9249	0.853083	0.994215	0.882711	0.882385	0.983966	0.913385	0.900887	0.893934	0.827759	0.916529	0.94132	0.946936	0.964825	1.02243	1.03642	0.837476	0.981086	1.05992	0.974479	0.940105	0.948705	0.930176	2.35674	2.46919	2.46722	3.41532	2.76997	2.00486	4.21572	3.54174	2.08674	4.20548	2.41428	3.00977	3.42956	5.58058	4.67054	5.64553	5.08692	2.82847	2.22806
[truncated: 10 more columns]

## Sheet: Extended Fig.2d
Extended Fig.2 d	time (min)	DMSO																									Epoxomicin
	0	1	1	1	1	1	1	1	1	1	1	1	1	1	1	1	1	1	1	1	1	1	1	1	1	1	1	1	1	1	1	1	1	1	1	1	1	1	1	1	1	1	1	1	1	1	1	1	1
	200	0.845423	0.83217	0.850604	0.80571	0.826075	0.736681	0.7428	0.816146	0.832988	0.740194	0.843197	0.800775	0.768146	0.714515	0.877941	0.815317	0.662422	0.677458	0.817071	0.821606	0.804362	0.781505	0.814229	0.757806	0.830837	1.04469	0.898436	0.950842	0.859941	0.869215	0.894617	0.849507	0.918084	0.876727	0.920245	0.978727	0.97431	0.821221	0.966237	0.91566	0.966087	0.935727	0.877192	0.966664	0.785092	0.836924	0.900001	0.911941
	400	0.696164	0.584007	0.748593	0.633344	0.693583	0.610961	0.584609	0.701248	0.737459	0.665867	0.775134	0.750919	0.652911	0.561162	0.728944	0.707865	0.561334	0.545287	0.708373	0.646943	0.662351	0.722811	0.788374	0.556024	0.694187	1.00328	0.810624	0.913422	0.824727	0.820672	0.809862	0.783932	0.875847	0.834456	0.818427	0.960179	1.04687	0.77526	0.887405	0.781375	0.910293	0.88762	0.824536	0.964137	0.858122	0.762991	0.854873	0.877207
	600	0.592222	0.523824	0.635753	0.497578	0.60044	0.510309	0.514939	0.619984	0.669769	0.624918	0.745354	0.693284	0.576113	0.471615	0.635263	0.616959	0.450299	0.492155	0.595789	0.554592	0.551655	0.609182	0.714841	0.444855	0.602521	0.993734	0.780669	0.883994	0.744902	0.796845	0.80597	0.766958	0.827905	0.7886	0.829366	0.900141	0.870208	0.779858	0.845935	0.792729	0.913468	0.912002	0.875263	0.886029	0.757036	0.779974	0.797315	0.887346
	800	0.527724	0.423621	0.554257	0.387847	0.560267	0.450407	0.444725	0.567466	0.597794	0.606137	0.682454	0.644131	0.527153	0.379936	0.592898	0.594812	0.363041	0.417645	0.491498	0.466564	0.46616	0.579347	0.622364	0.386875	0.535667	0.817037	0.726814	0.934177	0.891364	0.754521	0.800864	0.755091	0.813546	0.775681	0.824763	0.834233	0.851092	0.719466	0.854013	0.818837	0.872165	0.857704	0.810471	0.782955	0.752037	0.688069	0.812798	0.891343
[truncated: 4 more columns]

## Sheet: Extended Fig.2e
Extended Fig.2 e
	DMSO_Cytosolic			Epoxomicin_Cytosolic			DMSO_Nuclear			Epoxomicin_Nuclear
	Mean	SEM	N	Mean	SEM	N	Mean	SEM	N	Mean	SEM	N
	0.9999	0.00631881	6695	1	0.00823932	3899	0.9999	0.00444096	6695	1	0.0054899	3899
	1.6275	0.00962982	4447	1.179	0.0118833	2194	0.68988	0.00409188	4448	0.897782	0.00686219	2194
	1.899	0.0291389	728	1.36547	0.0141897	1853	0.655689	0.0137671	728	0.82851	0.00752667	1853
