# Supplementary material for: The CRL5–SPSB3 ubiquitin ligase targets nuclear cGAS for degradation
Source: Nature. 2024 Feb 28;627(8005):873–9. doi: 10.1038/s41586-024-07112-w (PMC10972748; doi:10.1038/s41586-024-07112-w)
Supplement: Supplementary file 16 — Source Data Extended Data Fig. 3 [file 41586_2024_7112_MOESM16_ESM.xlsx]

## Sheet: Extended Fig.3a
Extended Fig.3a		Integrated intensity		Mean intensity
	SPSB1	0.130842	0.148008	0.0860135	0.652378	0.520698
	SPSB2	-0.068854	0.184625	0.489521	0.0955509	0.402321
	SPSB3	1.22536	0.233964	1.65791	1.69887	1.72729
	SPSB4	-0.0613112	0.061138	-0.151209	0.450891	0.859572

## Sheet: Extended Fig.3b
Extended Fig.3b
	WT								U2OS cGAS-GFP
	cGAS intensity sum	siControl	siCullin5	siSPSB3	siPSMA5	Epoxomicin	Control			cGAS intensity sum	siControl	siCullin5	siSPSB3	siPSMA5	Epoxomicin	Control
siControl	132742	625.036							siControl	248925	1225.31
siCullin5_1	150952		720.933						siCullin5_1	267520		1545.1
siCullin5_2	218370		741.025						siCullin5_2	320359		1585.18
siSPSB3_1	184785			832.936					siSPSB3_1	495508			2612.72
siSPSB3_2	183871			873.418					siSPSB3_2	394722			2159.15
siPSMA5_1	158561				658.154				siPSMA5_1	341196				1637.47
siPSMA5_2	192533				681.52				siPSMA5_2	371894				1536.6
Epoxomicin	211300					678.448			Epoxomicin	358736					1628.98
Control	131117						596.811		Control	231235						1181.16
Control	131160						582.756		Control	218485						1134.2

## Sheet: Extended Fig.3c
Extended Fig.3c
Time (minutes)	cGAS WT siControl (N=14)														cGAS WT siCullin5 (N=15)															cGAS WT siSPSB3 (N=15)															Epoxomicin [100µM] (N=15)
0	1	1	1	1	1	1	1	1	1	1	1	1	1	1	1	1	1	1	1	1	1	1	1	1	1	1	1	1	1	1	1	1	1	1	1	1	1	1	1	1	1	1	1	1	1	1	1	1	1
200	0.729952	0.677203	0.867716	0.886639	0.835466	0.835147	0.744437	0.697801	0.525079	0.765062	0.830005	0.926594	0.822046	0.775555	0.837317	0.846838	0.958054	0.888913	0.914317	0.966781	0.960799	0.965079	0.920737	0.904264	0.968607	0.961873	0.994881	0.983536	0.965639	0.914095	0.945316	0.967703	0.940804	0.855899	0.923912	0.97139	0.957065	0.978709	0.88874	0.891999	0.931618	0.932912	0.980789	0.967078	0.819974	0.774986	1.00287	0.941314	0.941331
400	0.565036	0.493689	0.745381	0.864619	0.752308	0.745486	0.580167	0.513445	0.314107	0.550483	0.743607	0.739594	0.710657	0.760786	0.808445	0.739614	0.896935	0.744174	0.881219	0.961772	0.941868	1.01063	0.998764	0.824361	0.953896	0.958072	0.926404	0.959351	0.952982	0.851994	1.00168	0.934681	0.927147	0.827705	0.873715	0.948214	0.99121	1.00036	0.913712	0.955292	0.957983	1.05939	0.951986	0.979433	0.860347	0.787742	1.01179	0.946192	0.927279
600	0.486211	0.356863	0.658336	0.786557	0.729138	0.523309	0.35636	0.341801	0.205524	0.340056	0.607659	0.696778	0.61642	0.710976	0.788324	0.688145	1.0497	0.758587	0.858582	0.937824	1.04323	1.03314	1.02197	0.835537	0.947001	0.960383	0.897425	0.953404	0.913423	0.878272	1.02983	1.0579	0.969023	0.794218	0.836405	1.00425	0.993229	1.01741	1.02151	0.958455	1.52532	0.807421	0.998742	0.986557	1.05173	0.884602	1.01164	0.950359	0.891067
800	0.428452	0.261626	0.539531	0.528056	0.606207	0.30738	0.194266	0.20462	0.136422	0.192535	0.772352	0.494459	0.563125	0.589087	0.681806	0.61237	0.762644	0.72304	0.884649	0.907817	0.904925	1.06081	0.952293	0.844371	0.975063	1.01192	0.881126	0.968057	0.925396	0.9634	1.02306	1.13406	0.969838	0.908075	0	0.991428	1.13488	0.957935	0.855927	0.842762	0.875354	0.781022	0.970594	0.945808	1.48454	1.09512	0.922734	0.901483	0.88234
[truncated: 10 more columns]

## Sheet: Extended Fig.3d
Extended Fig.3d	Nuclear cGAS MFI
	siCtrl	siSPSB3	siCUL5
	7.454	26.804	37.482
	7.784	24.509	13.671
	6.912	29.143	28.324
	21.488	17.746	28.618
	4.908	31.549	17.908
	8.902	27.184	20.855
	17.827	52.915	10.148
	6.228	51.204	9.955
	6.362	64.924	14.082
	5.66	22.788	23.457
	5.207	23.254	21.114
	21.001	26.071	25.452
	8.667	29.921	8.466
	17.813	28.873	9.197
	37.314	37.042	11.247
	7.19	43.998	14.967
	32.437	33.909	6.836
	9.166	37.471	18.164
	33.668	46.373	14.292
	7.117	22.019	23.255
	10.964	50.371	2.164
	39.719	10.016	17.611
		10.058	23.152
		28.957	32.13
		19.468	66.52
		40.374	37
		41.138	68.063
		24.755	10.485
		57.657	34.827
		48.796	39.176
		42.5	28.023
			62.923

## Sheet: Extended Fig.3f
Extended Fig.3f			siControl			siCUL5			siSPSB3
		cGAS	0.984182	0.998589	1.01723	1.03646	1.02797	0.94811	1.03374	0.861998	0.878427

## Sheet: Extended Fig.3g
		Cytosolic cGAS MFI
Extended Fig.3g		G1-siCtrl	G1-siSPSB3	G1-siCUL5	S-siCtrl	S-siSPSB3	S-siCUL5	G2-siCtrl	G2-siSPSB3	G2-siCUL5
		0.0191576	0.00273213	0.00247008	0.00284022	0.00225003	0.00327758	0.00343832	0.00213393	0.00241526
		0.0133716	0.00291313	0.00560932	0.00346691	0.00252177	0.00264911	0.00334252	0.00225762	0.00465492
		0.0127323	0.00202492	0.00141887	0.00375967	0.00273392	0.00185912	0.00063071	0.00598942	0.00263214
		0.0118665	0.00317459	0.00170871	0.00305335	0.00265393	0.00544384	0.00219856	0.00334796	0.00382948
		0.0112022	0.00451748	0.00306236	0.00333995	0.00324255	0.0036864	0.00319829	0.00511347	0.0023617
		0.0105095	0.00263024	0.00250227	0.00255597	0.00242834	0.00447375	0.00128182	0.00188091	0.00297494
		0.0102244	0.00204028	0.00209473	0.00284693	0.00246595	0.00274767	0.00132866	0.00194645	0.00287746
		0.00986266	0.00173818	0.0013879	0.00116844	0.00266567	0.00921219	0.0019927	0.00170096	0.00428705
		0.00976278	0.00303138	0.00328365	0.00145222	0.00464722	0.002768	0.00128454	0.00218838	0.011355
		0.00935506	0.00223538	0.00206804	0.00335879	0.0077826	0.00245134	0.00235588	0.00157066	0.00211295
		0.008823	0.00187513	0.00216731	0.00196296	0.00200792	0.00240607	0.00164057	0.00288643	0.00239082
		0.00859849	0.00262447	0.00278422	0.00352741	0.0020662	0.00207589	0.00319388	0.00166119	0.0054617
		0.00846394	0.00189353	0.00218818	0.00229805	0.00224979	0.00263408	0.0062133	0.00249024	0.00469089
		0.00814624	0.00222941	0.00223145	0.00198986	0.00211622	0.00637333	0.00219543	0.00257853	0.00313976
		0.00799164	0.00134523	0.00190412	0.0054038	0.00198953	0.00157854	0.00500695	0.00285946	0.00182757
		0.00795861	0.00190271	0.00155699	0.00348088	0.00169291	0.0022651	0.00263133	0.00283378	0.00533381
		0.00786421	0.00123554	0.00146519	0.00228338	0.00186845	0.001857	0.00159723	0.00243739	0.00493057
		0.00783118	0.00213188	0.00346207	0.00176626	0.00216139	0.00327016	0.00266051	0.0031762	0.00320028
		0.00763071	0.00188751	0.00279508	0.00245858	0.0124083	0.00296763	0.00122579	0.00185616	0.00244049
		0.00759431	0.00139663	0.00217283	0.00240627	0.00176147	0.00551082	0.00282978	0.00207414	0.00332704
		0.00753797	0.00179057	0.00221884	0.00272237	0.00204379	0.00299898	0.00203452	0.00302316	0.00427471
		0.00739908	0.00118006	0.00194863	0.00320756	0.00196562	0.00304514	0.00189481	0.00215673	0.00384615
		0.00736337	0.00178802	0.00178751	0.00304593	0.00241626	0.00268618	0.00163995	0.00239037	0.0025436
		0.00724314	0.00411332	0.00167199	0.00142289	0.00231423	0.00379785	0.00192935	0.0028596	0.00467023
		0.00716772	0.0014968	0.00217997	0.00308292	0.00225706	0.00337572	0.00159381	0.00170845	0.00279505
		0.00711171	0.00133608	0.0014708	0.00201096	0.00246944	0.00340541	0.00333319	0.00266972	0.00435483
		0.00704965	0.00286565	0.00231562	0.00399345	0.00284985	0.00566895	0.0038394	0.00294892	0.00297784
		0.00694557	0.00143012	0.00239844	0.00117357	0.00221236	0.00386265	0.00602575	0.00235175	0.00221037
		0.00688359	0.00338486	0.00249003	0.00212724	0.00098474	0.00247423	0.00146468	0.00229427	0.00343485
		0.00682611	0.00112389	0.00218226	0.00166694	0.00252646	0.00494157	0.0211273	0.00378721	0.00689749
		0.00681123	0.00111607	0.00332025	0.00279147	0.002247	0.00261357	0.00166153	0.00298502	0.00335864
		0.00679998	0.00183352	0.00163288	0.00252156	0.00156145	0.00223347	0.0022446	0.0026358	0.00916567
		0.0067577	0.00197188	0.00178389	0.00301454	0.00269819	0.00235334	0.00277114	0.00276512	0.00423338
		0.00673639	0.00347244	0.00300508	0.00228825	0.00197425	0.003775	0.00331789	0.00236892	0.00242082
		0.00664614	0.00379281	0.00230864	0.00271338	0.00298275	0.00266944	0.00386995	0.00292835	0.00430009
		0.00663932	0.00502969	0.00234217	0.00328065	0.00207301	0.00440867	0.00337816	0.00285339	0.00306625
		0.00663252	0.00167914	0.00281553	0.00213193	0.0033059	0.00381675	0.00179725	0.00414177	0.0040653
		0.00662104	0.00115135	0.00274384	0.00156181	0.00364309	0.00384566	0.00224875	0.00214806	0.00321383
		0.00661549	0.003239	0.00249762	0.00239237	0.00384311	0.00306504	0.00236551	0.00150396	0.00307921
		0.00656465	0.0019799	0.00286436	0.00238426	0.0018098	0.00186962	0.00343992	0.00310074	0.00476241
		0.00651546	0.00423841	0.00250578	0.00309195	0.00233472	0.00299093	0.00273897	0.00375085	0.00422236
		0.00651395	0.0018664	0.00236517	0.00392567	0.00248312	0.00196506	0.00238577	0.00241544	0.00301212
		0.00650241	0.00289397	0.00303647	0.00111492	0.00345609	0.0024432	0.001967	0.00233463	0.00154165
		0.0064529	0.00211519	0.00186526	0.00609944	0.00254088	0.0128311	0.00193179	0.00320753	0.00328619
		0.00644559	0.00176435	0.0040073	0.00226531	0.00167968	0.00078204	0.00178504	0.00306563	0.00280235
		0.00638953	0.00165469	0.00223184	0.00227146	0.00239193	0.00181311	0.0037441	0.0042336	0.00397878
		0.00632625	0.00183403	0.00350405	0.00293716	0.00284857	0.00293435	0.00182609	0.00341687	0.00308989
		0.00631021	0.00115476	0.00302763	0.00276898	0.00189783	0.00130112	0.00639861	0.00264415	0.00189617
		0.00629526	0.00187867	0.0021317	0.00136565	0.00239776	0.00241326	0.0018276	0.00328826	0.00366246
		0.00626941	0.00185793	0.00228102	0.00663035	0.00241143	0.00197621	0.00199517	0.00292898	0.00372561
		0.00625595	0.00162574	0.0020269	0.00347809	0.00216421	0.00228251	0.00225669	0.00169761	0.00792552
		0.00611911	0.00140018	0.00227798	0.00183095	0.00265262	0.00219255	0.00318909	0.00220374	0.00382332
		0.00611688	0.00111872	0.00799065	0.00279371	0.00211936	0.0018921	0.00219806	0.00315692	0.00504423
		0.00608893	0.00118634	0.010299	0.00218519	0.00228036	0.00302143	0.0025917	0.00270655	0.00332458
		0.00594788	0.00163687	0.00327078	0.00244429	0.00284584	0.00181864	0.00503541	0.00303504	0.00201723
		0.00588757	0.00418235	0.0060155	0.00204076	0.00339953	0.00220144	0.00420921	0.00130018	0.00317696
		0.00587652	0.00528075	0.00171407	0.00293642	0.00264902	0.0055004	0.00405567	0.00315804	0.00164427
		0.0058499	0.00281611	0.00502174	0.00202187	0.00273433	0.00168273	0.00107831	0.00412262	0.00498242
		0.00582613	0.00208874	0.00037321	0.00202415	0.00139262	0.00273143	0.00164057	0.00249525	0.00406428
		0.0058002	0.00226579	0.0006263	0.00249954	0.00251457	0.00530416	0.00176426	0.00452151	0.00373747
		0.00574199	0.00158501	0.00405112	0.0009754	0.00387279	0.00339929	0.00297269	0.00103257	0.00489766
		0.00573517	0.00214401	0.00350868	0.01388	0.00245683	0.0020547	0.00180857	0.00321132	0.00599793
		0.00573094	0.00257877	0.002152	0.00500535	0.00241877	0.00235864	0.00314049	0.00428749	0.00640883
		0.00566334	0.00167315	0.00185613	0.00184407	0.00205225	0.00294451	0.00240915	0.00295861	0.00261903
		0.00562185	0.00193048	0.00181941	0.00247626	0.00273079	0.0095918	0.00420474	0.00166862	0.00520539
		0.00560659	0.00198026	0.00138141	0.00409083	0.00364011	0.00152465	0.00652107	0.00199041	0.00551637
		0.0055716	0.00169523	0.00416261	0.0137833	0.00193075	0.00393291	0.00191626	0.00260945	0.00076204
		0.00556469	0.00288722	0.00523005	0.00388905	0.00541887	0.00248471	0.00414599	0.00546657	0.00473765
		0.00554724	0.00127431	0.00171553	0.00278255	0.00327349	0.00201415	0.0019655	0.00349443	0.00438537
		0.00550778	0.00206113	0.00253686	0.00613709	0.00326385	0.002757	0.00313686	0.00308595	0.00399896
		0.00548858	0.00143603	0.00125463	0.0127261	0.00166565	0.00150256	0.00526383	0.00261374	0.00227164
		0.00547394	0.00374656	0.00117697	0.00204263	0.00190692	0.00293537	0.00222127	0.00287377	0.00459468
		0.00546768	0.00113439	0.00258782	0.0021483	0.00270998	0.00266186	0.00218326	0.00172897	0.00192366
		0.00541626	0.00238689	0.00077731	0.0021658	0.00167191	0.00158451	0.00145555	0.00347838	0.00432198
		0.00541618	0.00161499	0.00070753	0.00301652	0.00191061	0.00324794	0.00215943	0.00260047	0.0052488
		0.00529674	0.0026402	0.00461026	0.00437583	0.00319778	0.00167038	0.00321211	0.00394733	0.0055623
		0.00526118	0.00624695	0.00191796	0.00380097	0.00237514	0.00153825	0.00313076	0.00313746	0.00244023
		0.00525452	0.0016461	0.00193262	0.00466127	0.00313464	0.00169903	0.00312425	0.00517314	0.00324219
		0.00515676	0.00177687	0.00172494	0.00301103	0.00220477	0.00242339	0.00398547	0.00299673	0.00289385
		0.0051179	0.0016479	0.00129967	0.00319648	0.0030002	0.00174332	0.00645353	0.00364929	0.00290919
		0.00511664	0.00146817	0.00095402	0.00162941	0.00268621	0.00392138	0.00246581	0.00278567	0.00572033
		0.00510222	0.00140654	0.00096008	0.00252803	0.00243281	0.00400738	0.00600271	0.00132264	0.00322401
		0.00508672	0.0008202	0.00132901	0.0020067	0.00225877	0.00141749	0.00091071	0.00332851	0.00506658
		0.00505439	0.0014405	0.00092044	0.00221181	0.00204011	0.00305887	0.00093237	0.00295867	0.00255942
		0.00504177	0.00135591	0.0058267	0.00258304	0.00201166	0.00202414	0.00188067	0.00344018	0.00322777
		0.00503566	0.00127228	0.0013427	0.00163081	0.00160879	0.00159191	0.00377879	0.00285158	0.00263604
		0.00501934	0.00131686	0.00137588	0.00407053	0.00221651	0.00161609	0.00135757	0.00106006	0.00290321
		0.00501427	0.00145005	0.00136287	0.00169206	0.0038751	0.00216846	0.00247585	0.00195895	0.00415736
		0.00497322	0.00115145	0.00135172	0.00191204	0.00189304	0.00145086	0.00156895	0.00323062	0.00439152
		0.00496361	0.00357741	0.00115471	0.00285579	0.00228483	0.0026484	0.00402057	0.00263713	0.0027219
		0.00495264	0.00213691	0.00256585	0.00681003	0.00336494	0.00496505	0.00213644	0.00373489	0.00329401
		0.00494165	0.00285001	0.00227753	0.00351857	0.00178002	0.00185936	0.00129311	0.00535358	0.00198321
		0.00487876	0.00202934	0.00173382	0.00234171	0.00237732	0.00235835	0.00097298	0.00314008	0.00129825
		0.00484113	0.0012508	0.00357731	0.00185332	0.00208218	0.00299803	0.0160242	0.00392725	0.00240471
		0.0048364	0.00144241	0.00287173	0.00221615	0.00210561	0.00631786	0.00198097	0.00244143	0.00303238
		0.00481214	0.00094017	0.0017552	0.00313695	0.00247513	0.00524939	0.00188846	0.00293475	0.0019098
		0.00480175	0.00290869	0.00223745	0.00212114	0.00207803	0.00177972	0.00415753	0.00243843	0.00581566
		0.00473941	0.00182075	0.00310414	0.00214506	0.00173757	0.00226784	0.00226005	0.00197665	0.00357289
		0.00473293	0.00318218	0.00315201	0.00328533	0.00232137	0.00377154	0.00683093	0.0034212	0.00191084
		0.00471332	0.00177113	0.00349235	0.00300435	0.00209327	0.0041998	0.00179439	0.00468339	0.00408093
		0.00469694	0.00193941	0.00362725	0.00220264	0.0020504	0.00496868	0.00257882	0.00282358	0.0139775
		0.00465383	0.00205532	0.00483914	0.00257947	0.00461507	0.00345688	0.00216271	0.00271036	0.00516765
		0.00462536	0.00162934	0.00216968	0.00263467	0.00235236	0.00423231	0.00306127	0.0032979	0.00586458
		0.00459628	0.00188096	0.00177747	0.00484763	0.00183643	0.00240448	0.00299882	0.00335073	0.00299267
		0.00459396	0.00208936	0.002332	0.00289525	0.00269851	0.0025515	0.00277367	0.00258767	0.00220712
		0.00458151	0.00149069	0.00282666	0.0032363	0.0031205	0.00265297	0.00197706	0.00251852	0.00206502
		0.00457961	0.00185418	0.00305451	0.00393621	0.00273682	0.00351612	0.00457431	0.00191135	0.0020824
		0.00457643	0.0017233	0.00183823	0.00198374	0.00176327	0.00276242	0.0038067	0.00245313	0.00242555
		0.00457055	0.00201963	0.00287826	0.00224664	0.00317769	0.00213879	0.00151352	0.00164533	0.0046919
		0.00455371	0.00281443	0.00125641	0.00231403	0.00252071	0.00410803	0.00139986	0.00387833	0.00567497
		0.00454675	0.00244374	0.00161845	0.00168104	0.00273642	0.0024756	0.00186342	0.0029344	0.0036254
		0.00453543	0.00180062	0.00171732	0.0016982	0.00291682	0.00477311	0.00217036	0.00280925	0.00277417
		0.00452002	0.00146674	0.0100439	0.00272157	0.0025546	0.00265683	0.00441138	0.00220348	0.0024288
		0.00450096	0.00188724	0.00159763	0.00258554	0.00213662	0.00398246	0.00245067	0.00123486	0.00340964
		0.00449115	0.00104324	0.00221244	0.00170125	0.0028199	0.00256726	0.00481001	0.00369077	0.00452847
		0.00446433	0.00295606	0.00336207	0.00207708	0.00184971	0.00301144	0.00340835	0.0032971	0.00248326
		0.00444517	0.00168637	0.00145032	0.0013973	0.00242611	0.0024544	0.00149178	0.00198805	0.00564485
		0.00442982	0.00142738	0.00297937	0.00372637	0.00325587	0.00514258	0.00214269	0.00240611	0.00236361
		0.0044277	0.00238444	0.00236866	0.00880493	0.00182414	0.00418347	0.00178289	0.00301516	0.00502126
		0.0044147	0.00161035	0.00354854	0.00159763	0.00200774	0.00245578	0.00168841	0.00288097	0.00131853
		0.00439794	0.00289346	0.00217622	0.00228477	0.00295516	0.00514913	0.00321644	0.00328236	0.00166568
		0.00439749	0.00510306	0.00298312	0.00252971	0.00283733	0.00366894	0.00405013	0.00285153	0.00131481
		0.00439675	0.00341693	0.00406141	0.00160091	0.0026346	0.00269578	0.00418766	0.00186094	0.00159658
		0.00437166	0.00155093	0.00454579	0.00174825	0.00420014	0.00276927	0.00240365	0.00227775	0.0024084
		0.00435924	0.00465044	0.00177592	0.00279919	0.0019937	0.00304657	0.00172946	0.0016233	0.00616321
		0.00433575	0.00227912	0.00217902	0.00196154	0.00257583	0.0028818	0.00582412	0.00226783	0.0121059
		0.00432573	0.00263211	0.00175518	0.00159827	0.00330616	0.00223856	0.00234352	0.00217354	0.0086482
		0.00432543	0.00203355	0.00381674	0.00205093	0.00469945	0.00369671	0.0110002	0.00452042	0.00310003
		0.00431823	0.00238525	0.00180053	0.00192139	0.0020196	0.00505239	0.00255028	0.00403592	0.00315509
		0.00431193	0.0029493	0.00120315	0.00191113	0.00238157	0.00286646	0.00244494	0.00264444	0.00350673
		0.00430797	0.00271092	0.00117461	0.00180422	0.00128851	0.00219484	0.00177347	0.00378422	0.00537442
		0.00427168	0.00219844	0.00120566	0.00190956	0.00359913	0.00366725	0.00177787	0.00344893	0.00123733
		0.00425677	0.00113521	0.00127723	0.00163884	0.00241049	0.00211803	0.00303483	0.00239883	0.00175274
		0.00425133	0.00243846	0.0016518	0.0013819	0.00161781	0.00324373	0.00317671	0.00250572	0.00419792
		0.00424204	0.0020561	0.00120774	0.00210209	0.00197622	0.00345645	0.0015084	0.00265082	0.00265183
		0.00424149	0.00149927	0.00234574	0.00395298	0.00219158	0.00169591	0.00192928	0.00458709	0.00241944
		0.00423765	0.00155374	0.00175778	0.0022991	0.00168978	0.00337527	0.00380476	0.00403086	0.0194985
		0.00422654	0.00224218	0.00238691	0.0032709	0.00166118	0.00288627	0.0015104	0.0025813	0.00191457
		0.00421221	0.00225256	0.00193449	0.00252499	0.00215608	0.00245143	0.00237153	0.00082743	0.00397726
		0.0042061	0.00248276	0.00202237	0.00163939	0.00168102	0.00238598	0.00372264	0.003501	0.00544504
		0.00418818	0.0019011	0.00753796	0.00209301	0.00227961	0.00261899	0.00159167	0.00210645	0.0048228
		0.00418791	0.00370106	0.00272344	0.00503797	0.00165976	0.00330562	0.00581349	0.00195219	0.00407777
		0.00418718	0.00188308	0.00207187	0.00227432	0.00174147	0.00307462	0.00242443	0.00287663	0.00611421
		0.00416597	0.00222006	0.00165653	0.00135761	0.00363251	0.00280491	0.0010358	0.00333406	0.00255732
		0.00416361	0.0017096	0.00214865	0.00198933	0.0015047	0.00351021	0.00155043	0.00454248	0.00309206
		0.00415186	0.00139442	0.00187354	0.00205003	0.00189912	0.00372442	0.00237553	0.00537545	0.00634194
		0.00415167	0.00170668	0.00163802	0.00813596	0.00199842	0.00171733	0.00173283	0.00334834	0.00290587
		0.00414993	0.00234433	0.0014364	0.00189131	0.0033165	0.00269306	0.00202609	0.00195151	0.0015175
		0.0041312	0.00312498	0.00102162	0.00217785	0.00202525	0.00597275	0.00074544	0.00384878	0.00209213
		0.00412815	0.00214052	0.00124444	0.00152668	0.00291333	0.00322594	0.00181282	0.00697949	0.00280011
		0.00412417	0.00207761	0.00164376	0.00226749	0.00212267	0.00301173	0.00326594	0.00260481	0.00443061
		0.00412057	0.00201994	0.00135453	0.00328522	0.00201181	0.00335319	0.00223569	0.00199766	0.00180652
		0.00411345	0.00224406	0.00246797	0.00181802	0.00415168	0.00268019	0.00180055	0.00247035	0.00184089
		0.00409704	0.00177944	0.00365657	0.00208465	0.00245225	0.00204415	0.00162676	0.00229999	0.00394765
		0.00409253	0.00249562	0.00087322	0.00295298	0.00248405	0.00239518	0.00245512	0.00161874	0.00556133
		0.00409032	0.00342046	0.00089337	0.00270504	0.00324855	0.00377589	0.00356268	0.00400862	0.00173827
		0.00408841	0.00232179	0.00139402	0.00261058	0.00283858	0.00186845	0.00288014	0.00300487	0.0035195
		0.00408097	0.00160241	0.00853637	0.00452712	0.00341448	0.00250103	0.00174073	0.00371745	0.00239293
		0.0040762	0.00167955	0.00189696	0.00263095	0.00389123	0.00224817	0.00195716	0.00274359	0.00164748
		0.00406531	0.00153058	0.0016738	0.00130647	0.00335888	0.00921859	0.00200889	0.00428148	0.00415248
		0.00404945	0.00170292	0.00219647	0.00316974	0.00263936	0.00145815	0.00262741	0.00209566	0.00426197
		0.00404425	0.00154703	0.00593816	0.00316516	0.00250584	0.001804	0.00293103	0.00331801	0.00286866
		0.00403789	0.00108501	0.00108477	0.00275081	0.00332379	0.00317773	0.00344301	0.00050344	0.00182294
		0.00401401	0.00181147	0.00129925	0.00287926	0.00249593	0.00561851	0.00285302	0.00246664	0.00405521
		0.00401331	0.00197203	0.00062563	0.00211587	0.00855362	0.00184508	0.0028943	0.00284656	0.00466091
		0.00399484	0.0013916	0.00154965	0.00365009	0.0017749	0.00220012	0.00211993	0.00708487	0.00219184
		0.00399074	0.00239697	0.00129337	0.00480789	0.00312582	0.00250573	0.00174513	0.00434863	0.00321812
		0.00398457	0.00138819	0.00279701	0.00223699	0.00257919	0.00264997	0.00317325	0.00132271	0.00439712
		0.00398322	0.00219039	0.00170662	0.00209538	0.0026613	0.00331053	0.00206993	0.0015511	0.00611638
		0.00397685	0.00173173	0.00152729	0.00240175	0.00210114	0.00184526	0.00238055	0.00296005	0.00352969
		0.0039613	0.00220209	0.0047792	0.0021677	0.00255177	0.00417512	0.00198659	0.00162164	0.00359451
		0.00393527	0.00190899	0.00186886	0.00185234	0.00167045	0.00204523	0.00398265	0.00279436	0.00274187
		0.00393491	0.0018949	0.00165005	0.0034661	0.00281899	0.00658247	0.00306933	0.00403117	0.00677597
		0.00391174	0.00194837	0.00713526	0.00238019	0.00137892	0.00176368	0.00148578	0.0014532	0.00464573
		0.00391122	0.00163442	0.0011815	0.0024584	0.00278289	0.00235431	0.00156518	0.00577865	0.00314873
		0.00390973	0.00159589	0.00441916	0.00262339	0.00168398	0.0055349	0.00281927	0.00245358	0.0038277
		0.00389567	0.00116309	0.00385362	0.003037	0.00234027	0.00346542	0.00247817	0.00295095	0.00330747
		0.00387517	0.00078143	0.00737307	0.00237321	0.00289263	0.00226197	0.00270082	0.00218231	0.00605276
		0.00387431	0.00387515	0.00357013	0.00189586	0.00277448	0.00373781	0.00058145	0.00207068	0.005867
		0.00387213	0.00147127	0.00522407	0.00148528	0.00176592	0.00162048	0.00807194	0.00193756	0.0051241
		0.00386723	0.0042293	0.00122016	0.00220848	0.00314809	0.00844727	0.00201159	0.00139678	0.00289584
		0.00385988	0.0034267	0.00227373	0.00235886	0.00385091	0.00094891	0.00389481	0.00197161	0.00291416
		0.00384384	0.00081726	0.00649209	0.00174594	0.00233068	0.00185914	0.0036949	0.00238315	0.00317172
		0.00384367	0.00131537	0.00100822	0.00431467	0.00299847	0.00192261	0.0040962	0.00216937	0.00442621
		0.00383248	0.0061205	0.00320263	0.00224986	0.00242765	0.00260472	0.00201155	0.00185845	0.002557
		0.00382353	0.00576427	0.00333494	0.00276222	0.00477844	0.00336768	0.00189861	0.00213105	0.00209203
		0.00382345	0.00124126	0.00621624	0.00273672	0.00496007	0.00197481	0.00258859	0.00349855	0.00449606
		0.00382002	0.00114201	0.00076035	0.00324817	0.00302072	0.00150163	0.00330048	0.00242778	0.00364488
		0.0038155	0.00112381	0.00227692	0.0035491	0.00350243	0.00318676	0.00674652	0.00322865	0.00306971
		0.00380466	0.00097698	0.00103007	0.00322228	0.00316334	0.00293646	0.00412216	0.00317826	0.00614337
		0.00379359	0.00203045	0.00102882	0.00203268	0.00434025	0.00184312	0.00108627	0.00275602	0.00230184
		0.00379019	0.00172714	0.00210452	0.0047945	0.00332674	0.00141178	0.0228114	0.00280992	0.00287033
		0.00377972	0.00268643	0.00279442	0.00159237	0.00199313	0.00277906	0.00187627	0.00248148	0.00746432
		0.00377722	0.00144557	0.00124576	0.00133819	0.00199182	0.00343687	0.00234774	0.00380624	0.00578551
		0.00376479	0.00569654	0.00183259	0.00214038	0.00218776	0.0152965	0.00320726	0.00287241	0.00386375
		0.00372997	0.0035795	0.00403391	0.00143366	0.00423272	0.0022417	0.00342662	0.00215366	0.00539993
		0.00372448	0.00285522	0.00181846	0.00196992	0.00202939	0.00274971	0.00237245	0.00507858	0.00243435
		0.00371736	0.0033407	0.00400237	0.00178722	0.00682347	0.00339999	0.00230997	0.00318292	0.00254192
		0.00369243	0.00504572	0.00215468	0.00401515	0.0046058	0.00218204	0.00266377	0.00264804	0.00248288
		0.003687	0.00280901	0.00492898	0.00393348	0.00267556	0.00237735	0.00298256	0.00359063	0.0025069
		0.00368553	0.00276633	0.00109603	0.00392143	0.0029645	0.00229215	0.00170107	0.00279994	0.00304466
		0.00367654	0.00182698	0.0018174	0.00399163	0.0027965	0.00314434	0.00262621	0.0035294	0.00204264
		0.00366922	0.00174629	0.00468441	0.00571498	0.00206548	0.00215766	0.00311784	0.00297817	0.00396237
		0.00366448	0.00092096	0.00191723	0.00245328	0.00240575	0.00220842	0.00298854	0.00240506	0.00559157
		0.00362364	0.00204228	0.00112147	0.00491173	0.00148342	0.00673394	0.00178374	0.00422587	0.00138626
		0.00361234	0.00180224	0.0052894	0.00212362	0.00211189	0.0030908	0.00163145	0.0133921	0.00302335
		0.00361109	0.00340005	0.00323398	0.00327575	0.00274603	0.00236738	0.00452404	0.00989937	0.00391678
		0.00360902	0.00155399	0.00533334	0.00397886	0.00198623	0.00332341	0.00149565	0.00339108	0.00681671
		0.00360202	0.00166097	0.00380652	0.00123153	0.00144695	0.00179625	0.00244221	0.00298939	0.00404037
		0.00358506	0.00208414	0.00636411	0.00348145	0.00455442	0.00238624	0.00213642	0.00464233	0.00380773
		0.00358395	0.00224128	0.00135081	0.00223198	0.00253993	0.00177215	0.00276484	0.00282652	0.00347558
		0.00357329	0.00210388	0.0018794	0.0033976	0.00273827	0.0024606	0.00277334	0.00309679	0.00571883
		0.00357043	0.00426188	0.00239072	0.00266334	0.00176313	0.00277752	0.00096292	0.00451717	0.0038505
		0.0035693	0.00159063	0.0012568	0.00200798	0.00261318	0.00289725	0.00155113	0.00107265	0.00362628
		0.0035652	0.00602534	0.0029899	0.00314751	0.00168656	0.00200429	0.00128307	0.00875825	0.00307874
		0.00356449	0.00147511	0.00439494	0.00206526	0.00305896	0.0050855	0.00112239	0.00287063	0.0024819
		0.0035606	0.00105163	0.00197159	0.00196432	0.00161879	0.00766339	0.00238499	0.00215202	0.00353594
		0.00355658	0.00286251	0.0021318	0.00256346	0.00360102	0.00344579	0.00153316	0.00679055	0.00353314
		0.00353323	0.00170228	0.00444309	0.0105855	0.00192047	0.00305295	0.00175022	0.00299178	0.00238213
		0.00352794	0.00150684	0.00404046	0.00285192	0.00252732	0.00189442	0.00272672	0.00571335	0.00791981
		0.00352787	0.00162164	0.00159109	0.00386362	0.00205471	0.00238128	0.00315144	0.00273617	0.00762363
		0.00352744	0.00165626	0.00294038	0.00253158	0.00202697	0.0018288	0.00177698	0.00294878	0.00906022
		0.00352181	0.00076077	0.00260091	0.00238574	0.00176723	0.00312552	0.00250647	0.00355254	0.00367161
		0.00351755	0.00053783	0.00176461	0.00273659	0.00259305	0.00217195	0.00220277	0.00215272	0.00218634
		0.0035121	0.00184821	0.00169584	0.00274318	0.00252647	0.00282509	0.00476472	0.00130323	0.00205602
		0.00350695	0.00127391	0.00174719	0.00196304	0.00165529	0.0016986	0.00155099	0.00307804	0.0028265
		0.00350359	0.00099397	0.00185046	0.00217618	0.00179867	0.00172388	0.00146016	0.00191384	0.0216815
		0.00350164	0.00264827	0.00257371	0.00169248	0.00210851	0.00203386	0.00159012	0.0020229	0.00239469
		0.00349684	0.00126633	0.00367113	0.00115368	0.00287904	0.00155931	0.00319416	0.00244232	0.00352455
		0.00349561	0.00238272	0.00202394	0.00339674	0.0022111	0.00151598	0.00203945	0.00164123	0.00247189
		0.00348996	0.00082914	0.00208799	0.00366329	0.00238964	0.00140458	0.00385262	0.00160599	0.00296103
		0.00348918	0.00150466	0.00190672	0.00257648	0.00216054	0.00153283	0.00272831	0.00351882	0.00282578
		0.00348795	0.00143025	0.00165205	0.00209724	0.00265059	0.00433266	0.00270903	0.00323666	0.00498173
		0.00348729	0.00149817	0.00388801	0.00284453	0.00229659	0.00739493	0.0022504	0.00264883	0.00442965
		0.00347242	0.00168362	0.00156502	0.00291105	0.002878	0.00425775	0.00140812	0.00288171	0.00302937
		0.00347122	0.00136946	0.00163021	0.00227311	0.00197389	0.00362111	0.0030749	0.00314372	0.00259264
		0.00346966	0.00329694	0.00185824	0.00240937	0.001964	0.00092428	0.00119172	0.00307188	0.00315362
		0.00346532	0.00228054	0.00210968	0.00280853	0.00187703	0.00281699	0.0049667	0.00225588	0.00231051
		0.00344177	0.00300917	0.00849332	0.00460905	0.00225562	0.00138001	0.00265707	0.0020891	0.0024984
		0.00344084	0.00172536	0.0239857	0.00198253	0.00135299	0.00251926	0.00216699	0.00367293	0.00255564
		0.00343904	0.0017749	0.0044913	0.00151483	0.00195841	0.001239	0.00118698	0.00517444	0.00272133
		0.00343569	0.0013447	0.00300085	0.00271311	0.00258018	0.00151518	0.0013181	0.00252261	0.00453762
		0.00343536	0.00131405	0.00757723	0.00194362	0.00464583	0.00187033	0.00276856	0.00234637	0.00380769
		0.00342637	0.00196716	0.00431642	0.00204017	0.00246211	0.00141618	0.00296425	0.00310232	0.00460518
		0.0034243	0.00109902	0.00155413	0.0032556	0.00248068	0.0014962	0.00577799	0.00319748	0.00938132
		0.00341866	0.00156528	0.00256126	0.00240338	0.00178149	0.00502634	0.00410667	0.00262852	0.00584578
		0.00341644	0.00271456	0.00538623	0.00195898	0.00224451	0.00107879	0.00065189	0.00238545	0.00457535
		0.00341447	0.00107288	0.00121078	0.00279933	0.0033589	0.00321437	0.00272233	0.00272635	0.00298645
		0.00341198	0.00128763	0.00127253	0.00280963	0.00250569	0.00270552	0.00293483	0.0030571	0.00584018
		0.0034083	0.00176174	0.00166836	0.00235301	0.0029203	0.00416591	0.00360153	0.00353027	0.00638784
		0.00339658	0.00103051	0.0020921	0.00138298	0.00415153	0.0027746	0.0024003	0.00231981	0.00656245
		0.00339405	0.0010135	0.00123589	0.00207678	0.00261036	0.00262475	0.00150895	0.0040652	0.00349503
		0.00339309	0.00101182	0.00313732	0.00217296	0.00218482	0.00674879	0.00441827	0.00328053	0.00236073
		0.00338845	0.0007745	0.00378978	0.00126182	0.00330943	0.00340477	0.00328409	0.00345431	0.00257158
		0.00338673	0.00114179	0.00701916	0.00145511	0.00137166	0.00164928	0.00193798	0.00215814	0.00287635
		0.00338517	0.00143483	0.00360563	0.00336005	0.00239252	0.00376863	0.00246038	0.00314682	0.00620565
		0.00338062	0.00317389	0.00323372	0.00463505	0.00295643	0.00700805	0.00360089	0.00286445	0.00580828
		0.0033767	0.0111726	0.00200522	0.002331	0.00548296	0.00266643	0.0018229	0.00265467	0.00376964
		0.00337428	0.00242187	0.00140038	0.00280171	0.00448952	0.0056939	0.00212411	0.00202931	0.00284213
		0.00337355	0.00115048	0.00418541	0.00193638	0.00522525	0.00314128	0.00158318	0.00212972	0.00128355
		0.0033714	0.00140133	0.00168185	0.00273466	0.00137692	0.00368547	0.00328274	0.00246039	0.00467019
		0.00336984	0.00340423	0.00094908	0.00141359	0.00185691	0.00167176	0.00438522	0.00198008	0.00617196
		0.00336714	0.00125371	0.00268211	0.00253148	0.00265756	0.00369863	0.00330484	0.00218419	0.00316005
		0.00336546	0.00159571	0.00177765	0.00236793	0.00246829	0.00442263	0.00302531	0.00380817	0.0129756
		0.00336425	0.00307287	0.00180274	0.0025115	0.00225827	0.00175007	0.00252395	0.00193034	0.00494238
		0.00336396	0.00190894	0.0016701	0.00250001	0.00161885	0.0024816	0.00212775	0.00454153	0.00503064
		0.00335653	0.00152672	0.00123829	0.00243717	0.00259895	0.00896451	0.00223997	0.00343596	0.00284049
		0.00335597	0.00371648	0.0013973	0.00295203	0.00147864	0.00150996	0.0018062	0.0021946	0.00265297
		0.00335494	0.00196815	0.00271666	0.00272215	0.00328314	0.00093917	0.00244509	0.00269812	0.00280297
		0.00335445	0.00207776	0.00243035	0.00199403	0.00110295	0.00171732	0.00172123	0.00533311	0.00210987
		0.00335434	0.00178681	0.00322522	0.00279667	0.00202305	0.00368978	0.00201586	0.0129602	0.00321582
		0.00335325	0.00159661	0.00255211	0.00252755	0.00238205	0.0027759	0.00175251	0.00220994	0.00178569
		0.00335009	0.00200358	0.00112869	0.00297834	0.00255653	0.00258953	0.0018028	0.00305751	0.00288534
		0.00334806	0.00195158	0.00201192	0.00249466	0.00273653	0.00184198	0.00120528	0.00270352	0.00456562
		0.00334735	0.00142072	0.0047614	0.00249034	0.00246567	0.00175266	0.00165549	0.00202891	0.00192128
		0.00334453	0.00163561	0.00167922	0.00283925	0.0028584	0.0026301	0.00462759	0.00255239	0.00246424
		0.00334377	0.00456588	0.00242705	0.00181878	0.00460868	0.00151058	0.00159701	0.00312371	0.00455985
		0.00334321	0.00195128	0.00615249	0.00194061	0.0046999	0.00174705	0.00271677	0.00429125	0.00225661
		0.00333907	0.00152945	0.00197718	0.00303911	0.00239545	0.00179733	0.00276243	0.00307564	0.00262805
		0.00333303	0.00249227	0.00202529	0.00248977	0.00253558	0.00522333	0.00246261	0.00264734	0.0025583
		0.00332358	0.00179844	0.00207271	0.00164791	0.00238847	0.00123948	0.00230465	0.0025253	0.00326313
		0.00332316	0.00091175	0.00182528	0.00174713	0.00211443	0.00211878	0.00133381	0.0045829	0.00173915
		0.00331965	0.00094672	0.0018042	0.00295878	0.00218536	0.00191775	0.00228471	0.00201326	0.0035038
		0.00331307	0.00118768	0.00135736	0.0027214	0.00220063	0.00458346	0.00392565	0.00318003	0.00235741
		0.00331017	0.00147221	0.00179879	0.00187938	0.00189712	0.00452709	0.00221489	0.00376821	0.00204816
		0.00330454	0.00095931	0.00388053	0.00324085	0.00254409	0.00698511	0.00328356	0.00255443	0.00504326
		0.00329651	0.0015324	0.00371228	0.00569385	0.00225349	0.00369657	0.00248278	0.00277836	0.00555346
		0.00329464	0.00164816	0.00138909	0.00227938	0.00225243	0.00551605	0.00244206	0.00241293	0.00280575
		0.00328738	0.00132119	0.00732055	0.00251417	0.00169154	0.00209422	0.00221862	0.00342301	0.00323636
		0.00327471	0.00058256	0.00359318	0.00238412	0.00124518	0.00299598	0.00160065	0.00187146	0.00501876
		0.00327327	0.00471395	0.00179487	0.00134801	0.0025305	0.00251147	0.00124182	0.00080782
		0.00327287	0.0010629	0.00223948	0.00256544	0.00293396	0.00272703	0.00226623	0.00294357
		0.00327254	0.00181382	0.00194224	0.00200281	0.00273345	0.00267079	0.00229693	0.0026754
		0.00326025	0.00095928	0.00206769	0.00203545	0.00217178	0.00211035	0.00812903	0.00207157
		0.00325843	0.00136313	0.00351555	0.00197094	0.00309681	0.00453709	0.015046	0.00538467
		0.00325711	0.00081374	0.00238294	0.0037117	0.00106146	0.00667732	0.00402311	0.00310257
		0.00325684	0.00092447	0.00182623	0.00370616	0.00136288	0.00141095	0.00274894	0.00342117
		0.00325126	0.00202331	0.00351569	0.00411193	0.00490425	0.00166614	0.00264177	0.00528508
		0.00324867	0.00404954	0.00165463	0.00257749	0.00199506	0.00267964	0.00526741	0.0031392
		0.00324615	0.00111266	0.0037656	0.00297223	0.00193581	0.00183547	0.00417232	0.00381316
		0.00324571	0.00103314	0.00526619	0.00133931	0.00229922	0.00171587	0.00415666	0.00294048
		0.00322613	0.00121347	0.00138073	0.00193844	0.00168665	0.00342897	0.00168631	0.00216431
		0.003225	0.00203578	0.00171709	0.0019245	0.00615585	0.00379177	0.00162607	0.00218592
		0.00322153	0.00170392	0.00177271	0.00244085	0.00202613	0.0036742	0.00543269	0.0027042
		0.00321376	0.00117127	0.00145862	0.00256823	0.00190449	0.00200028	0.00242529	0.00322079
		0.00321275	0.00097468	0.00046157	0.0033094	0.00229606	0.00513149	0.00141912	0.00459829
		0.00321039	0.00222483	0.00091836	0.003886	0.00178685	0.00449987	0.00335929	0.00199485
		0.00320592	0.00190759	0.00083253	0.00468517	0.00259886	0.00267483	0.00094949	0.00352011
		0.00320582	0.0062292	0.00119497	0.00496348	0.00581933	0.00264731	0.00193302	0.00212503
		0.00320422	0.00166659	0.00780301	0.00400973	0.00210861	0.00550615	0.0019182	0.00316912
		0.00320313	0.00095939	0.0020434	0.00460324	0.00258543	0.00389308	0.00195525	0.00232751
		0.00320273	0.00182522	0.00131257	0.00312862	0.00333377	0.00269721	0.00100994	0.00259237
		0.00319802	0.00163581	0.00148028	0.00296705	0.00355895	0.00429855	0.00145986	0.00222911
		0.00319641	0.00105652	0.00457242	0.00274324	0.00170827	0.00159563	0.0017074	0.00592629
		0.00319296	0.00183816	0.00288936	0.00393238	0.00275905	0.00305733	0.00146738	0.00203429
		0.00318729	0.001659	0.00492058	0.00247292	0.00263261	0.0030443	0.00088403	0.00150433
		0.00318022	0.0130768	0.00112238	0.00290612	0.00236043	0.00296215	0.00264713	0.00459463
		0.00317908	0.00110202	0.00116383	0.00281386	0.00206213	0.0030508	0.00377061	0.00330969
		0.00317781	0.00297436	0.00212968	0.00316387	0.003327	0.00416502	0.00141193	0.00152492
		0.00317363	0.00124274	0.00324143	0.00272856	0.00313274	0.00922169	0.00197722	0.00266692
		0.00317093	0.00184613	0.00152555	0.00188355	0.00187481	0.00245935	0.00223705	0.00118374
		0.00316819	0.00241831	0.00164988	0.00133177	0.00291615	0.00476964	0.00077129	0.00290782
		0.00316707	0.0008608	0.00127229	0.00256137	0.0021995	0.00197479	0.0024783	0.00286086
		0.00316509	0.00125577	0.00172803	0.00457936	0.0025389	0.00175351	0.00207438	0.00289445
		0.00315808	0.00149057	0.00214132	0.00231053	0.00337146	0.00263095	0.00203081	0.00300835
		0.00314564	0.00088306	0.00211904	0.002128	0.0019405	0.00514166	0.00223602	0.00237129
		0.00314422	0.0058057	0.00210736	0.00346872	0.00165491	0.00321118	0.00169991	0.00256679
		0.00314117	0.00200597	0.00101538	0.00253826	0.00222181	0.0021765	0.00294266	0.00379936
		0.00313767	0.00064442	0.00161195	0.00299881	0.00206081	0.00250526	0.00309353	0.00366432
		0.00313311	0.00064914	0.00256705	0.00259422	0.00223539	0.00161548	0.00268844	0.00307669
		0.0031323	0.00222023	0.0025933	0.0026044	0.00166138	0.0037513	0.00213004	0.00279418
		0.00312718	0.00200212	0.00160793	0.00479694	0.0031079	0.00153398	0.00383364	0.00386157
		0.00312094	0.00181518	0.00639744	0.00356008	0.00826538	0.00436162	0.00305201	0.00595054
		0.00311921	0.00206	0.0033041	0.00321244	0.0028416	0.00287307	0.00360369	0.00327125
		0.00310932	0.00110025	0.00407843	0.00165381	0.00847649	0.0022173	0.00150659	0.00195214
		0.00310835	0.00178268	0.00226349	0.00195637	0.00547004	0.00173745	0.00248194	0.00200581
		0.00310771	0.00221729	0.00207986	0.00294986	0.00154138	0.00395551	0.00198368	0.00311994
		0.00310581	0.00249402	0.00248868	0.00206005	0.00186401	0.00150958	0.00151484	0.00376689
		0.00310455	0.0014326	0.00246845	0.00177028	0.00408344	0.00321758	0.00159018	0.00388583
		0.00309898	0.00238468	0.00338124	0.00243955	0.00509165	0.00423096	0.00133145	0.00241506
		0.00309738	0.00147955	0.00177839	0.00222008	0.00227329	0.00211335	0.00642521	0.0045093
		0.0030957	0.00164651	0.0029736	0.00259997	0.00159061	0.0030968	0.00254837	0.00318468
		0.00309556	0.00100576	0.00179621	0.00280781	0.0018396	0.00320936	0.00219077	0.00363441
		0.00309437	0.00268167	0.0018952	0.00329705	0.00713287	0.00177791	0.00244498	0.00342474
		0.00309245	0.00168028	0.00277283	0.0023819	0.00385552	0.00431859	0.0032781	0.00341994
		0.00308882	0.00198805	0.0024783	0.00203248	0.00336342	0.00232189	0.0017622	0.00207194
		0.00308767	0.00322551	0.00224489	0.00181118	0.00166851	0.00263596	0.00311315	0.00201127
		0.00308434	0.00098029	0.00327931	0.00220384	0.0018552	0.00296993	0.00468753	0.00217382
		0.0030843	0.00146604	0.00512815	0.00159877	0.00260198	0.0017699	0.00374128	0.00338726
		0.00308218	0.00153141	0.00170816	0.00137193	0.00200963	0.00555526	0.00109523	0.00320726
		0.00307724	0.00123383	0.00312591	0.0027643	0.0021496	0.00586254	0.00155052	0.00413317
		0.00307543	0.00274957	0.00238589	0.00257691	0.00220199	0.00660824	0.00271156	0.00308132
		0.00307117	0.00258348	0.00145307	0.00308918	0.00348395	0.00377312	0.00567117	0.00248311
		0.0030704	0.00322205	0.00258168	0.00234768	0.00238576	0.00507137	0.00271114	0.00367243
		0.00306686	0.00108519	0.00402681	0.00274884	0.00195888	0.00291663	0.0039906	0.00380531
		0.00306504	0.00274689	0.00166098	0.00422475	0.00174166	0.00258435	0.00293862	0.00301347
		0.0030649	0.00187782	0.00258013	0.00322377	0.00232009	0.00227895	0.00367214	0.00648609
		0.00306256	0.00161828	0.00099738	0.00325462	0.00212591	0.00617518	0.00176251	0.00437597
		0.00306148	0.0026009	0.00099388	0.00306274	0.00289584	0.002122	0.00269659	0.00256873
		0.00306128	0.00307108	0.00096008	0.00220509	0.00161121	0.00213867	0.00254399	0.00240671
		0.00305861	0.00218548	0.00867004	0.00227413	0.00299354	0.00167964	0.00179177	0.00627275
		0.00305405	0.00161686	0.00221611	0.00331391	0.00201885	0.00458382	0.00289505	0.00330163
		0.00305371	0.00170791	0.00343757	0.00205166	0.00114464	0.00410634	0.00420242	0.0021077
		0.0030528	0.00386745	0.00493423	0.0022263	0.00220081	0.00163408	0.00385918	0.00306625
		0.0030523	0.0015399	0.00094227	0.00427602	0.00281749	0.00240973	0.00218564	0.00335836
		0.00305169	0.00119091	0.00187269	0.003819	0.00199852	0.00205538	0.00279981	0.00239876
		0.00304975	0.00136037	0.00082071	0.00315456	0.00310934	0.002521	0.00213422	0.0016602
		0.00304243	0.00240614	0.00295358	0.00467782	0.00202482	0.00473623	0.00398327	0.00140016
		0.00303943	0.00241987	0.00124122	0.00178258	0.00311947	0.00174546	0.00489899	0.00309207
		0.00303937	0.00091165	0.00905386	0.00251831	0.00242063	0.00239974	0.00077181	0.00274362
		0.00303469	0.00135762	0.0152635	0.00300004	0.00236846	0.00185876	0.00169785	0.00339586
		0.00303307	0.0013694	0.00506482	0.00321917	0.00290739	0.00162114	0.00492193	0.00417317
		0.00303191	0.00096547	0.00398235	0.00380134	0.003373	0.00183273	0.00254243	0.00248533
		0.00302684	0.00199152	0.00279028	0.00327769	0.00220658	0.00180274	0.00293578	0.00246372
		0.00302619	0.00177466	0.00113486	0.00244775	0.00276873	0.00274837	0.00324003	0.00310858
		0.00302373	0.00135443	0.00203687	0.00221636	0.00236393	0.00236144	0.00180122	0.00490256
		0.00301643	0.0016311	0.00148983	0.00206593	0.00111834	0.00301519	0.00210747	0.00400011
		0.00300779	0.00246222	0.00219114	0.00425829	0.00199634	0.00299868	0.00181027	0.00311863
		0.00299335	0.00171049	0.00116776	0.00227699	0.00144047	0.00329683	0.00434982	0.00254456
		0.00299262	0.00172541	0.0089791	0.00255239	0.00188962	0.00169597	0.00471805	0.00379909
		0.00299126	0.00164227	0.00397489	0.00319308	0.00280137	0.00214313	0.0038631	0.00221329
		0.00298782	0.00174863	0.00111186	0.00274388	0.00269689	0.00290498	0.00229308	0.00309988
		0.00298462	0.0017596	0.0027194	0.00205462	0.00259165	0.0018309	0.00427714	0.0033986
		0.00298386	0.00162273	0.00253507	0.00252782	0.00229081	0.00280812	0.00373358	0.00368344
		0.00298206	0.00246716	0.005641	0.00203001	0.00213235	0.00684601	0.00117716	0.00416798
		0.00298073	0.00167803	0.00164182	0.00141421	0.00363168	0.00643766	0.00272706	0.00334971
		0.00298058	0.00318809	0.00213681	0.0020598	0.00288078	0.00606811	0.00222239	0.00335322
		0.00297991	0.00316007	0.00092443	0.00223353	0.00157959	0.00309095	0.0025261	0.00300599
		0.00297791	0.00200088	0.00787473	0.00209948	0.0027283	0.00115491	0.00215204	0.00254377
		0.00297736	0.00391347	0.00313274	0.00205623	0.00268999	0.00151596	0.002042	0.00459585
		0.00297326	0.00167751	0.00232086	0.00190765	0.00250703	0.00209617	0.00143814	0.0037143
		0.00297125	0.00260579	0.00351699	0.00179124	0.00220965	0.00134622	0.00240009	0.00328654
		0.00296892	0.00183941	0.00196911	0.00252957	0.00316728	0.00136365	0.00417896	0.00294163
		0.00296745	0.00136074	0.0034357	0.0014109	0.0034142	0.00217305	0.00269237	0.00349867
		0.00296501	0.00102233	0.001716	0.00133582	0.00244957	0.00331622	0.00213476	0.00242218
		0.00296154	0.00079273	0.00160811	0.00257663	0.00511307	0.00214479	0.00361225	0.002836
		0.00296053	0.00194299	0.00272672	0.00294063	0.00480166	0.0038004	0.00374145	0.00275892
		0.00295487	0.0024121	0.0030767	0.004636	0.00180494	0.00221214	0.0018324	0.00245648
		0.00295129	0.00219306	0.00249037	0.00178254	0.00223634	0.00184845	0.00249475	0.00251131
		0.00294741	0.00186278	0.00275021	0.00193283	0.00248867	0.00728119	0.00171008	0.00173334
		0.00294676	0.00212727	0.00232859	0.00203004	0.00155719	0.00229816	0.0028617	0.00343347
		0.0029439	0.00286794	0.00326767	0.00158563	0.00158581	0.00285772	0.00206337	0.00275676
		0.00294157	0.00149291	0.00294907	0.00293406	0.00169498	0.00297279	0.00302686	0.00115219
		0.00293902	0.00331746	0.00535289	0.00741291	0.00406165	0.00344325	0.0035898	0.00194239
		0.00293811	0.00184917	0.00273701	0.00193375	0.00178436	0.00283229	0.00350448	0.00464652
		0.00293443	0.00313674	0.00197299	0.00145946	0.00127367	0.00201932	0.00131029	0.00342672
		0.00293361	0.00193891	0.00172019	0.00153163	0.00310364	0.00527099	0.00211535	0.0024519
		0.00293348	0.00248224	0.00154216	0.00220142	0.00206443	0.00340711	0.00441081	0.00326396
		0.00293302	0.00188421	0.00067518	0.00217336	0.00256087	0.00386368	0.00269359	0.00246426
		0.00293277	0.00164297	0.00106688	0.00245794	0.00346104	0.00297367	0.00294148	0.002169
		0.00293237	0.00364891	0.00101535	0.00217449	0.0016104	0.00416569	0.00333268	0.0041308
		0.00292468	0.00174419	0.00114312	0.00241882	0.00328508	0.0016401	0.00193146	0.00297253
		0.00292304	0.00131301	0.0009677	0.00163363	0.00265181	0.00293928	0.00176861	0.00232725
		0.00292019	0.00326244	0.00182979	0.00150335	0.0019783	0.00358116	0.00160549	0.0027152
		0.00291922	0.00120414	0.00198812	0.0018189	0.0015461	0.00192237	0.00267189	0.00294698
		0.00291565	0.00175245	0.00154319	0.00284753	0.0019578	0.00335284	0.00231136	0.00469803
		0.00291504	0.00346837	0.00141376	0.00180663	0.0026138	0.00201984	0.00303892	0.00294834
		0.00291352	0.00257676	0.00146635	0.00218686	0.00280861	0.00217831	0.0036749	0.00315233
		0.00291248	0.00277081	0.00208451	0.00285041	0.00443603	0.00142975	0.00193394	0.00308163
		0.00290768	0.00192766	0.00149853	0.00290887	0.00483527	0.002441	0.00242438	0.00238819
		0.00290331	0.00189706	0.00485897	0.00202044	0.002213	0.00361567	0.0020601	0.00190594
		0.00290182	0.00231211	0.00157862	0.00251016	0.00265755	0.00436209	0.00155018	0.0022325
		0.00289618	0.00164207	0.00192916	0.00537025	0.0035832	0.00373772	0.00188055	0.00259708
		0.00289134	0.00152431	0.00151051	0.00203025	0.00275726	0.00166674	0.00351168	0.00285278
		0.00288872	0.00134204	0.00156924	0.00232655	0.00352059	0.00273972	0.00522179	0.00219299
		0.00288645	0.00235607	0.00052586	0.00119005	0.00259347	0.00267329	0.00266496	0.00578689
		0.00288345	0.00309923	0.00364951	0.00248277	0.00258427	0.00468622	0.00309621	0.00479642
		0.00287869	0.00136266	0.00200886	0.00236203	0.0050475	0.00285352	0.00187417	0.0031316
		0.00287551	0.00227393	0.00163604	0.00900925	0.00257878	0.00323859	0.00168749	0.00126504
		0.00287469	0.0010434	0.00176338	0.00234428	0.00333864	0.00258454	0.00789249	0.00255797
		0.0028739	0.00179611	0.0081099	0.00373297	0.00276888	0.00166221	0.00255688	0.00290811
		0.0028707	0.00195544	0.0028495	0.0026265	0.00295605	0.0035019	0.00174411	0.00283812
		0.00287038	0.00186937	0.00173593	0.00311352	0.00362723	0.00476826	0.00187966	0.00391369
		0.00286933	0.00204729	0.00166342	0.00243607	0.0021659	0.00376441	0.00240644	0.00205824
		0.00286926	0.00121807	0.00366091	0.00230124	0.00203984	0.00291134	0.00097554	0.00145624
		0.0028692	0.00252517	0.00451637	0.00311173	0.0021259	0.00387339	0.00226156	0.00249024
		0.00286818	0.001297	0.00313438	0.00227656	0.00212757	0.00241504	0.00211903	0.00174349
		0.00286752	0.00185388	0.00138327	0.00150058	0.0061322	0.00237189	0.00237552	0.00216159
		0.00286701	0.00172309	0.00223001	0.00273205	0.00167076	0.00453715	0.00238999	0.00293845
		0.00286653	0.00176793	0.00185387	0.00237137	0.00269854	0.00501278	0.00219007	0.0029129
		0.00286649	0.00199165	0.00105172	0.00179595	0.00175764	0.00288662	0.0022965	0.00250106
		0.00286568	0.00416671	0.00523194	0.00237627	0.00233862	0.00425593	0.00127676	0.00229593
		0.00286509	0.00169341	0.00489213	0.0035545	0.00186105	0.00419492	0.00491557	0.0026636
		0.00286377	0.00550066	0.00254919	0.00369278	0.00287978	0.003508	0.00276933	0.00187674
		0.00286304	0.00189665	0.00229712	0.00221143	0.00182209	0.00256249	0.00276946	0.00203295
		0.00286132	0.00268898	0.00458746	0.00537552	0.00220223	0.00261425	0.00120294	0.0030183
		0.0028607	0.00203439	0.00608701	0.00454723	0.0029397	0.00233667	-0.0005188	0.00185385
		0.00285783	0.00240013	0.00109043	0.00257485	0.00245398	0.00192728	0.00157971	0.00238634
		0.00285582	0.00133003	0.00851327	0.00337556	0.00247913	0.00336404	0.00236667	0.00230847
		0.00285468	0.00127476	0.00170907	0.00254705	0.00323383	0.00453178	0.00338187	0.00303838
		0.00284962	0.00157794	0.00216878	0.00303254	0.00278359	0.0058873	0.00413952	0.00287837
		0.0028459	0.00220356	0.00201973	0.00259637	0.00207583	0.00179764	0.00380758	0.00424949
		0.00284166	0.00137925	0.00269566	0.00398244	0.0013658	0.00283233	0.00093655	0.00196598
		0.00283579	0.00272785	0.00208215	0.00309925	0.0019911	0.00233071	0.00415993	0.00440982
		0.00283497	0.00272568	0.00208462	0.00247018	0.00224562	0.00335605	0.00549099	0.00259825
		0.00283283	0.00187936	0.00331545	0.00240771	0.00216924	0.00175305	0.00178958	0.00337353
		0.002832	0.00148182	0.00507855	0.00238423	0.0019579	0.00178087	0.00223915	0.00159192
		0.00283137	0.00190402	0.0026377	0.00156156	0.00226127	0.00155503	0.00149833	0.00241399
		0.00282149	0.001347	0.00299445	0.00289116	0.00243662	0.00339665	0.00279284	0.00462754
		0.00281968	0.00138811	0.00148983	0.00287805	0.00675221	0.00154378	0.00115124	0.00355784
		0.00281681	0.00147304	0.0031531	0.00175961	0.00229169	0.00320343	0.00157001	0.00205709
		0.00281348	0.00193454	0.00400664	0.00209673	0.00184557	0.00296679	0.00179867	0.00317948
		0.00281167	0.00164319	0.00196997	0.00189846	0.00322063	0.00150466	0.00176896	0.0021702
		0.00280986	0.00128061	0.00561716	0.00548826	0.00325825	0.00218119	0.00125006	0.00169831
		0.00280598	0.00149434	0.00098091	0.00255969	0.00277556	0.00254272	0.00312966	0.00257811
		0.00280431	0.00174083	0.00102293	0.00250464	0.00213996	0.00217664	0.00358005	0.00341247
		0.00280354	0.00137398	0.00512244	0.00157272	0.00364892	0.00314715	0.00220599	0.00338149
		0.00280238	0.00310751	0.00291612	0.00281841	0.0016571	0.00200624	0.0026369	0.00442231
		0.00280213	0.00134318	0.00445141	0.00292677	0.00242868	0.0033447	0.0043767	0.00233062
		0.00279751	0.00147641	0.00170011	0.00435571	0.00225417	0.00345593	0.00369919	0.0039521
		0.00279534	0.00181461	0.0024597	0.00321376	0.00268509	0.00684715	0.00160518	0.00232082
		0.00279273	0.00246886	0.00215997	0.00217317	0.00389245	0.00500889	0.00172814	0.00361044
		0.00279107	0.00188163	0.00376826	0.0032011	0.0106836	0.00214958	0.00198955	0.00256105
		0.00278936	0.00221759	0.00837383	0.00285815	0.00376559	0.00244406	0.002379	0.00282057
		0.00278444	0.00256196	0.00138932	0.0028683	0.00278549	0.00179216	0.0025146	0.00263181
		0.00278407	0.00258663	0.00147415	0.00231961	0.00180512	0.00148843	0.00189266	0.003121
		0.00278384	0.0029752	0.00120134	0.00222301	0.00423672	0.00256712	0.00228741	0.00260262
		0.00278277	0.00181169	0.00105453	0.00175029	0.00293476	0.00380146	0.00127547	0.00165428
		0.00277927	0.00197441	0.00147163	0.00224387	0.00302904	0.00490505	0.00149483	0.00209106
		0.00277333	0.00164864	0.00157346	0.00354184	0.00148514	0.00305571	0.00246422	0.00334047
		0.00277249	0.0017269	0.00112861	0.00222785	0.00227475	0.00615341	0.00442203	0.0040925
		0.00276935	0.00165005	0.00245518	0.00259052	0.00320832	0.00294386	0.00420534	0.00295921
		0.00276209	0.00172365	0.0024813	0.00296721	0.0028431	0.00294134	0.00140701	0.00291144
		0.00275972	0.00157757	0.00440548	0.00296651	0.0021381	0.00349359	0.0110029	0.00469994
		0.00275503	0.00335458	0.00295741	0.00229307	0.00235025	0.0043225	0.00858679	0.00309687
		0.0027548	0.00312898	0.00362568	0.00257887	0.00168637	0.00850176	0.00164145	0.0050402
		0.00274939	0.00107889	0.00218289	0.00247328	0.00231632	0.00355739	0.00333131	0.0031111
		0.00274837	0.00082834	0.00197154	0.00321488	0.00273765	0.00344106	0.00249735	0.00220434
		0.00274809	0.00053801	0.00141505	0.00242049	0.00262848	0.00463972	0.00251273	0.00181406
		0.00274777	0.00138002	0.00281316	0.00327161	0.00105682	0.00145289	0.00143041	0.00315531
		0.002746	0.00272621	0.00665218	0.00435954	0.00288569	0.00407074	0.00388595	0.0031906
		0.00274544	0.00198619	0.002329	0.00319175	0.00226797	0.00434007	0.00664862	0.00209482
		0.00274471	0.00227164	0.00236076	0.00243679	0.00257927	0.00692738	0.00241322	0.00256547
		0.00274048	0.00241888	0.00073829	0.00407766	0.00257388	0.00865214	0.00176206	0.00394376
		0.00273851	0.00159689	0.00525539	0.00314895	0.00181547	0.00307831	0.00169375	0.00243819
		0.00273842	0.00175376	0.00302591	0.0109262	0.00190344	0.00206666	0.0030006	0.00229956
		0.0027364	0.00125897	0.0063184	0.00464974	0.0036934	0.00280816	0.00384444	0.00351613
		0.00273517	0.00313603	0.00183662	0.00237039	0.00141799	0.00382866	0.00441993	0.00276107
		0.00273502	0.00259603	0.00186469	0.00205157	0.00376108	0.00267353	0.00491341	0.00323611
		0.00273443	0.00241872	0.00261403	0.00252688	0.00258153	0.00074878	0.00887759	0.00333249
		0.00273294	0.00558558	0.00293101	0.00310695	0.00209131	0.0022471	0.00200102	0.00266086
		0.00273278	0.00248699	0.00767529	0.00279696	0.00298682	0.00498672	0.00228688	0.00262958
		0.00272893	0.00231719	0.00327629	0.00208941	0.00295888	0.00680127	0.00225179	0.00084698
		0.00272704	0.00134921	0.00280871	0.00364394	0.00396073	0.00319163	0.00271089	0.00220584
		0.00272474	0.00519099	0.00274783	0.00197103	0.00183413	0.00243208	0.00304351	0.00249216
		0.00272291	0.00262769	0.00174804	0.00278599	0.00215008	0.00218022	0.0035968	0.00357993
		0.00271995	0.00189126	0.00162988	0.00202549	0.00169827	0.00264816	0.00338253	0.00334697
		0.00271442	0.00122009	0.00308657	0.00233729	0.00295719	0.01942	0.00161881	0.00255516
		0.0027131	0.00159767	0.00208408	0.00325652	0.00208896	0.00202597	0.00251826	0.003357
		0.00271297	0.00224178	0.0015925	0.00171978	0.0028187	0.00312345	0.00209076	0.0019796
		0.00271279	0.00311804	0.00130058	0.00174355	0.00251253	0.00345829	0.0011146	0.00254598
		0.00271275	0.00279745	0.00246045	0.00175417	0.00241001	0.00196376	0.00244773	0.00443231
		0.00271224	0.00171857	0.00131872	0.00166312	0.00216394	0.0033243	0.00301275	0.00171452
		0.00271122	0.0014886	0.00953569	0.00281008	0.00268505	0.00141236	0.0026523	0.0029297
		0.00271082	0.00208195	0.0034151	0.00278105	0.00571654	0.00186758	0.00305348	0.00543102
		0.0027103	0.00179982	0.00235774	0.00251282	0.00326797	0.00468669	0.00132115	0.00363401
		0.00270819	0.0017553	0.00133074	0.0017767	0.00215296	0.00160822	0.00219987	0.00396369
		0.00270717	0.0012968	0.00241498	0.00494659	0.00230054	0.00200618	0.0018215	0.00230821
		0.00270641	0.00237803	0.00306134	0.00233478	0.00236939	0.00430177	0.00291474	0.00264048
		0.002705	0.00153029	0.00136602	0.00189915	0.00221597	0.00452993	0.00190929	0.00419663
		0.00270412	0.00126638	0.00296918	0.00257432	0.00261299	0.00254359	0.00339491	0.00283023
		0.00270269	0.00159176	0.00231407	0.00259659	0.00286231	0.00255819	0.00093133	0.00357708
		0.00270236	0.00071673	0.00491363	0.00225316	0.00156518	0.00249773	0.00145788	0.00245801
		0.00270153	0.00145666	0.0028104	0.00231629	0.00450217	0.00422094	0.00244674	0.00233662
		0.002697	0.00060605	0.00309597	0.00261213	0.00193562	0.00297741	0.00082245	0.0024464
		0.00269276	0.0027471	0.00129507	0.00205329	0.0027506	0.00215578	0.00395786	0.00419837
		0.00269115	0.00222147	0.00174437	0.00605845	0.00359461	0.00256104	0.00283865	0.00151022
		0.0026909	0.00179503	0.00214725	0.00580581	0.00211229	0.0032366	0.009617	0.002281
		0.00269064	0.00176893	0.00176111	0.00417188	0.0017896	0.00269386	0.00305676	0.00179215
		0.0026895	0.00226251	0.00282918	0.00203853	0.00154083	0.00336122	0.00416171	0.00215531
		0.00268938	0.00332346	0.00132852	0.00417216	0.0035586	0.00250002	0.00339392	0.00219738
		0.0026891	0.00445577	0.00128583	0.00277156	0.00212568	0.00556019	0.00264305	0.003095
		0.00268878	0.00332496	0.00446593	0.00172844	0.00175216	0.00607211	0.00276615	0.00147632
		0.00268539	0.00278646	0.00429165	0.00168034	0.00259924	0.00269663	0.00093499	0.00402837
		0.00268405	0.00241575	0.00149408	0.00934896	0.00441163	0.00154631	0.00317044	0.00281089
		0.0026831	0.00228837	0.00629111	0.00213055	0.00253091	0.00652118	0.00090686	0.00448402
		0.00268258	0.00177362	0.00345718	0.00257305	0.00166077	0.00255257	0.00203532	0.00453615
		0.002679	0.00052754	0.00221952	0.00199636	0.00183739	0.00242636	0.00170123	0.0044324
		0.00267755	0.0026029	0.00392814	0.00263638	0.00071233	0.00376086	0.00233348
		0.00267547	0.00148709	0.00291233	0.00270246	0.00163722	0.00370589	0.00250735
		0.00267358	0.00204527	0.0036268	0.00283322	0.00224217	0.00223228	0.0020422
		0.0026723	0.00162205	0.00317439	0.00543852	0.00223501	0.00225554	0.00647894
		0.00267144	0.00160579	0.0014553	0.00350385	0.00363337	0.00281212	0.00434375
		0.00266768	0.00213913	0.00135647	0.00373673	0.00326994	0.00485741	0.00566982
		0.00266663	0.001792	0.00183619	0.0140857	0.00181381	0.00421426	0.00500781
		0.0026657	0.0021177	0.00162553	0.00350185	0.00270441	0.00664803	0.00332097
		0.00266115	0.00296407	0.00410255	0.00305099	0.00192269	0.00217098	0.00245672
		0.00266091	0.00167112	0.00261932	0.00326096	0.00257032	0.00208379	0.00298805
		0.00266074	0.00126106	0.0026218	0.00303948	0.00257576	0.00339351	0.00247077
		0.00265589	0.00091025	0.00175516	0.00514528	0.00258739	0.00192314	0.00302544
		0.00265571	0.0028428	0.00315629	0.00632721	0.00214272	0.00462789	0.00145852
		0.00265077	0.00474986	0.00186371	0.00274899	0.00280931	0.00466452	0.00166289
		0.00265043	0.00115073	0.00258781	0.00327916	0.00188159	0.00171066	0.00294445
		0.00264842	0.00246462	0.0017868	0.00312989	0.00120402	0.00134657	0.00136055
		0.00264589	0.0018805	0.00162833	0.00226743	0.00131996	0.00113842	0.00118165
		0.00264557	0.00181068	0.00193358	0.00238592	0.00144484	0.004198	0.00069603
		0.00264163	0.0021751	0.00158072	0.00303795	0.00186284	0.0133957	0.00190776
		0.00264053	0.0021547	0.00170595	0.00171382	0.00185368	0.00384527	0.00323888
		0.0026397	0.00159133	0.00166225	0.004009	0.00344033	0.00133691	0.0026501
		0.00263775	0.00153694	0.00174778	0.00344893	0.00226749	0.0137144	0.00152053
		0.00263532	0.00229126	0.00302331	0.00283445	0.00332818	0.00815386	0.00190698
		0.0026288	0.00171388	0.00163327	0.0026142	0.00427282	0.00167134	0.00218359
		0.00262796	0.00168728	0.00150539	0.0030445	0.00178528	0.00341572	0.00248483
		0.00262243	0.00436803	0.00163615	0.00313814	0.00161255	0.00362514	0.00223143
		0.00261885	0.00759457	0.00410844	0.002273	0.00307554	0.00197658	0.00193393
		0.00261649	0.00273243	0.00173258	0.00246269	0.00245326	0.00539752	0.00460324
		0.00261631	0.00186617	0.00188825	0.00178619	0.00226129	0.00448828	0.00611923
		0.00261004	0.00426389	0.00212035	0.00294497	0.00235463	0.00206305	0.0013757
		0.00260933	0.00142361	0.00412018	0.00314004	0.00140562	0.00194746	0.00147146
		0.00260472	0.00295397	0.00396616	0.00182818	0.00171814	0.00304836	0.0226353
		0.00260313	0.00213526	0.00609249	0.00273132	0.00177897	0.00204163	0.00149412
		0.00260269	0.00245936	0.00220273	0.00188039	0.00326287	0.00277285	0.00299263
		0.00260123	0.0034596	0.00213166	0.00264222	0.00174146	0.00234569	0.0026582
		0.00259823	0.00188837	0.00460621	0.00176154	0.00225397	0.00597983	0.00418462
		0.00259136	0.00107227	0.00248676	0.00452248	0.00185647	0.0039608	0.00116895
		0.0025903	0.00111172	0.00123828	0.00605267	0.00162958	0.00194239	0.00163345
		0.00259	0.00253697	0.00332849	0.00712871	0.00174036	0.00202139	0.00125614
		0.00258937	0.00083083	0.003993	0.00317931	0.00266171	0.00244376	0.00205377
		0.0025843	0.00191797	0.00208522	0.00290933	0.00331495	0.00476007	0.00295678
		0.00258309	0.00242539	0.00298597	0.0031912	0.0025951	0.00376685	0.00201256
		0.00258236	0.00128823	0.00306226	0.00411121	0.0010728	0.00512202	0.00175422
		0.00258137	0.00131811	0.00179204	0.00322586	0.00187624	0.00622366	0.0032751
		0.00257938	0.00109743	0.00197478	0.00461116	0.00277609	0.00440506	0.00166211
		0.00257425	0.00322612	0.00168291	0.00323934	0.00228342	0.00274083	0.00404464
		0.00257403	0.00186585	0.00170474	0.0115671	0.00307457	0.00483642	0.00284911
		0.0025718	0.00125266	0.00221123	0.00377078	0.00339203	0.0018085	0.00085029
		0.00257091	0.00170521	0.00226239	0.00234975	0.00215978	0.00278926	0.00209645
		0.00256753	0.00194595	0.00235773	0.00223764	0.00179739	0.0027333	0.0012322
		0.00256683	0.00017715	0.00292139	0.00321607	0.00472645	0.00270078	0.00191627
		0.00256622	0.00068873	0.00403212	0.00629616	0.00399255	0.00458617	0.00204391
		0.00256336	0.00132056	0.00165971	0.00263506	0.00331563	0.00146612	0.00349417
		0.00256334	0.00131989	0.00704049	0.00930592	0.00284101	0.00252923	0.0030448
		0.00256122	0.00109057	0.00293463	0.00177059	0.0028045	0.0023748	0.00374108
		0.00256101	0.00131145	0.00223965	0.00334178	0.00215855	0.00143638	0.00494646
		0.00255821	0.00157896	0.00120146	0.00216206	0.00223537	0.00632185	0.00082718
		0.00255346	0.00178027	0.0015094	0.00963479	0.0025479	0.00463538	0.00377043
		0.00255066	0.00207793	0.00217221	0.0019294	0.00188882	0.00266567	0.00283899
		0.00254951	0.00125302	0.0026262	0.0018601	0.00119113	0.00370002	0.00330471
		0.00254912	0.00136676	0.00159244	0.00096753	0.00213982	0.00283721	0.00242204
		0.00254735	0.00191277	0.00200829	0.00161071	0.0026394	0.00177256	0.00320875
		0.00254663	0.00348551	0.00216408	0.00145544	0.00245778	0.0029177	0.00234782
		0.00254628	0.00106542	0.00193593	0.00162047	0.00253639	0.00581899	0.00426349
		0.00254543	0.00207452	0.00417534	0.00181045	0.00642626	0.00439844	0.00355988
		0.00254409	0.00165973	0.00345575	0.00161116	0.00142836	0.0046264	0.00389483
		0.00254317	0.00134829	0.00214212	0.00140616	0.00277304	0.0041224	0.00307803
		0.00254287	0.0018977	0.00256861	0.00169595	0.00300094	0.00364544	0.00138178
		0.00254236	0.00251546	0.00180745	0.00143055	0.00228718	0.00211604	0.00319062
		0.00254109	0.00084507	0.00339895	0.00197945	0.00205534	0.00219589	0.00252569
		0.00254095	0.00091855	0.00175421	0.00202586	0.00201696	0.00661835	0.00269382
		0.00254069	0.0016484	0.00261218	0.00097188	0.00164531	0.00192375	0.00401206
		0.00253928	0.00349547	0.00110816	0.00101344	0.00318222	0.00378678	0.00405153
		0.0025378	0.00132731	0.00095554	0.0037264	0.00181481	0.00345503	0.00283793
		0.00253071	0.0025421	0.00133942	0.00320003	0.00252147	0.00284456	0.00294168
		0.00252925	0.00127341	0.0048048	0.00373772	0.00267195	0.0100006	0.00285574
		0.00252871	0.00131054	0.00168464	0.00315474	0.00377478	0.00252768	0.00176934
		0.0025287	0.00135427	0.00311357	0.00327157	0.00190436	0.00700056	0.00125898
		0.0025253	0.00369974	0.00439019	0.00215241	0.00285933	0.0022399	0.0021204
		0.00252494	0.00462005	0.00315308	0.00287938	0.00216759	0.00282689	0.00473737
		0.00252484	0.0024501	0.00297678	0.00312128	0.00527058	0.00206281	0.00358905
		0.00252302	0.00216598	0.00368095	0.00356163	0.00291124	0.00212288	0.00156992
		0.00252192	0.00272084	0.00293893	0.00276342	0.00158362	0.00269156	0.00169222
		0.00252192	0.00154069	0.00161307	0.00368376	0.00344882	0.0019957	0.00233902
		0.0025213	0.00101705	0.00138247	0.00400225	0.00167981	0.00435652	0.00183398
		0.00252026	0.00209593	0.00132166	0.00426848	0.00224305	0.00337795	0.00672001
		0.00251994	0.0010441	0.00251152	0.00342858	0.00185667	0.00383751	0.00260711
		0.00251879	0.00206431	0.00062691	0.00395901	0.00298071	0.00270562	0.00223545
		0.00251777	0.00247138	0.00098886	0.00288001	0.0034278	0.00208615	0.00144525
		0.00251264	0.00167453	0.00103342	0.00528771	0.00253513	0.00330982	0.00250561
		0.00251226	0.00129848	0.0010266	0.00265134	0.0017502	0.00280243	0.0266998
		0.00251094	0.00131781	0.00139747	0.00256081	0.00278467	0.0024088	0.00282707
		0.00250788	0.00186203	0.0029712	0.00337617	0.00167996	0.00361752	0.00138789
		0.00250587	0.00129695	0.0021427	0.00224089	0.00203816	0.00328829	0.00311497
		0.00250579	0.0028627	0.0016308	0.00257738	0.00467342	0.00201733	0.00199909
		0.00250456	0.00229595	0.00158247	0.00265208	0.00290394	0.00207303	0.00255038
		0.00250281	0.0022077	0.00187749	0.00263541	0.00204726	0.00223309	0.00243014
		0.00250158	0.00123833	0.00218046	0.00265281	0.00232386	0.00298341	0.00228499
		0.00250095	0.00206029	0.00182522	0.00222646	0.0025752	0.0021826	0.00274273
		0.00249919	0.00264695	0.00247058	0.0021535	0.0023424	0.00139021	0.00344552
		0.00249247	0.00181272	0.00271947	0.00242993	0.00268882	0.00235104	0.00190859
		0.00249135	0.00128547	0.00125677	0.00292481	0.0048937	0.00345144	0.00169798
		0.00249055	0.00172841	0.00161691	0.00355639	0.00173241	0.00810291	0.00198967
		0.00249007	0.00324383	0.00154578	0.0022681	0.00180286	0.00117933	0.00136922
		0.00248982	0.00178364	0.00168325	0.00351849	0.00200526	0.00364891	0.00356738
		0.00248507	0.00314867	0.00162598	0.00217291	0.00229002	0.00186997	0.00452816
		0.00248386	0.00324524	0.00049619	0.00291069	0.0018756	0.00555651	0.00286035
		0.00248266	0.00097016	0.00087897	0.00260733	0.00474145	0.00492664	0.00205973
		0.00247708	0.00053242	0.00268878	0.00217298	0.00256029	0.00466542	0.00237903
		0.0024752	0.00132503	0.00234868	0.00093357	0.00251763	0.0028633	0.00762354
		0.00247476	0.00648331	0.00244582	0.00252402	0.00422099	0.00303858	0.00157411
		0.00247141	0.00112181	0.0025104	0.00113863	0.00219259	0.00349952	0.00233219
		0.00246802	0.00153198	0.0031371	0.00103708	0.00266244	0.00292981	0.00420735
		0.00246638	0.00228032	0.00154398	0.00274374	0.00195834	0.00203252	0.00204263
		0.0024643	0.00382374	0.00386371	0.00132237	0.00211116	0.00289143	0.00204603
		0.00246282	0.00182294	0.00295667	0.00040183	0.00340402	0.00300863	0.0236895
		0.00246264	0.00113867	0.00253556	0.00142753	0.00351271	0.00150982	0.00261818
		0.00246185	0.00227534	0.00205784	0.0001421	0.00144802	0.00197444	0.00303902
		0.00245793	0.00157195	0.00220106	0.00340947	0.00192829	0.00306755	0.00118428
		0.00245629	0.00173133	0.00146979	0.00373102	0.00129315	0.00195441	0.00330716
		0.00245285	0.00237816	0.00131067	0.00385956	0.00517096	0.00235847	0.0019996
		0.0024514	0.00188404	0.00204438	0.00511141	0.0012614	0.00477839	0.0024157
		0.00245086	0.00189342	0.00238814	0.00507601	0.00213312	0.00362476	0.00296689
		0.00244858	0.00195666	0.00146441	0.00276198	0.0031437	0.00506887	0.0018039
		0.0024474	0.00259421	0.00204691	0.00348822	0.00206299	0.00131466	0.00306109
		0.00244707	0.00248651	0.00130828	0.00132074	0.00131078	0.00400039	0.00480773
		0.00244481	0.00076763	0.00144982	0.00508987	0.00250817	0.00562226	0.00392103
		0.0024397	0.00184362	0.00170419	0.0012359	0.00148757	0.00380373	0.0030753
		0.00243901	0.00146917	0.00249969	0.00252726	0.00107266	0.00777416	0.00133125
		0.00243886	0.00294611	0.00072671	0.00228618	0.00171628	0.00218524	0.00199635
		0.00243759	0.00379596	0.00109795	0.00184606	0.00234631	0.00205664	0.00254591
		0.00243703	0.00955688	0.00178078	0.00185741	0.00279787	0.0014263	0.00192668
		0.0024365	0.00245848	0.0012571	0.00152194	0.00127909	0.00140275	0.0015784
		0.00243634	0.00149027	0.00202047	0.00156214	0.00172155	0.00187221	0.0030944
		0.00243309	0.00195071	0.00274947	0.00344064	0.00367712	0.00332089	0.00228137
		0.00243179	0.0021826	0.0042178	0.00142703	0.00202995	0.00249748	0.00222695
		0.00243061	0.00154502	0.00108684	0.00274066	0.00314361	0.0029661	0.00269009
		0.00242764	0.00128931	0.00179617	0.00331611	0.00280605	0.00342757	0.0011773
		0.00242637	0.00134644	0.0015083	0.00237019	0.00241453	0.00701739	0.00114455
		0.00242342	0.00170232	0.00123315	0.00257523	0.00204063	0.00370201	0.00326017
		0.00242273	0.00141217	0.00292598	0.00215237	0.00329715	0.0026892	0.00115413
		0.00242012	0.00111481	0.00235024	0.00457997	0.00221092	0.00445426	0.00445473
		0.00242006	0.00188382	0.00216184	0.0150513	0.00311391	0.00237647	0.00240646
		0.00241978	0.0100284	0.00184444	0.00957963	0.00122699	0.00298714	0.00195769
		0.00241845	0.00225239	0.00473116	0.00178507	0.00266582	0.00366699	0.00389074
		0.00241773	0.00182658	0.00135311	0.00350634	0.00142777	0.00221056	0.00041695
		0.00241704	0.00129542	0.004095	0.00457656	0.00148369	0.00365274	0.00218539
		0.00241558	0.00164018	0.0041529	0.00306513	0.00172591	0.0029839	0.00287516
		0.00241542	0.00148666	0.00233764	0.00215958	0.0056319	0.00259268	0.00215764
		0.0024135	0.00105018	0.00284837	0.00193409	0.00150331	0.00247682	0.00342098
		0.00241309	0.00228174	0.00134069	0.00173607	0.00852011	0.00262139	0.00603667
		0.00241144	0.00203871	0.00146603	0.00329892	0.00173225	0.00294467	0.00271571
		0.00241083	0.00148403	0.00161463	0.00363289	0.0024542	0.00290502	0.00233633
		0.00240986	0.0017284	0.0023629	0.00260251	0.00279326	0.00339059	0.00157017
		0.00240954	0.00160758	0.00171747	0.00206586	0.001386	0.00271412	0.00269885
		0.00240821	0.00108428	0.00188397	0.0017799	0.00241309	0.00254291	0.00390244
		0.00240355	0.00094966	0.00176217	0.00224139	0.00323162	0.00222785	0.00338223
		0.00240028	0.00100022	0.0010229	0.00194702	0.00341137	0.00521949	0.00176818
		0.00240028	0.00127192	0.00209297	0.00280806	0.00615167	0.00186441	0.00458353
		0.00240023	0.00198475	0.00138317	0.0023734	0.00433258	0.00261632	0.00178323
		0.00239976	0.00080374	0.00104712	0.00204235	0.00293141	0.00248514	0.00366472
		0.00239926	0.00286548	0.00129498	0.00216004	0.00380442	0.0053097	0.00237636
		0.00239712	0.0012745	0.00485844	0.00291254	0.00263103	0.00544386	0.00271443
		0.00239674	0.00208036	0.00170118	0.00185334	0.00277699	0.00372163	0.00258638
		0.00239583	0.00147045	0.00154226	0.00312918	0.00231334	0.00413432	0.00184232
		0.00239479	0.00190144	0.00266665	0.00175449	0.00248936	0.00259805	0.00153534
		0.00239328	0.00188528	0.00219906	0.00352578	0.0023655	0.002609	0.00160843
		0.00239245	0.00097271	0.00308442	0.00273776	0.00189326	0.00449162	0.00162601
		0.00239166	0.00142468	0.00193374	0.00518069	0.00309721	0.00505155	0.00275823
		0.00239009	0.00175595	0.00186119	0.0027392	0.00298827	0.00397129	0.00246745
		0.00238986	0.0007949	0.00175422	0.00236611	0.00244644	0.00137627	0.00083926
		0.00238971	0.00229082	0.00171212	0.00207578	0.00306134	0.00187139	0.00304759
		0.00238433	0.00101692	0.00101985	0.00238527	0.00371066	0.00236633	0.00296031
		0.0023823	0.00136728	0.0019005	0.00184955	0.00280527	0.00343793	0.00091707
		0.00238183	0.0025796	0.00116155	0.00250661	0.0031474	0.00339957	0.00152087
		0.00237632	0.00143614	0.00144328	0.00272351	0.00211425	0.0031835	0.00667902
		0.00237549	0.00190508	0.00104587	0.00323692	0.00313089	0.00282151	0.00139801
		0.0023747	0.00164645	0.00137117	0.00228531	0.00289684	0.00303856	0.00294085
		0.00237218	0.00126231	0.00301867	0.00176171	0.0019578	0.00320614	0.00244085
		0.0023719	0.00149947	0.00169195	0.00191362	0.00174999	0.00509509	0.00154399
		0.00236943	0.0089797	0.00209036	0.00234009	0.00235017	0.00534224	0.00300806
		0.00236893	0.00101508	0.00244234	0.00186646	0.00234094	0.00185352	0.00293377
		0.00236786	0.00141689	0.00232625	0.00275323	0.00059622	0.0020733	0.00267008
		0.00236694	0.00159459	0.00163414	0.00234073	0.00222195	0.00476489	0.00274109
		0.00236653	0.00141346	0.00238297	0.00192831	0.00276401	0.00246868	0.00196635
		0.00236286	0.00210895	0.00377098	0.00464303	0.00137625	0.00601949	0.00189231
		0.00236161	0.0013381	0.00312688	0.00529088	0.00185564	0.00242523	0.0027596
		0.00236091	0.00202381	0.00224309	0.002374	0.00362074	0.00172318	0.00421007
		0.0023583	0.00141804	0.00186231	0.00251048	0.00182461	0.00164724	0.00202832
		0.00235555	0.00130638	0.00180761	0.00305934	0.00402386	0.00254037	0.00032928
		0.0023553	0.00123946	0.00247331	0.00298562	0.00402631	0.00244674	0.00237005
		0.00235382	0.00185921	0.00287057	0.00226047	0.00207112	0.00099225	0.00129768
		0.00235058	0.0021519	0.00225486	0.0094154	0.00138845	0.002441	0.00174554
		0.0023505	0.00127163	0.00507145	0.00161625	0.00204264	0.00263549	0.00235684
		0.00234889	0.0013782	0.00268622	0.00331108	0.00469823	0.00418299	0.0011686
		0.00234805	0.00146985	0.00167801	0.0033259	0.00189923	0.00227036	0.00102513
		0.00234783	0.0011314	0.00242452	0.0026814	0.00370243	0.00346678	0.00183045
		0.00234774	0.00131812	0.00217575	0.00359567	0.00516591	0.00280868	0.00192707
		0.00234698	0.00321827	0.00175621	0.00279024	0.00186708	0.00422657	0.00239287
		0.00234611	0.00105955	0.00286028	0.00589967	0.00364022	0.00225327	0.00101662
		0.00234417	0.00293189	0.00229507	0.00348837	0.00222389	0.00221111	0.00389842
		0.00234384	0.00209451	0.00186208	0.00194866	0.0037743	0.00356015	0.0035075
		0.00234259	0.00159893	0.00250836	0.0019543	0.00267612	0.00302334	0.00062127
		0.00233888	0.00084487	0.00274842	0.00202537	0.00165021	0.00216779	0.00133387
		0.00233861	0.00075914	0.00268336	0.00988368	0.00259917	0.00235009	0.00306917
		0.00233547	0.00057366	0.00210303	0.00119146	0.00379434	0.00176627	0.00138363
		0.00233471	0.00175603	0.0108652	0.00253889	0.00209966	0.00246341	0.00052545
		0.00233464	0.00137881	0.00484873	0.00193632	0.00159468	0.00157874	0.00115206
		0.00233428	0.0010174	0.00265362	0.00174615	0.0041221	0.00293157	0.0010769
		0.00233349	0.00162191	0.0021718	0.00269893	0.00182236	0.00246175	0.00299678
		0.00233308	0.00116766	0.00291775	0.00266745	0.0020539	0.00203385	0.00210814
		0.00233	0.00105975	0.00581765	0.00343546	0.00216415	0.00277206	0.00383608
		0.00232887	0.00156832	0.00141095	0.00191622	0.00254452	0.00313426	0.00173916
		0.00232874	0.00208644	0.00128687	0.00317999	0.002917	0.00218659	0.00090135
		0.00232653	0.00164907	0.00184045	0.00405484	0.00194186	0.00337682	0.00167067
		0.00232462	0.00132909	0.00414773	0.00321766	0.00273658	0.00243083	0.00164046
		0.00232455	0.00147598	0.00470002	0.00256868	0.00304831	0.00289728	0.00064982
		0.00232374	0.00147286	0.00305274	0.00253536	0.00207316	0.00197123	0.00129696
		0.00232258	0.00216423	0.00223561	0.00266563	0.0016017	0.00256415	0.00089739
		0.0023213	0.00178206	0.00329961	0.00285045	0.00272225	0.0038356	0.00231911
		0.00232021	0.00066431	0.0021658	0.00170242	0.00222763	0.00362195	0.00159329
		0.0023199	0.00240504	0.00186662	0.00339657	0.00304231	0.00355129	0.00838493
		0.00231899	0.00139536	0.0020095	0.00157319	0.00126077	0.00168608	0.00251389
		0.00231751	0.00063506	0.0023659	0.00194249	0.00199231	0.00101589	0.00164897
		0.00231659	0.00193186	0.00206428	0.00238088	0.00291645	0.00166433	0.00188093
		0.00231541	0.00228836	0.00201826	0.00179443	0.0023648	0.00242059	0.00365901
		0.00231397	0.00138957	0.00213201	0.00271775	0.00243904	0.00270344	0.00335412
		0.00231278	0.00224331	0.00171177	0.00188373	0.00233632	0.00155684	0.002203
		0.00231257	0.00113202	0.00313534	0.00420347	0.0023574	0.00284572	0.00362096
		0.00231109	0.00432272	0.00202018	0.00171993	0.00179778	0.0029258	0.00223621
		0.00230835	0.00156704	0.00282601	0.00305939	0.00235839	0.00247265	0.00621855
		0.00230771	0.0010238	0.00368838	0.00268261	0.00218387	0.00256566	0.00235719
		0.00230689	0.00101699	0.00179679	0.0124793	0.00173005	0.00197514	0.00295177
		0.00230498	0.00194194	0.00341821	0.00238282	0.00356346	0.00575415	0.00151634
		0.0023042	0.0129784	0.00191506	0.00279135	0.0020187	0.00186057	0.00355611
		0.00230319	0.00112365	0.0013413	0.00336765	0.00386618	0.00393711	0.00311504
		0.00230247	0.00072863	0.00126627	0.00161572	0.00180273	0.00220416	0.00118147
		0.00230086	0.00113048	0.00133431	0.00286075	0.00226698	0.0050935	0.00200317
		0.00229939	0.00079522	0.00155212	0.00584172	0.00165425	0.00294482	0.00171025
		0.00229881	0.00073593	0.00138156	0.00453193	0.00228446	0.00301032	0.00142006
		0.0022951	0.00095809	0.00221578	0.00339501	0.00169544	0.00222457	0.00236334
		0.00229434	0.00176236	0.00174207	0.00137084	0.00107769	0.00156383	0.00129898
		0.0022941	0.00370606	0.00163929	0.00341249	0.00256356	0.00290772	0.00149395
		0.00229221	0.00374506	0.00151305	0.00473479	0.00150521	0.0031261	0.00223403
		0.00229213	0.00408607	0.00148516	0.00475349	0.00132522	0.00369465	0.00288625
		0.0022915	0.00138466	0.00155998	0.00498491	0.00214295	0.00297328	0.00307146
		0.00229057	0.00322367	0.00281191	0.00418577	0.00266817	0.00125327	0.00385674
		0.00228965	0.00310898	0.0022317	0.00436311	0.00143603	0.00106376	0.00205122
		0.00228886	0.00158553	0.00291967	0.00400952	0.00127314	0.00156344	0.00512745
		0.00228813	0.00060294	0.00321967	0.00425265	0.00684796	0.00218371	0.00207667
		0.00228648	0.00059224	0.00304214	0.00191707	0.00401594	0.00093656	0.00388636
		0.00228566	0.00217899	0.0020358	0.00355847	0.0038512	0.00483812	0.00368871
		0.00228409	0.00117159	0.00110132	0.0022657	0.00172474	0.00247507	0.0043281
		0.00228245	0.00137484	0.00402534	0.0044487	0.00380629	0.00227604	0.0064251
		0.00228097	0.00222537	0.00263288	0.0022125	0.0020258	0.00126952	0.00825416
		0.00228096	0.00116871	0.0015856	0.0037666	0.00243592	0.00329165	0.00169487
		0.00227944	0.00083795	0.00348966	0.00359513	0.00170021	0.00145467	0.00301431
		0.00227856	0.00132952	0.00197319	0.00128249	0.0046972	0.00431907	0.00205274
		0.00227347	0.00173801	0.00208825	0.00091104	0.00274835	0.00193831	0.00226719
		0.00227215	0.00143118	0.00197849	0.00201376	0.00176032	0.00474577	0.0065577
		0.0022705	0.0020717	0.00235469	0.00175487	0.00198352	0.00158736	0.00248543
		0.00226927	0.0016241	0.00168502	0.0022661	0.0026187	0.00239863	0.00274959
		0.00226636	0.00119287	0.00236684	0.00555126	0.00329225	0.00179909	0.00199305
		0.00226605	0.00276208	0.00277929	0.00405569	0.00224471	0.00099636	0.00224259
		0.00226545	0.00163827	0.00211708	0.00131204	0.00199407	0.00243759	0.00315763
		0.00226497	0.00110976	0.00181044	0.00198139	0.00205557	0.00111739	0.00133387
		0.00226359	0.00119362	0.00280676	0.00312733	0.00178196	0.00862605	0.00168764
		0.00226248	0.00067114	0.00152587	0.00231851	0.00274797	0.00923056	0.00214338
		0.00226211	0.00223347	0.00116759	0.00186903	0.00181196	0.00400462	0.00575978
		0.00226179	0.00124387	0.00171446	0.00228348	0.00247324	0.004432	0.00293688
		0.00226048	0.00117735	0.0013801	0.00154336	0.00351746	0.0100032	0.00376518
		0.00225795	0.00122857	0.00217592	0.00429701	0.0016555	0.00504478	0.00134862
		0.00225717	0.00133836	0.00251109	0.00283366	0.00368883	0.00479889	0.00155754
		0.00225494	0.00097111	0.00178421	0.00164785	0.0030355	0.00400333	0.00142037
		0.0022548	0.00137533	0.00120664	0.00408587	0.00168908	0.00344294	0.00065801
		0.00225458	0.00143587	0.00292487	0.0010678	0.00147232	0.00485292	0.00214291
		0.00225452	0.001343	0.00235842	0.00329554	0.00477037	0.00448225	0.00552639
		0.0022539	0.00201513	0.00237996	0.001956	0.00560983	0.00482464	0.00295301
		0.00224861	0.00182606	0.0024338	0.00231019	0.00297666	0.00117931	0.00309451
		0.00224826	0.00134175	0.00275984	0.00277278	0.00211315	0.00267048	0.00268296
		0.0022477	0.00583946	0.00199568	0.00232162	0.0041234	0.00370141	0.00391536
		0.00224693	0.00086942	0.00152021	0.00183648	0.00284251	0.00138235	0.00184363
		0.00224581	0.00475716	0.00185853	0.00273464	0.00142418	0.00237428	0.00313308
		0.00224484	0.00086293	0.00144643	0.0028342	0.00271488	0.002545	0.00192058
		0.00224396	0.00179258	0.00184199	0.00304711	0.00343396	0.0019964	0.00260421
		0.00224291	0.0021776	0.00388529	0.00349288	0.00223378	0.00287645	0.00264032
		0.00224272	0.00163734	0.00203427	0.0031716	0.00332344	0.00212532	0.0031054
		0.00224235	0.00146635	0.00336327	0.00321872	0.00214866	0.00388198	0.00119472
		0.00224114	0.00219964	0.00172387	0.00299609	0.00231358	0.00194509	0.00117378
		0.00224105	0.00111524	0.0014446	0.00452306	0.00405679	0.00299168	0.00208241
		0.00223998	0.00141872	0.00086381	0.00512526	0.00132958	0.00166441	0.0024497
		0.00223979	0.00101064	0.00121421	0.00423441	0.00145325	0.00374133	0.00217777
		0.00223858	0.00190846	0.00345467	0.00284152	0.00183642	0.00244288	0.00236973
		0.00223584	0.00156999	0.00148037	0.00311389	0.00162067	0.00282527	0.00271326
		0.002235	0.00318866	0.00142359	0.00396325	0.0012151	0.00516805	0.00412784
		0.00223341	0.00175385	0.00576987	0.00161417	0.00214024	0.00714443	0.00270031
		0.00223327	0.00120393	0.00108373	0.00124626	0.00184879	0.00904861	0.00214515
		0.00223298	0.00137857	0.0028371	0.00344991	0.00247021	0.00174708	0.00381817
		0.00223295	0.0013468	0.0012038	0.00225148	0.00177911	0.00279626	0.00278749
		0.0022307	0.00163732	0.00189415	0.00261769	0.0018661	0.00260533	0.00184108
		0.00223033	0.00154659	0.0010237	0.0022898	0.00527623	0.00230208	0.0029973
		0.0022299	0.00085045	0.00142812	0.00188625	0.00195167	0.00179494	0.00191197
		0.0022272	0.000576	0.00163974	0.00101613	0.00135446	0.00261833	0.00234206
		0.00222676	0.00061258	0.00213972	0.00148853	0.00162528	0.00164983	0.00312461
		0.00222521	0.00084797	0.00224969	0.00098869	0.00248923	0.00968318	0.00395994
		0.00222504	0.00499923	0.00101078	0.00404733	0.00199467	0.00316159	0.00251372
		0.00222399	0.00706545	0.00103637	0.00152313	0.00326143	0.00193184	0.00261017
		0.0022236	0.0022463	0.00303262	0.00266171	0.00292178	0.0047947	0.00143819
		0.00222332	0.00201317	0.0014421	0.00189314	0.00162702	0.00221573	0.00231131
		0.00222168	0.0010371	0.00167041	0.00142226	0.00729099	0.00221358	0.00206133
		0.00221751	0.00112344	0.0011842	0.00152774	0.00291584	0.00204815	0.00320733
		0.00221374	0.0012606	0.0014193	0.00189848	0.00162641	0.0016716	0.00295446
		0.00221371	0.00131699	0.00124397	0.00244181	0.00209503	0.00254021	0.00303877
		0.00221327	0.00181353	0.00124603	0.00120219	0.00160034	0.00190124	0.00245404
		0.00221243	0.00072161	0.00115255	0.00155505	0.0020946	0.00251241	0.00133679
		0.00221214	0.00139457	0.00121599	0.00297714	0.00517957	0.00634611	0.00135591
		0.00221191	0.00072582	0.00164317	0.00149098	0.00177732	0.00242579	0.00414979
		0.00221185	0.00139833	0.00181797	0.002045	0.00255619	0.00188069	0.00280204
		0.00220921	0.00380167	0.0019342	0.00359579	0.00222572	0.00221838	0.00137772
		0.00220727	0.00114123	0.00273773	0.00099196	0.00249187	0.0021635	0.00134121
		0.00220687	0.00123606	0.00204995	0.00214206	0.00247439	0.00243421
		0.00220595	0.00425795	0.0078245	0.00129384	0.00201385	0.00146705
		0.00220478	0.0014906	0.00243643	0.00204226	0.00185615	0.00259917
		0.00220454	0.0013485	0.00128963	0.0021725	0.00199909	0.00196191
		0.00220449	0.00146255	0.0016939	0.00210672	0.00258959	0.00319658
		0.00220435	0.00150204	0.00279202	0.00128846	0.00181102	0.0016602
		0.00220383	0.00298636	0.00204131	0.00249856	0.00219312	0.00348071
		0.00220353	0.00167936	0.00241322	0.00245349	0.00174396	0.00311182
		0.00220292	0.00143737	0.00412032	0.00139239	0.00199544	0.00330424
		0.00220273	0.00180917	0.00347959	0.00491298	0.00468865	0.00355316
		0.00220156	0.00243076	0.00824393	0.00178666	0.00255901	0.00316277
		0.00220126	0.00185549	0.00246751	0.0026173	0.00218041	0.00333272
		0.00220036	0.00184278	0.00239525	0.00369636	0.0026784	0.00278158
		0.00220012	0.00207828		0.00101229	0.00274408	0.00269356
		0.00219984	0.00171804		0.00134306	0.00291875	0.0034824
		0.00219738	0.00144518		0.00305738	0.00120417	0.00186072
		0.00219638	0.00517336		0.0030435	0.00337087	0.00257424
		0.00219538	0.00187209		0.00192956	0.00436124	0.00319416
		0.00219153	0.00183207		0.00253303	0.0022862	0.007135
		0.00219081	0.00166727		0.00196564	0.00296465	0.00296312
		0.00218913	0.00148112		0.00155688	0.00291421	0.00431647
		0.00218735	0.00205451		0.00210051	0.0038291	0.00309684
		0.0021865	0.00236847		0.00160337	0.00197707	0.00554835
		0.00218618	0.00188407		0.00209103	0.00247785	0.00288935
		0.00218603	0.00158488		0.00282717	0.00571507	0.00236123
		0.00218446	0.0024187		0.00290723	0.00184501	0.00372935
		0.0021836	0.00192102		0.00187117	0.00237738	0.00220222
		0.00218096	0.00217788		0.00212826	0.00878918	0.00548444
		0.00218079	0.00216445		0.00155989	0.00821538	0.00309841
		0.00218016	0.00121311		0.00247801	0.00294352	0.00272612
		0.00218	0.00219069		0.00243397	0.00265046	0.00305541
		0.00217908	0.0036806		0.00306372	0.00361054	0.00462001
		0.00217815	0.00314274		0.00235952	0.00336709	0.00257489
		0.00217769	0.00193529		0.00921345	0.00226634	0.00202852
		0.00217761	0.00133017		0.00110075	0.00206812	0.0052572
		0.00217708	0.00213824		0.00163281	0.0172723	0.00312165
		0.00217699	0.00322493		0.00198912	0.00770283	0.00258667
		0.00217693	0.00203802		0.00167663	0.00293929	0.00229098
		0.00217576	0.00266186		0.00311359	0.0024279	0.00327412
		0.00217554	0.00380876		0.00337261	0.00537207	0.0034821
		0.00217425	0.00286959		0.00182417	0.00162043	0.00364659
		0.00217345	0.00313342		0.00225214	0.00204686	0.0041552
		0.00217236	0.00215586		0.00255777	0.00241948	0.00224138
		0.00217174	0.00179733		0.00254466	0.00335937	0.0046626
		0.0021713	0.00187241		0.00251451	0.00234282	0.00279162
		0.0021707	0.00118693		0.00189042	0.00189158	0.002437
		0.00217033	0.00213747		0.00132168	0.00143976	0.00267651
		0.00216805	0.00130737		0.00180424	0.00249315	0.00286408
		0.00216618	0.00198535		0.00176589	0.00233901	0.00220519
		0.00216602	0.0016587		0.00185972	0.00212687	0.00571099
		0.00216386	0.00088126		0.00368724	0.0030736	0.00364118
		0.00216208	0.00448101		0.00159393	0.00146422	0.00426883
		0.00216069	0.00168376		0.00208335	0.00146826	0.00253104
		0.00215966	0.00253548		0.00129349	0.00202284	0.00257442
		0.00215802	0.0011437		0.00220338	0.00160893	0.00213134
		0.00215713	0.00175861		0.00144483	0.00427291	0.00257367
		0.00215631	0.00125413		0.00245028	0.00205884	0.00167412
		0.00215556	0.00143841		0.00143906	0.00177288	0.00352921
		0.00215095	0.00231057		0.0023626	0.0018576	0.00206991
		0.00214823	0.00125411		0.0021979	0.0022712	0.00189638
		0.00214796	0.00179672		0.00213967	0.00244021	0.00255007
		0.00214763	0.00148243		0.00134751	0.00271555	0.00251268
		0.0021439	0.00142834		0.00371643	0.00249385	0.00381328
		0.00214317	0.00183706		0.00111704	0.00223068	0.00423995
		0.00214293	0.00187769		0.00320812	0.00211787	0.00195924
		0.00214143	0.00125913		0.00272683	0.00316563	0.00424473
		0.00214111	0.00130955		0.0031068	0.00215281	0.00254671
		0.00213922	0.00191162		0.00347618	0.00218229	0.00260414
		0.00213835	0.0014809		0.00422635	0.00299311	0.00373234
		0.00213747	0.00133035		0.00209138	0.00332475	0.00134246
		0.0021366	0.00157709		0.00214689	0.00410094	0.0019184
		0.00213645	0.00338687		0.00303184	0.00415397	0.00277677
		0.00213641	0.002735		0.00390786	0.00262268	0.00294685
		0.00213574	0.00142694		0.00415298	0.00277152	0.0016204
		0.00213568	0.00328997		0.00204831	0.00137557	0.00300432
		0.00213335	0.00160135		0.00421616	0.00253506	0.00313227
		0.00213332	0.00140073		0.00188065	0.00214639	0.0040193
		0.00213305	0.00171218		0.00428115	0.00261233	0.00270084
		0.00213149	0.00153265		0.00423392	0.00105312	0.00243598
		0.00213118	0.00171915		0.0073471	0.00093703	0.00331539
		0.00213094	0.00136894		0.00142081	0.00200166	0.0044313
		0.0021297	0.0013108		0.00180714	0.00192707	0.00382652
		0.00212956	0.00192664		0.00208671	0.00230534	0.00262006
		0.00212881	0.00209014		0.00143435	0.00716104	0.00412112
		0.00212828	0.00119868		0.00334013	0.00222085	0.00521384
		0.00212737	0.00169491		0.00319124	0.00249243	0.00346397
		0.00212675	0.00187035		0.00378602	0.00291194	0.00323904
		0.00212657	0.00140928		0.00279942	0.00266144	0.00276775
		0.00212446	0.00161813		0.00329823	0.00253796	0.00283877
		0.0021244	0.00166348		0.00258484	0.00217378	0.00416073
		0.00212351	0.00201726		0.00575338	0.00291303	0.00233864
		0.00212342	0.00160654		0.00414719	0.00237388	0.00241352
		0.00212336	0.00175221		0.0036212	0.00349504	0.00225605
		0.00212246	0.00154949		0.00316717	0.00167881	0.00338624
		0.002122	0.00197851		0.00311504	0.0022854	0.00554503
		0.00212184	0.00120169		0.00324439	0.00205387	0.00573555
		0.00212169	0.00236628		0.00555327	0.00307506	0.003464
		0.00212133	0.00196222		0.00338129	0.00267846	0.00188792
		0.00212021	0.00232143		0.00350509	0.00349872	0.00444433
		0.00211696	0.00187895		0.00366595	0.00206323	0.00191191
		0.00211656	0.00316512		0.00362161	0.00265939	0.00145377
		0.0021146	0.0017039		0.00493403	0.00267846	0.00282001
		0.00211426	0.00072866		0.00167016	0.00237701	0.00277566
		0.00211384	0.00103135		0.00235519	0.00285839	0.00189889
		0.00211171	0.00083526		0.00244964	0.00200171	0.00188626
		0.00211023	0.0040942		0.00294085	0.00218391	0.00170909
		0.00211005	0.00129331		0.00200335	0.00242426	0.00181391
		0.00210842	0.0026438		0.00587089	0.00334926	0.00325206
		0.00210769	0.0016691		0.00307494	0.00450966	0.00285481
		0.00210754	0.00158977		0.00300309	0.00179609	0.00222867
		0.00210727	0.0015203		0.00309327	0.00308226	0.00449515
		0.00210684	0.00320884		0.00318049	0.00290862	0.0015295
		0.00210654	0.00123941		0.00286199	0.00269175	0.00269987
		0.0021048	0.00292685		0.00262336	0.00147858	0.00486616
		0.00210471	0.00253675		0.00222789	0.00417626	0.00298863
		0.00210462	0.00202954		0.00238811	0.00290692	0.00210698
		0.00210239	0.00248658		0.00232106	0.00273251	0.0042955
		0.00210118	0.00158274		0.00423536	0.00182178	0.00662442
		0.00210039	0.00151591		0.00736172	0.00250528	0.00577079
		0.00209846	0.0015017		0.00190934	0.0024364	0.0164065
		0.00209841	0.00233523		0.00179414	0.00372722	0.00295602
		0.00209798	0.00154885		0.00291976	0.00503096	0.00788011
		0.00209751	0.00223381		0.00289222	0.00239612	0.00331861
		0.00209538	0.00337883		0.00277921	0.00264641	0.0046465
		0.00209454	0.00197907		0.00183727	0.00405865	0.0056472
		0.002093	0.00416737		0.00227119	0.00208092	0.0036992
		0.00209102	0.00189391		0.00309403	0.00260858	0.00403076
		0.00209081	0.0043773		0.00294944	0.0035038	0.00236466
		0.00208972	0.00288285		0.00201577	0.00357332	0.00527192
		0.00208863	0.00140193		0.00228868	0.00347403	0.00570427
		0.00208814	0.00242259		0.00202185	0.00250049	0.00569214
		0.00208619	0.00137944		0.00230445	0.00350676	0.00705775
		0.00208568	0.00174667		0.00177134	0.00237626	0.00494697
		0.00208566	0.00207672		0.00336231	0.00198374	0.00241682
		0.00208534	0.00187655		0.00574182	0.002943	0.00528275
		0.00208422	0.00229215		0.00236562	0.00473627	0.00733752
		0.00208412	0.00286808		0.00290658	0.0029904	0.00313761
		0.00208347	0.00151144		0.00420184	0.00229394	0.00543609
		0.00208335	0.00083949		0.00118284	0.00410816	0.00222573
		0.00208282	0.00144153		0.00200764	0.0026088	0.00116983
		0.00208096	0.00154795		0.00234063	0.00255145	0.00313102
		0.00207907	0.00173174		0.0028583	0.0020409	0.00424919
		0.00207689	0.00192387		0.00342123	0.00264345	0.0061682
		0.00207641	0.00177105		0.0026721	0.00186835	0.00583346
		0.00207544	0.00181184		0.00357775	0.00162583	0.00154217
		0.00207534	0.00163686		0.00452149	0.00208988	0.00381884
		0.0020738	0.00160197		0.00283601	0.00146572	0.00178486
		0.0020731	0.00150399		0.00359813	0.0023801	0.00156464
		0.00207309	0.0012128		0.00285532	0.00157335	0.0026193
		0.0020719	0.00315163		0.00385713	0.00204477	0.00302406
		0.00207087	0.00178438		0.00247553	0.00307068	0.00152122
		0.00207017	0.0025596		0.00236535	0.00254576	0.00217796
		0.00206982	0.00249262		0.00325372	0.00231025	0.00294127
		0.00206852	0.00177174		0.00284207	0.00381489	0.00314976
		0.00206764	0.00130106		0.00170807	0.0034274	0.00282767
		0.0020671	0.00131795		0.00147863	0.00181511	0.00182952
		0.0020658	0.00127356		0.00174208	0.00255983	0.00188406
		0.0020656	0.00146178		0.00126544	0.0041504	0.00102374
		0.00206398	0.00092373		0.00193362	0.00214179	0.00151945
		0.00206381	0.00123084		0.00255172	0.00301424	0.00291042
		0.00206376	0.00142722		0.00273214	0.00207261	0.00168686
		0.00206353	0.00206608		0.00186157	0.00262525	0.00421028
		0.00206298	0.0015892		0.00283382	0.00239959	0.00309895
		0.00206258	0.00183505		0.00245119	0.00289639	0.00156353
		0.00206247	0.00170978		0.00188349	0.00252857	0.0062157
		0.00206244	0.00165927		0.00246793	0.00265745	0.00283582
		0.00206153	0.00198413		0.00271322	0.00230753	0.00169439
		0.00206016	0.00205917		0.00216072	0.00246307	0.00188958
		0.00205975	0.00209677		0.00276204	0.00188735	0.0019074
		0.00205967	0.00274853		0.00279859	0.00208524	0.00104258
		0.00205652	0.00171146		0.00232994	0.00168287	0.00227015
		0.00205557	0.00117009		0.00317241	0.00210922	0.00261807
		0.00205419	0.00111205		0.0018883	0.00230045	0.0020354
		0.00205418	0.00074405		0.00193878	0.00228796	0.0041964
		0.00205297	0.00057774		0.00234586	0.00206109	0.00173101
		0.00205291	0.00165656		0.00239868	0.00183275	0.00303435
		0.00205291	0.00116036		0.00326494	0.00220863	0.00267362
		0.00205242	0.00132006		0.00250042	0.00216752	0.0011919
		0.00205191	0.00163996		0.0022042	0.00197494	0.00264008
		0.00205111	0.00182169		0.00203781	0.00177466	0.0024406
		0.00204942	0.00189789		0.00153041	0.00195948	0.00242016
		0.00204893	0.00437384		0.0027034	0.00232063	0.00358792
		0.00204873	0.00418587		0.00321341	0.00207676	0.00389888
		0.00204745	0.0020732		0.0024114	0.00152786	0.00363197
		0.0020472	0.00226252		0.00306319	0.00232592	0.00306196
		0.00204714	0.00206327		0.00203735	0.00211528	0.0061633
		0.00204662	0.00178449		0.00242076	0.00253254	0.00226017
		0.00204559	0.00179227		0.00318854	0.00184014	0.00221108
		0.00204441	0.00104163		0.0012361	0.00287618	0.00320253
		0.00203855	0.00105383		0.00256925	0.00188785	0.00249108
		0.002038	0.00159975		0.00270999	0.00269908	0.00191331
		0.002038	0.00104164		0.00353629	0.00244346	0.00122805
		0.00203774	0.00199917		0.00221114	0.00247423	0.00239874
		0.00203756	0.00212814		0.0030474	0.00150267	0.00273365
		0.00203687	0.00144454		0.00305319	0.00209606	0.00383877
		0.0020365	0.00143194		0.00313359	0.00299678	0.00201285
		0.00203597	0.00236343		0.00180782	0.00204479	0.00366173
		0.00203573	0.00233656		0.00302949	0.00332467	0.0031347
		0.00203568	0.00129986		0.00211784	0.00154826	0.00200447
		0.0020348	0.00185348		0.00419837	0.00227011	0.00234284
		0.00203389	0.00128074		0.00197872	0.00241128	0.00725049
		0.00203242	0.00163596		0.00305771	0.00351302	0.00483771
		0.00203223	0.00109981		0.00446148	0.0010528	0.0112257
		0.00202927	0.00190166		0.00296838	0.00301267	0.00281518
		0.00202757	0.00104702		0.00292873	0.00125539	0.00297101
		0.00202753	0.00302133		0.00303456	0.00206149	0.00234206
		0.00202694	0.00174171		0.00307866	0.00185187	0.00245145
		0.00202628	0.00289419		0.00234375	0.0075075	0.00189304
		0.00202618	0.00294743		0.00349486	0.00294775	0.00192717
		0.00202596	0.0029663		0.00246083	0.00177745	0.00222377
		0.00202483	0.00160742		0.00320719	0.00226385	0.00292065
		0.00202392	0.00315686		0.00293587	0.0015563	0.00973906
		0.00202362	0.00167581		0.00330845	0.00203216	0.00323758
		0.00202037	0.00130093		0.0027751	0.00323301	0.00199941
		0.0020176	0.00261902		0.00160207	0.00211505	0.00220004
		0.00201611	0.00279427		0.00186132	0.00224472	0.00402324
		0.0020161	0.00279685		0.00191426	0.00231068	0.00219819
		0.00201576	0.00351177		0.00283936	0.00195221	0.00400151
		0.00201517	0.00291608		0.00247551	0.00333837	0.0248355
		0.00201492	0.00017529		0.00189412	0.00271054	0.00335655
		0.0020137	0.00148453		0.00308139	0.00115538	0.00353179
		0.00201285	0.00056823		0.00194758	0.00297959	0.00285552
		0.00201268	0.00030256		0.00384024	0.00237713	0.00465591
		0.00201262	0.00209403		0.00337987	0.00344503	0.00168244
		0.00201222	0.00119954		0.00258509	0.00216716	0.00464251
		0.00201219	0.00159856		0.00097205	0.00202188	0.00173187
		0.00201153	0.00027484		0.00131915	0.00545367	0.0020229
		0.00200995	0.00039872		0.00173528	0.00258583	0.00430346
		0.0020095	0.00155877		0.00274949	0.00257485	0.00176083
		0.00200923	0.00209662		0.00237242	0.0016846	0.00196645
		0.00200865	0.00054587		0.00188848	0.00238618	0.00274873
		0.00200801	0.00181781		0.00203644	0.00211885	0.00316042
		0.00200464	0.00059061		0.00358842	0.00264675	0.00244272
		0.00200286	0.00258774		0.0028642	0.00208305	0.00231734
		0.00200184	0.00153967		0.00228287	0.00168712	0.0034126
		0.00199936	0.00183247		0.00362774	0.00234469	0.00390002
		0.00199879	0.00142292		0.00259359	0.00242522	0.00235202
		0.00199829	0.00218954		0.0027007	0.00255822	0.00282852
		0.00199789	0.00118183		0.00375881	0.00175811	0.00499809
		0.0019976	0.00220441		0.00415727	0.00250497	0.00364061
		0.00199743	0.00157785		0.00247029	0.00208895	0.00330262
		0.00199728	0.0012545		0.00188023	0.00574136	0.00163846
		0.00199715	0.0022015		0.0057191	0.00202165	0.00268573
		0.00199674	0.00122481		0.00718566	0.00167123	0.00264762
		0.00199649	0.00176635		0.00188495	0.00248445	0.00195793
		0.00199429	0.00125487		0.00307885	0.00222862	0.00299293
		0.00199389	0.00105425		0.00201789	0.00232635	0.0025291
		0.00199296	0.0013527		0.00322002	0.00169282	0.00424882
		0.00199296	0.00093365		0.00287816	0.00236189	0.00275884
		0.00199263	0.00376377		0.00225775	0.00196525	0.00501232
		0.0019917	0.00090719		0.00333739	0.00170951	0.00112023
		0.00199168	0.00286483		0.00291457	0.00266643	0.00371035
		0.00199101	0.00749077		0.0052891	0.00269524	0.00123853
		0.00199083	0.00115342		0.00246498	0.0023981	0.00314831
		0.00199041	0.00126047		0.00221625	0.00264483	0.00288862
		0.00198946	0.00134334		0.00176964	0.00165458	0.00195762
		0.0019893	0.00115688		0.00431722	0.00349122	0.00499814
		0.0019883	0.00160116		0.00798435	0.00289059	0.00214519
		0.001987	0.00217706		0.00412556	0.00189179	0.00279569
		0.00198612	0.00550152		0.00481064	0.00264501	0.00267241
		0.00198536	0.00110208		0.00727411	0.00424227	0.00301355
		0.00198526	0.00365998		0.00667323	0.00246256	0.00300982
		0.00198514	0.00090631		0.00427896	0.00267032	0.00162249
		0.00198508	0.00141547		0.00381748	0.00211791	0.00196125
		0.00198344	0.0018041		0.00200925	0.00224908	0.00512211
		0.00198175	0.00113856		0.00249566	0.00304528	0.00166299
		0.00198076	0.00140001		0.0028052	0.00245216	0.00264158
		0.00198076	0.00138985		0.00171199	0.00292938	0.00353402
		0.00197992	0.00232226		0.00193916	0.00234338	0.00199689
		0.00197854	0.00111172		0.00338006	0.00311512	0.00259789
		0.00197823	0.00118971		0.00385148	0.00296052	0.00173722
		0.00197675	0.00181302		0.00156661	0.0018655	0.00197783
		0.00197452	0.0012495		0.00363545	0.00446087	0.00204053
		0.00197442	0.00255896		0.00263764	0.00377212	0.00400644
		0.00197367	0.00143968		0.00141407	0.00272376	0.004369
		0.00197361	0.00194996		0.00208476	0.00232944	0.00182864
		0.00197333	0.00238061		0.00150905	0.00230135	0.00604136
		0.00197312	0.00167737		0.0031156	0.0017655	0.00207252
		0.00196934	0.0019991		0.00212805	0.00249242	0.00160813
		0.00196826	0.00231815		0.00413889	0.00269978	0.00228175
		0.00196796	0.00167127		0.00326312	0.00331969	0.00121292
		0.00196787	0.00361219		0.0021359	0.00193108	0.00357142
		0.00196609	0.00207796		0.00062072	0.0033063	0.00368465
		0.00196576	0.00234471		0.0013992	0.00141022	0.00271947
		0.00196538	0.00178949		0.00334264	0.00220854	0.00179823
		0.00196536	2.8321e-05		0.00175096	0.00173275	0.00208
		0.00196499	0.00304711		0.00153246	0.00220898	0.00282344
		0.00196383	0.00206408		0.00286351	0.00231118	0.00279366
		0.00196331	0.0033805		0.00318844	0.00329306	0.00172132
		0.00196314	0.00255223		0.00245755	0.00312255	0.0053663
		0.00196282	0.00085632		0.00264132	0.00230839	0.00171598
		0.00196275	0.00187443		0.00267968	0.00217891	0.00639505
		0.00196107	0.00199332		0.00245676	0.00231963	0.00315724
		0.0019605	0.00144806		0.00321598	0.00188752	0.0038589
		0.0019603	0.00606809		0.00232201	0.00361276	0.00260931
		0.00196028	0.00177669		0.00255673	0.0033506	0.00254176
		0.0019592	0.00039026		0.00392453	0.00181001	0.00235826
		0.00195831	0.00147682		0.00180606	0.00148561	0.00220692
		0.00195819	0.00179485		0.00335773	0.00171135	0.0026736
		0.00195783	0.00152832		0.0016291	0.00188696	0.00199202
		0.00195769	7.5135e-05		0.00201028	0.00329553	0.00188619
		0.00195598	0.00330312		0.00173978	0.00326972	0.00262541
		0.00195596	0.00131698		0.00159275	0.00258208	0.00173204
		0.00195566	0.00226006		0.00155308	0.00191606	0.00335052
		0.00195529	0.0027281		0.00397716	0.00112227	0.00227046
		0.00195497	0.00176038		0.00278441	0.00265514	0.00166351
		0.0019513	0.00156979		0.00218448	0.00161876	0.00389403
		0.00195071	0.00089475		0.00170262	0.00192958	0.00847943
		0.0019505	0.00303358		0.0027018	0.00193606	0.0018135
		0.00194586	0.0016042		0.00413111	0.00134066	0.00252792
		0.00194526	0.00182082		0.00324649	0.00196673	0.00216508
		0.00194423	0.00168381		0.0037488	0.00217936	0.00501415
		0.00194409	0.00265488		0.00424743	0.00210805	0.00473809
		0.00194254	0.00120413		0.00217486	0.00326689	0.00270877
		0.00194243	0.00103762		0.00281697	0.00132877	0.00176993
		0.00194228	0.00184322		0.00181424	0.00370025	0.00376571
		0.00194172	0.00112907		0.00210095	0.00242614	0.00430464
		0.00194171	0.00156616		0.00170791	0.00211211	0.00494111
		0.00194118	0.00125876		0.00313731	0.00186636	0.00219198
		0.00194066	0.00222182		0.00193036	0.00147661	0.00243442
		0.00193898	0.00160303		0.00131636	0.00111815	0.00225882
		0.00193813	0.00142384		0.00170589	0.00103374	0.00773814
		0.001936	0.00105839		0.00171733	0.0019155	0.00373599
		0.00193576	0.00186698		0.00212836	0.00159336	0.0276836
		0.00193524	0.00112512		0.00155501	0.00262771	0.00387773
		0.00193518	0.00068465		0.00676268	0.00230439	0.0014749
		0.00193433	0.00154658		0.00516374	0.00278342	0.00172912
		0.00193354	0.00116389		0.00564582	0.00114585	0.00183123
		0.00193334	0.00122518		0.00216112	0.00111822	0.00256205
		0.00193309	0.00151199		0.00540247	0.00160354	0.00218881
		0.00193107	0.00194522		0.00270294	0.00285723	0.00201517
		0.00192891	0.00126422		0.00325727	0.00191898	0.00209778
		0.00192873	0.00200926		0.00292472	0.00136266	0.00258279
		0.0019284	0.00271943		0.00234364	0.00234035	0.00269055
		0.00192824	0.00233342		0.00383042	0.00205637	0.00373197
		0.00192725	0.00185327		0.00191146	0.00322508	0.00197797
		0.00192718	0.00130164		0.00255184	0.00386887	0.00263022
		0.00192682	0.00149332		0.00239074	0.00248793	0.00477925
		0.00192655	0.00095972		0.00338532	0.00228575	0.00138485
		0.00192639	0.00201793		0.00415642	0.00289733	0.00363869
		0.00192566	0.00132139		0.0018159	0.00758267	0.00283657
		0.00192435	0.00192875		0.00326284	0.00263919	0.00260422
		0.00192367	0.00122028		0.00178238	0.00158808	0.00398713
		0.00192146	0.00115293		0.00240339	0.00333893	0.003341
		0.00192048	0.00126184		0.00216066	0.00186105	0.00364368
		0.00192025	0.00170077		0.00397826	0.00369242	0.0021324
		0.00192025	0.00066056		0.00278405	0.00412537	0.00330541
		0.00191961	0.00056111		0.0036195	0.00197889	0.00233843
		0.00191908	0.00074724		0.00222179	0.00164864	0.00483239
		0.00191905	0.00119606		0.00182241	0.00325307	0.00355139
		0.00191895	0.00176123		0.00284682	0.00136129	0.00152637
		0.00191821	0.00071002		0.00348317	0.00218868	0.00442753
		0.00191723	0.00433678		0.00324203	0.00205559	0.00416
		0.00191702	0.00385775		0.0023897	0.00239592	0.00251974
		0.00191671	0.00105421		0.00335922	0.00197159	0.0024253
		0.00191599	0.00104836		0.00338835	0.00261316	0.0046382
		0.00191578	0.0008235		0.0022285	0.00415676	0.00312022
		0.0019141	0.00151057		0.00356442	0.00271199	0.00291417
		0.00191403	0.0013436		0.00173666	0.00219623	0.00387483
		0.00191341	0.00127952		0.00251589	0.002648	0.0030798
		0.0019133	0.00172535		0.0019286	0.00176889	0.00454831
		0.00191297	0.00218382		0.00227264	0.00185928	0.00196214
		0.00191249	0.00111376		0.00300976	0.00316941	0.00345268
		0.00191086	0.0011949		0.00244502	0.00564636	0.00295956
		0.00190998	0.00221284		0.00338093	0.00193144	0.00369076
		0.0019089	0.00193936		0.00172125	0.00244789	0.00208944
		0.00190856	0.00358635		0.00168321	0.00397173	0.00241944
		0.00190756	0.00116148		0.00105221	0.00197068	0.00241062
		0.00190518	0.00082261		0.00115435	0.00206667	0.00208145
		0.00190414	0.00113468		0.00334948	0.00124587	0.00733827
		0.00190355	0.00132576		0.00202842	0.00190383	0.00233509
		0.00190325	0.00234652		0.00189049	0.0023392	0.00426771
		0.00189989	0.00126121		0.00287218	0.00223239	0.00336793
		0.00189953	0.00095212		0.00305074	0.00241379	0.00199428
		0.00189946	0.00125856		0.00128594	0.00192579	0.00265952
		0.00189902	0.00108314		0.00153825	0.00208831	0.00257726
		0.00189838	0.00042046		0.0025886	0.00204243	0.00451229
		0.00189831	0.00195012		0.00239883	0.00469881	0.00243508
		0.00189823	0.00101837		0.00077555	0.00247093	0.00885801
		0.0018973	0.00073363		0.00145243	0.00158477	0.00340504
		0.00189669	0.00094468		0.00298134	0.00308228	0.00899361
		0.00189511	0.00225161		0.0019401	0.00191062	0.00235065
		0.00189441	0.00111335		0.00091232	0.00210281	0.00182248
		0.0018921	0.00100965		0.00296914	0.00188566	0.00556792
		0.00189063	0.00139957		0.00260972	0.00119671	0.00260626
		0.00188969	0.00149781		0.00290499	0.00323513	0.00511884
		0.00188912	0.00111349		0.00277492	0.00208722	0.00190286
		0.00188898	0.00222236		0.0019843	0.00238729	0.001131
		0.00188705	0.00142267		0.00196747	0.00411567	0.00264882
		0.00188684	0.0021101		0.00228258	0.00268167	0.00170317
		0.00188666	0.0009215		0.00214686	0.00166264	0.00230464
		0.00188665	0.00153975		0.00322191	0.00183474	0.00229852
		0.00188618	0.00115477		0.00154634	0.00197704	0.00340041
		0.00188592	0.00110556		0.00183917	0.00367671	0.00320271
		0.00188571	0.00138182		0.00051501	0.00186625	0.00225271
		0.00188567	0.0014396		0.00247338	0.0055245	0.00231699
		0.00188427	0.0021124		0.00163068	0.0039857	0.00273195
		0.00188227	0.00105643		0.00134521	0.00161748	0.00378023
		0.00188174	0.0014757		0.00382332	0.00150393	0.00249609
		0.00188131	0.00139363		0.00220249	0.00175511	0.00334516
		0.00188093	0.00153895		0.00245906	0.00111048	0.00423999
		0.00188076	0.00112495		0.00263427	0.00143572	0.00261774
		0.00188067	0.00075577		0.00424221	0.00358275	0.00318353
		0.00187888	0.00241999		0.00151602	0.00166899	0.00401632
		0.00187535	0.00104172		0.00205342	0.00159261	0.00303271
		0.00187423	0.00310811		0.00184954	0.00186321	0.00238672
		0.00187405	0.00159005		0.0020736	0.00140978	0.00279459
		0.0018736	0.00177149		0.00288753	0.00253152	0.00273382
		0.00187307	0.00109385		0.00288668	0.00253611	0.00331414
		0.00187243	0.00093509		0.00189685	0.00302587	0.00337462
		0.00187237	0.0013023		0.00257595	0.00255827	0.0016289
		0.00186913	0.00055334		0.00254451	0.00149232	0.00192401
		0.00186895	0.00206122		0.00170041	0.00253308	0.00200625
		0.001868	0.00148128		0.00206337	0.00241722	0.00253878
		0.00186785	0.00177338		0.0020468	0.00143394	0.00259439
		0.00186493	0.00166895		0.0020268	0.00155877	0.00245092
		0.00186398	0.00127394		0.00234362	0.00233669	0.00645302
		0.00186275	0.00140332		0.00161895	0.0141272	0.00236494
		0.00186113	0.00144591		0.00252284	0.00142646	0.00287465
		0.00186076	0.00224534		0.00225597	0.0022491	0.00172104
		0.00186068	0.00105459		0.00151821	0.00225528	0.00167319
		0.00186039	0.00140246		0.00304683	0.00254402	0.00130831
		0.00186029	0.00083731		0.00210421	0.00257203	0.00506194
		0.00186004	0.00171267		0.00241985	0.00176382	0.00176695
		0.00185713	0.00092444		0.00296391	0.00230643	0.00276052
		0.00185713	0.0020864		0.00312391	0.00367532	0.00421829
		0.00185683	0.00098002		0.00387339	0.00318636	0.00256458
		0.00185674	0.00115357		0.00316404	0.00108515	0.00158615
		0.0018567	0.00260094		0.00210656	0.00216393	0.00211799
		0.00185641	0.00336102		0.00131663	0.00249348	0.00226808
		0.00185627	0.00261811		0.00214758	0.0011368	0.00496526
		0.00185603	0.00125307		0.00271344	0.00232236	0.00222594
		0.00185587	0.00148718		0.00250687	0.00400075	0.00237729
		0.00185577	0.00266153		0.0016291	0.00226763	0.00201059
		0.00185513	0.0024014		0.00253888	0.00236866	0.0025967
		0.00185497	0.00106533		0.00202899	0.00289699	0.00448841
		0.00185457	0.00097582		0.00411653	0.00241673	0.00501124
		0.0018544	0.00114549		0.00129176	0.00246622	0.002303
		0.00185386	0.0009193		0.0031159	0.00338517	0.00204557
		0.00185385	0.00085325		0.00235695	0.00229033	0.00322815
		0.00185284	0.00324639		0.00305097	0.00153674	0.0087836
		0.00185271	0.00075612		0.00271071	0.00275265	0.0075197
		0.00185225	0.00180308		0.00220025	0.00205328	0.00253092
		0.00185219	0.00150207		0.00243492	0.00250392	0.00353837
		0.00185132	0.00264269		0.00277678	0.00114713	0.00357946
		0.00185081	0.00194857		0.00229557	0.0026634	0.00497273
		0.00185004	0.00125247		0.00256892	0.00205829	0.00440288
		0.00184978	0.00154308		0.00151026	0.00382694	0.00347381
		0.00184825	0.00130193		0.00298434	0.00158167	0.00307951
		0.00184631	0.00255557		0.00363205	0.00199054	0.00233012
		0.00184553	0.00386054		0.00233438	0.00266834	0.00251511
		0.00184532	0.00180221		0.00199542	0.00203902	0.00389655
		0.00184498	0.00161104		0.00157415	0.00157826	0.00298208
		0.00184371	0.00119861		0.00167524	0.00156251	0.00600216
		0.0018436	0.00099525		0.00415124	0.0026138	0.00694048
		0.00184341	0.00189433		0.00196299	0.00217036	0.00543131
		0.00184274	0.00210602		0.00382135	0.00198917	0.00575962
		0.0018421	0.0013076		0.00155261	0.00216198	0.00347622
		0.00184166	0.00145437		0.00178551	0.00154832	0.00361178
		0.00184133	0.00183969		0.00239824	0.00263924	0.00241914
		0.00184126	0.00136468		0.00178262	0.00236012	0.0025485
		0.00184124	0.00122044		0.00284334	0.00211142	0.0019452
		0.00184006	0.00135456		0.00259524	0.00240661	0.00135125
		0.00183925	0.00217983		0.00230345	0.00208883	0.00418172
		0.00183877	0.00120131		0.00137918	0.00222129	0.00350418
		0.0018387	0.00169275		0.00197551	0.00164681	0.00192735
		0.00183809	0.00134574		0.00302261	0.00246729	0.00131101
		0.00183741	0.00094147		0.0019237	0.00331876	0.00292075
		0.00183709	0.00166914		0.00305695	0.00195697	0.00210609
		0.00183659	0.00165102		0.00172677	0.00248135	0.00456686
		0.00183645	0.00290183		0.00278647	0.00197623	0.00138446
		0.00183644	0.00147092		0.0026871	0.00766511	0.00150272
		0.00183618	0.0010832		0.00326319	0.00205766	0.00806993
		0.00183617	0.00235406		0.0023151	0.00191316	0.0026679
		0.00183505	0.00257074		0.00229687	0.00331045	0.00240012
		0.00183492	0.00232886		0.00262729	0.00219435	0.00339269
		0.0018337	0.00139209		0.00233616	0.00143802	0.00357067
		0.00183312	0.00239839		0.00178573	0.00206499	0.00389423
		0.00183279	0.00191032		0.00244802	0.00214003	0.00297473
		0.00183255	0.00208263		0.00143599	0.00236634	0.00552709
		0.00183202	0.00249577		0.00409323	0.00309233	0.00463488
		0.00183195	0.0020522		0.00219108	0.0017271	0.00377444
		0.00183086	0.00181489		0.00202335	0.00189803	0.00131827
		0.00183051	0.0014007		0.00230724	0.00600772	0.00174662
		0.00182898	0.00153388		0.0030706	0.00241984	0.00214732
		0.00182836	0.00155182		0.00347326	0.00382498	0.00140815
		0.00182751	0.00146794		0.00335062	0.00822461	0.00173425
		0.00182647	0.0053454		0.00564766	0.00152163	0.00205381
		0.00182415	0.00111168		0.00183523	0.00528346	0.00171231
		0.00182295	0.00111153		0.00325245	0.00194128	0.00210329
		0.0018225	0.00121803		0.00360873	0.00336093	0.00282345
		0.00182249	0.00281817		0.00326893	0.00247869	0.00497876
		0.00182187	0.00298595		0.0024164	0.00156391	0.00637341
		0.00182139	0.00140407		0.00315675	0.00101135	0.00404805
		0.00182092	0.00136034		0.00378748	0.00169369	0.00178199
		0.00182029	0.00196639		0.00383437	0.00452454	0.00464775
		0.00181995	0.00152624		0.00403231	0.0026254	0.00263242
		0.00181991	0.00160743		0.00279659	0.00250165	0.00298431
		0.00181942	0.00167705		0.00108501	0.00170773	0.00177719
		0.00181909	0.00109162		0.00283688	0.00284672	0.00286517
		0.00181816	0.0016767		0.00272424	0.00247554	0.00180313
		0.00181737	0.00182627		0.00327533	0.00474168	0.0017103
		0.00181717	0.00116004		0.00269067	0.00208753	0.00689962
		0.00181578	0.0022707		0.00184293	0.00255668	0.00252923
		0.00181543	0.00243479		0.00339062	0.00254133	0.00442404
		0.00181531	0.00159711		0.002718	0.00205029	0.00669091
		0.00181451	0.00135002		0.00386092	0.00298333	0.00487589
		0.00181379	0.00114659		0.00437673	0.00298529	0.00438785
		0.00181375	0.00165341		0.00474021	0.00151624	0.00410854
		0.0018132	0.00111609		0.00225648	0.00257598	0.00301974
		0.00181215	0.00208821		0.00210169	0.00219549	0.00288046
		0.00181159	0.0025342		0.00163272	0.00237959	0.00339214
		0.00181116	0.00241251		0.00157814	0.00274349	0.00246384
		0.00181065	0.00243919		0.00204652	0.00243993	0.00210277
		0.00180909	0.00133767		0.00356156	0.00210989	0.00327885
		0.00180879	0.00167616		0.00226191	0.0019442	0.00214436
		0.00180783	0.00301239		0.00128292	0.00216537	0.00254781
		0.00180759	0.00175283		0.00297521	0.00298426	0.00276884
		0.00180708	0.0030443		0.00272673	0.00310278	0.00203246
		0.00180708	0.00221225		0.00253822	0.00261545	0.00351265
		0.00180556	0.0017661		0.00196288	0.00222514	0.00274852
		0.00180366	0.00401084		0.00274258	0.00298309	0.00166542
		0.00180281	0.00492472		0.00201702	0.00236431	0.00258634
		0.00180272	0.00523185		0.00221767	0.00239419
		0.00180267	0.00269327		0.00300558	0.00234599
		0.00180255	0.00241667		0.00247489	0.00208315
		0.00180246	0.00215968		0.00305189	0.0024786
		0.00180143	0.0019633		0.00241447	0.001492
		0.00180093	0.00125328		0.00383958	0.00166563
		0.00179921	0.00239615		0.00155598	0.00311706
		0.00179775	0.00192012		0.00219229	0.00259807
		0.00179463	0.0020147		0.00159159	0.00312402
		0.00179425	0.00156587		0.00190989	0.00264462
		0.00179326	0.00201025		0.00239845	0.00216656
		0.00179229	0.00122011		0.00529606	0.00258753
		0.00179172	0.00256192		0.00253574	0.00174296
		0.00179007	0.00157646		0.00283578	0.00250972
		0.0017892	0.00140184		0.00184911	0.00230168
		0.00178882	0.00136957		0.00190528	0.00198623
		0.00178827	0.00205319		0.00282769	0.00232664
		0.00178588	0.00197592		0.00301327	0.00295994
		0.00178383	0.00182		0.0025536	0.00277905
		0.00178276	0.00195707		0.00429863	0.0042112
		0.00178153	0.00185184		0.00383203	0.00289627
		0.00178049	0.00243133		0.00259131	0.00276776
		0.00178024	0.00186061		0.00354715	0.00235743
		0.0017796	0.00254372		0.00358557	0.00352928
		0.0017795	0.00200382		0.00199967	0.00320513
		0.00177839	0.00225915		0.00260945	0.00216908
		0.00177798	0.00281204		0.00378845	0.0023268
		0.00177695	0.00252186		0.0028528	0.00370847
		0.00177673	0.0010761		0.00152272	0.00313001
		0.00177651	0.00202893		0.00203072	0.00295787
		0.00177565	0.00106784		0.00232455	0.00262711
		0.00177439	0.00158811		0.00222318	0.00386881
		0.00177382	0.00360014		0.00246061	0.00258949
		0.00177355	0.00175921		0.00242454	0.00290248
		0.00177352	0.00298328		0.00207003	0.00266536
		0.0017735	0.00105569		0.00334558	0.00214293
		0.00177329	0.00387387		0.00237985	0.00170617
		0.00177307	0.00276525		0.00356381	0.00425283
		0.00177173	0.0009247		0.00392213	0.00317988
		0.00177172	0.00189971		0.00368213	0.00360698
		0.00177142	0.00248117		0.0034817	0.00462023
		0.00177035	0.00085743		0.00374261	0.00243147
		0.00176928	0.00173702		0.00181531	0.00287968
		0.00176917	0.00291972		0.00283156	0.00305125
		0.00176912	0.00387079		0.00146392	0.0153212
		0.00176894	0.00306195		0.00130139	0.00508236
		0.00176889	0.00221303		0.00170914	0.00168298
		0.00176885	0.00248303		0.00186116	0.00258623
		0.00176822	0.00270277		0.00239294	0.00568671
		0.0017675	0.00474661		0.00222934	0.00320857
		0.00176628	0.0037847		0.00234634	0.00303855
		0.00176624	0.00211871		0.0024308	0.00269298
		0.00176612	0.00208607		0.00255579	0.00238418
		0.00176604	0.00479845		0.00266746	0.00227687
		0.00176602	0.00181307		0.0027915	0.00273959
		0.00176544	0.0055738		0.0015313	0.00279149
		0.00176539	0.00172779		0.00159711	0.00310969
		0.00176466	0.0037115		0.00175115	0.002299
		0.00176407	0.00203784		0.00197025	0.00247123
		0.00176389	0.00312845		0.00197762	0.00228921
		0.00176363	0.00213542		0.002901	0.00277869
		0.00176351	0.00216284		0.00192026	0.00267795
		0.00176343	0.00185755		0.00308012	0.0032336
		0.00176297	0.00103435		0.00199463	0.00248591
		0.00176254	0.00128186		0.00293889	0.00239515
		0.00176249	0.0016439		0.00170462	0.00225662
		0.00176225	0.00162682		0.00159436	0.00341855
		0.00176223	0.00171679		0.00103667	0.0032265
		0.00176173	0.00168671		0.00144495	0.00342553
		0.00176155	0.00123731		0.00159533	0.0038343
		0.00176075	0.00228969		0.00293849	0.00312576
		0.0017606	0.00172439		0.00106694	0.00385298
		0.00175997	0.00169511		0.00233909	0.00225397
		0.00175874	0.00128175		0.00325009	0.00311621
		0.00175824	0.00116975		0.00283581	0.00195064
		0.00175816	0.00091681		0.00152408	0.00923636
		0.00175807	0.00123903		0.00201888	0.00218763
		0.00175763	0.00244074		0.0029797	0.00176129
		0.00175594	0.00119638		0.00286125	0.0029468
		0.00175516	0.00082926		0.00158442	0.00180109
		0.00175493	0.00126866		0.00285044	0.00164361
		0.00175327	0.00096217		0.00188283	0.00219073
		0.0017532	0.0017483		0.00672598	0.00254801
		0.00175234	0.00093836		0.00290306	0.00328971
		0.00175219	0.00130067		0.00278833	0.00319922
		0.00175201	0.00169368		0.00386073	0.00233394
		0.00175192	0.00109631		0.00426361	0.00340231
		0.00175009	0.00068931		0.00449224	0.00226352
		0.0017499	0.00088627		0.00261462	0.00096692
		0.00174906	0.00211121		0.00303356	0.00204688
		0.00174843	0.00147371		0.00243407	0.00152074
		0.00174837	0.00075736		0.00227273	0.00705081
		0.00174756	0.00121489		0.00248377	0.00429447
		0.00174752	0.00051763		0.00259005	0.00432298
		0.00174621	0.00101051		0.00229959	0.00305445
		0.00174549	0.00220978		0.00270701	0.00236669
		0.00174541	0.00077405		0.00265598	0.00391674
		0.00174453	0.00070415		0.00228769	0.0030969
		0.00174449	0.00168465		0.00685438	0.00340057
		0.00174413	0.00044167		0.00210119	0.00257603
		0.00174267	0.00238949		0.00275789	0.00211368
		0.00174257	0.00161722		0.00360774	0.00259827
		0.00174241	0.00170077		0.00199069	0.00309988
		0.00174228	0.00101601		0.00184654	0.00373325
		0.00174166	0.00130512		0.00156772	0.00189906
		0.00174109	0.00164656		0.00233592	0.002795
		0.00173972	0.00281525		0.0204918	0.00571986
		0.00173913	0.00221573		0.00280922	0.00120652
		0.00173722	0.00077821		0.00256115	0.00416695
		0.0017362	0.00416924		0.00189065	0.00260469
		0.00173604	0.00292604		0.00277025	0.00229585
		0.00173493	0.00119787		0.00148265	0.00168371
		0.0017348	0.00504045		0.00295808	0.00346314
		0.00173462	0.0033664		0.00249803	0.00340158
		0.00173446	0.00230254		0.00353642	0.00163549
		0.0017344	0.00272368		0.00295043	0.00232804
		0.00173429	0.00173838		0.00285696	0.00294285
		0.00173418	0.00186509		0.00159084	0.00545424
		0.00173414	0.00254775		0.00283686	0.001824
		0.00173391	0.00197278		0.00329075	0.00225019
		0.00173313	0.0016033		0.00238834	0.00246215
		0.00173255	0.00168809		0.00319905	0.00230869
		0.00173192	0.00157712		0.00293696	0.00204845
		0.00172922	0.00146107		0.00349012	0.00249423
		0.0017278	0.00294112		0.00189032	0.00299011
		0.00172757	0.00250439		0.00178453	0.00340966
		0.00172752	0.00210607		0.00213142	0.00246268
		0.00172733	0.00154181		0.00172735	0.00253396
		0.00172576	0.00188132		0.00218182	0.00424577
		0.00172536	0.00476076		0.00246513	0.0020236
		0.00172512	0.00207612		0.00186466	0.0104415
		0.0017249	0.00186247		0.00305449	0.00223561
		0.00172452	0.00155607		0.00187509	0.00215854
		0.00172446	0.00194677		0.00155919	0.00328221
		0.00172398	0.00831564		0.00261994	0.00283463
		0.00172372	0.00193681		0.00271935	0.00129514
		0.00172304	0.00117087		0.00267252	0.00248467
		0.00172287	0.00152726		0.00306509	0.00300642
		0.00172252	0.00192204		0.00363697	0.0017828
		0.00172251	0.00124047		0.00276842	0.00236959
		0.00172199	0.00158853		0.00164137	0.00411852
		0.00172177	0.00151446		0.00229124	0.00299479
		0.00172166	0.0012308		0.00839803	0.00205757
		0.00172152	0.00149138		0.00359814	0.00271479
		0.00172151	0.00113155		0.00440344	0.00144934
		0.00172146	0.00099621		0.00680127	0.00288452
		0.00172124	0.00150161		0.00143407	0.00478031
		0.00172108	0.0255564		0.00253754	0.00344067
		0.00172014	0.00121667		0.00541673	0.00218672
		0.00172006	0.00148135		0.00246608	0.00211771
		0.00171993	0.00199792		0.00366679	0.00264909
		0.00171837	0.00142429		0.00174515	0.0019073
		0.00171833	0.00185843		0.00329018	0.00283715
		0.0017182	0.00142764		0.00388393	0.00284253
		0.00171566	0.00168513		0.00269829	0.0018189
		0.00171542	0.0013133		0.00237613	0.00387945
		0.00171295	0.00147635		0.00161786	0.00218141
		0.00171209	0.00138077		0.00253929	0.0034555
		0.00171199	0.00195232		0.00175937	0.00298047
		0.0017119	0.00090214		0.00309723	0.00774773
		0.00171153	0.00184718		0.0021201	0.00694623
		0.00171132	0.00135078		0.00216627	0.00293919
		0.0017107	0.00175437		0.00214867	0.00158014
		0.00171049	0.00106397		0.00168485	0.00156595
		0.00170975	0.00174127		0.00186092	0.00508055
		0.00170954	0.00419509		0.00113619	0.00255037
		0.00170877	0.00127405		0.00354566	0.002806
		0.00170866	0.00236337		0.00224254	0.00193242
		0.00170766	0.00186094		0.00167238	0.012372
		0.00170728	0.00194161		0.00290317	0.00237034
		0.00170608	0.00137688		0.00225458	0.001791
		0.00170541	0.00187095		0.00227378	0.00228478
		0.00170521	0.00209472		0.00260185	0.00313962
		0.00170501	0.00177845		0.00219959	0.00233136
		0.00170482	0.00279537		0.0017545	0.00336888
		0.00170474	0.004114		0.00188299	0.00169516
		0.00170408	0.00197101		0.00157789	0.00111742
		0.00170373	0.00159649		0.00278656	0.00287295
		0.00170347	0.00112442		0.00233759	0.00207655
		0.00170207	0.00115306		0.00151441	0.00306172
		0.00170121	0.00134819		0.0021325	0.00238787
		0.00170119	0.00331114		0.00183064	0.00258547
		0.00170081	0.00130091		0.00266839	0.00237585
		0.00169993	0.00168733		0.00275256	0.00182466
		0.00169921	0.0014202		0.00191887	0.0019325
		0.00169844	0.00111951		0.00150753	0.00204924
		0.00169713	0.00270287		0.00151592	0.00162656
		0.00169687	0.00118156		0.00216036	0.00159434
		0.00169657	0.00239552		0.00123516	0.0146466
		0.00169582	0.00325068		0.00221477	0.00195352
		0.00169557	0.00170363		0.00151244	0.00148556
		0.00169496	0.00822759		0.00255679	0.00251353
		0.00169496	0.00163838		0.00210652	0.00195827
		0.00169459	0.00241864		0.00216761	0.00280239
		0.00169357	0.00150092		0.00195361	0.00245752
		0.00169216	0.00215401		0.00224452	0.00382863
		0.00169173	0.00083025		0.00224444	0.00270301
		0.00169033	0.010054		0.00165203	0.00211289
		0.0016897	0.00161192		0.00230524	0.00223617
		0.00168947	0.00654233		0.00413004	0.00276371
		0.00168927	0.00235804		0.00263615	0.00292213
		0.00168778	0.00151811		0.00354988	0.00232437
		0.00168767	0.00187977		0.00242846	0.00334202
		0.00168732	0.00175049		0.00195632	0.00224931
		0.0016866	0.00182008		0.0108779	0.00206831
		0.00168563	0.00087603		0.00374063	0.00409405
		0.00168547	0.00186481		0.00254683	0.00341597
		0.00168529	0.00097248		0.00208687	0.00265079
		0.00168507	0.00164778		0.00202151	0.00420212
		0.00168459	0.00088459		0.00211879	0.00269162
		0.00168445	0.00564397		0.00217209	0.00160108
		0.00168405	0.00101836		0.00254732	0.00166772
		0.00168364	0.00168974		0.00312779	0.00134406
		0.00168325	0.00255043		0.00152381	0.00226662
		0.00168291	0.00124217		0.00468812	0.0022225
		0.00168291	0.00119288		0.00169301	0.00340466
		0.0016826	0.00111396		0.00300603	0.0038427
		0.00168199	0.00501275		0.00234554	0.00343838
		0.0016813	0.00131354		0.00272099	0.00185988
		0.00168129	0.0014723		0.00729165	0.00299245
		0.00168124	0.00167224		0.00498903	0.00231461
		0.00168103	0.00164934		0.00328485	0.00214351
		0.0016803	0.00175197		0.00202173	0.00294398
		0.00167994	0.00186074		0.00151239	0.00296776
		0.00167965	0.00168474		0.00169648	0.00230652
		0.00167957	0.00166455		0.00167011	0.00201145
		0.00167951	0.00164143		0.00299448	0.00238433
		0.0016783	0.00218587		0.0012045	0.00188395
		0.00167823	0.00198649		0.00147769	0.00395256
		0.0016778	0.00230827		0.0018837	0.00257291
		0.00167744	0.00168044		0.0026021	0.00172039
		0.00167733	0.00323192		0.00235989	0.00213979
		0.00167577	0.0017675		0.00313572	0.00332292
		0.00167568	0.00240259		0.00225113	0.00233136
		0.00167539	0.00259065		0.0021823	0.00233921
		0.00167468	0.00181209		0.00277556	0.00234607
		0.00167452	0.00209751		0.00230663	0.00298439
		0.00167422	0.00248191		0.00242871	0.00272572
		0.00167325	0.00262705		0.00204325	0.00236903
		0.00167313	0.00157233		0.00254384	0.00202239
		0.0016731	0.00144013		0.00321777	0.00131986
		0.00167285	0.00274378		0.00316697	0.00167461
		0.00167278	0.00281867		0.00228716	0.00218951
		0.00167268	0.00188311		0.00193659	0.00165997
		0.00167246	0.00417888		0.00372351	0.00231187
		0.0016716	0.00464119		0.00247163	0.00206455
		0.00167131	0.00173845		0.00260567	0.00157051
		0.00167099	0.00137561		0.00191058	0.00213523
		0.00167083	0.00165176		0.00172496	0.00286406
		0.00167052	0.00221191		0.00229684	0.00242409
		0.00166966	0.00244336		0.00231247	0.0021571
		0.00166929	0.00248576		0.00270424	0.00227966
		0.00166868	0.00212385		0.00336021	0.00188132
		0.00166844	0.00219705		0.00304306	0.00216795
		0.0016684	0.0022268		0.00282431	0.0017035
		0.00166714	0.00228607		0.0013833	0.00204941
		0.00166683	0.00210584		0.00126513	0.00196827
		0.00166574	0.00170082		0.00191842	0.00411315
		0.00166563	0.00154687		0.00132245	0.00375991
		0.00166514	0.00203857		0.00178205	0.00441929
		0.00166509	0.00242903		0.00195012	0.00225052
		0.00166463	0.00275122		0.00154061	0.00192106
		0.00166365	0.00223452		0.00134218	0.00205365
		0.00166243	0.00326086		0.00425653	0.00298372
		0.00166217	0.00437557		0.00212297	0.0023229
		0.0016619	0.00149135		0.00238109	0.00238318
		0.00165984	0.00209399		0.00262658	0.0023577
		0.00165942	0.00203173		0.00382768	0.00250762
		0.00165807	0.0019662		0.00267152	0.00177705
		0.001658	0.00137092		0.00246242	0.00312583
		0.0016578	0.00133941		0.00292693	0.00399576
		0.00165742	0.00208777		0.00273679	0.00287722
		0.00165715	0.0022081		0.00269426	0.00256812
		0.00165691	0.00117044		0.00235124	0.00195351
		0.00165655	0.00128255		0.0025099	0.00227203
		0.00165643	0.00184456		0.00232028	0.00313074
		0.00165629	0.00164683		0.00298167	0.00469167
		0.00165614	0.00114874		0.00290585	0.00215433
		0.00165563	0.00165593		0.00381406	0.00294678
		0.0016555	0.00126993		0.00335327	0.0050775
		0.00165547	0.00181737		0.00227082	0.00228212
		0.00165357	0.00128053		0.00304959	0.00318935
		0.00165252	0.00158245		0.00224102	0.00208814
		0.00165247	0.00241405		0.00217531	0.00262459
		0.00165182	0.00212892		0.0035886	0.00192013
		0.00165158	0.00145351		0.00274673	0.00193293
		0.00165113	0.00135873		0.00257217	0.00179625
		0.00165017	0.00126813		0.00281233	0.00348472
		0.00165015	0.00144542		0.00293587	0.00255218
		0.00164926	0.00130861		0.00349138	0.00210225
		0.00164842	0.00140765		0.0021477	0.00277496
		0.00164737	0.00144807		0.00234469	0.00277639
		0.0016473	0.00172981		0.00345556	0.00194197
		0.00164719	0.00150904		0.0036143	0.00321355
		0.00164695	0.00163262		0.00395075	0.00140258
		0.0016441	0.00120194		0.00201946	0.00140502
		0.00164133	0.00140594		0.00277604	0.00270713
		0.00164097	0.00188514		0.00270775	0.00169739
		0.00164045	0.00125067		0.00313226	0.00175144
		0.00164003	0.00132972		0.00285752	0.00206298
		0.00163818	0.00145937		0.00335346	0.00318944
		0.00163817	0.00221678		0.00184655	0.00301887
		0.00163807	0.0028771		0.00204363	0.00240295
		0.00163769	0.00106834		0.00284283	0.00509803
		0.00163714	0.0013621		0.00265862	0.00222169
		0.00163634	0.00094493		0.00219855	0.00311413
		0.00163567	0.00239598		0.0023721	0.00484736
		0.00163441	0.00154399		0.00232882	0.00358936
		0.00163436	0.00237457		0.00291917	0.00341017
		0.00163434	0.00286531		0.0079805	0.00295138
		0.00163405	0.00152758		0.00234314	0.00295076
		0.00163386	0.00261921		0.00173246	0.00237734
		0.00163384	0.00265187		0.00199935	0.00307933
		0.00163364	0.00267247		0.00210854	0.00304541
		0.001633	0.00132892		0.0025138	0.00199147
		0.001633	0.00319891		0.00230149	0.00191975
		0.00163286	0.00225253		0.00138867	0.00288509
		0.0016328	0.00252235		0.00206712	0.00182965
		0.00163161	0.00314828		0.0014247	0.00278596
		0.00163061	0.00274396		0.00298605	0.00239168
		0.00162986	0.00317666		0.00189833	0.00291933
		0.00162985	0.00198784		0.002346	0.00241726
		0.00162942	0.00260765		0.0022311	0.00231083
		0.00162893	0.00366296		0.00241265	0.00298559
		0.00162678	0.00272811		0.00511019	0.00351828
		0.00162665	0.00306602		0.00193372	0.0016415
		0.0016265	0.0021205		0.0014446	0.00311047
		0.00162611	0.00114258		0.00248037	0.00171671
		0.00162609	0.00199727		0.00237423	0.00443869
		0.00162594	0.00241872		0.00190953	0.00200245
		0.00162533	0.00225614		0.00258439	0.00211292
		0.00162526	0.00230324		0.00201756	0.0014059
		0.00162503	0.0019779		0.00294685	0.00290374
		0.00162474	0.00084966		0.00246846	0.00167633
		0.00162442	0.00303934		0.00241918	0.00197353
		0.0016239	0.0012015		0.00198357	0.0025845
		0.0016235	0.00089698		0.00218936	0.00143002
		0.00162234	0.00135034		0.00296841	0.00235715
		0.00162005	0.00061617		0.00225025	0.0027707
		0.00161973	0.00153703		0.00089742	0.00154432
		0.00161967	0.00157169		0.00223907	0.00262362
		0.00161903	0.00121253		0.00236025	0.00156899
		0.00161777	0.00178587		0.00147679	0.00311489
		0.00161776	0.00161021		0.00274823	0.0024522
		0.0016164	0.00140696		0.00286502	0.00156881
		0.00161427	0.00176982		0.00259192	0.00210479
		0.0016137	0.00163422		0.00267284	0.00164226
		0.00161265	0.00131594		0.00433278	0.00201673
		0.00161264	0.00178901		0.00486778	0.0013928
		0.00161245	0.00051952		0.00285907	0.00265882
		0.00161171	0.00137849		0.00385316	0.00217488
		0.00161143	0.00215802		0.00177342	0.00214104
		0.00161139	0.00181425		0.00283698	0.00263649
		0.00161107	0.0021615		0.00207655	0.00335862
		0.00161092	0.00117332		0.00260642	0.00186369
		0.00161092	0.00195322		0.00192	0.00306031
		0.00161071	0.00099055		0.00201781	0.00242601
		0.00161019	0.00428611		0.00317125	0.00322324
		0.00160962	0.00301226		0.00193363	0.00342613
		0.0016095	0.00148937		0.00192222	0.00147602
		0.00160949	0.00403126		0.00331976	0.00312235
		0.00160697	0.00161635		0.0013993	0.00287149
		0.00160694	0.0022478		0.00263857	0.00259776
		0.00160606	0.0018433		0.00289427	0.0027438
		0.001606	0.00235286		0.00275168	0.00229077
		0.00160509	0.00234249		0.00285502	0.00116921
		0.00160348	0.00191604		0.00183854	0.00468514
		0.00160307	0.00267156		0.00541988	0.0022387
		0.00160206	0.00201995		0.00284654	0.00365418
		0.00160193	0.00229952		0.00255244	0.00303593
		0.00160104	0.00197825		0.00292903	0.00281688
		0.00160069	0.00097296		0.00263275	0.00329917
		0.00159976	0.00134329		0.00169181	0.00286394
		0.00159958	0.0016493		0.00200636	0.0033207
		0.00159958	0.00221734		0.00271853	0.00257076
		0.00159957	0.00149428		0.00253065	0.00301653
		0.00159821	0.00225425		0.00267871	0.0025881
		0.0015982	0.00072431		0.00371704	0.00293612
		0.00159666	0.00162095		0.00292921	0.00230444
		0.00159636	0.00151234		0.00439915	0.00305354
		0.00159585	0.00140206		0.00240997	0.00414332
		0.00159459	0.0013987		0.00393483	0.00260004
		0.00159371	0.00163101		0.0032083	0.00476022
		0.00159344	0.00428929		0.00232639	0.00350817
		0.00159318	0.00165882		0.00510961	0.00322675
		0.00159132	0.00112554		0.00141788	0.00224925
		0.00159094	0.00188156		0.00136021	0.00211328
		0.00159078	0.00155435		0.00207722	0.00226149
		0.0015888	0.00185782		0.00267201	0.00265598
		0.00158797	0.00199726		0.00370203	0.00274374
		0.00158785	0.00139867		0.00342327	0.00348633
		0.00158758	0.00114268		0.00228721	0.00225227
		0.00158739	0.00095999		0.00201891	0.00261559
		0.00158698	0.00221091		0.00349123	0.00331943
		0.00158664	0.00109072		0.00280634	0.00281201
		0.00158594	0.00083821		0.00367019	0.00415118
		0.00158594	0.0016479		0.00198828	0.0029564
		0.00158545	0.00296788		0.00254521	0.00318597
		0.00158431	0.00125437		0.00293039	0.00222257
		0.00158407	0.00144021		0.00211625	0.00249653
		0.00158166	0.00173176		0.00251365	0.00239822
		0.00158123	0.00131715		0.00281771	0.00302028
		0.00158099	0.00106695		0.00245526	0.00300112
		0.00157946	0.00163602		0.00161171	0.00146564
		0.00157877	0.00096952		0.00272151	0.002485
		0.00157738	0.00150734		0.00415998	0.00194821
		0.00157721	0.00104037		0.00277097	0.00314966
		0.00157602	0.00147224		0.00376897	0.00194295
		0.00157584	0.00119218		0.0026821	0.00217158
		0.00157466	0.00121664		0.00385814	0.00193846
		0.0015723	0.00155447		0.00312411	0.003634
		0.00157226	0.00269187		0.00315419	0.00523709
		0.00157184	0.00153697		0.00270556	0.00250666
		0.00157098	0.00139687		0.00194055	0.00174081
		0.00156926	0.00132901		0.00228405	0.00142811
		0.00156854	0.00139769		0.0023737	0.00151811
		0.00156831	0.00142654		0.00284889	0.00416871
		0.00156782	0.00137371		0.00294198	0.00387577
		0.00156618	0.001437		0.00220063	0.00242849
		0.00156598	0.00157281		0.00336247	0.00242133
		0.00156576	0.00186444		0.00201412	0.00152247
		0.00156495	0.0017615		0.00163961	0.00391856
		0.00156411	0.00160708		0.0028306	0.00183274
		0.00156254	0.00168488		0.007643	0.00285258
		0.00156248	0.00180262		0.00547555	0.00217066
		0.00156224	0.00184533		0.00181309	0.00281159
		0.00156204	0.00158326		0.00205996	0.00171063
		0.0015618	0.00194584		0.00314808	0.00236557
		0.00156127	0.00168351		0.00236772	0.00264084
		0.00156118	0.00159716		0.00185323	0.00350563
		0.0015611	0.00149786		0.00201407	0.00308971
		0.00156109	0.00188705		0.00157269	0.00309159
		0.00156063	0.00202588		0.00325811	0.00225908
		0.00156009	0.00181816		0.00295619	0.00160311
		0.00155995	0.00144671		0.0027592	0.00243971
		0.00155919	0.00202876		0.00268792	0.00271813
		0.00155884	0.00224991		0.00117389	0.00181531
		0.00155804	0.00162761		0.00176968	0.00267249
		0.00155792	0.00169171		0.00220794	0.00265218
		0.00155715	0.00157833		0.00511491	0.00233531
		0.00155661	0.00177522		0.00185201	0.00393615
		0.00155587	0.00135278		0.00369798	0.00263701
		0.00155569	0.00111024		0.00269703	0.00157196
		0.00155516	0.0009837		0.00282907	0.00229826
		0.0015551	0.00247845		0.00274718	0.00262555
		0.00155451	0.00135816		0.00509343	0.00260212
		0.00155059	0.00212818		0.00321733	0.00161616
		0.00155007	0.00166305		0.00509961	0.00408872
		0.00154976	0.00193993		0.00196349	0.00255656
		0.00154809	0.00199959		0.0020011	0.00221633
		0.00154797	0.00216746		0.00305408	0.0022816
		0.00154714	0.00179348		0.00280769	0.00263391
		0.00154692	0.00148035		0.00172721	0.00146327
		0.00154683	0.00278048		0.00300446	0.00223556
		0.00154653	0.00162584		0.00600906	0.00236566
		0.00154539	0.00159281		0.00218327	0.00168361
		0.0015445	0.00155634		0.00279711	0.00140486
		0.00154445	0.00169074		0.0062777	0.00146816
		0.00154395	0.00153621		0.0026089	0.00172334
		0.00154371	0.00241978		0.00266515	0.00094765
		0.00154368	0.00417032		0.00208067	0.00143911
		0.00154298	0.00255285		0.00212653	0.00155386
		0.00154174	0.00387276		0.00185748	0.00169381
		0.00154171	0.00132178		0.00393486	0.00139814
		0.00154149	0.00283872		0.00173337	0.00319633
		0.00154134	0.00199367		0.00295707	0.00255997
		0.0015406	0.00147733		0.00296692	0.00608163
		0.00154001	0.00193569		0.00326315	0.00264855
		0.00153879	0.00217192		0.0186156	0.00330942
		0.0015386	0.00160471		0.00231915	0.00144122
		0.00153804	0.00192342		0.00469908	0.00288085
		0.00153801	0.00199591		0.00253338	0.00186186
		0.00153759	0.00163689		0.00253327	0.00327672
		0.00153587	0.00204792		0.00215137	0.00188985
		0.00153562	0.00148056		0.00338961	0.00190427
		0.00153548	0.0018431		0.00223969	0.0023343
		0.00153508	0.00117879		0.00249138	0.0032837
		0.00153502	0.0018628		0.00127954	0.0024398
		0.00153394	0.00228555		0.00295279	0.00269256
		0.00153311	0.00210376		0.00259636	0.00283442
		0.0015331	0.0026473		0.00191919	0.00353882
		0.00153273	0.00205856		0.0019348	0.0101136
		0.00153157	0.00166405		0.00300474	0.00406751
		0.00153067	0.00249353		0.00328148	0.00355401
		0.00152918	0.00186292		0.00226492	0.00257661
		0.00152851	0.00336543		0.00176421	0.00204012
		0.00152763	0.00457239		0.00161544	0.00169854
		0.00152664	0.0052256		0.00414472	0.0021067
		0.00152596	0.00709437		0.00501284	0.00286124
		0.0015256	0.00114249		0.00645368	0.00323694
		0.00152553	0.00132267		0.00328784	0.00271729
		0.00152491	0.00388718		0.00247119	0.00260921
		0.00152476	0.00351337		0.00191428	0.00314974
		0.00152378	0.00194831		0.00308005	0.00210017
		0.00152316	0.00184517		0.00221378	0.00224773
		0.00152265	0.00109443		0.00203588	0.00269925
		0.00152128	0.00162013		0.00144401	0.00253947
		0.00152126	0.00128285		0.00277844	0.0027616
		0.00152108	0.001345		0.00271403	0.0028755
		0.00152101	0.00372757		0.0039452	0.00322426
		0.00152013	0.00169384		0.00639462	0.00367949
		0.00152011	0.00195339		0.00266671	0.0020602
		0.00151858	0.00189984		0.00293886	0.00346442
		0.00151855	0.00198596		0.00318327	0.00375251
		0.00151852	0.00280177		0.00031782	0.00171267
		0.00151778	0.00121957		0.00320293	0.00138845
		0.00151763	0.00184757		0.00171772	0.00200636
		0.00151702	0.0014758		0.00131072	0.00237772
		0.001517	0.00151225		0.00301871	0.00441045
		0.00151678	0.00247532		0.00275258	0.00210541
		0.00151642	0.00145572		0.00622219	0.002839
		0.00151595	0.00162999		0.00324075	0.0018869
		0.00151549	0.00129308		0.00206765	0.00235444
		0.0015149	0.00170427		0.00237877	0.00233642
		0.00151423	0.00099376		0.0033112	0.00241845
		0.00151419	0.00125789		0.0023135	0.00296156
		0.00151366	0.00160879		0.00204599	0.00343113
		0.0015132	0.00237399		0.00315711	0.00289111
		0.00151303	0.00090568		0.00307237	0.00281542
		0.00151301	0.00097442		0.00109064	0.00279472
		0.00151284	0.00157549		0.00251788	0.00300574
		0.0015125	0.00213029		0.00147785	0.00198247
		0.00151199	0.00272009		0.0028033	0.00247874
		0.0015119	0.00204285		0.00345914	0.00209019
		0.00151139	0.00214557		0.00280215	0.00251206
		0.00151135	0.00187962		0.00179138	0.00235607
		0.00151042	0.00147048		0.00181272	0.0032214
		0.00150967	0.00142693		0.00244929	0.00221846
		0.00150967	0.00206042		0.00313626	0.00222505
		0.00150952	0.00176406		0.00112912	0.00227325
		0.00150912	0.00212431		0.00181795	0.00245976
		0.00150871	0.00094194		0.00329359	0.00184281
		0.00150811	0.00218825		0.00221495	0.00195726
		0.00150612	0.00182806		0.0039883	0.00254855
		0.0015059	0.00140713		0.0027539	0.00278582
		0.00150575	0.00216997		0.00181451	0.0022741
		0.00150552	0.00198784		0.00168138	0.00277453
		0.00150484	0.00090378		0.00699338	0.00345255
		0.00150477	0.00258539		0.005173	0.00269356
		0.00150201	0.0009514		0.00205069	0.00261779
		0.00150195	0.00295065		0.00816919	0.0033355
		0.00150179	0.0010525		0.00153519	0.0022912
		0.00149955	0.00138037		0.00285484	0.00203633
		0.00149926	0.00163231		0.00097796	0.00288992
		0.00149815	0.00171308		0.00224298	0.00277353
		0.00149771	0.00744142		0.00305464	0.00194422
		0.00149765	0.00103549		0.00291805	0.00264355
		0.00149573	0.00211188		0.00249297	0.00297262
		0.0014956	0.00139683		0.00288893	0.00208751
		0.00149521	0.00130909		0.00157082	0.0021914
		0.00149482	0.00336514		0.00341432	0.00363827
		0.00149462	0.00257322		0.00326137	0.00249804
		0.00149462	0.00094184		0.00339094	0.00285029
		0.00149418	0.0021506		0.0025427	0.00345349
		0.00149399	0.00161534		0.00106233	0.00203025
		0.00149366	0.00169569		0.00248814	0.00207536
		0.00149361	0.00148361		0.00346836	0.0033198
		0.00149256	0.00191168		0.00187685	0.00274764
		0.0014923	0.0015376		0.00244904	0.00219965
		0.00149165	0.0014414		0.00232685	0.00233209
		0.00149159	0.00262244		0.00216555	0.00271077
		0.00149121	0.00199371		0.001786	0.00398513
		0.0014905	0.00144196		0.00194196	0.00281795
		0.00149002	0.00173075		0.00272868	0.00324919
		0.00148984	0.00195805		0.00297355	0.00304446
		0.00148893	0.00213254		0.00173633	0.00181321
		0.00148877	0.0022249		0.00343063	0.00212528
		0.00148767	0.00129825		0.0033228	0.00221761
		0.00148718	0.00177109		0.00245248	0.00244983
		0.001487	0.00419608		0.00562456	0.00233118
		0.00148691	0.00211188		0.00315073	0.00166906
		0.0014859	0.00165449		0.00294998	0.00222808
		0.00148551	0.00161493		0.00219958	0.00214051
		0.00148447	0.00461318		0.00303131	0.00181754
		0.00148422	0.0026292		0.00154318	0.00241675
		0.00148361	0.00132233		0.00142272	0.0022404
		0.00148233	0.00157225		0.00232071	0.00236012
		0.00148226	0.00204857		0.00320063	0.0030004
		0.00148096	0.00196699		0.00308733	0.00193228
		0.0014807	0.00226603		0.00272564	0.00327341
		0.0014801	0.00111393		0.00187398	0.0023907
		0.00147975	0.00111724		0.0029276	0.00280492
		0.00147961	0.00174466		0.00261302	0.00227829
		0.00147928	0.00162528		0.00148516	0.00296818
		0.00147909	0.0015969		0.00127351	0.00156946
		0.00147829	0.00310721		0.00226765	0.00158619
		0.00147819	0.00223026		0.00236773	0.00387024
		0.00147785	0.00086976		0.0033269	0.00189747
		0.00147774	0.00334562		0.00225101	0.00284291
		0.00147756	0.00169472		0.00181049	0.00175873
		0.00147661	0.00172818		0.00263743	0.0020557
		0.00147546	0.00081047		0.00255541	0.002585
		0.00147502	0.00158301		0.00418602	0.0022557
		0.00147477	0.00115555		0.0046192	0.00264895
		0.00147453	0.00276042		0.00174177	0.0028471
		0.0014744	0.00129058		0.00188884	0.00473057
		0.00147412	0.00149817		0.0034807	0.00154798
		0.00147381	0.00116519		0.008693	0.00265064
		0.00147306	0.00153463		0.00157185	0.00402806
		0.00147304	0.00130381		0.00282501	0.00366292
		0.00147233	0.00157035		0.00156438	0.00190303
		0.00147105	0.00128089		0.00261522	0.00177938
		0.00147017	0.00136488		0.00374514	0.00163898
		0.00146858	0.00212958		0.00220442	0.00211412
		0.00146795	0.00614816		0.0036454	0.00192688
		0.00146755	0.00255379		0.00254866	0.00372362
		0.00146735	0.00250608		0.00331429	0.0022821
		0.00146707	0.00410504		0.00263395	0.0022474
		0.00146632	0.0017878		0.00285297	0.00296338
		0.00146595	0.00272117		0.00370987	0.00335863
		0.00146549	0.00130194		0.00385572	0.00833728
		0.00146516	0.00130026		0.00227944	0.00239827
		0.00146506	0.00159691		0.00259164	0.00271167
		0.00146474	0.00183482		0.00294534	0.00282914
		0.0014638	0.00147921		0.00237019	0.00200819
		0.00146319	0.00129294		0.00520573	0.00229625
		0.00146302	0.00197592		0.0037272	0.00202801
[truncated: 1,078 more rows]

## Sheet: Extended Fig.3h
Extended Fig.3h	Nuclear cGAS MFI
	Ctrl	Epoxomicin	MLN4924
	16.267	14.557	44.497
	21.648	15.117	21.844
	5.137	33.833	19.989
	21.542	16.297	26.302
	14.403	18.015	18.684
	17.359	21.281	20.141
	11.958	32.628	18.772
	23.335	29.129	17.243
	22.3	13.754	23.292
	23.355	24.945	19.362
	23.406	7.94	23.686
	23.343	13.801	18.674
	26.58	16.209	39.696
	18.728	49.888	24.896
	18.126	24.938	24.275
	13.949	37.395	27.235
	11.805	27.212	39.582
	6.493	39.89	23.611
	6.973	10.431	15.644
	6.236	9.37	41.128
	6.216	15.304	21.42
	21.787	16.886	21.931
	28.09	19	41.995
	5.614	17.233	34.481
	5.66	17.004	23.811
	6.356	8.242	24.033
	7.408	7.383	73.727
	20.354	40.089	11.02
	7.018	34.629	47.548
	6.827	36.609
	11.967	44.853
	9.746	36.043

## Sheet: Extended Fig.3i
	Extended Fig.3i	DMSO_Cytosolic			MLN4924_Cytosolic			DMSO_Nuclear			MLN4924_Nuclear
		Mean	SEM	N	Mean	SEM	N	Mean	SEM	N	Mean	SEM	N
		0.9999	0.00631881	6695	0.9999	0.0101456	5382	0.9999	0.00444096	6695	1	0.00565259	3774
		1.6275	0.00962982	4447	1.95995	0.0260124	3222	0.68988	0.00409188	4448	0.937532	0.0079565	3977
		1.899	0.0291389	728	1.67366	0.0246683	1262	0.655689	0.0137671	728	0.618127	0.0112066	732

## Sheet: Extended Fig.3j
	Extended Fig.3j			DMSO						MLN4924
			SPSB3	1.06956	1.04104	1.05597	0.933697	0.952654	0.947053	0.833237	0.820059	0.85143	0.720866	0.763551	0.738359
