# Supplementary material for: The CRL5–SPSB3 ubiquitin ligase targets nuclear cGAS for degradation
Source: Nature. 2024 Feb 28;627(8005):873–9. doi: 10.1038/s41586-024-07112-w (PMC10972748; doi:10.1038/s41586-024-07112-w)
Supplement: Supplementary file 17 — Source Data Extended Data Fig. 4 [file 41586_2024_7112_MOESM17_ESM.xlsx]

## Sheet: Extended Fig 4d
Extended Fig.4 d	Nuclear SPSB3 MFI					Cytosolic SPSB3 MFI
	G1	S	G2			G1	S	G2
	0.062385	0.0742219	0.0550778			0.0217061	0.027432	0.0389865
	0.0863624	0.0323853	0.0423785			0.0331789	0.0184238	0.0332673
	0.0745595	0.0566672	0.0848687			0.0241177	0.0215688	0.0260806
	0.053229	0.0551922	0.0844022			0.0196411	0.0214254	0.034139
	0.0508765	0.0582109	0.112819			0.0142116	0.0203868	0.065299
	0.0425346	0.0742167	0.144314			0.0174992	0.0228273	0.0511994
	0.050931	0.0763927	0.0932256			0.0211413	0.0333748	0.0512696
	0.0415186	0.0954295	0.0597034			0.0174042	0.035303	0.0314253
	0.0673664	0.0908873	0.0681787			0.0393578	0.0321394	0.0442844
	0.0650496	0.0640142	0.0596982			0.0223774	0.0221604	0.041679
	0.0631934	0.118862	0.0444733			0.0223136	0.0257863	0.0609461
	0.0495448	0.0940659	0.104916			0.0188844	0.0288204	0.0480268
	0.0502874	0.115303	0.0820751			0.0116941	0.0310541	0.0439115
	0.0608931	0.107074	0.075183			0.0223969	0.024931	0.0424805
	0.0466227	0.107991	0.0840069			0.0114509	0.0255353	0.0438365
	0.0616431	0.100751	0.0983541			0.0206979	0.0330531	0.0378577
	0.0695133	0.0592507	0.0775443			0.021751	0.0336131	0.0433656
	0.0719911	0.0518954	0.131999			0.0298225	0.0299648	0.0707017
	0.0513028	0.0469815	0.0676882			0.0169297	0.0292965	0.044449
	0.0491336	0.0774577	0.0881641			0.0182127	0.0331784	0.0648371
	0.070806	0.0552973	0.0583305			0.0229659	0.0267209	0.054207
	0.0572956	0.0634379	0.0734415			0.0144396	0.0387087	0.055268
	0.0863081	0.0880104	0.0663504			0.0214847	0.0462103	0.0303553
	0.0959296	0.0468482	0.0645822			0.016368	0.0231248	0.0362685
	0.0894977	0.0695887	0.068067			0.0376594	0.0407356	0.0287855
	0.0722604	0.071076	0.0399573			0.0248625	0.0403436	0.052075
	0.0865019	0.0860356	0.076794			0.0337093	0.0441054	0.0529341
	0.0918453	0.0706714	0.0556819			0.035276	0.0379598	0.0323017
	0.0843703	0.0938556	0.0807182			0.0310669	0.0480174	0.0582713
	0.0793675	0.0764674	0.0617117			0.0199151	0.0354474	0.0386098
	0.0813115	0.084252	0.071957			0.0491316	0.0365364	0.0319804
	0.0816724	0.0700205	0.0857424			0.0418026	0.0350953	0.0432902
	0.0833067	0.0811679	0.0707043			0.051096	0.0376704	0.0313241
	0.0554193	0.0773077	0.0417257			0.0300673	0.0350286	0.0449851
	0.0895514	0.0705697	0.0690579			0.053689	0.032514	0.0342038
	0.0401147	0.0822805	0.0877406			0.0233149	0.0419803	0.047914
	0.0749637	0.0687128	0.0802951			0.0421288	0.0243712	0.0467501
	0.0639133	0.073592	0.0668143			0.0352321	0.0332619	0.0479071
	0.0404107	0.054191	0.090931			0.0112794	0.0279131	0.0575717
	0.0682177	0.0660864	0.0802545			0.0373708	0.0467384	0.0342577
	0.0773749	0.0705541	0.0755542			0.0441893	0.0259732	0.0408681
	0.0489205	0.071374	0.0653983			0.0243379	0.0381857	0.0379071
	0.073135	0.0806064	0.078791			0.0367212	0.0354703	0.0627555
	0.054239	0.0936646	0.0556489			0.0296349	0.0497206	0.0487915
	0.0883143	0.0926942	0.110747			0.041797	0.0481236	0.0453502
	0.0726593	0.0775127	0.0587951			0.0320418	0.0403247	0.0381959
	0.0919193	0.0753472	0.065205			0.0574947	0.0322354	0.0412668
	0.0673712	0.0575502	0.080253			0.0363003	0.0324202	0.0366786
	0.067963	0.086759	0.0830035			0.0348291	0.0301861	0.0332481
	0.0854045	0.0518982	0.0484621			0.0402359	0.0317118	0.0387266
	0.0641717	0.0386596	0.0468787			0.0326818	0.0380033	0.0339058
	0.0874402	0.0449866	0.0766097			0.0442012	0.0289951	0.0455994
	0.0766762	0.0500131	0.0584342			0.0578894	0.0257894	0.0392821
	0.0727571	0.0658334	0.0835187			0.0418328	0.0331747	0.0534274
	0.0681507	0.075576	0.0953274			0.0426101	0.0419024	0.061638
	0.0754805	0.0492619	0.0915192			0.0379188	0.0311699	0.0468843
	0.0721924	0.0501487	0.108713			0.0336249	0.0318491	0.0563351
	0.0680884	0.0453595	0.0705667			0.0409691	0.0318365	0.0498814
	0.075574	0.0496482	0.0449205			0.0357726	0.0491646	0.0400071
	0.0791844	0.0672961	0.0701997			0.0452297	0.0327225	0.0508525
	0.085442	0.0621887	0.0782515			0.040114	0.0363306	0.0410674
	0.0599616	0.0320538	0.100333			0.0373433	0.0339837	0.044943
	0.0647633	0.0764636	0.108193			0.0336044	0.0472327	0.051985
	0.0965064	0.0956503	0.0617415			0.0464713	0.0396144	0.0457454
	0.0672686	0.0825878	0.0466148			0.0355754	0.0414397	0.045251
	0.0624294	0.050894	0.0988519			0.0199165	0.0368256	0.0497058
	0.0433641	0.0557697	0.0844494			0.0279101	0.0303501	0.0325671
	0.0649785	0.0652261	0.0593506			0.0371867	0.0360408	0.0346783
	0.0520881	0.0735677	0.060701			0.0344395	0.0433866	0.0336967
	0.0783967	0.0600002	0.0406593			0.0366386	0.0310044	0.0452227
	0.0871443	0.0345975	0.0719348			0.0468352	0.0236948	0.0512988
	0.0633132	0.0336446	0.0773292			0.0365773	0.0276739	0.0366148
	0.0617356	0.0683988	0.103217			0.0307888	0.0369556	0.0424192
	0.0834995	0.0533074	0.0914266			0.054628	0.0327452	0.0550532
	0.064087	0.0774192	0.0917654			0.0319906	0.0344774	0.0412954
	0.088235	0.0798412	0.114243			0.0577761	0.0353172	0.074563
	0.0783723	0.0740671	0.137126			0.0542499	0.037564	0.0678996
	0.0712238	0.0756875	0.115736			0.0331874	0.0325667	0.0727181
	0.0888496	0.0576793	0.113529			0.0523029	0.0332967	0.0819232
	0.0666799	0.0663034	0.114815			0.0433123	0.0319233	0.0887975
	0.0655466	0.0490443	0.0664808			0.0348619	0.0297824	0.0345353
	0.0969523	0.0641766	0.0640091			0.0492117	0.0225839	0.0456536
	0.0621371	0.113094	0.0646882			0.0351957	0.0380324	0.0325075
	0.0743568	0.0795023	0.0665594			0.0489546	0.0384076	0.0420046
	0.0608248	0.0641143	0.066973			0.0338794	0.029049	0.0404774
	0.043313	0.0674836	0.114678			0.0242472	0.0355544	0.0886968
	0.0624356	0.0879045	0.133813			0.0424465	0.0423145	0.0858295
	0.0801789	0.107077	0.09878			0.0495936	0.0747663	0.0435372
	0.0793171	0.103066	0.0497452			0.0329332	0.062333	0.043469
	0.0482622	0.0721112	0.0951707			0.0261351	0.0333144	0.0475814
	0.0878123	0.0650242	0.0649352			0.0482566	0.0334576	0.0446253
	0.0833133	0.0972874	0.0930458			0.0350214	0.0547209	0.0477722
	0.0602313	0.0378896	0.117581			0.0344014	0.0216065	0.0544116
	0.0609908	0.0775824	0.109722			0.02768	0.0421737	0.0569642
	0.0445421	0.0779399	0.0741394			0.022403	0.031014	0.0503501
	0.0710271	0.0644336	0.117965			0.027209	0.0292143	0.0684418
	0.054891	0.0548844	0.0819924			0.0241364	0.0414747	0.0428914
	0.0420599	0.0476717	0.0807924			0.0268614	0.0206852	0.0381302
	0.0576967	0.0808477	0.0756421			0.0211867	0.0438208	0.0449676
	0.0516853	0.0858837	0.0564771			0.0273633	0.0454884	0.0619574
	0.0553179	0.0775158	0.0646016			0.0259412	0.0412872	0.0425194
	0.0625013	0.108934	0.0922895			0.0445501	0.0546314	0.0420035
	0.0854498	0.0529382	0.0400921			0.0590815	0.029627	0.0593226
	0.0881644	0.0917918	0.090482			0.0390204	0.0467924	0.0431716
	0.0589039	0.080429	0.0511192			0.0395549	0.0613625	0.0379526
	0.0869982	0.0529451	0.0905685			0.0483916	0.0214355	0.0540078
	0.0654264	0.0575671	0.0611404			0.0300662	0.0237353	0.0284218
	0.0389906	0.0752411	0.08966			0.0218243	0.040894	0.0440388
	0.0664061	0.0514478	0.078812			0.0389218	0.0337573	0.0563163
	0.0789392	0.0815464	0.0653442			0.0730973	0.0425356	0.0469174
	0.0824069	0.0742865	0.0914676			0.0538958	0.0421784	0.043729
	0.0683123	0.0805432	0.0832891			0.0420841	0.0447092	0.0461156
	0.0708554	0.0607076	0.0901098			0.0479302	0.037923	0.0695713
	0.0663023	0.0555408	0.0610213			0.0571492	0.0330207	0.0368738
	0.0778186	0.0702866	0.0560313			0.052922	0.037448	0.0443228
	0.0492664	0.0428547	0.114546			0.0318846	0.0295522	0.0715058
	0.0813928	0.0770158	0.0472328			0.0520334	0.0391934	0.0460937
	0.0630857	0.0589759	0.132962			0.0340268	0.0402586	0.0880044
	0.0676802	0.0617044	0.110288			0.0382756	0.0429291	0.0589116
	0.0647835	0.0641975	0.0922659			0.0386106	0.0444487	0.0500278
	0.0770474	0.0843954	0.0635955			0.0472578	0.0499166	0.0409983
	0.0600355	0.0636317	0.0913623			0.0381582	0.0394704	0.0131274
	0.065157	0.0592659	0.0836211			0.0386628	0.0300908	0.041004
	0.0438976	0.0773294	0.136852			0.0294899	0.0456326	0.058582
	0.0702159	0.0851618	0.0752079			0.0281505	0.0418076	0.0290215
	0.0420419	0.0658732	0.109403			0.0252539	0.0443142	0.0397243
	0.0545087	0.0670857	0.0968303			0.0304857	0.0364441	0.0192872
	0.0542126	0.075361	0.0908614			0.0307235	0.0347612	0.0563033
	0.0499197	0.0855096	0.0410393			0.0252708	0.046629	0.0352682
	0.0601221	0.0781703	0.0801601			0.0380363	0.0447347	0.0312236
	0.0362925	0.0708825	0.0892058			0.0314828	0.0405109	0.029348
	0.0746511	0.0819546	0.0852071			0.0443169	0.0453417	0.032923
	0.0530146	0.0674059	0.0634803			0.0321854	0.0410966	0.0638119
	0.121385	0.0761498	0.112894			0.0445481	0.0344721	0.0743421
	0.0558524	0.0649352	0.0948697			0.0240203	0.0295284	0.0380761
	0.0853417	0.0853803	0.102266			0.0479073	0.037557	0.0392289
	0.091985	0.0672753	0.0481931			0.0438161	0.0493604	0.029318
	0.0519019	0.0621858	0.0885739			0.0245959	0.0365765	0.0309269
	0.07921	0.0614476	0.0710793			0.0416774	0.0335998	0.0225045
	0.0797194	0.079938	0.0596691			0.0321091	0.0514215	0.0524658
	0.0615069	0.0974732	0.0908072			0.0320926	0.064888	0.0347643
	0.0362323	0.0858151	0.054359			0.0292757	0.0612818	0.0289234
	0.0656255	0.0815915	0.0974003			0.0250702	0.046338	0.040504
	0.057156	0.0431886	0.0434855			0.0383118	0.0423548	0.0337693
	0.0467047	0.0941967	0.0379653			0.0189753	0.0467697	0.0408468
	0.0610282	0.0734272	0.0862043			0.047774	0.0382316	0.0359494
	0.0653993	0.0789138	0.0755873			0.030253	0.0429764	0.0254405
	0.0594486	0.0727046	0.0721694			0.0265175	0.0463613	0.031087
	0.0633088	0.107082	0.0435544			0.0375627	0.0503433	0.0287454
	0.0610873	0.0525789	0.0380349			0.0564376	0.0411359	0.0277324
	0.0991473	0.065045	0.0817694			0.0392396	0.0383937	0.0410695
	0.0513134	0.104991	0.0766505			0.0346513	0.0547269	0.0299769
	0.0674842	0.0892645	0.0389574			0.0358936	0.0432816	0.042419
	0.0569706	0.08536	0.0500818			0.0312026	0.0501393	0.042073
	0.0657516	0.0562967	0.0785731			0.0326896	0.0336429	0.0307809
	0.0584225	0.083653	0.0925841			0.0322043	0.0494166	0.0396079
	0.0526387	0.0519638	0.0513539			0.0298921	0.0300869	0.0326028
	0.0521236	0.0900395	0.0723015			0.0340131	0.0537097	0.0395579
	0.0547703	0.079004	0.0534537			0.0283929	0.0394335	0.0538727
	0.0811596	0.0616754	0.0798646			0.0511286	0.03703	0.0364614
	0.0607482	0.0702003	0.0883384			0.03931	0.0334745	0.0529269
	0.0613109	0.103232	0.0550742			0.0376746	0.0506999	0.0364645
	0.0656777	0.0619363	0.0551245			0.0388111	0.0267694	0.0252759
	0.0511068	0.0711022	0.0392135			0.0316096	0.0326605	0.0375531
	0.0459584	0.0690211	0.0883012			0.0382261	0.0356967	0.0563948
	0.0558981	0.0639057	0.0847006			0.0295655	0.0378142	0.0455947
	0.0432366	0.103696	0.10944			0.0329744	0.0437619	0.0634652
	0.0601537	0.088745	0.0952383			0.0370048	0.078127	0.0451184
	0.0775512	0.103717	0.107028			0.0314372	0.0613512	0.0370529
	0.0750081	0.0970001	0.10287			0.0590688	0.0454727	0.0487803
	0.0699791	0.0725392	0.0929354			0.0546597	0.0436977	0.0594538
	0.0740765	0.0815599	0.11249			0.0474817	0.0485436	0.0537308
	0.0698489	0.0843278	0.105542			0.0431214	0.0393895	0.0487481
	0.0752387	0.0905383	0.0705385			0.042529	0.0408032	0.0395087
	0.0845176	0.0739774	0.0756055			0.0531728	0.0391041	0.0508059
	0.0533475	0.0556409	0.115482			0.0244369	0.0256205	0.0497667
	0.0561451	0.0659139	0.125632			0.0355895	0.0321495	0.0892648
	0.0744201	0.119972	0.126332			0.0374687	0.0597442	0.112027
	0.0801016	0.061425	0.0983828			0.0470633	0.0333356	0.0444879
	0.0491184	0.0688425	0.0808656			0.0240017	0.0257508	0.0448505
	0.0545983	0.0730683	0.107539			0.0404408	0.0331209	0.0550016
	0.0575464	0.0788026	0.123822			0.0463354	0.0376567	0.100978
	0.0516822	0.098697	0.0629369			0.0213417	0.0444354	0.027263
	0.0646441	0.0906149	0.0904331			0.0537333	0.05356	0.0321733
	0.0569409	0.0524359	0.0956443			0.0335831	0.02419	0.0526941
	0.067077	0.0832933	0.0851598			0.025613	0.0265734	0.0414244
	0.0849549	0.0881644	0.0698014			0.0645685	0.0376823	0.0364533
	0.0835871	0.0726946	0.10809			0.059407	0.0235453	0.0523438
	0.070947	0.085556	0.143209			0.0332497	0.0423058	0.076815
	0.0870516	0.0694043	0.123699			0.0419831	0.0239567	0.0765686
	0.0783878	0.05051	0.055558			0.0383183	0.0215543	0.0371838
	0.0551121	0.0986394	0.0915088			0.0252167	0.039866	0.0410394
	0.0604976	0.112562	0.0880334			0.0282859	0.0557663	0.0441713
	0.0771837	0.0644791	0.116394			0.0321227	0.04126	0.0421936
	0.0710207	0.0796039	0.0834129			0.0384369	0.0506703	0.0483153
	0.076748	0.0700482	0.0850438			0.0386079	0.0557553	0.0246003
	0.0528557	0.0867623	0.0907728			0.0555228	0.0446966	0.0402869
	0.0680791	0.0717545	0.0959546			0.040119	0.0347736	0.027646
	0.0640358	0.0804739	0.0658052			0.0348733	0.0560261	0.0293371
	0.0640359	0.0950598	0.10703			0.056538	0.0564156	0.0492197
	0.0934843	0.0790035	0.114062			0.0529186	0.041604	0.0481819
	0.087168	0.0834882	0.0698613			0.0451154	0.0531412	0.0199171
	0.0492039	0.0695184	0.0882034			0.0305727	0.0449114	0.0291309
	0.0477947	0.0939864	0.114336			0.0558461	0.047566	0.0379411
	0.0782641	0.0569798	0.161204			0.0449805	0.0309655	0.0468028
	0.0599139	0.076248	0.144163			0.0488675	0.0449453	0.0495899
	0.0713383	0.0583173	0.178813			0.0266162	0.037966	0.114977
	0.0505459	0.0673369	0.0393735			0.0365861	0.0440602	0.0263279
	0.0751425	0.0551567	0.090487			0.0476207	0.0318832	0.0347451
	0.0728873	0.0787472	0.0836159			0.0428101	0.042738	0.0471245
	0.0754994	0.0538773	0.0896109			0.0488149	0.0346356	0.04167
	0.0580852	0.10794	0.0900867			0.0306473	0.0689845	0.0485981
	0.0336221	0.0583657	0.0936677			0.0273788	0.0342695	0.0498019
	0.0375399	0.046056	0.0630874			0.021127	0.0263763	0.0309571
	0.0566009	0.0708466	0.0958017			0.0413463	0.0279716	0.0383114
	0.0589921	0.0793796	0.0792952			0.0323778	0.0388678	0.0300431
	0.0689607	0.0708347	0.0649357			0.0394399	0.0348419	0.0461479
	0.0639104	0.0720833	0.092695			0.0302397	0.0379944	0.0272465
	0.0586467	0.0762672	0.100978			0.0350753	0.0365846	0.0377282
	0.0533111	0.0599827	0.120682			0.0362025	0.0279583	0.055334
	0.0442808	0.082396	0.0959997			0.035196	0.0388959	0.0228721
	0.0697229	0.0740604	0.122167			0.0313607	0.0323738	0.0441365
	0.0484753	0.0609302	0.120742			0.0208635	0.0272064	0.0354775
	0.0621606	0.0697849	0.101906			0.0286075	0.035847	0.0325983
	0.0461458	0.0701891	0.123278			0.0208122	0.025943	0.0420285
	0.0418492	0.0839393	0.160811			0.0262431	0.0343278	0.0628576
	0.0524893	0.0894597	0.0960407			0.0325116	0.0551263	0.0714397
	0.065257	0.0600956	0.102569			0.0427697	0.0257379	0.0306333
	0.0418767	0.0746412	0.0800247			0.0158319	0.0328648	0.0362437
	0.0510555	0.0706047	0.146513			0.03742	0.0299859	0.0491357
	0.0662093	0.0875104	0.0974152			0.0413403	0.0551695	0.0471551
	0.0767334	0.111699	0.0839769			0.051578	0.0499262	0.0317185
	0.0564535	0.0775354	0.0818916			0.0382921	0.0399526	0.0449791
	0.0747156	0.0575139	0.09257			0.0454385	0.025562	0.0521903
	0.065112	0.0602983	0.0928943			0.0417473	0.0216854	0.0237435
	0.0649161	0.108376	0.114812			0.039783	0.0668288	0.0323025
	0.0560914	0.0981019	0.0846944			0.0360446	0.045347	0.038815
	0.079073	0.102316	0.140895			0.0483434	0.0484195	0.0474466
	0.0675317	0.0749944	0.0827592			0.0282589	0.0512091	0.054597
	0.0469289	0.0898629	0.100545			0.0215029	0.0511412	0.027734
	0.0557287	0.0772025	0.0680064			0.0274355	0.0478684	0.0223313
	0.0708596	0.0915775	0.0893462			0.0369373	0.0465031	0.0334411
	0.0663392	0.0757926	0.117876			0.0416104	0.0342696	0.0337727
	0.0696121	0.0767867	0.105216			0.0395417	0.0328614	0.0419879
	0.104026	0.0641778	0.0859617			0.0641048	0.0336146	0.0312365
	0.107597	0.0798077	0.143337			0.075125	0.0398782	0.0524398
	0.0934815	0.073247	0.0706561			0.0530976	0.0344087	0.0214446
	0.0734852	0.0697149	0.127879			0.0446793	0.0312322	0.0359373
	0.0743257	0.0627284	0.167063			0.045584	0.0350014	0.0642309
	0.0623532	0.100168	0.097805			0.0310751	0.0466007	0.0542395
	0.0531518	0.0918628	0.0896557			0.0216742	0.0459859	0.0244048
	0.0928091	0.0983523	0.10068			0.0380981	0.0579601	0.0216839
	0.0728804	0.0808611	0.113689			0.0281668	0.0491085	0.0395737
	0.0797392	0.0472523	0.111494			0.0404974	0.0303232	0.0467512
	0.0874483	0.0647036	0.141948			0.0437001	0.0243867	0.0442089
	0.0953999	0.0643197	0.115612			0.0493417	0.0247044	0.0389222
	0.0734751	0.063455	0.0808565			0.0392323	0.0295774	0.0282707
	0.0686421	0.0758409	0.115865			0.0343445	0.0427972	0.0466278
	0.0730867	0.0556022	0.0872426			0.0380077	0.0271218	0.0400533
	0.0666918	0.0640035	0.096088			0.0205618	0.0315672	0.0306094
	0.0813512	0.0846691	0.100449			0.0302913	0.0391635	0.0537277
	0.047752	0.0795828	0.104068			0.0282704	0.0300813	0.0294425
	0.0595523	0.0685652	0.0872102			0.022303	0.025359	0.0248098
	0.0518766	0.0749268	0.0808769			0.0257209	0.0342483	0.0207344
	0.0512822	0.0718505	0.176738			0.0164906	0.0266156	0.0791077
	0.0819941	0.0765972	0.117297			0.035397	0.0386704	0.032465
	0.0752989	0.0603958	0.139004			0.0385618	0.0236911	0.0453747
	0.0772443	0.0721852	0.105567			0.0234684	0.0281291	0.0290991
	0.0596871	0.0954964	0.149322			0.0299487	0.0427318	0.0648771
	0.062284	0.078162	0.126803			0.0291732	0.0332547	0.0372935
	0.0498925	0.0757894	0.0800568			0.0250545	0.0379812	0.0202577
	0.0722119	0.0761253	0.0808781			0.0537006	0.0386114	0.0429502
	0.0881349	0.0740718	0.119568			0.0559225	0.0412705	0.0453019
	0.0844168	0.0677854	0.0824196			0.0486977	0.0364391	0.0403954
	0.095763	0.0689041	0.03428			0.0429656	0.0291105	0.0340367
	0.054604	0.0570627	0.104383			0.0250229	0.0313748	0.034056
	0.081278	0.0606797	0.102527			0.0436961	0.0315399	0.0275826
	0.0711045	0.0734142	0.115858			0.0409503	0.0313073	0.0324261
	0.0779312	0.081044	0.0936196			0.0610411	0.0359219	0.0291876
	0.0730545	0.0634275	0.044209			0.0452181	0.0383682	0.0254679
	0.0702674	0.103126	0.100603			0.047282	0.0527113	0.0310935
	0.0770289	0.0600335	0.104916			0.0430675	0.0358117	0.027505
	0.0567896	0.0665405	0.0995815			0.0464955	0.0278566	0.0315453
	0.0445948	0.0786461	0.0844208			0.0422484	0.0390862	0.0631769
	0.0463964	0.0846159	0.0762571			0.0298483	0.0351678	0.0423707
	0.0505857	0.0646535	0.0771909			0.0294761	0.0289129	0.0486699
	0.0453006	0.0638426	0.0842836			0.0321072	0.0370559	0.0456798
	0.0630797	0.0573361	0.0986761			0.0443147	0.0299725	0.0590383
	0.0581594	0.0947069	0.0738548			0.0538096	0.0490072	0.057404
	0.0567099	0.0771892	0.0939527			0.0286716	0.0401234	0.0668487
	0.0506367	0.0608448	0.105964			0.0491309	0.0305479	0.0569768
	0.0904526	0.0750101	0.0640988			0.056895	0.0374045	0.0532965
	0.0755896	0.0602851	0.0925549			0.0381837	0.0270265	0.0682207
	0.0801569	0.0533037	0.0755055			0.0306283	0.0235947	0.042941
	0.0912855	0.0542341	0.0676113			0.0551408	0.0217419	0.0337364
	0.0538459	0.0755972	0.0496955			0.0247805	0.0281387	0.0444127
	0.053689	0.0979741	0.0832835			0.0329363	0.0466746	0.0470631
	0.0552657	0.0679755	0.0665913			0.0271447	0.0332289	0.0307431
	0.0553198	0.0753734	0.0874439			0.0291573	0.0237857	0.0502083
	0.0804504	0.0637081	0.0982291			0.051854	0.0264927	0.0430443
	0.0828035	0.0897223	0.0985037			0.0364586	0.0433502	0.0415156
	0.0673889	0.0817852	0.0720782			0.0201111	0.0294407	0.0339986
	0.0729924	0.0676145	0.0582888			0.0367557	0.0226195	0.0211047
	0.0786484	0.0783294	0.0674098			0.0406769	0.0301087	0.0234563
	0.051989	0.0940902	0.0817787			0.026182	0.0396041	0.0543313
	0.0740938	0.0398672	0.0881479			0.045103	0.0246564	0.0547518
	0.0744659	0.0681947	0.0628507			0.0486612	0.0221282	0.0510733
	0.0400517	0.0486894	0.0833004			0.0296652	0.0171589	0.0473405
	0.0583226	0.0751647	0.0770887			0.0299658	0.0230824	0.0470761
	0.057333	0.0661157	0.0787844			0.0357304	0.0261268	0.0437433
	0.0583349	0.0378933	0.0814086			0.0343879	0.0164273	0.0534968
	0.0797033	0.0732021	0.111919			0.0494641	0.0242559	0.0584723
	0.0791766	0.0873288	0.105441			0.0498169	0.0236717	0.06087
	0.0567145	0.0624932	0.113633			0.029799	0.0182136	0.0684214
	0.0646692	0.0890959	0.0710269			0.0349177	0.0400121	0.0394148
	0.0654222	0.0878048	0.0962825			0.0374421	0.0382919	0.0590179
	0.0590283	0.0839019	0.0331212			0.0254902	0.0273915	0.0467169
	0.0615375	0.0582346	0.076556			0.0420779	0.0304545	0.0875186
	0.0603341	0.0704071	0.0717283			0.0342052	0.0199548	0.0380204
	0.0665695	0.089275	0.106033			0.035125	0.0200489	0.0568902
	0.0651923	0.093935	0.0599982			0.0324941	0.0257485	0.0387078
	0.0581081	0.0789651	0.0884435			0.0293624	0.0221468	0.0385644
	0.0740112	0.0780625	0.105663			0.038388	0.023376	0.0598654
	0.0557724	0.063408	0.0496463			0.0285267	0.0232224	0.0405701
	0.0378759	0.102392	0.104898			0.0455792	0.0281665	0.0789885
	0.0691763	0.0756298	0.128144			0.0329028	0.0200811	0.0712446
	0.0787676	0.0807391	0.0841396			0.0402496	0.0232775	0.0523834
	0.077274	0.114822	0.0800919			0.0453583	0.0563985	0.0412131
	0.0783613	0.0666519	0.0526709			0.0308058	0.0331752	0.0325725
	0.0623675	0.0657438	0.062164			0.0453849	0.0268471	0.0552156
	0.0654433	0.0751079	0.0612251			0.0327435	0.0248815	0.0310622
	0.0684124	0.0591877	0.0735622			0.0317696	0.0241552	0.0420522
	0.0388963	0.0819295	0.0728537			0.0227228	0.0316515	0.0388592
	0.0420251	0.0620736	0.0585801			0.02339	0.0234774	0.031804
	0.0773655	0.0798297	0.0465584			0.0407011	0.0255636	0.0441192
	0.0752	0.0694162	0.0730072			0.0320023	0.0275409	0.0405487
	0.0733018	0.111399	0.0339042			0.0390538	0.0269103	0.0425915
	0.0651704	0.100766	0.0758662			0.0287997	0.0361822	0.0467492
	0.0948372	0.100941	0.082387			0.0371406	0.0216417	0.044951
	0.0786156	0.0834079	0.0803285			0.0317404	0.0401847	0.045149
	0.0749155	0.0796176	0.0761906			0.0297328	0.0277308	0.0526698
	0.0169546	0.0785197	0.0765215			0.0176162	0.0189437	0.036115
	0.0726558	0.0629848	0.0781209			0.0460795	0.0281299	0.0322969
	0.048193	0.0828074	0.0859608			0.0272884	0.0271333	0.044709
	0.0627493	0.0771706	0.090226			0.0667281	0.022022	0.0603309
	0.0854396	0.0915305	0.0463247			0.0417966	0.0409145	0.0413244
	0.0813245	0.0822841	0.0912906			0.045198	0.0343944	0.0371738
	0.0723171	0.074313	0.0814441			0.027422	0.0300982	0.0384626
	0.0425797	0.0828765	0.071128			0.0203541	0.0329664	0.0516781
	0.0593141	0.0944834	0.0452181			0.025301	0.0341793	0.0462417
	0.038138	0.0877116	0.0781368			0.0156243	0.035129	0.0391358
	0.0833161	0.0650867	0.0476208			0.0339783	0.0232181	0.0351285
	0.090843	0.0624168	0.096974			0.0355045	0.0273925	0.0468691
	0.0828656	0.0960144	0.077439			0.0335875	0.0287028	0.0574841
	0.0709651	0.0825461	0.0446688			0.0296531	0.0527087	0.0438933
	0.116895	0.0733037	0.0880806			0.0390349	0.0416996	0.0408384
	0.0745313	0.146201	0.0445675			0.0446962	0.0369065	0.0378027
	0.08972	0.084239	0.0530134			0.032317	0.0301115	0.0275411
	0.063299	0.0613286	0.0431381			0.025951	0.0249024	0.0388117
	0.0815189	0.0598708	0.101122			0.0286313	0.0184313	0.04691
	0.0635866	0.0474274	0.0957353			0.0284148	0.0179787	0.0506478
	0.0497994	0.0713004	0.0990272			0.0183932	0.02654	0.0393942
	0.0548226	0.0789354	0.0833019			0.0293518	0.0324985	0.0314815
	0.0963988	0.0573608	0.0979908			0.0259456	0.022735	0.0333203
	0.0661739	0.0770744	0.0706574			0.0309792	0.0257767	0.0418677
	0.0805999	0.0901379	0.0861389			0.0253745	0.0373276	0.0476953
	0.0823041	0.0822917	0.0880835			0.0679077	0.0305313	0.047685
	0.0926547	0.0785673	0.0575247			0.0426301	0.0282619	0.060023
	0.073092	0.06776	0.0394783			0.0229157	0.0209381	0.0455743
	0.0822422	0.0679817	0.102136			0.0211028	0.0321505	0.0641468
	0.0439062	0.0897881	0.0592784			0.0135715	0.0444117	0.0418095
	0.0446931	0.0375205	0.0540389			0.0127513	0.01855	0.0347728
	0.0721621	0.0857315	0.0877751			0.0178513	0.0264123	0.0390678
	0.0663824	0.0940782	0.062458			0.0160412	0.0371407	0.0440227
	0.10725	0.0583989	0.0920104			0.0339339	0.0420186	0.0576229
	0.0906903	0.0737398	0.0911267			0.037721	0.0317057	0.0386584
	0.0946329	0.0564314	0.114575			0.032416	0.0268248	0.0465506
	0.0921899	0.0736457	0.0845575			0.0252444	0.0309334	0.0541606
	0.0555846	0.0779376	0.044569			0.0241055	0.0344834	0.034734
	0.0455703	0.0756624	0.0997311			0.0235653	0.0301767	0.0564165
	0.0659926	0.0714227	0.0740054			0.0199734	0.0303704	0.0440182
	0.0944328	0.0681155	0.103399			0.0411339	0.0330397	0.0568333
	0.0760605	0.0495771	0.0689233			0.0228616	0.0266892	0.038716
	0.0716715	0.0689794	0.085679			0.0315179	0.0346758	0.0722387
	0.0703679	0.0626947	0.0618226			0.0305326	0.0312419	0.0386867
	0.0567388	0.0484212	0.0798861			0.0246525	0.0222815	0.0526795
	0.0912302	0.078248	0.068034			0.0439541	0.0315004	0.0496663
	0.0499674	0.0446015	0.069182			0.029948	0.0181319	0.0395983
	0.0663627	0.0816015	0.109375			0.0319675	0.0306183	0.0463634
	0.056136	0.0630372	0.0758701			0.0196322	0.0290934	0.0471894
	0.0529388	0.0720774	0.10013			0.0175507	0.030614	0.0600327
	0.0661739	0.0737203	0.105096			0.0163863	0.0135163	0.0404743
	0.0799862	0.0734847	0.0915688			0.0689624	0.0420302	0.0405441
	0.0823327	0.0869896	0.111246			0.0486531	0.0505895	0.0638045
	0.0938019	0.0400793	0.0814457			0.0359234	0.0132497	0.0422562
	0.0942569	0.03956	0.0695825			0.0354704	0.0105206	0.034885
	0.0762122	0.0977289	0.0864794			0.0186044	0.0341536	0.0491178
	0.064121	0.0790926	0.110449			0.0283043	0.0327591	0.0645785
	0.0836681	0.09853	0.105833			0.0294483	0.032146	0.043807
	0.0895489	0.0797211	0.092141			0.0387574	0.0269789	0.0444759
	0.0792144	0.0785482	0.121756			0.0209174	0.0256919	0.0499373
	0.0639827	0.059207	0.0834249			0.0271945	0.0302508	0.039326
	0.0502771	0.0545356	0.0900558			0.0358399	0.0292313	0.0423338
	0.107537	0.0613997	0.0702022			0.0347642	0.0302162	0.0656678
	0.110567	0.0829943	0.102907			0.0366263	0.0479315	0.0433887
	0.120722	0.0782061	0.0860271			0.059314	0.0330107	0.037564
	0.0739607	0.0581649	0.0847636			0.0308341	0.0278214	0.0401502
	0.04369	0.0598983	0.0687498			0.0219778	0.0321186	0.0621907
	0.0427488	0.0489377	0.0849617			0.0214436	0.0263794	0.0369497
	0.0740698	0.0975507	0.107042			0.0533613	0.0282802	0.0478007
	0.0776359	0.0525701	0.110205			0.0451788	0.0258962	0.0472206
	0.0696855	0.0654557	0.0640472			0.0402859	0.0255103	0.0319989
	0.0466782	0.107447	0.0551053			0.0235498	0.0457441	0.039916
	0.0405051	0.0960507	0.068701			0.0195642	0.0378693	0.0440117
	0.0854442	0.0941923	0.105918			0.03049	0.0396386	0.0274954
	0.0823016	0.0819079	0.0896344			0.0311695	0.0350451	0.0271591
	0.0719551	0.0875863	0.0406048			0.0458387	0.044046	0.0257227
	0.0717049	0.0611152	0.0987728			0.0481093	0.0223255	0.0253511
	0.0749663	0.0568411	0.103093			0.0336243	0.0223528	0.035995
	0.0474994	0.0889614	0.0696673			0.0241875	0.0277496	0.0271394
	0.0804145	0.0746597	0.0300819			0.0392556	0.0233704	0.0205188
	0.07684	0.077675	0.0955454			0.0267682	0.0269076	0.0289635
	0.0740446	0.0855269	0.0656034			0.0279816	0.0310701	0.0409318
	0.0796309	0.106094	0.071332			0.0395413	0.0340108	0.0201777
	0.0595504	0.0703454	0.0808005			0.0262017	0.0292926	0.0416521
	0.0367218	0.0913488	0.0631615			0.0304981	0.0351083	0.0476601
	0.0592375	0.0882548	0.0943053			0.0263833	0.0305429	0.0444185
	0.0700463	0.0852163	0.110358			0.0251618	0.0336376	0.0459744
	0.0756757	0.0603067	0.110648			0.0252918	0.0317045	0.0633083
	0.0543515	0.134283	0.102938			0.0207992	0.068577	0.0723578
	0.0699424	0.0977933	0.118013			0.0248374	0.0310272	0.0597377
	0.0428507	0.0835098	0.119019			0.0215427	0.0337403	0.0622472
	0.0480208	0.0677769	0.0954099			0.0283101	0.0284471	0.0535874
	0.0527733	0.0848121	0.111903			0.0248517	0.0433992	0.058517
	0.0315678	0.123046	0.0804974			0.0333468	0.0487328	0.0379477
	0.0506507	0.0800098	0.0682553			0.0168581	0.0390005	0.0425671
	0.066479	0.0886177	0.0872877			0.0231744	0.0395623	0.0443451
	0.0586504	0.0928076	0.104572			0.0250667	0.0327504	0.0458017
	0.0701274	0.0647887	0.0807219			0.0239569	0.0273999	0.039792
	0.0699588	0.0836505	0.0900131			0.0303884	0.0306897	0.0454938
	0.0656232	0.0961234	0.0577466			0.0223342	0.0427428	0.046131
	0.0680289	0.105986	0.098255			0.0170656	0.0413107	0.0461767
	0.0840079	0.0807924	0.0929662			0.0381313	0.0330819	0.0460203
	0.0670379	0.063172	0.0932021			0.0297843	0.0243215	0.039396
	0.0680438	0.0978038	0.119545			0.0401731	0.0306576	0.0584337
	0.0812182	0.0831455	0.11681			0.0260688	0.0295499	0.0450424
	0.0707464	0.0930118	0.0844372			0.0309792	0.0361028	0.0379698
	0.0892992	0.097196	0.0946074			0.0377165	0.0329656	0.0338284
	0.0776096	0.0701527	0.120835			0.0468653	0.0303008	0.0816312
	0.0606	0.0503069	0.108872			0.0297713	0.0200236	0.0450704
	0.0853784	0.0834408	0.128832			0.0542731	0.0314338	0.0329463
	0.0565727	0.0510569	0.0615937			0.0270505	0.0264217	0.033239
	0.0731569	0.0630989	0.127957			0.0363487	0.0263558	0.04534
	0.0796403	0.0870638	0.0832691			0.0346845	0.0289528	0.0233746
	0.0722716	0.0508984	0.10635			0.0507316	0.0207245	0.0538022
	0.0645684	0.0569573	0.099193			0.0304951	0.0248858	0.0395052
	0.0859532	0.0803112	0.0982579			0.0426856	0.0426744	0.0281705
	0.0695615	0.0756435	0.109582			0.0290668	0.0362659	0.0274865
	0.0701855	0.085866	0.129142			0.0253666	0.0448917	0.043226
	0.0647476	0.0885137	0.123268			0.0364701	0.0387306	0.0425039
	0.0706033	0.0761425	0.0802966			0.038737	0.0312995	0.0269366
	0.0828476	0.0760698	0.113526			0.0297066	0.0343103	0.0384593
	0.0920756	0.0929486	0.0747135			0.0357877	0.0384816	0.0314591
	0.0882107	0.0720569	0.121651			0.0327019	0.0313363	0.0384031
	0.0355386	0.0880502	0.0539898			0.0216214	0.0515034	0.0491928
	0.072823	0.0696381	0.0520494			0.0275803	0.0264893	0.0332737
	0.0646023	0.0939573	0.0722238			0.0266025	0.0515794	0.0384641
	0.0622818	0.0610265	0.113108			0.0156749	0.0476633	0.0443836
	0.0627569	0.0898204	0.106556			0.0397696	0.0331677	0.0412739
	0.0828227	0.0694272	0.103842			0.031567	0.0301559	0.0350736
	0.0845491	0.0794226	0.0488213			0.0352765	0.044693	0.0347005
	0.0482863	0.0724899	0.0915655			0.0256249	0.0298906	0.0410213
	0.0628385	0.0877605	0.0860336			0.0273329	0.0389696	0.0269247
	0.0508036	0.0612948	0.209064			0.0184225	0.0236685	0.0937622
	0.039654	0.0617868	0.0759723			0.0214703	0.0244574	0.0456225
	0.0648771	0.0844221	0.0780833			0.0278805	0.0342029	0.0213415
	0.0736037	0.0760311	0.071352			0.0289957	0.0281365	0.0235791
	0.0588896	0.0722871	0.0247291			0.0280272	0.039308	0.0036198
	0.0446162	0.0864421	0.15785			0.0366464	0.0391553	0.0684508
	0.0450822	0.0806869	0.0749581			0.0227461	0.0369559	0.0508604
	0.0306009	0.0830285	0.125			0.0409936	0.0350958	0.0635557
	0.0471948	0.104446	0.0443726			0.0297724	0.0524551	0.0386788
	0.0963309	0.102483	0.106761			0.0404427	0.0479848	0.0401092
	0.067043	0.072589	0.114729			0.0559853	0.0308952	0.0279052
	0.0826677	0.0898919	0.103398			0.0582662	0.0406211	0.0471486
	0.0537651	0.0969234	0.100889			0.0253053	0.0458827	0.0332467
	0.0549398	0.0961621	0.0610792			0.029338	0.0464135	0.0387583
	0.0912921	0.0888854	0.125424			0.0285398	0.0391281	0.0281377
	0.100577	0.0850309	0.109154			0.0426522	0.0404718	0.0334962
	0.086376	0.0840731	0.105056			0.0321692	0.0423126	0.0359215
	0.0882065	0.109004	0.125561			0.0386361	0.0598114	0.0503254
	0.058929	0.0718375	0.107519			0.0229831	0.0352912	0.0274527
	0.0639619	0.0739554	0.119376			0.0244885	0.0382573	0.0464734
	0.0563987	0.0688795	0.110313			0.0277232	0.0331984	0.0459424
	0.0867483	0.124977	0.107407			0.0477868	0.0534099	0.0601783
	0.0874893	0.0889035	0.107395			0.0329957	0.0356827	0.0237928
	0.0496783	0.100135	0.121322			0.036433	0.0370455	0.0443586
	0.0749415	0.0920026	0.123591			0.0345512	0.0405213	0.0463995
	0.0375467	0.0713354	0.0885691			0.0212036	0.0350278	0.0538466
	0.0533067	0.078243	0.070979			0.0251943	0.0458812	0.0397735
	0.0449402	0.0903237	0.056615			0.0247804	0.0427707	0.0224113
	0.0818882	0.0742899	0.109534			0.0604768	0.0368698	0.0262277
	0.0702986	0.091202	0.076865			0.0230632	0.037428	0.0269605
	0.0663406	0.0853646	0.0987034			0.024154	0.045897	0.0371696
	0.0631348	0.109935	0.0893979			0.0208357	0.0423184	0.0232063
	0.0792994	0.0684906	0.0822812			0.0266555	0.027182	0.0228715
	0.0464581	0.0711894	0.114905			0.0177243	0.0308728	0.0247524
	0.0455737	0.0597493	0.0968859			0.01863	0.0244046	0.0464038
	0.0619455	0.0585393	0.068287			0.0177458	0.0216012	0.0369653
	0.0787981	0.072146	0.129985			0.0233866	0.0226403	0.0491258
	0.058049	0.0823374	0.140039			0.0256066	0.026609	0.0327688
	0.0992146	0.0836993	0.188155			0.0190657	0.0351223	0.0546858
	0.0634556	0.093867	0.0939342			0.0259997	0.0350473	0.0232058
	0.0752202	0.0850659	0.193622			0.0370255	0.0313199	0.0459729
	0.144252	0.0673311	0.0861244			0.0631164	0.025075	0.0236911
	0.0830704	0.072657	0.055747			0.035925	0.0305897	0.0491689
	0.143168	0.0959696	0.0736388			0.0879702	0.0410838	0.0462505
	0.0913752	0.0620363	0.0614312			0.0376255	0.0224689	0.0379313
	0.0683366	0.0866698	0.124795			0.0268219	0.0381121	0.0322177
	0.100489	0.0773257	0.0954943			0.036213	0.0371066	0.0162111
	0.0977039	0.0760881	0.101274			0.0421525	0.0353803	0.0163969
	0.102197	0.0579836	0.155218			0.0401395	0.0253705	0.0515326
	0.0749897	0.0999719	0.128192			0.0343381	0.0330112	0.0254841
	0.0710812	0.0807088	0.125113			0.0362649	0.0356511	0.059853
	0.150119	0.0888323	0.116421			0.125449	0.0370945	0.0494298
	0.0941281	0.0476781	0.102078			0.0558279	0.0206604	0.0214672
	0.0601734	0.0589767	0.0409719			0.0345821	0.0226643	0.0328949
	0.0766349	0.0628957	0.0951865			0.0307554	0.0325655	0.031114
	0.05888	0.0909332	0.115269			0.0339518	0.0287227	0.0653231
	0.0611473	0.088847	0.116422			0.0302156	0.0304371	0.0637459
	0.0707653	0.0516455	0.108147			0.0425017	0.0193368	0.0452419
	0.0946349	0.0843009	0.0917762			0.0502125	0.0298305	0.0327053
	0.0891621	0.0875601	0.0729573			0.0445717	0.03318	0.0170764
	0.0157761	0.0480508	0.11872			0.0089228	0.014971	0.0414827
	0.0672089	0.115946	0.116697			0.0301097	0.0466652	0.0352501
	0.102432	0.0983397	0.112696			0.0670991	0.0287593	0.0368588
	0.0475302	0.0954955	0.0665199			0.017729	0.0343478	0.0371785
	0.0520624	0.109271	0.1211			0.0193956	0.0359745	0.0784454
	0.0854486	0.0882344	0.1172			0.0508053	0.0293801	0.0458437
	0.0663014	0.0601994	0.218903			0.0395696	0.0215724	0.04515
	0.068038	0.088979	0.185638			0.0383179	0.0233649	0.0486885
	0.0857784	0.0652526	0.140937			0.0401761	0.0181507	0.0415299
	0.0752726	0.0699381	0.170385			0.0231032	0.0182663	0.0109524
	0.0649129	0.0655537	0.0950011			0.039752	0.0178698	0.0308417
	0.075967	0.0416438	0.148612			0.0357485	0.014652	0.0960909
	0.113289	0.133608	0.0642949			0.0491969	0.0335569	0.0216609
	0.0834451	0.0486948	0.0597665			0.0369634	0.0137976	0.0434711
	0.0791196	0.0921314	0.0675781			0.0354052	0.0209465	0.0211796
	0.0802135	0.0907998	0.157018			0.0406401	0.0171945	0.0539495
	0.0723405	0.0718028	0.127693			0.045537	0.0153601	0.0557059
	0.0772466	0.067423	0.136778			0.0356786	0.0147601	0.0587276
	0.111559	0.0559198	0.138825			0.0388414	0.0144025	0.0755114
	0.092742	0.0809637	0.0828642			0.0400463	0.0410667	0.022094
	0.0677349	0.0909444	0.0967555			0.0312617	0.0252325	0.043103
	0.0921671	0.0970196	0.10404			0.0361063	0.0296412	0.0573692
	0.0437309	0.0934106	0.0859104			0.0277792	0.0252276	0.045962
	0.0531884	0.0961362	0.107285			0.0245106	0.047721	0.0473989
	0.0813511	0.131975	0.0748206			0.0429061	0.0348588	0.0371543
	0.100177	0.0968302	0.0574907			0.0396714	0.0457009	0.0457444
	0.0757066	0.0715931	0.0893363			0.0323472	0.0148408	0.0409863
	0.0688976	0.101475	0.106443			0.0319546	0.054177	0.0467407
	0.0923453	0.0880319	0.105098			0.0634644	0.031516	0.0431843
	0.0918233	0.0969218	0.0874091			0.0567295	0.0377505	0.0511189
	0.0887181	0.077762	0.105603			0.0409723	0.0288405	0.0567926
	0.0898302	0.0691198	0.0702091			0.0533	0.0346933	0.0413903
	0.0837765	0.0906557	0.124282			0.0430159	0.0393526	0.0626367
	0.0768455	0.0690868	0.121061			0.0315655	0.0247061	0.0518863
	0.0785697	0.0737354	0.093419			0.0382418	0.0329195	0.040652
	0.0940619	0.0874835	0.0290375			0.0554719	0.041162	0.0338209
	0.072746	0.0988004	0.104373			0.0420551	0.0326874	0.0329986
	0.074071	0.0764752	0.115288			0.0457321	0.0265054	0.0724109
	0.0798694	0.0876116	0.117739			0.0309543	0.0319693	0.0664214
	0.0920652	0.0901528	0.0691677			0.0305197	0.0264913	0.0324271
	0.0802235	0.100853	0.0708468			0.0400307	0.0392286	0.0448605
	0.0995405	0.061188	0.0873253			0.0557012	0.0252038	0.040594
	0.0866859	0.0655973	0.199454			0.0496516	0.0228675	0.109918
	0.0752853	0.101236	0.111021			0.0356199	0.0377124	0.0758017
	0.0619492	0.0801196	0.0918544			0.0315431	0.0278775	0.056611
	0.0796354	0.0721154	0.0782944			0.0371783	0.0224368	0.0509527
	0.0761801	0.0814456	0.0831234			0.027714	0.022534	0.051948
	0.0628273	0.0631108	0.116133			0.0329339	0.0153516	0.0681656
	0.0706087	0.0752846	0.0697924			0.0261986	0.0197071	0.0572235
	0.0601883	0.0694111	0.0857636			0.0199922	0.0304856	0.0371839
	0.07582	0.0818893	0.0842114			0.0197442	0.0262708	0.0438938
	0.0781441	0.0899459	0.109214			0.0452457	0.015898	0.0783046
	0.0819638	0.093653	0.0781594			0.0408793	0.0170621	0.0422341
	0.0683146	0.0641079	0.0673487			0.0376913	0.0133123	0.0431717
	0.0760259	0.077255	0.0398214			0.0328814	0.015076	0.029855
	0.0923304	0.101906	0.081057			0.0420461	0.0377206	0.0339202
	0.0538597	0.0918194	0.0566364			0.0305432	0.0351544	0.0366856
	0.061834	0.120693	0.0783926			0.029083	0.0378353	0.0518915
	0.0472907	0.105993	0.0853341			0.0232295	0.0266065	0.0427607
	0.0576045	0.0917058	0.0822014			0.0344688	0.0284504	0.053305
	0.0603439	0.182171	0.0939732			0.0317103	0.0228085	0.0495256
	0.0717929	0.0655009	0.0393526			0.0280161	0.0165745	0.0487302
	0.0650334	0.116262	0.101754			0.027896	0.0349069	0.0516879
	0.0442083	0.112476	0.100489			0.043649	0.0405225	0.0481219
	0.0487345	0.114379	0.073767			0.0254313	0.0248677	0.0429449
	0.0758017	0.11191	0.0395685			0.0345765	0.0257504	0.0458006
	0.0758166	0.105246	0.0581513			0.0307361	0.0213713	0.0320387
	0.0900919	0.0640904	0.0751536			0.0474166	0.018264	0.0517177
	0.0684101	0.146463	0.0724204			0.037757	0.0208732	0.0442769
	0.065518	0.051877	0.0768887			0.0295966	0.0171148	0.0509736
	0.0910087	0.156319	0.0624124			0.0328558	0.0164831	0.0365312
	0.0801932	0.0605299	0.0561876			0.0395471	0.0185353	0.0256248
	0.0810477	0.0757865	0.0973989			0.0322485	0.0248295	0.0503522
	0.0941501	0.0973007	0.0763661			0.032559	0.0624645	0.049793
	0.0585927	0.113455	0.118063			0.0495659	0.0545549	0.0557967
	0.0536921	0.0879549	0.0821251			0.0224192	0.0239032	0.0437835
	0.0747513	0.0586861	0.0612219			0.0381303	0.0198583	0.0482062
	0.0726872	0.0825293	0.127925			0.036897	0.0199862	0.0710197
	0.0751434	0.0805065	0.104698			0.0480822	0.0557725	0.0649868
	0.0889598	0.0890925	0.0893095			0.0475983	0.0250696	0.0512437
	0.0915189	0.0718617	0.0829616			0.0330252	0.0182835	0.0690063
	0.0603902	0.0744236	0.0501666			0.0252999	0.0214803	0.0456214
	0.0745973	0.132964	0.0745436			0.0362693	0.0423207	0.0575635
	0.06015	0.133804	0.0448827			0.0249919	0.0468227	0.0343616
	0.0618237	0.13351	0.0548097			0.0318799	0.0433699	0.0306267
	0.0807404	0.159258	0.0417099			0.0298961	0.0554442	0.0314925
	0.0769626	0.0939056	0.0614679			0.03313	0.027076	0.0346828
	0.072917	0.0701796	0.0443579			0.0442341	0.0215135	0.0286352
	0.0751309	0.0527325	0.0863005			0.0371909	0.0225878	0.0347113
	0.0733919	0.0567172	0.0756246			0.032247	0.0201706	0.046293
	0.118674	0.101455	0.084466			0.0717304	0.0339606	0.0540263
	0.116027	0.109155	0.0816101			0.0920665	0.0309634	0.0593515
	0.0765877	0.0602138	0.0663332			0.0384303	0.0259442	0.0319138
	0.0697402	0.102778	0.0455615			0.0339745	0.0331428	0.0265893
	0.0727433	0.10271	0.0719138			0.0662855	0.0356518	0.0450239
	0.123497	0.0710211	0.0607776			0.0600886	0.0253467	0.0498562
	0.104174	0.0970431	0.0998188			0.0531805	0.0325416	0.0602965
	0.073389	0.120034	0.0774859			0.0604395	0.0361826	0.041318
	0.0783601	0.069828	0.060796			0.0392308	0.0218143	0.0404201
	0.0977038	0.0679826	0.0562218			0.0524287	0.0227145	0.0307857
	0.0903343	0.0784019	0.0756991			0.0345217	0.0234122	0.0375052
	0.094466	0.0977215	0.0722771			0.0374689	0.0394762	0.0313128
	0.055685	0.0736408	0.0711488			0.0394831	0.029479	0.0416001
	0.0410681	0.0662332	0.035879			0.0412317	0.0232683	0.0311634
	0.0795274	0.0684308	0.0986761			0.0438339	0.0217281	0.0437602
	0.0699029	0.106771	0.130031			0.0372209	0.0471688	0.0485416
	0.0634744	0.108051	0.11391			0.0317643	0.0352677	0.049046
	0.0838593	0.113351	0.0860765			0.0381801	0.0388689	0.0481529
	0.0685022	0.0473839	0.0620518			0.0406017	0.0169025	0.0401719
	0.0666649	0.0604289	0.074759			0.0349865	0.0201815	0.0401177
	0.0694566	0.140762	0.0721607			0.0345288	0.0595027	0.0431345
	0.0885038	0.1032	0.0741793			0.0470669	0.0392292	0.0304282
	0.0819746	0.121499	0.0793098			0.0333767	0.0434662	0.0263704
	0.0718171	0.0973383	0.102963			0.0358566	0.0286668	0.0415791
	0.0763906	0.087498	0.0776121			0.0428596	0.0250941	0.0383152
	0.08314	0.100232	0.0783441			0.0333367	0.0293247	0.0342794
	0.0969376	0.0805226	0.0567004			0.0301773	0.0242505	0.0437764
	0.0622506	0.0956756	0.0790077			0.0358279	0.0287628	0.0368729
	0.0597449	0.10246	0.0670321			0.0231881	0.0263394	0.0290767
	0.0803304	0.0755275	0.057445			0.0475365	0.0177025	0.0142984
	0.0933659	0.0733306	0.0946559			0.0439062	0.025241	0.027545
	0.105858	0.0706697	0.0901492			0.0430377	0.0202213	0.0273719
	0.0794447	0.0725051	0.108744			0.0415692	0.0266732	0.0505232
	0.0763606	0.0809189	0.110706			0.028263	0.0138675	0.0512064
	0.0532248	0.108628	0.10326			0.0221168	0.0244577	0.035579
	0.089603	0.212891	0.0957156			0.039973	0.0393607	0.047157
	0.0652488	0.222803	0.141084			0.0343543	0.0715582	0.0674241
	0.0774281	0.216172	0.0677188			0.0357152	0.0786183	0.0373612
	0.0672722	0.0555757	0.104892			0.0257412	0.021298	0.0359807
	0.0663877	0.0519805	0.0675188			0.0388988	0.0200507	0.0559219
	0.0740083	0.200207	0.0729698			0.0359363	0.0961027	0.0282828
	0.0533571	0.116734	0.090569			0.0324541	0.0338488	0.0402368
	0.0510094	0.181459	0.0574302			0.0220891	0.0738528	0.0379354
	0.0714194	0.0847331	0.0443796			0.0315271	0.067094	0.0431563
	0.103414	0.157359	0.0736258			0.0506535	0.0666583	0.0309074
	0.0806975	0.144439	0.081588			0.0428181	0.0398782	0.0251076
	0.0682495	0.0814465	0.0620788			0.0356499	0.0424755	0.0347629
	0.0815091	0.107048	0.113457			0.0318245	0.0349173	0.049274
	0.0790513	0.10454	0.113438			0.0345957	0.0311028	0.0564002
	0.0856464	0.0644174	0.0969308			0.0278001	0.0188502	0.0483203
	0.0875093	0.162462	0.0899299			0.0340639	0.0347226	0.0553591
	0.09179	0.113059	0.0992642			0.0456332	0.0366672	0.0413422
	0.0654973	0.0951531	0.0797373			0.0389557	0.0266924	0.0428418
	0.0773211	0.123957	0.0874015			0.0294627	0.030055	0.0629708
	0.105849	0.113864	0.116647			0.0524762	0.0303176	0.0491609
	0.0732795	0.101435	0.0820336			0.0414128	0.0302821	0.0303273
	0.0999758	0.0409906	0.0867486			0.0346159	0.0161847	0.0328357
	0.072627	0.0488177	0.105509			0.0433212	0.0137947	0.0395814
	0.0941103	0.0901951	0.0875188			0.0468245	0.0223816	0.0497758
	0.056514	0.132683	0.0464949			0.0331115	0.0538863	0.0337159
	0.0766412	0.142075	0.0622721			0.0330659	0.0590692	0.0417829
	0.0911233	0.0407232	0.0741515			0.0320417	0.0193548	0.0267237
	0.0830571	0.0514279	0.0554961			0.0488006	0.0201248	0.0222206
	0.0631614	0.0950884	0.0445385			0.0326801	0.025905	0.0197257
	0.0702274	0.0989127	0.0553082			0.0384854	0.0235323	0.0285733
	0.0586321	0.108751	0.0621835			0.0283253	0.0274488	0.0192708
	0.0939114	0.117925	0.0371951			0.0346513	0.0338571	0.0291593
	0.0833794	0.112287	0.0992583			0.0365538	0.0322249	0.0363709
	0.0882291	0.0707017	0.0853469			0.0293371	0.0146087	0.0307533
	0.0830354	0.0951535	0.0658602			0.022187	0.0329545	0.0284111
	0.0779141	0.0650142	0.0737969			0.0316394	0.00866417	0.0413404
	0.0841498	0.0828493	0.0642729			0.027972	0.0206792	0.0464251
	0.0832088	0.10033	0.0581415			0.0391099	0.0268043	0.0388952
	0.0591716	0.12958	0.0901396			0.0474603	0.0333403	0.0386307
	0.0195282	0.101252	0.0656952			0.0337145	0.0296743	0.0588195
	0.119802	0.0767658	0.0861232			0.0478813	0.0295555	0.0555428
	0.171799	0.0932159	0.0659628			0.0540156	0.0276092	0.0390221
	0.0959373	0.118034	0.0742619			0.0541556	0.0315873	0.0314735
	0.071501	0.123135	0.0646491			0.0294558	0.0366498	0.0654869
	0.218537	0.0693704	0.0716184			0.073203	0.0184365	0.0505629
	0.0572262	0.123572	0.0544545			0.0255495	0.0370392	0.0356011
	0.0650957	0.0658	0.0758817			0.0316076	0.0205909	0.0472307
	0.0741049	0.0896684	0.0528962			0.0379843	0.0166706	0.0408617
	0.0807175	0.0579457	0.121106			0.0491186	0.0194796	0.0652074
	0.0772179	0.0812033	0.0920138			0.036196	0.0327704	0.0465039
	0.0622079	0.166573	0.110559			0.0284575	0.0168353	0.0295416
	0.0526885	0.115579	0.0591998			0.0293267	0.0230923	0.0446721
	0.0558538	0.111905	0.0902296			0.021769	0.0147318	0.0411169
	0.0558569	0.12843	0.0580221			0.0254813	0.0141295	0.0439598
	0.0493535	0.0497909	0.0674611			0.0147296	0.0120235	0.0371199
	0.0922856	0.109132	0.0425208			0.017194	0.0298197	0.0480834
	0.0815154	0.0887586	0.0698326			0.0321398	0.0238723	0.0237837
	0.0902086	0.120702	0.111986			0.029673	0.0414392	0.0531997
	0.0905371	0.131897	0.111843			0.0311288	0.0458063	0.0581307
	0.0651111	0.103671	0.116159			0.0283898	0.0320943	0.0630167
	0.0673286	0.0581396	0.0798791			0.022545	0.0209692	0.039802
	0.116813	0.138803	0.0807135			0.0445412	0.0293165	0.0417257
	0.0716076	0.138702	0.0559448			0.0270446	0.0272407	0.0495111
	0.0638881	0.103397	0.118708			0.0240226	0.0189461	0.0581917
	0.0630989	0.0624401	0.0767207			0.0272462	0.0167769	0.0362903
	0.0822168	0.0623906	0.0771595			0.0255952	0.0158308	0.031791
	0.0803501	0.11922	0.0676299			0.029889	0.0315446	0.0373656
	0.0480647	0.105983	0.0820721			0.0204491	0.0349863	0.0322855
	0.0568043	0.0906923	0.051834			0.0220592	0.0138745	0.027153
	0.0796113	0.102348	0.0897851			0.020942	0.020452	0.0588218
	0.0568319	0.0717236	0.0560013			0.0159394	0.0206358	0.0413016
	0.0875718	0.0930159	0.0780552			0.0441346	0.0222498	0.0464619
	0.0498188	0.0933437	0.0940792			0.039547	0.0238661	0.0701229
	0.149054	0.0697574	0.116935			0.0332178	0.0236248	0.0505975
	0.0710923	0.11365	0.097556			0.013261	0.0352511	0.0372575
	0.0541716	0.113603	0.136411			0.0109619	0.0300924	0.0544816
	0.0587596	0.0917363	0.118923			0.013383	0.0237777	0.0415929
	0.0512631	0.118649	0.0777234			0.013072	0.0270728	0.0374864
	0.0877092	0.0340781	0.0787426			0.0230794	0.0182189	0.0460918
	0.107425	0.116603	0.0835614			0.0270048	0.0196794	0.024451
	0.159295	0.0830055	0.099494			0.0600747	0.0204391	0.0625268
	0.0569284	0.0686896	0.0930567			0.00881453	0.0219018	0.0486476
	0.0911029	0.0736826	0.106903			0.0200173	0.0257698	0.0374727
	0.0935936	0.0803758	0.113022			0.0630427	0.0210169	0.0386201
	0.106002	0.137022	0.0835103			0.061309	0.0248123	0.0509737
	0.0863755	0.101105	0.093087			0.0187354	0.0329438	0.046238
	0.0951096	0.166046	0.0446853			0.044124	0.0541436	0.0199562
	0.0643	0.163831	0.0930516			0.030501	0.0363399	0.0387897
	0.0839092	0.115625	0.113881			0.0514303	0.0170456	0.0396615
	0.084506	0.0774776	0.047819			0.0552465	0.0242028	0.0333499
	0.0733439	0.072587	0.0549754			0.0285019	0.017731	0.0212717
	0.0662926	0.106121	0.0965214			0.0227718	0.0301601	0.0312849
	0.0434314	0.0747866	0.139268			0.0162661	0.0207598	0.0404871
	0.0617729	0.0750886	0.0734304			0.0306058	0.0226209	0.0294045
	0.0623832	0.078707	0.0643166			0.0250501	0.0226897	0.0354474
	0.0463614	0.0730798	0.0981764			0.0280277	0.0217902	0.0275382
	0.0617258	0.0636542	0.0659368			0.0196116	0.0177083	0.044842
	0.0450911	0.0356948	0.0895599			0.0129333	0.0119487	0.0243866
	0.0578021	0.0510965	0.0881155			0.0237578	0.0118022	0.0258242
	0.0524517	0.0800083	0.110325			0.025913	0.0242717	0.0269919
	0.0758665	0.0445357	0.132157			0.0368175	0.0152675	0.0196685
	0.0579215	0.117468	0.110303			0.0134199	0.0343555	0.0169499
	0.0862275	0.0778977	0.122739			0.030702	0.0230935	0.0365166
	0.0825723	0.0711258	0.0991126			0.0426773	0.0259706	0.0297427
	0.0785687	0.0719814	0.0868878			0.0339347	0.0202756	0.0189586
	0.075816	0.079392	0.0875557			0.0311691	0.0306371	0.0265169
	0.0911178	0.110125	0.117284			0.04207	0.0198896	0.0687679
	0.0791152	0.093289	0.0969803			0.0217988	0.0219811	0.0172198
	0.0593096	0.0754032	0.0963975			0.0502375	0.025531	0.0332676
	0.0997931	0.08321	0.114404			0.0664641	0.0398	0.0317752
	0.059651	0.0730834	0.117288			0.0276739	0.0635157	0.0411082
	0.107229	0.0904896	0.102139			0.0669291	0.0482348	0.0312006
	0.052027	0.0653969	0.100174			0.0226478	0.0489036	0.0198757
	0.0669157	0.103938	0.103984			0.0324975	0.0528262	0.0464901
	0.0712796	0.0615502	0.102212			0.0308811	0.0333576	0.0438653
	0.0439304	0.0673435	0.119267			0.0167845	0.0384263	0.0475194
	0.06293	0.0937259	0.104153			0.0353923	0.0529691	0.0538184
	0.092228	0.0927204	0.101498			0.0483236	0.034922	0.0316969
	0.0972666	0.101352	0.114955			0.0264627	0.052053	0.0449297
	0.0950924	0.0569424	0.0837636			0.028598	0.0324242	0.0221173
	0.0775624	0.101363	0.0855838			0.0462341	0.063439	0.0426973
	0.0812723	0.0799012	0.0705211			0.0432658	0.0391947	0.0478281
	0.0761734	0.0805891	0.0661488			0.069201	0.0318783	0.0311482
	0.0982619	0.0722713	0.0776501			0.0764031	0.0369628	0.0496195
	0.0718187	0.0940321	0.0686744			0.0423906	0.055226	0.0267467
	0.0792335	0.0934438	0.143794			0.0510799	0.043167	0.0186913
	0.0636409	0.0957492	0.0765477			0.042517	0.0437893	0.0295078
	0.0857063	0.0596234	0.116885			0.0292675	0.0390503	0.0251771
	0.0442196	0.0802034	0.123536			0.0189985	0.0346616	0.0244845
	0.108596	0.0997698	0.0846066			0.0597687	0.0488453	0.0332869
	0.0649941	0.0951059	0.116131			0.0237444	0.0517808	0.0300363
	0.0884958	0.0847907	0.0858736			0.0363157	0.0411759	0.0442142
	0.0489855	0.0871706	0.121831			0.022485	0.0428447	0.0630323
	0.05554	0.0804207	0.10441			0.0173036	0.0455723	0.0286206
	0.0918573	0.0760438	0.109712			0.0384311	0.0441188	0.0308924
	0.0789904	0.0802346	0.0904705			0.0343377	0.0466505	0.0596683
	0.0534634	0.0764224	0.105346			0.0191004	0.0370726	0.0316801
	0.0527132	0.0956862	0.120608			0.0215316	0.044869	0.032399
	0.0418381	0.106045	0.103288			0.0204676	0.0588887	0.0210687
	0.03928	0.0591324	0.0697872			0.0126144	0.0382982	0.0297589
	0.0370778	0.0896649	0.112831			0.0137153	0.06224	0.0527091
	0.0357409	0.0851329	0.0701629			0.0131726	0.0500019	0.0387234
	0.0474472	0.0720911	0.077618			0.0187409	0.0359363	0.0332014
	0.0574706	0.0785355	0.102431			0.0264391	0.0409457	0.0167413
	0.0518934	0.09342	0.0758216			0.0208426	0.0425329	0.0201374
	0.0431408	0.0797381	0.106277			0.0168029	0.045631	0.0267178
	0.043759	0.0851314	0.0745591			0.0241258	0.039005	0.0282203
	0.101765	0.0943057	0.123455			0.0353946	0.0581034	0.0432134
	0.0605917	0.0674008	0.078333			0.0203653	0.04395	0.0238988
	0.097256	0.0659473	0.0878191			0.0358154	0.0252009	0.0237884
	0.0847998	0.0599403	0.111375			0.0412073	0.0309327	0.0298506
	0.108426	0.0664509	0.110988			0.0347748	0.031294	0.0374693
	0.0822947	0.102688	0.0846022			0.0286531	0.0437615	0.03591
	0.0440992	0.0575794	0.104338			0.0250531	0.0284494	0.0447856
	0.0797549	0.0865131				0.0217496	0.0426206
	0.0681963	0.0924333				0.0179696	0.0465449
	0.0683261	0.082814				0.0280228	0.0480952
	0.0720315	0.0729345				0.0805943	0.0425904
	0.0818086	0.0853773				0.0378219	0.0503798
	0.135689	0.113467				0.0474085	0.0572783
	0.072899	0.0929991				0.0471832	0.0491064
	0.151744	0.0608167				0.0443177	0.0256173
	0.132777	0.0616456				0.0375505	0.0302978
	0.0759416	0.0651456				0.0152505	0.0327923
	0.0941857	0.0852039				0.0336766	0.037844
	0.0863501	0.0931957				0.0177451	0.0568915
	0.0773407	0.0846674				0.0210158	0.0388161
	0.0916752	0.0868066				0.0346377	0.0386804
	0.0821696	0.0802736				0.0338108	0.0499443
	0.101964	0.0722849				0.0167194	0.0566054
	0.0621177	0.058743				0.0262256	0.0294984
	0.0647782	0.0572053				0.0177153	0.0387184
	0.0806024	0.0798226				0.026111	0.0445237
	0.0910485	0.0816949				0.0267262	0.0379636
	0.135963	0.0808883				0.0455589	0.0405253
	0.111573	0.0810313				0.0417212	0.048105
	0.143194	0.0680402				0.029181	0.0383192
	0.123583	0.0734527				0.0433759	0.0426387
	0.106265	0.0814817				0.0216058	0.0434272
	0.0988555	0.0749562				0.0329932	0.034556
	0.0803633	0.0886541				0.0232524	0.0449033
	0.0967485	0.0667016				0.0347961	0.0553214
	0.0822462	0.0584314				0.0455389	0.0909353
	0.0710396	0.038785				0.0186879	0.0438466
	0.0638327	0.0646036				0.0265379	0.0291659
	0.0750947	0.0944159				0.0177233	0.0657037
	0.0717998	0.0809739				0.0187948	0.0575606
	0.0737316	0.0632223				0.0177007	0.0416702
	0.081898	0.0640981				0.0241899	0.0345513
	0.0825746	0.0600885				0.0336085	0.027727
	0.0650695	0.0724421				0.0156011	0.034064
	0.0905383	0.0680706				0.031758	0.0308786
	0.111331	0.0982304				0.0399561	0.0394762
	0.0656091	0.0752171				0.0196454	0.0479109
	0.0554611	0.0734811				0.0264418	0.0495915
	0.130587	0.0752271				0.0491208	0.0439927
	0.15457	0.0835977				0.04735	0.0363623
	0.0485389	0.0683464				0.0157838	0.0335099
	0.0645412	0.0779267				0.0164667	0.0546779
	0.107975	0.132625				0.0478654	0.0720823
	0.0638149	0.0985861				0.0511429	0.037812
	0.0650178	0.0935414				0.0350462	0.0459777
	0.0686519	0.0685135				0.022558	0.0482332
	0.106091	0.0617463				0.0439622	0.0430211
	0.0741257	0.067792				0.0259473	0.0376984
	0.0631358	0.0542084				0.0249085	0.0378682
	0.0596742	0.0533048				0.0280939	0.0309319
	0.0884105	0.0617358				0.0361718	0.0295805
	0.0476534	0.0669036				0.0490022	0.0282973
	0.0883233	0.0799933				0.0288634	0.0432071
	0.0800266	0.0626371				0.0377441	0.0362675
	0.0616056	0.0763197				0.0224965	0.0435891
	0.0999017	0.0572467				0.0378272	0.0292604
	0.0781791	0.0586498				0.025761	0.0345906
	0.0572136	0.0519				0.028709	0.0215116
	0.107972	0.0563757				0.034351	0.0432594
	0.0689125	0.0671706				0.0228322	0.0404757
	0.077918	0.0799165				0.0334241	0.0477681
	0.0709035	0.0726343				0.0274534	0.0302757
	0.0734463	0.0869245				0.0235307	0.047924
	0.0949869	0.0751209				0.033079	0.0580937
	0.0782433	0.0710542				0.0175434	0.0445821
	0.0726237	0.0704654				0.0199501	0.0536941
	0.0764325	0.0617218				0.0238892	0.0293211
	0.12924	0.0626489				0.0257994	0.0416643
	0.109109	0.0552747				0.0408756	0.0250816
	0.0387905	0.0554363				0.0233765	0.0408994
	0.167168	0.0498483				0.0251858	0.0230856
	0.0586418	0.0831658				0.0218496	0.0399076
	0.0827814	0.0901178				0.0208954	0.0486026
	0.0652601	0.0925314				0.0238888	0.0602581
	0.0999059	0.0715136				0.0290313	0.0429063
	0.105047	0.0927119				0.04003	0.0293744
	0.0312183	0.072218				0.0213215	0.0307143
	0.04416	0.0572693				0.0233123	0.0283104
	0.070831	0.0716453				0.0601303	0.0354087
	0.127983	0.0812334				0.0270935	0.0525703
	0.0762961	0.0747067				0.0284859	0.0409377
	0.0954267	0.065958				0.0424279	0.0579227
	0.0760501	0.0644328				0.0379455	0.0369449
	0.0713059	0.059057				0.0432563	0.0420135
	0.0690114	0.0648179				0.0342501	0.0221049
	0.0648406	0.0723123				0.0226763	0.0408118
	0.0716406	0.0776431				0.019565	0.0441154
	0.0563697	0.0548523				0.0182497	0.0320893
	0.103866	0.0664008				0.0311583	0.0346148
	0.0610268	0.0793207				0.0259343	0.0368159
	0.065657	0.078263				0.0192221	0.0330228
	0.081574	0.0755778				0.0332544	0.0412045
	0.0880765	0.0612951				0.0336484	0.0344425
	0.0715945	0.066613				0.0314606	0.0450763
	0.0571401	0.0939895				0.0277595	0.0392805
	0.110347	0.0614828				0.0361368	0.0314471
	0.063432	0.0736741				0.0323178	0.0344931
	0.10179	0.0500566				0.0434963	0.0183811
	0.0663862	0.0744326				0.0198584	0.036553
	0.114528	0.0869365				0.0443783	0.0449971
	0.0702111	0.08841				0.0221495	0.0393171
	0.101519	0.0534953				0.0537577	0.0319808
	0.0822045	0.0946132				0.0473144	0.0408393
	0.062725	0.0458459				0.0197158	0.0246928
	0.0606017	0.0663685				0.0239404	0.0313398
	0.0452513	0.0900839				0.0161997	0.0676669
	0.0573935	0.0797306				0.0180515	0.0361702
	0.0581883	0.0777447				0.0171072	0.0290748
	0.0900208	0.101013				0.0314274	0.0519091
	0.0492952	0.0685414				0.0142515	0.0398714
	0.0465828	0.106189				0.0165039	0.0555125
	0.0514096	0.0886311				0.0161225	0.0458886
	0.0991264	0.0928478				0.0290258	0.0572901
	0.0817063	0.0905185				0.0281108	0.0584383
	0.117742	0.0669686				0.0505689	0.0299246
	0.114606	0.0890862				0.0290691	0.0439477
	0.0821715	0.0760179				0.0241402	0.0403199
	0.0610597	0.0718156				0.0175638	0.0348156
	0.109171	0.0661943				0.0461008	0.0274601
	0.0978073	0.067317				0.0412393	0.0352265
	0.0492017	0.0716213				0.0186423	0.0382684
	0.0753501	0.0724879				0.0247435	0.0436065
	0.062689	0.0704224				0.0209198	0.0354867
	0.11226	0.0573678				0.0319682	0.0371683
	0.0709665	0.0899621				0.0247829	0.0405027
	0.0850189	0.0963721				0.0354102	0.0429592
	0.0994144	0.0696521				0.0307889	0.0341103
	0.102238	0.0788121				0.0302224	0.0328544
	0.0692738	0.0896303				0.0409374	0.0479249
	0.0602703	0.0797989				0.0221117	0.036157
	0.0570457	0.0772974				0.0154494	0.0426108
	0.0798464	0.0689375				0.0225978	0.0273108
	0.096589	0.0776949				0.0262926	0.043326
	0.090864	0.0782877				0.0210202	0.0357601
	0.0874173	0.0644384				0.0275858	0.0330976
	0.0827448	0.063352				0.0182661	0.0264174
	0.0571106	0.086527				0.0156283	0.0648317
	0.0816973	0.0933682				0.0176451	0.0613428
	0.0867607	0.0957984				0.0164154	0.0404246
	0.0799146	0.091508				0.0252576	0.0538347
	0.0913097	0.0838886				0.02233	0.0474387
	0.105281	0.0668795				0.0329654	0.0296447
	0.0995942	0.104556				0.0288227	0.0593861
	0.0940432	0.0630137				0.0298682	0.0385121
	0.0811334	0.0809771				0.0219795	0.032584
	0.055354	0.0879054				0.017461	0.0386954
	0.0594648	0.0639227				0.0197252	0.0294119
	0.0856731	0.0587515				0.0180003	0.0274512
	0.0967954	0.0542362				0.0174953	0.0287455
	0.0803105	0.090223				0.0131364	0.0362901
	0.136333	0.109794				0.0226263	0.0311749
	0.0638901	0.089955				0.0144682	0.0422863
	0.0785667	0.0976753				0.0136675	0.0458277
	0.199423	0.10435				0.0392989	0.0576912
	0.0801848	0.0454123				0.028943	0.0277991
	0.103731	0.0659171				0.0247945	0.0271967
	0.194187	0.0526177				0.0559153	0.0251571
	0.199961	0.0900886				0.0480492	0.0563613
	0.0929191	0.0636738				0.0226965	0.0311794
	0.140588	0.0543705				0.049612	0.0268346
	0.129895	0.103308				0.0558655	0.0522285
	0.139065	0.0905421				0.0465752	0.048946
	0.100054	0.087702				0.0170797	0.0413375
	0.102894	0.092615				0.04295	0.0496969
	0.0734902	0.0984532				0.0204597	0.05424
	0.0848176	0.0996306				0.0222403	0.0409712
	0.0863771	0.103925				0.0224225	0.0667573
	0.0638297	0.0781149				0.0209134	0.0431089
	0.0801992	0.0903566				0.0180281	0.0620521
	0.0743145	0.0913046				0.0214163	0.0561347
	0.102903	0.0630016				0.042498	0.0163909
	0.0761263	0.100172				0.0192271	0.0403643
	0.0410723	0.0562381				0.0124092	0.0263686
	0.0710863	0.0604968				0.0122379	0.0259269
	0.122935	0.073693				0.0546694	0.0336078
	0.0614244	0.0879018				0.0129383	0.0397099
	0.106282	0.0830463				0.0161981	0.0488352
	0.128232	0.104791				0.0191321	0.0441512
	0.145196	0.0714475				0.0297834	0.0378826
	0.065234	0.0903998				0.0102964	0.0454295
	0.0368807	0.0623816				0.0126244	0.0286653
	0.12878	0.0866937				0.0216829	0.0367386
	0.065338	0.0839204				0.00871685	0.0428436
	0.0433234	0.0615209				0.0108772	0.0235647
	0.116908	0.0863936				0.0474035	0.0461918
	0.0866607	0.0893881				0.0189585	0.0566286
	0.104878	0.090459				0.0600749	0.0367181
	0.0879904	0.109122				0.0374197	0.0677173
	0.0777075	0.0941584				0.0406419	0.0628109
	0.133001	0.083249				0.0330987	0.0822207
	0.182579	0.0515813				0.0561525	0.02666
	0.0703851	0.0551341				0.0126476	0.0221663
	0.0947386	0.0718204				0.0155762	0.0384185
	0.0574454	0.0907493				0.0114643	0.0330529
	0.0686814	0.0849119				0.0165984	0.0312602
	0.101055	0.0826111				0.0234398	0.0393789
	0.0618331	0.075855				0.0256575	0.0233904
	0.0483137	0.0754327				0.0317432	0.035418
	0.052599	0.0670664				0.0357731	0.0335688
	0.0554085	0.0618247				0.014241	0.0253485
	0.0635976	0.0702336				0.0181327	0.035837
	0.061297	0.0789047				0.015134	0.0296296
	0.0347575	0.0915158				0.0179142	0.0392946
	0.0714464	0.0818542				0.043814	0.0461925
	0.116384	0.0803116				0.0313009	0.0340204
	0.07305	0.0781885				0.0476646	0.03556
	0.0976032	0.0664139				0.0275891	0.0339181
	0.0965963	0.105104				0.0327184	0.050252
	0.0972352	0.0858959				0.041881	0.047491
	0.106715	0.0601196				0.0211745	0.0325395
	0.068505	0.0611976				0.0198495	0.0255696
	0.0794012	0.0700349				0.020525	0.0328528
	0.065039	0.0601629				0.0241779	0.0296613
	0.0836815	0.0779556				0.0268153	0.0353287
	0.0577788	0.100647				0.0208435	0.0609767
	0.0708306	0.10208				0.0222143	0.0717129
	0.0666895	0.0828831				0.0190733	0.0503875
	0.0566309	0.0670179				0.0143738	0.0321662
	0.0687344	0.0818629				0.0222676	0.040111
	0.0630462	0.0988886				0.021561	0.0437328
	0.0762046	0.0610895				0.0347418	0.0284378
	0.0441337	0.0575841				0.01076	0.0272903
	0.0441555	0.0472567				0.0123816	0.0234646
	0.0848958	0.0642423				0.0329408	0.0262069
	0.0819461	0.0979313				0.0377853	0.0317327
	0.0816454	0.0829004				0.0219316	0.0329956
	0.0917926	0.0857583				0.0216672	0.0404427
	0.0597145	0.10344				0.0145711	0.0368549
	0.0889376	0.0803604				0.0245516	0.0457893
	0.0534251	0.100438				0.0120981	0.0537021
	0.0562106	0.0680616				0.0117248	0.037088
	0.0382842	0.0679817				0.0123612	0.0255824
	0.0971627	0.117046				0.0263107	0.0402444
	0.0702354	0.104046				0.0194406	0.0435445
	0.0862978	0.104442				0.0596199	0.0430579
	0.0602964	0.100779				0.0301549	0.0467478
	0.0907418	0.0802921				0.0414737	0.0362926
	0.0535945	0.107846				0.0318974	0.0477592
	0.0774389	0.0719922				0.0441662	0.0279979
	0.082295	0.120149				0.0591764	0.0418825
	0.0697663	0.115094				0.0356246	0.0589038
	0.074842	0.0707737				0.0390242	0.0319328
	0.0895366	0.120909				0.0417703	0.0518029
	0.0795804	0.0642287				0.0593871	0.0278736
	0.0777346	0.0520439				0.0512217	0.0216802
	0.058157	0.0823242				0.0493682	0.0351032
	0.0739507	0.147936				0.044281	0.0475916
	0.0868333	0.0953493				0.0627838	0.0324189
	0.0707783	0.0560923				0.0384595	0.0264578
	0.084034	0.108929				0.0702036	0.0530327
	0.0781434	0.0926038				0.0413333	0.0305193
	0.0814919	0.0697069				0.0540783	0.022957
	0.0650854	0.0872075				0.0378364	0.0345064
	0.0781973	0.0995372				0.0389917	0.0350764
	0.07668	0.095367				0.0481325	0.0328068
	0.0622363	0.104341				0.0294485	0.0398086
	0.0526312	0.104571				0.0275775	0.0200538
	0.0482706	0.0970052				0.0288816	0.0515969
	0.0749677	0.0816979				0.048295	0.0498158
	0.0604193	0.0692905				0.0370978	0.0349151
	0.07888	0.083504				0.0402697	0.0425647
	0.0762608	0.0855409				0.0399324	0.0351287
	0.0830271	0.0940581				0.0432423	0.0441153
	0.0683641	0.116363				0.0533355	0.0466603
	0.0859897	0.0981753				0.0475957	0.05107
	0.0566559	0.0942833				0.0365356	0.044834
	0.0601501	0.0586578				0.031866	0.0372734
	0.0853229	0.0938454				0.0414437	0.0418266
	0.0824898	0.109109				0.038897	0.0514509
	0.0661607	0.0932171				0.03311	0.0447441
	0.0917193	0.0778226				0.0435852	0.039874
	0.0598371	0.0644602				0.0320229	0.0301864
	0.100799	0.0931064				0.0490404	0.0423414
	0.0776736	0.114655				0.0465577	0.0474242
	0.0557964	0.103647				0.0302188	0.0503041
	0.0733775	0.108735				0.0351998	0.0496964
	0.0925925	0.117883				0.0435266	0.0595717
	0.0688122	0.0941244				0.023794	0.03819
	0.0803843	0.0836493				0.0387269	0.0365886
	0.0981252	0.0727516				0.0346483	0.0286833
	0.064756	0.0877275				0.0401649	0.0319248
	0.072442	0.0924819				0.0320002	0.0365081
	0.0868261	0.0903364				0.0387672	0.0306901
	0.0858843	0.0703896				0.0408254	0.0257909
	0.0790938	0.0654045				0.0276487	0.0235628
	0.0814186	0.0717836				0.0368245	0.0273551
	0.0701176	0.0832405				0.0290427	0.0389484
	0.0567893	0.093107				0.0201766	0.0491784
	0.0459571	0.118074				0.0217335	0.0567219
	0.0808671	0.0563746				0.0328854	0.0191495
	0.0714463	0.0457228				0.0573108	0.0181984
	0.072083	0.0684161				0.0530981	0.0239987
	0.0575388	0.0696394				0.0446165	0.0295701
	0.0582258	0.0855024				0.0273393	0.0245943
	0.0679861	0.0851157				0.0464584	0.0384711
	0.0668229	0.0844577				0.0318575	0.0352202
	0.0572906	0.0856276				0.030701	0.0315838
	0.0885382	0.0593161				0.0369406	0.0179795
	0.0607459	0.0552717				0.0420638	0.0218913
	0.0774663	0.0688884				0.0395023	0.024818
	0.061008	0.0711486				0.0623109	0.0268374
	0.0747375	0.101016				0.0445214	0.0453459
	0.0582313	0.0824156				0.0382724	0.0367599
	0.0716598	0.0421738				0.0373929	0.0152145
	0.0744545	0.0775095				0.0388094	0.0253511
	0.0827662	0.0744756				0.0443106	0.0194492
	0.0512891	0.0517968				0.0254497	0.0166181
	0.0901591	0.0568589				0.0580919	0.02068
	0.0646046	0.0997774				0.0345439	0.0436147
	0.0621284	0.107741				0.0547546	0.0477496
	0.0700052	0.0792713				0.0480324	0.0300515
	0.0884124	0.0835375				0.078787	0.0370505
	0.047027	0.0801868				0.0335589	0.0381005
	0.0837177	0.0832617				0.0390654	0.0318009
	0.0698483	0.0728925				0.0309626	0.0383922
	0.0803417	0.0775128				0.0373957	0.0218309
	0.0895744	0.108533				0.0333123	0.050536
	0.0547245	0.0537555				0.0454532	0.019276
	0.0926587	0.0768548				0.0480904	0.0337048
	0.070169	0.0777291				0.0252042	0.0377014
	0.0532928	0.0762152				0.0345635	0.0358344
	0.0807241	0.0558487				0.0496092	0.0219025
	0.0822918	0.0767345				0.0380791	0.031262
	0.0783159	0.0810016				0.0554523	0.0323077
	0.082197	0.0693533				0.0372616	0.0238835
	0.0897229	0.073104				0.0472161	0.0287817
	0.0772009	0.0769896				0.0595579	0.0339748
	0.0762931	0.066784				0.0297955	0.024329
	0.0768862	0.054062				0.0338722	0.0164075
	0.103261	0.0669826				0.0638378	0.0207324
	0.0984001	0.0542287				0.0510665	0.015815
	0.101464	0.0708996				0.0623818	0.0186324
	0.0622879	0.0484895				0.0384302	0.0159767
	0.0930729	0.0600603				0.0476503	0.0176394
	0.125825	0.0809802				0.054702	0.0376916
	0.0705229	0.0922808				0.031159	0.0287755
	0.0533177	0.0851839				0.0339901	0.0332587
	0.0954909	0.0769376				0.0447782	0.0288331
	0.0911517	0.0955254				0.0462863	0.03793
	0.0769246	0.0718641				0.0435197	0.0291845
	0.0518041	0.0922458				0.0447279	0.0377472
	0.0762121	0.093117				0.060836	0.0428809
	0.0636667	0.0658464				0.0451918	0.0160992
	0.0775274	0.0965911				0.0540322	0.0283785
	0.0701829	0.0993746				0.0369264	0.0357497
	0.064363	0.0607401				0.0339809	0.0168363
	0.0632239	0.0797339				0.0371364	0.0184914
	0.0785214	0.0851464				0.0404447	0.0380655
	0.0679253	0.0957526				0.0364069	0.0440069
	0.0515858	0.102478				0.0273621	0.0279198
	0.0635377	0.101492				0.0358108	0.0274329
	0.0538427	0.0824806				0.0248766	0.0432114
	0.0684594	0.0853087				0.0490164	0.0377727
	0.0850505	0.0914409				0.046362	0.0378066
	0.0606846	0.0904263				0.0327782	0.0378993
	0.0681183	0.105764				0.0389985	0.0367104
	0.05715	0.0575357				0.0374955	0.0296645
	0.0918347	0.0773246				0.0602915	0.0324416
	0.0690388	0.06537				0.0386961	0.0367967
	0.0533121	0.0952454				0.0277859	0.0286502
	0.0643632	0.104481				0.0365374	0.0339547
	0.0656111	0.10762				0.0317492	0.0333302
	0.0480876	0.0801616				0.0192155	0.0304651
	0.0503251	0.0719772				0.0234427	0.0235339
	0.0443637	0.109064				0.0276974	0.0430514
	0.0410861	0.108503				0.0250545	0.0735316
	0.0627771	0.100076				0.0282422	0.0375432
	0.0674884	0.054908				0.0340425	0.0198553
	0.0333921	0.100694				0.0248479	0.0383063
	0.0754323	0.0595141				0.0350564	0.027462
	0.0643114	0.0748546				0.0367148	0.0410722
	0.0484812	0.0723829				0.0390638	0.0345112
	0.0526872	0.070622				0.0364311	0.0407192
	0.0664824	0.1192				0.045406	0.0703255
	0.0587684	0.0563944				0.0347385	0.0278682
	0.0728377	0.0513096				0.0368928	0.0314687
	0.0643756	0.0616153				0.0469549	0.0372264
	0.0632734	0.0881955				0.0427575	0.0446619
	0.0692436	0.0762202				0.0407175	0.0376736
	0.0571395	0.057748				0.0477057	0.0436491
	0.0556333	0.0880157				0.0394398	0.0442133
	0.0592311	0.0995709				0.0358118	0.0523542
	0.0642556	0.0920967				0.0334347	0.0452184
	0.0668757	0.0939277				0.046044	0.0426539
	0.0637597	0.106116				0.0345447	0.0565566
	0.057515	0.0913042				0.0429732	0.0433674
	0.0634902	0.096741				0.038899	0.0412419
	0.0490715	0.097226				0.032526	0.0382006
	0.0571846	0.0842098				0.0282621	0.0430467
	0.0537577	0.0926616				0.0341771	0.0453522
	0.0538064	0.0773475				0.0297144	0.0383124
	0.0509805	0.10536				0.0284115	0.0434637
	0.0669495	0.0725764				0.0435753	0.0325531
	0.052885	0.0581603				0.0283373	0.0195183
	0.0511366	0.0759291				0.0369524	0.0336013
	0.0821228	0.0771685				0.0595192	0.0430896
	0.05686	0.0635737				0.0249609	0.0205752
	0.0562702	0.105036				0.0306397	0.0484031
	0.091046	0.100985				0.0637236	0.044509
	0.0531131	0.127019				0.0277673	0.0333405
	0.0933855	0.122229				0.0700149	0.0370144
	0.058743	0.0961442				0.0202696	0.0294798
	0.081536	0.0935977				0.0403426	0.0362801
	0.0920624	0.103115				0.0263799	0.0302202
	0.066675	0.0887778				0.0167646	0.0240524
	0.0288967	0.123605				0.0133382	0.046079
	0.0521971	0.0565295				0.0241532	0.018691
	0.118521	0.070852				0.044155	0.0278466
	0.0743446	0.0597148				0.037417	0.0249111
	0.0935723	0.0639324				0.0522285	0.0282054
	0.0983216	0.105206				0.0665541	0.0428688
	0.0486295	0.0563103				0.0402328	0.0175404
	0.0585433	0.0886429				0.0393295	0.0316593
	0.0803402	0.0959591				0.0348786	0.024847
	0.0886351	0.0809353				0.0558544	0.0246252
	0.0650541	0.0756571				0.0442907	0.0197504
	0.0728742	0.0829731				0.0466614	0.0272859
	0.062184	0.110067				0.0389116	0.0386091
	0.0597742	0.0993968				0.0380723	0.0324431
	0.078049	0.0715112				0.0385492	0.0181861
	0.0613897	0.0586639				0.0410874	0.0161077
	0.0452915	0.0855268				0.0280993	0.0259045
	0.0824951	0.131453				0.0469002	0.0426941
	0.0589837	0.124303				0.0340826	0.040497
	0.0594151	0.0891715				0.0335002	0.0202987
	0.0667838	0.133748				0.0533815	0.0393803
	0.0589117	0.105082				0.0316627	0.0302145
	0.0766736	0.0893923				0.0399856	0.0299721
	0.0894854	0.0848611				0.0373938	0.0262753
	0.0663742	0.0786633				0.0345151	0.0259427
	0.109744	0.099252				0.0449203	0.0426712
	0.0594037	0.0901779				0.030993	0.0278522
	0.0652538	0.0707146				0.0273534	0.0211227
	0.0743244	0.0951374				0.0303692	0.0365186
	0.0583231	0.0588207				0.022209	0.0195527
	0.0754973	0.0691731				0.0270477	0.0250468
	0.104426	0.134126				0.0363751	0.0415306
	0.0994257	0.100318				0.052371	0.0324702
	0.0656984	0.0886218				0.0270069	0.0248993
	0.0634384	0.0994061				0.0301021	0.031434
	0.0847322	0.0470282				0.0451478	0.0159793
	0.0573233	0.0436341				0.0360513	0.0145196
	0.0715489	0.0491236				0.0372309	0.021274
	0.115836	0.0774293				0.0483191	0.0225554
	0.0589979	0.0947265				0.038681	0.0373434
	0.0608765	0.0635211				0.0377934	0.0205386
	0.0591676	0.0952201				0.0348412	0.0338605
	0.0603213	0.0790786				0.0406227	0.0233656
	0.0775989	0.055176				0.0485731	0.0167561
	0.080882	0.0865496				0.0467063	0.0266445
	0.061296	0.0988276				0.0499956	0.0247598
	0.0662628	0.10247				0.0512573	0.0267888
	0.0836766	0.0958716				0.0414488	0.0372941
	0.0467876	0.0918596				0.029353	0.0223643
	0.0403386	0.073221				0.0304749	0.0248426
	0.0743509	0.0917				0.0348397	0.0259101
	0.058752	0.0811505				0.0272321	0.0273573
	0.0764303	0.0587153				0.0314258	0.0168255
	0.0407453	0.0644104				0.0189376	0.0233581
	0.0678072	0.0805362				0.0252355	0.0296044
	0.0838343	0.0749332				0.045915	0.0262213
	0.082794	0.077538				0.0441172	0.019371
	0.0586552	0.065619				0.0288448	0.0228828
	0.0745567	0.0818056				0.034601	0.0203293
	0.084062	0.120106				0.0432544	0.0438823
	0.0677327	0.0778421				0.0409724	0.0172314
	0.0640733	0.118997				0.0307553	0.0453049
	0.0656018	0.0955382				0.0352667	0.0427707
	0.061853	0.0689386				0.0218973	0.0266177
	0.0812717	0.0899158				0.0293795	0.0354751
	0.0701114	0.0817788				0.0313035	0.0598586
	0.0603219	0.0948248				0.0263988	0.0402418
	0.0658366	0.0712104				0.0316911	0.0300459
	0.0468665	0.0946098				0.0306393	0.0233677
	0.0712078	0.115204				0.0399173	0.0408841
	0.080477	0.0947188				0.0440044	0.0276066
	0.0626211	0.0933263				0.052078	0.0258984
	0.0633323	0.0915754				0.0529777	0.0332479
	0.0785554	0.112207				0.0468047	0.0551955
	0.0832552	0.0676448				0.0507707	0.0203354
	0.0447369	0.0727748				0.0281423	0.0514327
	0.0974602	0.0993786				0.0388624	0.0251264
	0.0638732	0.0704643				0.0489503	0.0265932
	0.0571079	0.0737944				0.0158418	0.0394254
	0.101554	0.0757339				0.0394693	0.020797
	0.0652225	0.0782295				0.0310551	0.0279653
	0.0576783	0.098073				0.0498552	0.0319931
	0.0563645	0.0849124				0.0280683	0.0350353
	0.0690083	0.0867294				0.0378623	0.0308392
	0.070462	0.0727945				0.0389496	0.0292848
	0.0558353	0.078627				0.0299587	0.028307
	0.0515641	0.0809789				0.0269037	0.0323225
	0.0695721	0.0742847				0.0382099	0.027903
	0.0591377	0.103251				0.0299375	0.0410324
	0.0657169	0.0760351				0.0308548	0.0274912
	0.0634642	0.0900834				0.0325797	0.0312754
	0.0640363	0.0727693				0.0274326	0.0328181
	0.0685732	0.0620086				0.0315496	0.0274019
	0.0598113	0.0653284				0.0326025	0.0235426
	0.0696726	0.0533016				0.0367519	0.0225461
	0.0582551	0.106751				0.0376693	0.0550575
	0.0514258	0.101249				0.0300922	0.0477572
	0.0451318	0.112066				0.0298624	0.0540773
	0.0662705	0.104029				0.0327831	0.0323221
	0.0825976	0.124269				0.0379134	0.0404815
	0.0745256	0.101352				0.0506027	0.0343612
	0.0707943	0.0985561				0.0542773	0.053497
	0.0617464	0.0898376				0.0286319	0.033231
	0.0575305	0.0819036				0.030674	0.0288523
	0.0525156	0.100149				0.0247144	0.02355
	0.0824045	0.117669				0.0390585	0.0253401
	0.0692431	0.098484				0.0361629	0.0243475
	0.0637167	0.101329				0.0324122	0.0329876
	0.0616236	0.121447				0.0240979	0.0546694
	0.0901791	0.0736218				0.0488275	0.0222879
	0.0642796	0.0595001				0.0275455	0.0164752
	0.0800461	0.0657096				0.0505234	0.016755
	0.0815398	0.107242				0.0643838	0.0232966
	0.0582175	0.110824				0.0169246	0.0354503
	0.0661112	0.103348				0.0234355	0.0115467
	0.0549469	0.0679348				0.0163386	0.0226577
	0.071368	0.0740626				0.02489	0.0139657
	0.066942	0.0647668				0.0265531	0.0155038
	0.0786553	0.0707036				0.0302061	0.0156822
	0.0733725	0.0583214				0.0285316	0.0118882
	0.0558599	0.0672537				0.0351911	0.0257273
	0.0727472	0.0686462				0.0315866	0.0311824
	0.0241249	0.0986391				0.0256232	0.0267725
	0.101776	0.0930906				0.0515077	0.0333986
	0.0698997	0.097421				0.0323005	0.0284565
	0.0913956	0.0731499				0.0403615	0.032738
	0.0910475	0.0600806				0.0582006	0.0201819
	0.0747546	0.0793878				0.0324512	0.0335507
	0.072339	0.0536018				0.0369704	0.0200018
	0.0957894	0.0607999				0.0592489	0.0554992
	0.065804	0.0962302				0.0315557	0.0259152
	0.0746537	0.038553				0.0389144	0.0156865
	0.0715584	0.0460357				0.0368276	0.0177654
	0.0645116	0.116502				0.0299933	0.0364355
	0.0758206	0.108155				0.042429	0.0338885
	0.0895194	0.0740631				0.0380133	0.0190256
	0.0840642	0.064185				0.0383869	0.0214041
	0.0849196	0.0805373				0.0521545	0.0186176
	0.107551	0.0796265				0.0444177	0.0234159
	0.0359228	0.0742384				0.0335235	0.0383467
	0.0695562	0.0799109				0.0422312	0.032506
	0.0439613	0.0676043				0.0411176	0.0202479
	0.11228	0.111182				0.0529406	0.0331545
	0.0584408	0.114239				0.028942	0.0306575
	0.101799	0.0535501				0.0502353	0.0136869
	0.0980543	0.124171				0.0481448	0.0667736
	0.0909925	0.075633				0.0640473	0.032086
	0.101379	0.0904939				0.0607881	0.0287618
	0.0730386	0.10586				0.0289077	0.0423183
	0.0628715	0.179811				0.0306302	0.0975866
	0.0522382	0.0467996				0.0314019	0.0113274
	0.0590489	0.0467419				0.026109	0.0112204
	0.053894	0.105695				0.0242144	0.0258647
	0.0631366	0.0810786				0.0246027	0.0223442
	0.0558799	0.104077				0.0313959	0.0291728
	0.0887775	0.132555				0.0456785	0.0494982
	0.121648	0.068321				0.0753033	0.0181122
	0.0605908	0.0770469				0.0496085	0.0260814
	0.0503131	0.106243				0.0222964	0.0216632
	0.0522105	0.11181				0.021924	0.0265818
	0.0727782	0.110591				0.0439201	0.0182912
	0.114398	0.0762909				0.071104	0.0221996
	0.0873608	0.0772568				0.0512303	0.0177392
	0.0947405	0.096315				0.05884	0.0253456
	0.0850043	0.0981389				0.0462328	0.025721
	0.0641606	0.0915413				0.0388438	0.0236967
	0.0892548	0.0866557				0.0325724	0.0221654
	0.0757001	0.0720821				0.0421698	0.019548
	0.0962661	0.0740359				0.0543838	0.0209633
	0.0483862	0.0821909				0.02709	0.0213807
	0.0770029	0.0908849				0.0417498	0.0237421
	0.0483649	0.116856				0.0272318	0.0501247
	0.051993	0.0866442				0.0308048	0.0215664
	0.0725247	0.0930649				0.030676	0.0254298
	0.0917806	0.117749				0.0443059	0.04281
	0.069391	0.121962				0.0294615	0.0461109
	0.0595124	0.0816651				0.0385805	0.0175222
	0.0788672	0.0761268				0.0357206	0.0176925
	0.0629266	0.0650565				0.0377534	0.0182723
	0.0520582	0.114144				0.0288896	0.0171199
	0.0531163	0.0982976				0.020251	0.0406424
	0.0663278	0.0918735				0.0300676	0.0415324
	0.04402	0.121031				0.0295884	0.0394197
	0.0431217	0.0970495				0.0292651	0.0203542
	0.0590896	0.113084				0.0340915	0.0269388
	0.0796589	0.0890871				0.0358589	0.0185934
	0.0779162	0.0885916				0.0421444	0.018446
	0.0518906	0.0835506				0.0293122	0.0166987
	0.0980421	0.0995578				0.0554262	0.0236909
	0.0817061	0.124458				0.0269581	0.0214719
	0.0479144	0.13105				0.0231921	0.0378014
	0.0799904	0.123142				0.0395718	0.0346725
	0.0652331	0.0889529				0.05701	0.0258841
	0.0787327	0.099816				0.0470214	0.0277641
	0.0813384	0.120362				0.0305931	0.0307492
	0.0538137	0.201581				0.0228577	0.048834
	0.061738	0.161862				0.0302693	0.0443971
	0.103334	0.115632				0.0472661	0.0303051
	0.0927542	0.127485				0.0657285	0.0226613
	0.0694496	0.123324				0.0237111	0.0341756
	0.078175	0.146811				0.0229685	0.0349257
	0.0944549	0.0661462				0.0635748	0.0187094
	0.0841286	0.0976179				0.0292956	0.035009
	0.100998	0.125038				0.0418474	0.0217708
	0.071201	0.116365				0.0338385	0.0364999
	0.108579	0.155893				0.0371283	0.041729
	0.0844828	0.197904				0.0309648	0.0472618
	0.072877	0.112887				0.0362469	0.0263622
	0.079299	0.132846				0.0363125	0.0372634
	0.0582402	0.090192				0.0280564	0.018022
	0.0576654	0.0864488				0.0286106	0.0240086
	0.0578822	0.112071				0.0241657	0.028584
	0.0720719	0.0944927				0.0413937	0.00964576
	0.0971515	0.0925043				0.0482317	0.00785943
	0.0805023	0.090175				0.0285242	0.0155525
	0.0838972	0.141165				0.0343912	0.0164752
	0.085038	0.0633634				0.0429776	0.0123336
	0.0797858	0.12958				0.0384223	0.0343077
	0.0500199	0.107553				0.0172673	0.0213631
	0.0814394	0.136786				0.0343428	0.0311507
	0.0573427	0.148987				0.0203613	0.0451827
	0.0375838	0.108607				0.0129212	0.0345577
	0.10368	0.145907				0.0334773	0.0503085
	0.054923	0.12645				0.0257916	0.034861
	0.066725	0.120813				0.0298862	0.0303637
	0.0705655	0.130531				0.0374252	0.0310503
	0.0735984	0.0949542				0.0258283	0.0186154
	0.0694456	0.0970813				0.0278726	0.0287231
	0.0995692	0.0594389				0.0515185	0.0218151
	0.0530918	0.0642636				0.0228907	0.0420178
	0.0597308	0.114942				0.0210394	0.0258409
	0.0913517	0.127873				0.0550681	0.0305255
	0.0531016	0.125324				0.0278864	0.0532596
	0.0954284	0.104993				0.0297314	0.025819
	0.0815221	0.0967957				0.0302863	0.0226856
	0.0750342	0.0796176				0.0231298	0.0259681
	0.0589784	0.11684				0.0251053	0.0413779
	0.0637914	0.112529				0.0226507	0.0446173
	0.0808575	0.0989394				0.02271	0.0282526
	0.0546563	0.0947581				0.0203863	0.0252176
	0.0599569	0.087204				0.0190299	0.0261689
	0.0838849	0.0767074				0.0439558	0.0132746
	0.0862673	0.0806411				0.0627798	0.0213214
	0.0842716	0.0849754				0.0438743	0.0259537
	0.0938599	0.126473				0.0358733	0.0143439
	0.0672079	0.0480251				0.0323885	0.00974283
	0.0945068	0.0522247				0.0400686	0.0120149
	0.0682037	0.0686685				0.0294848	0.0142379
	0.0966764	0.0855516				0.0482738	0.012406
	0.119048	0.0533303				0.0578597	0.0131649
	0.0758073	0.126447				0.0361463	0.0186611
	0.0716007	0.11228				0.0312368	0.0160941
	0.111266	0.0899748				0.0348236	0.018298
	0.0665232	0.125712				0.0439372	0.0296332
	0.0765933	0.11685				0.0560869	0.0288257
	0.073509	0.136929				0.030918	0.0101771
	0.0703344	0.095983				0.025265	0.0126727
	0.0802648	0.0838142				0.0281103	0.020381
	0.0667207	0.0937335				0.0219775	0.0193009
	0.0735297	0.0880911				0.0364821	0.0278856
	0.0763472	0.0984187				0.0316512	0.032685
	0.0710525	0.0567336				0.0260435	0.0243444
	0.0741612	0.0652668				0.0380976	0.0149596
	0.078611	0.10005				0.0528495	0.039432
	0.0630283	0.0829893				0.0259152	0.0296642
	0.0972372	0.0478189				0.0562766	0.0154393
	0.0743445	0.0530936				0.0279604	0.0237182
	0.0946518	0.050269				0.0631606	0.0150977
	0.0807009	0.0519097				0.0373172	0.0171014
	0.0867179	0.0676476				0.0459729	0.0181176
	0.0548754	0.108893				0.0232017	0.0545495
	0.0744696	0.115721				0.0311374	0.0609667
	0.0760263	0.0530196				0.0380292	0.0143917
	0.0473262	0.0814012				0.0263059	0.0236919
	0.0857441	0.0722872				0.0428005	0.0151081
	0.0541177	0.0646513				0.0272066	0.0229018
	0.0710743	0.0787197				0.0500599	0.0232222
	0.0784708	0.112922				0.0561393	0.0160639
	0.0728865	0.0662806				0.0649946	0.0330388
	0.0850841	0.0779428				0.030248	0.0436469
	0.0860724	0.0901355				0.0364737	0.0363904
	0.0610236	0.0576636				0.0270365	0.0291618
	0.0568398	0.0816769				0.0316923	0.0397152
	0.0646564	0.0829847				0.0450584	0.043162
	0.0608557	0.0984478				0.0272477	0.0503302
	0.0550051	0.0800583				0.0383682	0.0372588
	0.0576291	0.0779987				0.00807687	0.0405184
	0.0511684	0.0471061				0.0213757	0.0226521
	0.0533021	0.103042				0.0173997	0.0518839
	0.0634899	0.0995684				0.031245	0.0468534
	0.0896258	0.0534672				0.0372685	0.0239918
	0.105194	0.100127				0.0456319	0.0658812
	0.107626	0.0777861				0.0547864	0.0490184
	0.10609	0.0904209				0.0338178	0.0361047
	0.0800253	0.0853242				0.032078	0.0427533
	0.103812	0.0614317				0.036409	0.0344663
	0.0634476	0.0784477				0.0418038	0.0361118
	0.0678547	0.0862377				0.0299526	0.0404044
	0.0755009	0.078502				0.0362891	0.0400432
	0.073897	0.107713				0.0263617	0.0526868
	0.0743662	0.0567933				0.0304463	0.0262559
	0.0603057	0.0573455				0.0236906	0.0276326
	0.0369322	0.0622375				0.0127758	0.0230564
	0.0678079	0.110808				0.031114	0.0390628
	0.0412997	0.0766505				0.0144538	0.0347875
	0.0583895	0.101307				0.0173657	0.0471545
	0.0802967	0.0981329				0.0371014	0.0499768
	0.0558217	0.088252				0.0216164	0.0421439
	0.0731336	0.107477				0.0224419	0.0471144
	0.0864849	0.104229				0.0362826	0.0458734
	0.0744836	0.105802				0.0242171	0.0647251
	0.0662754	0.0910032				0.0196872	0.0322874
	0.0516191	0.0873339				0.0219349	0.0334589
	0.0768276	0.100216				0.043797	0.053257
	0.0818382	0.105402				0.027148	0.0481948
	0.0739159	0.108222				0.0271068	0.0618496
	0.0727218	0.110592				0.0466211	0.0577338
	0.0473436	0.118522				0.0185854	0.0720974
	0.068963	0.0553505				0.0247151	0.0239611
	0.0608032	0.108956				0.0229159	0.0515172
	0.0682366	0.0634492				0.0235009	0.0296146
	0.0717836	0.0652698				0.0332945	0.0376543
	0.0707005	0.0812676				0.0328578	0.041384
	0.0643875	0.08178				0.0289258	0.0304356
	0.0985078	0.0865562				0.0387048	0.0468138
	0.0949968	0.108498				0.0358469	0.0460297
	0.0983992	0.0934069				0.0385649	0.0446514
	0.0773308	0.112466				0.0279813	0.0531457
	0.0757469	0.0722287				0.0213949	0.0339789
	0.0774636	0.100079				0.0286105	0.0529802
	0.0733839	0.0785616				0.0236458	0.0356161
	0.0850401	0.0898578				0.0334355	0.0467117
	0.0882057	0.0795904				0.0277172	0.0377066
	0.0695314	0.0869606				0.0185793	0.0408452
	0.0791128	0.0712906				0.0215443	0.0356544
	0.0882456	0.0958692				0.0348203	0.0509148
	0.0767796	0.0856075				0.0292329	0.0348781
	0.0778491	0.0823757				0.0293083	0.038654
	0.109868	0.0842496				0.0489145	0.0330946
	0.0610275	0.0586255				0.0368655	0.0291444
	0.0592557	0.0764913				0.0362549	0.0358053
	0.0398313	0.073193				0.0450106	0.0443338
	0.0683359	0.0872278				0.0325182	0.0403963
	0.0535063	0.073547				0.0177872	0.0384541
	0.0526596	0.0691372				0.017365	0.0299147
	0.0874607	0.0868724				0.041638	0.0463357
	0.0708074	0.0818022				0.0277108	0.0409711
	0.0784178	0.0774095				0.0551086	0.0251291
	0.053614	0.0685123				0.0160896	0.0290822
	0.0832324	0.0856834				0.0343727	0.0285368
	0.0688713	0.0730531				0.0189587	0.0475903
	0.0755417	0.126006				0.0227525	0.0685306
	0.0654947	0.0854329				0.0188248	0.0496502
	0.055842	0.0782145				0.0326579	0.0312294
	0.0545884	0.0768896				0.033826	0.0382901
	0.0769171	0.0743932				0.0303276	0.0453896
	0.0652582	0.0844389				0.023146	0.0525124
	0.0629239	0.0761974				0.0457743	0.0409966
	0.0665708	0.0797704				0.0522259	0.0397105
	0.0679934	0.0501918				0.0309342	0.018508
	0.041221	0.0848454				0.0187051	0.0524696
	0.0508004	0.075578				0.0326325	0.0382182
	0.0929372	0.0745014				0.0293861	0.0338818
	0.114802	0.0742888				0.0384964	0.0432647
	0.0522221	0.0855525				0.0225615	0.0410232
	0.116212	0.0792338				0.0393921	0.053455
	0.103241	0.0588358				0.0353404	0.0408399
	0.075383	0.0577125				0.0400888	0.0385836
	0.0807338	0.0585268				0.0381906	0.0337555
	0.0583477	0.0713879				0.0288569	0.0350425
	0.0865354	0.0891995				0.0209732	0.0263696
	0.0590658	0.0848355				0.0295288	0.033682
	0.0547715	0.0723581				0.0249416	0.0285747
	0.0697258	0.0537929				0.0249956	0.0271023
	0.059698	0.0595675				0.0247506	0.0302934
	0.0761064	0.0710357				0.0334208	0.0372451
	0.0713158	0.0830733				0.0349892	0.0421774
	0.0743526	0.0892897				0.0253527	0.0336457
	0.0670221	0.0909851				0.0229551	0.0517299
	0.101757	0.0891912				0.0435351	0.0343195
	0.127806	0.0859932				0.0566861	0.055093
	0.0962989	0.0848727				0.0310072	0.0634874
	0.0789095	0.0552502				0.0365633	0.036976
	0.103765	0.101206				0.0447295	0.063953
	0.0548317	0.106237				0.0315868	0.0585398
	0.110589	0.0887012				0.0564325	0.0418381
	0.108823	0.0829876				0.0655201	0.0275125
	0.0973462	0.0614945				0.0670785	0.0320195
	0.0919708	0.111103				0.0764342	0.0517972
	0.0505406	0.0586753				0.0265476	0.0336552
	0.0430991	0.0760659				0.02672	0.0349814
	0.0694803	0.0790101				0.0355447	0.0434229
	0.0840903	0.0525567				0.0394326	0.0332124
	0.0640679	0.0996125				0.0324755	0.0445984
	0.0849629	0.0477831				0.0386875	0.0285418
	0.0856385	0.0851374				0.0505662	0.0411791
	0.0732522	0.0989727				0.0397204	0.0514454
	0.0926328	0.0805249				0.0452241	0.047323
	0.0813346	0.0758357				0.0533234	0.0413088
	0.0824783	0.0551308				0.0592255	0.0293346
	0.0822763	0.060912				0.0390829	0.0283758
	0.0879093	0.0553691				0.0421335	0.0351247
	0.0678222	0.0445146				0.0346694	0.0325562
	0.0438161	0.076896				0.0280988	0.0425339
	0.0976729	0.0669773				0.0565774	0.0518934
	0.121084	0.0567559				0.0582617	0.0376908
	0.103134	0.0571312				0.0464767	0.0395659
	0.0712287	0.0718254				0.0410814	0.0335529
	0.111364	0.0946978				0.0473183	0.0454569
	0.0953201	0.0748462				0.0391803	0.0420161
	0.0844681	0.0559158				0.0375251	0.0297517
	0.0952608	0.0714826				0.0428115	0.02443
	0.0830596	0.088024				0.0576909	0.0404915
	0.0649429	0.0680531				0.0393547	0.0280717
	0.105461	0.0920806				0.0581596	0.0436924
	0.102023	0.0699173				0.0469955	0.0305696
	0.0874601	0.0736311				0.0543176	0.0302934
	0.0785422	0.0568307				0.0384199	0.029011
	0.0917535	0.0582097				0.0336916	0.0261956
	0.0664531	0.0830234				0.0341591	0.03621
	0.069122	0.0727605				0.0290409	0.0272162
	0.0659078	0.0737005				0.0368744	0.0357206
	0.0705853	0.0702698				0.0307643	0.0613765
	0.0601069	0.0980362				0.0344323	0.0366393
	0.0715099	0.0881949				0.027978	0.0397096
	0.0706503	0.0909741				0.0333116	0.0357274
	0.0698936	0.0673687				0.0319407	0.0312154
	0.091109	0.0784513				0.0376296	0.0302619
	0.0886307	0.0806024				0.0431314	0.0471194
	0.0741936	0.0541128				0.0344684	0.0235913
	0.0623604	0.101562				0.0255899	0.0384761
	0.0940089	0.0984692				0.0432898	0.0416657
	0.0698627	0.0689814				0.0219293	0.0342681
	0.060053	0.0729311				0.0241369	0.0367586
	0.0581214	0.0812561				0.0326163	0.0329904
	0.0770506	0.0768635				0.0216249	0.0396002
	0.108016	0.079703				0.0414712	0.0380926
	0.0630202	0.0841498				0.0246396	0.0345401
	0.072886	0.0823075				0.0333742	0.0431658
	0.0531658	0.084613				0.0182514	0.0384304
	0.0839802	0.0715658				0.042161	0.039572
	0.0846286	0.0685909				0.0405334	0.0420086
	0.113153	0.0719651				0.0556148	0.0290934
	0.0889943	0.0565892				0.038777	0.0269614
	0.0661628	0.0748209				0.0301072	0.0368975
	0.0776985	0.0954729				0.0545593	0.0480076
	0.0978821	0.0822393				0.0289891	0.0517065
	0.0650514	0.0788371				0.0186294	0.0331357
	0.0622144	0.0918064				0.0183186	0.0454004
	0.0988216	0.0687312				0.0340141	0.0269997
	0.0944831	0.0892791				0.0398856	0.0497636
	0.103411	0.0908499				0.0199182	0.0296924
	0.0676276	0.0598345				0.015098	0.0210038
	0.065927	0.0620805				0.0173236	0.0326314
	0.0715632	0.0659624				0.0111561	0.0218357
	0.0953907	0.0712125				0.0239114	0.0233294
	0.102551	0.0862466				0.054329	0.0312775
	0.0842354	0.0899315				0.0616274	0.0338489
	0.132672	0.0704301				0.0746083	0.0390159
	0.0988432	0.0456084				0.032251	0.0274956
	0.0671064	0.0792157				0.0238287	0.0347132
	0.073204	0.0722565				0.0141993	0.0324556
	0.0593125	0.0718722				0.020317	0.029657
	0.0685901	0.0818288				0.0235455	0.042842
	0.111964	0.0832086				0.0326547	0.0337454
	0.108718	0.0858538				0.0554542	0.0367749
	0.108919	0.0596506				0.0512303	0.0194906
	0.100419	0.0870393				0.0529502	0.0345288
	0.0532611	0.0638457				0.0158495	0.0223395
	0.0559918	0.0710757				0.0133689	0.0288909
	0.062848	0.0799476				0.0192741	0.0288093
	0.072224	0.0839949				0.0202638	0.0350666
	0.0635083	0.0772329				0.0210415	0.0280877
	0.0653063	0.0971124				0.0202791	0.0475807
	0.0418585	0.0821004				0.0091852	0.0392929
	0.0438969	0.0894525				0.0115903	0.0339571
	0.0933781	0.069207				0.036235	0.0265997
	0.0631627	0.0804044				0.0199124	0.0374625
	0.0610587	0.0881745				0.0148373	0.0367072
	0.0483266	0.096896				0.0130394	0.0360743
	0.0804169	0.0849201				0.0227018	0.0349877
	0.0489538	0.0846729				0.0169417	0.0278363
	0.0595075	0.0739568				0.0182907	0.0339848
	0.0536435	0.0661322				0.0230836	0.0234199
	0.0621309	0.0922557				0.0167857	0.0486348
	0.0619354	0.0872754				0.019699	0.0308787
	0.0530957	0.0942116				0.0189795	0.0467902
	0.0821474	0.076881				0.0306416	0.0216693
	0.0485808	0.106022				0.0156627	0.0297352
	0.0501468	0.0779337				0.0140059	0.030789
	0.0508562	0.0888111				0.0208313	0.0303097
	0.0600812	0.0704333				0.0211931	0.0267818
	0.0802749	0.0936317				0.0318557	0.046011
	0.0401164	0.05128				0.0129018	0.0251746
	0.0435985	0.104241				0.016082	0.0439911
	0.0970608	0.106791				0.0347353	0.0327111
	0.043417	0.0775588				0.0137778	0.0346948
	0.0785579	0.0921225				0.0218709	0.042027
	0.0300393	0.101182				0.0116341	0.0424455
	0.0714614	0.102074				0.0256904	0.0357039
	0.0869742	0.0978228				0.0271866	0.0352313
	0.0690546	0.102726				0.0338893	0.0447333
	0.0885151	0.0893516				0.0252243	0.0381999
	0.0678271	0.0874693				0.0206084	0.0363478
	0.0869318	0.102078				0.0263846	0.0420097
	0.103229	0.0862181				0.04065	0.0389203
	0.0483206	0.0921575				0.0100599	0.0300019
	0.0669884	0.0776218				0.0133755	0.0308872
	0.0971599	0.0743229				0.0359455	0.0266597
	0.081781	0.0786465				0.0192178	0.0236945
	0.0995875	0.104808				0.0347531	0.021886
	0.0375704	0.0772053				0.0128259	0.0283179
	0.0755518	0.0772984				0.0290005	0.0287022
	0.0618576	0.0781262				0.0243007	0.0256126
	0.134253	0.0756385				0.0513031	0.0282212
	0.0746153	0.0697259				0.0246614	0.0222867
	0.0835229	0.085239				0.0223141	0.0261321
	0.0648361	0.062842				0.021694	0.0305491
	0.0559758	0.0764359				0.0186446	0.0256715
	0.0480478	0.080511				0.0187286	0.0291126
	0.106195	0.0656848				0.0381469	0.0285717
	0.0962729	0.0852151				0.0334674	0.027151
	0.0582407	0.0527321				0.0237644	0.0268042
	0.00284766	0.0451974				0.00848387	0.0196049
	0.101194	0.0655591				0.0209374	0.0215732
	0.0489196	0.075931				0.0152207	0.0208881
	0.10962	0.0823725				0.0280259	0.022536
	0.0726427	0.0606182				0.019726	0.0271556
	0.0898458	0.0855444				0.026551	0.0329543
	0.063015	0.0944537				0.0269627	0.0313867
	0.0721605	0.0570119				0.0223588	0.0183213
	0.0849487	0.0463937				0.0370488	0.0130713
	0.0729093	0.0562558				0.0231426	0.017122
	0.057907	0.0428733				0.0186708	0.0201969
	0.0943652	0.0536974				0.0359167	0.0193636
	0.0648023	0.147039				0.0189225	0.0361905
	0.0652789	0.0469379				0.0414045	0.0222495
	0.0681365	0.107804				0.0330244	0.0292716
	0.0707339	0.0471702				0.0221014	0.0168254
	0.119648	0.0814371				0.0345613	0.0213578
	0.0749302	0.0534123				0.0260805	0.0211368
	0.0949217	0.0720558				0.0297356	0.0216264
	0.0599263	0.0670641				0.0267997	0.0234014
	0.0975199	0.0708252				0.0401234	0.0201878
	0.0647973	0.0754136				0.0319	0.0394067
	0.074827	0.0652677				0.0399465	0.0186906
	0.0920135	0.070661				0.0440105	0.0171634
	0.0811518	0.0961141				0.0466877	0.035064
	0.0803494	0.0805797				0.0253267	0.0284438
	0.0587137	0.0722897				0.0368697	0.0207333
	0.0508342	0.0858581				0.0198913	0.0251006
	0.0882244	0.0791095				0.0385191	0.030016
	0.0454024	0.0790116				0.0157435	0.0316324
	0.083361	0.0590477				0.0440493	0.0198626
	0.0838474	0.0716286				0.0293525	0.0198302
	0.239173	0.0794589				0.0665307	0.0229856
	0.090885	0.0753956				0.049908	0.0243468
	0.0383341	0.108304				0.0349769	0.0410962
	0.0732699	0.111701				0.0258617	0.0586013
	0.0848236	0.103073				0.0327074	0.0312506
	0.0569738	0.0536279				0.0177481	0.0172137
	0.0830047	0.0594406				0.0290614	0.0121135
	0.0918158	0.0885825				0.0499749	0.0339435
	0.0724817	0.0917212				0.0350029	0.0352302
	0.0991985	0.0842719				0.109276	0.0387495
	0.0858485	0.0845267				0.0342363	0.0365914
	0.0776163	0.0895897				0.0331898	0.0374633
	0.0885066	0.0917421				0.0222986	0.0419685
	0.0860349	0.0781356				0.0263379	0.0642366
	0.0900748	0.073021				0.0349863	0.0324185
	0.0897422	0.079369				0.0555774	0.0418216
	0.0930084	0.0992899				0.052214	0.0377782
	0.106148	0.0965936				0.0277451	0.0426061
	0.0620986	0.0590902				0.0201294	0.0182967
	0.0729471	0.0583173				0.0173414	0.0135738
	0.0727918	0.0731492				0.0195189	0.0176552
	0.0477191	0.0594862				0.0163616	0.0176312
	0.0992989	0.086692				0.0236065	0.0238244
	0.079566	0.0555941				0.0261459	0.0123885
	0.0769886	0.0611714				0.0212659	0.022747
	0.111085	0.0794309				0.034972	0.0206819
	0.0643357	0.0943608				0.0161974	0.0226734
	0.0591913	0.0841218				0.0223727	0.0173638
	0.0677233	0.101345				0.0224067	0.0443581
	0.051591	0.102581				0.0209298	0.0607815
	0.0715269	0.0688253				0.0241249	0.0202567
	0.0831309	0.0901469				0.0184782	0.0255721
	0.0665527	0.107376				0.0190307	0.0418604
	0.0940929	0.109714				0.0170359	0.0456437
	0.0999502	0.100384				0.0120363	0.0211071
	0.123034	0.0741497				0.018467	0.0208797
	0.0627158	0.0818308				0.01957	0.0235788
	0.0817271	0.0920925				0.0203055	0.0300628
	0.0704662	0.0862096				0.036967	0.0321011
	0.124293	0.0732117				0.0423772	0.0343993
	0.130724	0.0775812				0.0278985	0.0278683
	0.0917485	0.0519643				0.0419792	0.0161126
	0.0821401	0.0779752				0.0225448	0.0534678
	0.0826698	0.0612525				0.0329409	0.0195465
	0.111861	0.08383				0.0369753	0.0522762
	0.0759074	0.0845504				0.0345339	0.0322548
	0.114666	0.0822362				0.0435127	0.0304673
	0.123251	0.0650004				0.0381849	0.0226473
	0.0506069	0.055663				0.0145578	0.0260672
	0.0502168	0.0748458				0.0123819	0.024651
	0.0487143	0.0679162				0.0128427	0.0296481
	0.12498	0.0800642				0.0671816	0.0157314
	0.0850611	0.0690833				0.0243531	0.024092
	0.145814	0.0782532				0.0805862	0.0315766
	0.0647291	0.0847576				0.0180629	0.0428486
	0.0882747	0.0825561				0.0310426	0.0297568
	0.0494881	0.0793823				0.0135053	0.0349104
	0.0521655	0.0779241				0.010972	0.0249264
	0.187592	0.074673				0.0860495	0.019583
	0.0978427	0.073772				0.0300579	0.0424347
	0.0925803	0.0705943				0.0307104	0.0342221
	0.0934563	0.0603623				0.0288484	0.0306839
	0.0845462	0.0684023				0.0352673	0.0319643
	0.0767927	0.0869983				0.016955	0.0278504
	0.0827728	0.101233				0.0244583	0.0384866
	0.0476838	0.084886				0.0115066	0.0217052
	0.0835794	0.096637				0.0262611	0.0356524
	0.0955636	0.0726428				0.0347993	0.0330442
	0.0541875	0.0593231				0.0208718	0.025676
	0.0648162	0.0780831				0.0222722	0.0355557
	0.0638982	0.0870467				0.0246096	0.0421259
	0.0488314	0.0915326				0.0209202	0.044334
	0.0811354	0.0661847				0.0295489	0.0214584
	0.0757476	0.0825206				0.0216875	0.0294462
	0.0902961	0.042185				0.020619	0.0144018
	0.0659899	0.0692869				0.0353195	0.0192929
	0.0647069	0.0844206				0.0257974	0.0199915
	0.0923645	0.076356				0.0199686	0.0238312
	0.0914323	0.0607762				0.0248061	0.0371759
	0.0759715	0.0993097				0.0193763	0.0268808
	0.0542253	0.089182				0.0121502	0.0372595
	0.0455585	0.0354658				0.0270238	0.0154734
	0.0917366	0.0645465				0.0171171	0.0283505
	0.0888957	0.12697				0.0232058	0.0676284
	0.077918	0.126813				0.0236311	0.0701377
	0.080804	0.0818167				0.0474519	0.0325764
	0.0518845	0.0684035				0.0169929	0.0282004
	0.087985	0.0990652				0.0470259	0.0299922
	0.0816604	0.100426				0.0207124	0.0479738
	0.0757942	0.0984846				0.0205903	0.0574051
	0.120624	0.0946589				0.0296426	0.0307746
	0.0802192	0.060028				0.0249608	0.0243406
	0.0654605	0.0762238				0.0243858	0.0269481
	0.0824291	0.0789058				0.0256982	0.0288188
	0.0708511	0.054125				0.0172774	0.0374974
	0.0906164	0.060893				0.0181832	0.0301555
	0.0937915	0.0989516				0.048214	0.0619278
	0.0742343	0.0834235				0.0209593	0.069727
	0.10765	0.101235				0.0338053	0.0524482
	0.112165	0.0971872				0.060019	0.0612621
	0.127282	0.0954932				0.0295212	0.0470387
	0.0931698	0.0913802				0.0613471	0.0362433
	0.0985697	0.0640041				0.0497295	0.0366441
	0.133307	0.0653297				0.046669	0.0243913
	0.101203	0.0563622				0.0848508	0.030029
	0.0643348	0.097788				0.0174552	0.0477248
	0.114344	0.0612971				0.0315516	0.0227791
	0.111708	0.0804719				0.0301665	0.0274068
	0.0848816	0.102763				0.028157	0.051701
	0.0412197	0.102321				0.0155893	0.0612357
	0.0483708	0.0702405				0.0148011	0.0235388
	0.0611183	0.103505				0.0158269	0.0649539
	0.0673972	0.074476				0.0234682	0.0294216
	0.058277	0.0760024				0.011255	0.0279704
	0.0811934	0.096713				0.026963	0.0485549
	0.100557	0.0895448				0.0287339	0.027814
	0.0749093	0.0605798				0.0341571	0.0270444
	0.0809794	0.0700642				0.0337494	0.029518
	0.0912113	0.0911973				0.021237	0.0333471
	0.0635323	0.0753611				0.0256167	0.0510316
	0.11399	0.0795825				0.0314966	0.0305087
	0.103132	0.07557				0.0302427	0.0466193
	0.0994734	0.0860323				0.0155136	0.0415818
	0.100554	0.0674085				0.0326161	0.028763
	0.0726523	0.0634781				0.0383834	0.0310892
	0.116506	0.0776541				0.0292203	0.0348571
	0.124671	0.0675144				0.0568446	0.0388132
	0.126705	0.0927734				0.0419481	0.0363687
	0.0641255	0.0857402				0.0226131	0.0361244
	0.068117	0.0975128				0.0192776	0.0293891
	0.0844602	0.0872207				0.0124869	0.0436827
	0.121689	0.0951405				0.0204927	0.0461781
	0.0779854	0.0737084				0.0287324	0.0343776
	0.114533	0.0958522				0.0718445	0.0514235
	0.0750232	0.0836819				0.0170104	0.0393813
	0.0974735	0.0746257				0.0356992	0.0303499
	0.095949	0.0884103				0.0292014	0.043335
	0.0827589	0.0970094				0.0166997	0.0425475
	0.0978145	0.101294				0.0213831	0.0519805
	0.178517	0.0855581				0.0699225	0.0304965
	0.123537	0.103756				0.0392725	0.0518339
	0.105934	0.0985594				0.0307373	0.0517382
	0.1616	0.0831231				0.0560442	0.0283359
	0.131471	0.0658465				0.0585703	0.0254268
	0.0987631	0.0656239				0.0788522	0.0294812
	0.0735914	0.09073				0.0233144	0.0458154
	0.0642018	0.0760276				0.0162229	0.0267898
	0.0758588	0.122023				0.0248105	0.0496268
	0.067161	0.0907867				0.0501603	0.0344694
	0.0561166	0.0833321				0.0150608	0.0283219
	0.117251	0.082784				0.037522	0.0340089
	0.0809624	0.0713917				0.0207367	0.037458
	0.0937216	0.0625262				0.0210775	0.021471
	0.155134	0.0711362				0.0375246	0.0274505
	0.185442	0.0864364				0.0365446	0.0333927
	0.0655579	0.110074				0.0113463	0.0439487
	0.102357	0.048533				0.0319144	0.0226341
	0.204649	0.0898268				0.0899994	0.0353739
	0.0651341	0.0555133				0.0148434	0.0171473
	0.0749614	0.0824491				0.0209628	0.0517824
	0.0805437	0.0918366				0.0176379	0.0301987
	0.118213	0.0639765				0.0253689	0.0232483
	0.0664921	0.0416654				0.0189795	0.0171165
	0.0787504	0.0533459				0.0269156	0.0197763
	0.138386	0.0625162				0.0674666	0.0242074
	0.129096	0.0772113				0.0161564	0.0252333
	0.0878479	0.0587593				0.0274295	0.0221385
	0.0634627	0.0732374				0.0164488	0.0197589
	0.0865329	0.0629392				0.0201776	0.0232331
	0.0952879	0.0752176				0.0510783	0.0291611
	0.0939464	0.0629899				0.0394509	0.0276462
	0.051	0.0768161				0.0132217	0.0219537
	0.0385919	0.0852375				0.0120181	0.0244372
	0.0464491	0.0600529				0.0114686	0.0162187
	0.0553069	0.0921768				0.00890888	0.0270614
	0.0927179	0.0775208				0.0382388	0.0299451
	0.145017	0.105075				0.0311454	0.0517417
	0.161182	0.0612237				0.033741	0.0190102
	0.0613704	0.0696136				0.0122506	0.017083
	0.0958752	0.0856923				0.0465138	0.0340662
	0.0724164	0.0844919				0.0369096	0.0288475
	0.105261	0.0885278				0.023485	0.0240924
	0.0621067	0.0868886				0.016058	0.027774
	0.0709375	0.0718962				0.0205344	0.0210863
	0.0574067	0.0864283				0.020866	0.0249087
	0.0699859	0.0562487				0.0144639	0.0216479
	0.0893492	0.0717228				0.0341236	0.0208144
	0.0943034	0.0581389				0.0181882	0.0213048
	0.0860868	0.0814003				0.0183095	0.0178625
	0.148687	0.0431402				0.0278322	0.0176061
	0.124413	0.0654116				0.0249984	0.0163066
	0.170247	0.100894				0.0297825	0.0301708
	0.0722925	0.109582				0.0202045	0.0342823
	0.0971606	0.154431				0.0156613	0.0352617
	0.0840294	0.0980245				0.012731	0.0257539
	0.112319	0.138767				0.0285553	0.03275
	0.0597586	0.0617297				0.0235014	0.0203007
	0.0643332	0.106531				0.0172099	0.0287635
	0.0619321	0.0863906				0.0123094	0.0178464
	0.0621547	0.101213				0.0148027	0.022931
	0.0955693	0.122579				0.0204695	0.0335097
	0.0979827	0.0616218				0.0321925	0.0191714
	0.0884204	0.0783095				0.0460284	0.02237
	0.0887935	0.0657681				0.0448992	0.0205592
	0.0770367	0.0649236				0.0315107	0.0116125
	0.0521478	0.0545405				0.0203723	0.0165936
	0.0564651	0.0831597				0.0194469	0.023474
	0.0692486	0.102972				0.0226038	0.036078
	0.0723808	0.0583778				0.0440772	0.0161403
	0.106529	0.0875413				0.0146714	0.0246946
	0.0689588	0.0914304				0.0153357	0.0279285
	0.0784908	0.0946974				0.018293	0.0277033
	0.0941734	0.0898149				0.0280977	0.026721
	0.0796645	0.078411				0.0259686	0.029178
	0.0664868	0.0817947				0.0371785	0.0330923
	0.0823202	0.0578878				0.0240229	0.0215018
	0.061025	0.0644784				0.0150582	0.016934
	0.0738789	0.0770717				0.025977	0.0234945
	0.0457133	0.0695507				0.0130528	0.0221508
	0.0993761	0.0887726				0.0353913	0.0255495
	0.0984242	0.0897618				0.0324982	0.0246473
	0.0965713	0.0653267				0.0417762	0.0185707
	0.0793383	0.0759778				0.0189406	0.03357
[truncated: 1,121 more rows]

## Sheet: Extended Fig 4f
Extended Fig.4f
	cGAS-Halo			spsb3			complex
	Elution Volume	Abs(mAU)		Elution Volume	Abs(mAU)		Elution Volume	Abs(mAU)
	-0.016535	6.48044		-0.015731	6.46352		-0.016312	6.464
	-0.015704	1.70861		-0.0149	1.51884		-0.015481	1.58176
	-0.014873	1.58302		-0.014068	1.38478		-0.01465	1.44901
	-0.014041	1.4637		-0.013237	1.25442		-0.013818	1.31864
	-0.01321	1.34466		-0.012405	1.12472		-0.012987	1.18781
	-0.012378	1.22542		-0.011574	0.994305		-0.012156	1.05707
	-0.011547	1.10519		-0.010742	0.86438		-0.011324	0.926474
	-0.010716	0.985429		-0.009911	0.733915		-0.010493	0.79599
	-0.009884	0.864313		-0.009079	0.604349		-0.009662	0.665816
	-0.009053	0.745		-0.008248	0.488805		-0.00883	0.555473
	-0.008221	0.651483		-0.007416	0.40413		-0.007999	0.480866
	-0.00739	0.557965		-0.006585	0.356737		-0.007168	0.418234
	-0.006558	0.539526		-0.005753	0.356394		-0.006336	0.408272
	-0.005727	0.539866		-0.004922	0.356111		-0.005505	0.4076
	-0.004896	0.540151		-0.00409	0.355827		-0.004673	0.406965
	-0.004064	0.540419		-0.003259	0.355509		-0.003842	0.406357
	-0.003233	0.540589		-0.002427	0.354854		-0.003011	0.406039
	-0.002401	0.540574		-0.001596	0.353618		-0.002179	0.405575
	-0.00157	0.540525		-0.000764	0.352245		-0.001348	0.40508
	-0.000739	0.540587		6.7e-05	0.350947		-0.000517	0.404583
	9.3e-05	0.54148		0.000899	0.350473		0.000315	0.40423
	0.000924	0.541918		0.00173	0.350135		0.001146	0.404005
	0.001756	0.542263		0.002562	0.349629		0.001977	0.403801
	0.002587	0.542603		0.003393	0.349123		0.002809	0.403596
	0.003418	0.542945		0.004225	0.348618		0.00364	0.403391
	0.00425	0.543199		0.005056	0.34811		0.004471	0.403184
	0.005081	0.543134		0.005888	0.347626		0.005303	0.402974
	0.005913	0.542819		0.006719	0.347355		0.006134	0.402759
	0.006744	0.54252		0.007551	0.34728		0.006965	0.402589
	0.007576	0.542218		0.008382	0.347113		0.007797	0.402448
	0.008407	0.541916		0.009214	0.346916		0.008628	0.402308
	0.009238	0.541615		0.010045	0.34672		0.009459	0.402167
	0.01007	0.541314		0.010877	0.346523		0.010291	0.402027
	0.010901	0.541165		0.011708	0.346327		0.011122	0.401887
	0.011733	0.541053		0.01254	0.346061		0.011953	0.401823
	0.012564	0.540791		0.013371	0.345846		0.012785	0.401753
	0.013395	0.540516		0.014203	0.346173		0.013616	0.40163
	0.014227	0.540241		0.015034	0.346945		0.014447	0.401497
	0.015058	0.539965		0.015866	0.34772		0.015279	0.401364
	0.01589	0.539687		0.016697	0.348494		0.01611	0.401231
	0.016721	0.539395		0.017529	0.349266		0.016941	0.401098
	0.017553	0.539145		0.01836	0.350043		0.017773	0.401298
	0.018384	0.539325		0.019192	0.350821		0.018604	0.401822
	0.019215	0.540013		0.020023	0.35145		0.019435	0.402375
	0.020047	0.540708		0.020855	0.351878		0.020267	0.402899
	0.020878	0.541403		0.021686	0.352263		0.021098	0.403423
	0.02171	0.54212		0.022518	0.352648		0.021929	0.403945
	0.022541	0.542894		0.023349	0.353035		0.022761	0.404468
	0.023372	0.543425		0.024181	0.353394		0.023592	0.404918
	0.024204	0.543493		0.025012	0.353628		0.024424	0.405207
	0.025035	0.54325		0.025844	0.353642		0.025255	0.405408
	0.025867	0.543006		0.026675	0.353415		0.026086	0.405604
	0.026698	0.542762		0.027507	0.353073		0.026918	0.4058
	0.027529	0.54252		0.028338	0.352731		0.027749	0.405993
	0.028361	0.542269		0.02917	0.35239		0.02858	0.406188
	0.029192	0.541942		0.030001	0.352048		0.029412	0.406353
	0.030024	0.541452		0.030833	0.351665		0.030243	0.406244
	0.030855	0.540838		0.031664	0.351243		0.031074	0.406166
	0.031687	0.540199		0.032496	0.350918		0.031906	0.406393
	0.032518	0.539563		0.033327	0.35067		0.032737	0.406709
	0.033349	0.538924		0.034159	0.350421		0.033568	0.407026
	0.034181	0.538288		0.03499	0.350173		0.0344	0.407342
	0.035012	0.537745		0.035822	0.349926		0.035231	0.407659
	0.035844	0.53734		0.036653	0.349744		0.036062	0.408008
	0.036675	0.536961		0.037485	0.349687		0.036894	0.408296
	0.037506	0.536578		0.038316	0.349642		0.037725	0.408332
	0.038338	0.536196		0.039148	0.349532		0.038556	0.40819
	0.039169	0.535814		0.039979	0.349407		0.039388	0.408047
	0.040001	0.535433		0.040811	0.349281		0.040219	0.407904
	0.040832	0.535117		0.041642	0.349155		0.04105	0.407761
	0.041663	0.534952		0.042474	0.349037		0.041882	0.407624
	0.042495	0.534869		0.043305	0.349026		0.042713	0.407504
	0.043326	0.534782		0.044137	0.349254		0.043544	0.407397
	0.044158	0.534695		0.044968	0.349638		0.044376	0.407292
	0.044989	0.534608		0.0458	0.350137		0.045207	0.407187
	0.045821	0.534521		0.046631	0.350636		0.046038	0.407083
	0.046652	0.534431		0.047462	0.351135		0.04687	0.406978
	0.047483	0.534326		0.048294	0.351633		0.047701	0.406869
	0.048315	0.534192		0.049125	0.352165		0.048532	0.406722
	0.049146	0.534039		0.049957	0.352775		0.049364	0.40647
	0.049978	0.533884		0.050788	0.353269		0.050195	0.406129
	0.050809	0.53373		0.05162	0.353515		0.051026	0.405778
	0.05164	0.533575		0.052451	0.353761		0.051858	0.405419
	0.052472	0.533419		0.053283	0.354007		0.052689	0.405053
	0.053303	0.533382		0.054114	0.354253		0.053521	0.404686
	0.054135	0.533576		0.054946	0.354406		0.054352	0.404355
	0.054966	0.533903		0.055777	0.354085		0.055183	0.404068
	0.055798	0.534285		0.056609	0.353201		0.056015	0.403726
	0.056629	0.534667		0.05744	0.352401		0.056846	0.403339
	0.05746	0.535049		0.058272	0.351608		0.057677	0.402953
	0.058292	0.53543		0.059103	0.350817		0.058509	0.402568
	0.059123	0.535636		0.059935	0.350026		0.05934	0.402181
	0.059955	0.535289		0.060766	0.349235		0.060171	0.401819
	0.060786	0.534415		0.061598	0.348521		0.061003	0.401535
	0.061617	0.533403		0.062429	0.348003		0.061834	0.401358
	0.062449	0.532392		0.063261	0.347339		0.062665	0.401277
	0.06328	0.531387		0.064092	0.346561		0.063497	0.401196
	0.064112	0.530379		0.064924	0.34578		0.064328	0.401114
	0.064943	0.529395		0.065755	0.344998		0.065159	0.401033
	0.065774	0.528682		0.066587	0.344219		0.065991	0.400954
	0.066606	0.528327		0.067418	0.343503		0.066822	0.400878
	0.067437	0.527992		0.06825	0.343052		0.067653	0.400737
	0.068269	0.527649		0.069081	0.342933		0.068485	0.40041
	0.0691	0.527302		0.069913	0.343025		0.069316	0.400018
	0.069932	0.526954		0.070744	0.343116		0.070147	0.399626
	0.070763	0.526608		0.071576	0.343208		0.070979	0.399235
	0.071594	0.526319		0.072407	0.343301		0.07181	0.398846
	0.072426	0.526552		0.073239	0.34339		0.072641	0.39831
	0.073257	0.528031		0.07407	0.34343		0.073473	0.39751
	0.074089	0.530342		0.074902	0.343751		0.074304	0.396955
	0.07492	0.532651		0.075733	0.346183		0.075135	0.396726
	0.075751	0.534963		0.076565	0.348593		0.075967	0.396496
	0.076583	0.537274		0.077396	0.351023		0.076798	0.396267
	0.077414	0.539586		0.078228	0.353437		0.077629	0.396039
	0.078246	0.542288		0.079059	0.35588		0.078461	0.395881
	0.079077	0.547338		0.079891	0.358325		0.079292	0.395964
	0.079909	0.555799		0.080722	0.360857		0.080124	0.396099
	0.08074	0.564281		0.081554	0.363266		0.080955	0.395926
	0.081571	0.572732		0.082385	0.365601		0.081786	0.395754
	0.082403	0.581206		0.083217	0.367942		0.082618	0.395582
	0.083234	0.589678		0.084048	0.370271		0.083449	0.39541
	0.084066	0.598138		0.08488	0.37261		0.08428	0.395237
	0.084897	0.606872		0.085711	0.374933		0.085112	0.395063
	0.085728	0.616285		0.086543	0.376993		0.085943	0.394747
	0.08656	0.625778		0.087374	0.378035		0.086774	0.394088
	0.087391	0.635223		0.088206	0.377998		0.087606	0.393353
	0.088223	0.644683		0.089037	0.377961		0.088437	0.392622
	0.089054	0.654153		0.089869	0.377924		0.089268	0.39189
	0.089885	0.663606		0.0907	0.377888		0.0901	0.391155
	0.090717	0.673423		0.091532	0.377857		0.090931	0.390463
	0.091548	0.684436		0.092363	0.377917		0.091762	0.389881
	0.09238	0.696248		0.093195	0.378234		0.092594	0.389311
	0.093211	0.708096		0.094026	0.378101		0.093425	0.388736
	0.094043	0.719878		0.094858	0.377967		0.094256	0.388164
	0.094874	0.731723		0.095689	0.377834		0.095088	0.387589
	0.095705	0.743459		0.096521	0.377701		0.095919	0.387016
	0.096537	0.755219		0.097352	0.377568		0.09675	0.386462
	0.097368	0.767552		0.098184	0.377431		0.097582	0.385965
	0.0982	0.780878		0.099015	0.377209		0.098413	0.385431
	0.099031	0.794305		0.099847	0.377715		0.099244	0.384774
	0.099862	0.807584		0.100678	0.378408		0.100076	0.38411
	0.100694	0.820835		0.10151	0.379095		0.100907	0.383448
	0.101525	0.834142		0.102341	0.379785		0.101738	0.382787
	0.102357	0.847553		0.103173	0.380478		0.10257	0.382119
	0.103188	0.861315		0.104004	0.381177		0.103401	0.381405
	0.10402	0.875641		0.104836	0.38216		0.104232	0.380602
	0.104851	0.890177		0.105667	0.384769		0.105064	0.379763
	0.105682	0.904747		0.106499	0.388809		0.105895	0.37889
	0.106514	0.91934		0.10733	0.392828		0.106726	0.378018
	0.107345	0.933902		0.108162	0.396863		0.107558	0.377141
	0.108177	0.94845		0.108993	0.400874		0.108389	0.376267
	0.109008	0.963017		0.109825	0.404915		0.109221	0.37544
	0.109839	0.97809		0.110656	0.408774		0.110052	0.374859
	0.110671	0.994202		0.111488	0.411522		0.110883	0.374556
	0.111502	1.0103		0.112319	0.411597		0.111715	0.374368
	0.112334	1.02639		0.113151	0.411672		0.112546	0.37418
	0.113165	1.04253		0.113982	0.411746		0.113377	0.373992
	0.113996	1.05825		0.114814	0.41182		0.114209	0.373805
	0.114828	1.07274		0.115645	0.411895		0.11504	0.37355
	0.115659	1.0866		0.116477	0.411794		0.115871	0.372965
	0.116491	1.10093		0.117308	0.409339		0.116703	0.372203
	0.117322	1.1154		0.11814	0.407292		0.117534	0.371837
	0.118154	1.12988		0.118971	0.405295		0.118365	0.371469
	0.118985	1.14434		0.119803	0.403275		0.119197	0.371102
	0.119816	1.15823		0.120634	0.401274		0.120028	0.370735
	0.120648	1.16976		0.121466	0.399273		0.120859	0.370378
	0.121479	1.17794		0.122297	0.397285		0.121691	0.370159
	0.122311	1.1864		0.123129	0.395413		0.122522	0.370183
	0.123142	1.19496		0.12396	0.393288		0.123353	0.369788
	0.123973	1.2035		0.124792	0.390952		0.124185	0.369296
	0.124805	1.21209		0.125623	0.388624		0.125016	0.368804
	0.125636	1.22063		0.126455	0.3863		0.125847	0.368313
	0.126468	1.22899		0.127286	0.383964		0.126679	0.367822
	0.127299	1.23666		0.128118	0.381715		0.12751	0.367434
	0.12813	1.24433		0.128949	0.380342		0.128341	0.367476
	0.128962	1.25239		0.129781	0.380111		0.129173	0.367861
	0.129793	1.26043		0.130612	0.380019		0.130004	0.368442
	0.130625	1.26849		0.131444	0.379926		0.130835	0.369023
	0.131456	1.27656		0.132275	0.379832		0.131667	0.369603
	0.132288	1.28437		0.133107	0.379739		0.132498	0.370184
	0.133119	1.29106		0.133938	0.379652		0.133329	0.370767
	0.13395	1.29688		0.13477	0.379667		0.134161	0.371316
	0.134782	1.30308		0.135601	0.380078		0.134992	0.371532
	0.135613	1.30951		0.136433	0.380352		0.135824	0.371188
	0.136445	1.31592		0.137264	0.380592		0.136655	0.370842
	0.137276	1.32234		0.138095	0.380832		0.137486	0.370499
	0.138107	1.32873		0.138927	0.381072		0.138318	0.370152
	0.138939	1.33468		0.139758	0.381313		0.139149	0.369821
	0.13977	1.33948		0.14059	0.38145		0.13998	0.369572
	0.140602	1.34442		0.141421	0.380922		0.140812	0.369517
	0.141433	1.34961		0.142253	0.380356		0.141643	0.369633
	0.142265	1.35478		0.143084	0.379897		0.142474	0.369789
	0.143096	1.36001		0.143916	0.379445		0.143306	0.369945
	0.143927	1.36521		0.144747	0.379025		0.144137	0.3701
	0.144759	1.37026		0.145579	0.378621		0.144968	0.370257
	0.14559	1.37479		0.14641	0.378183		0.1458	0.370426
	0.146422	1.37913		0.147242	0.376434		0.146631	0.370694
	0.147253	1.3839		0.148073	0.37311		0.147462	0.371188
	0.148084	1.38867		0.148905	0.369268		0.148294	0.371842
	0.148916	1.39344		0.149736	0.36538		0.149125	0.372497
	0.149747	1.3982		0.150568	0.3615		0.149956	0.37315
	0.150579	1.40295		0.151399	0.357609		0.150788	0.373804
	0.15141	1.4072		0.152231	0.35372		0.151619	0.37439
	0.152241	1.41043		0.153062	0.350471		0.15245	0.374766
	0.153073	1.41371		0.153894	0.349839		0.153282	0.374874
	0.153904	1.41706		0.154725	0.349746		0.154113	0.374679
	0.154736	1.42041		0.155557	0.349706		0.154944	0.374485
	0.155567	1.42376		0.156388	0.349669		0.155776	0.374291
	0.156399	1.42709		0.15722	0.349632		0.156607	0.374099
	0.15723	1.4303		0.158051	0.349595		0.157438	0.373887
	0.158061	1.43307		0.158883	0.349558		0.15827	0.373538
	0.158893	1.43581		0.159714	0.349136		0.159101	0.372789
	0.159724	1.43879		0.160546	0.34851		0.159932	0.372081
	0.160556	1.44176		0.161377	0.347788		0.160764	0.371394
	0.161387	1.44474		0.162209	0.347054		0.161595	0.370707
	0.162218	1.44771		0.16304	0.346322		0.162426	0.370018
	0.16305	1.45065		0.163872	0.345592		0.163258	0.369331
	0.163881	1.45349		0.164703	0.344858		0.164089	0.368671
	0.164713	1.45638		0.165535	0.34444		0.164921	0.368504
	0.165544	1.45963		0.166366	0.344295		0.165752	0.368683
	0.166376	1.46288		0.167198	0.344524		0.166583	0.369081
	0.167207	1.46612		0.168029	0.344783		0.167415	0.369476
	0.168038	1.46937		0.168861	0.345042		0.168246	0.369873
	0.16887	1.47263		0.169692	0.345299		0.169077	0.370267
	0.169701	1.47574		0.170524	0.345559		0.169909	0.370645
	0.170533	1.47883		0.171355	0.345801		0.17074	0.370776
	0.171364	1.48274		0.172187	0.3459		0.171571	0.370836
	0.172195	1.48695		0.173018	0.346529		0.172403	0.371397
	0.173027	1.49107		0.17385	0.347421		0.173234	0.371958
	0.173858	1.49493		0.174681	0.348326		0.174065	0.372517
	0.17469	1.49864		0.175513	0.349252		0.174897	0.373082
	0.175521	1.50261		0.176344	0.350159		0.175728	0.373656
	0.176352	1.50643		0.177176	0.35108		0.176559	0.374475
	0.177184	1.51067		0.178007	0.352141		0.177391	0.376033
	0.178015	1.51639		0.178839	0.353875		0.178222	0.378241
	0.178847	1.52213		0.17967	0.356569		0.179053	0.380626
	0.179678	1.52786		0.180502	0.359289		0.179885	0.382987
	0.18051	1.53361		0.181333	0.362006		0.180716	0.38536
	0.181341	1.53933		0.182165	0.364726		0.181547	0.387746
	0.182172	1.54493		0.182996	0.367429		0.182379	0.390095
	0.183004	1.55043		0.183828	0.370037		0.18321	0.392402
	0.183835	1.55947		0.184659	0.372841		0.184041	0.396301
	0.184667	1.5685		0.185491	0.378767		0.184873	0.401675
	0.185498	1.57755		0.186322	0.384694		0.185704	0.407002
	0.186329	1.58663		0.187154	0.390593		0.186535	0.412388
	0.187161	1.59566		0.187985	0.396518		0.187367	0.417728
	0.187992	1.60469		0.188817	0.402403		0.188198	0.423047
	0.188824	1.61345		0.189648	0.408441		0.189029	0.428277
	0.189655	1.62597		0.19048	0.414911		0.189861	0.434462
	0.190487	1.6401		0.191311	0.424549		0.190692	0.443736
	0.191318	1.65423		0.192143	0.434984		0.191523	0.452978
	0.192149	1.66839		0.192974	0.445412		0.192355	0.462254
	0.192981	1.6825		0.193806	0.455888		0.193186	0.471509
	0.193812	1.6966		0.194637	0.466317		0.194018	0.48077
	0.194644	1.71074		0.195469	0.476778		0.194849	0.490174
	0.195475	1.7265		0.1963	0.487016		0.19568	0.500229
	0.196306	1.74583		0.197132	0.499395		0.196512	0.513036
	0.197138	1.765		0.197963	0.512926		0.197343	0.525997
	0.197969	1.78427		0.198795	0.525736		0.198174	0.538948
	0.198801	1.80341		0.199626	0.539414		0.199006	0.551979
	0.199632	1.82258		0.200458	0.553824		0.199837	0.565007
	0.200463	1.84165		0.201289	0.568435		0.200668	0.577923
	0.201295	1.86124		0.202121	0.583108		0.2015	0.591399
	0.202126	1.88786		0.202952	0.599016		0.202331	0.608189
	0.202958	1.91443		0.203784	0.619598		0.203162	0.626988
	0.203789	1.94094		0.204615	0.641382		0.203994	0.645878
	0.204621	1.96728		0.205447	0.663198		0.204825	0.664633
	0.205452	1.9938		0.206278	0.685043		0.205656	0.683364
	0.206283	2.01999		0.20711	0.706873		0.206488	0.702183
	0.207115	2.0467		0.207941	0.728684		0.207319	0.720991
	0.207946	2.08011		0.208773	0.750162		0.20815	0.742033
	0.208778	2.11649		0.209604	0.777442		0.208982	0.768267
	0.209609	2.15279		0.210436	0.806803		0.209813	0.794406
	0.21044	2.18907		0.211267	0.836422		0.210644	0.819494
	0.211272	2.22534		0.212099	0.866044		0.211476	0.842483
	0.212103	2.26136		0.21293	0.89573		0.212307	0.86644
	0.212935	2.29692		0.213762	0.925287		0.213138	0.892138
	0.213766	2.33397		0.214593	0.954432		0.21397	0.917723
	0.214597	2.37535		0.215425	0.985717		0.214801	0.947673
	0.215429	2.41675		0.216256	1.01925		0.215632	0.978788
	0.21626	2.4582		0.217088	1.05312		0.216464	1.00977
	0.217092	2.49955		0.217919	1.08715		0.217295	1.04079
	0.217923	2.54083		0.218751	1.12085		0.218126	1.07188
	0.218755	2.58141		0.219582	1.15473		0.218958	1.10293
	0.219586	2.62101		0.220414	1.18825		0.219789	1.13339
	0.220417	2.66434		0.221245	1.22116		0.22062	1.1648
	0.221249	2.70787		0.222077	1.25627		0.221452	1.19727
	0.22208	2.75178		0.222908	1.29168		0.222283	1.22979
	0.222912	2.79539		0.22374	1.32732		0.223115	1.26219
	0.223743	2.83902		0.224571	1.36286		0.223946	1.29483
	0.224574	2.8823		0.225403	1.39826		0.224777	1.32721
	0.225406	2.92224		0.226234	1.43349		0.225609	1.35829
	0.226237	2.96195		0.227066	1.46626		0.22644	1.38787
	0.227069	2.99955		0.227897	1.49837		0.227271	1.41759
	0.2279	3.03486		0.228729	1.53045		0.228103	1.44748
	0.228732	3.07244		0.22956	1.56277		0.228934	1.4772
	0.229563	3.11231		0.230392	1.59496		0.229765	1.50701
	0.230394	3.15255		0.231223	1.62699		0.230597	1.53698
	0.231226	3.18941		0.232054	1.65909		0.231428	1.56594
	0.232057	3.22415		0.232886	1.6886		0.232259	1.59162
	0.232889	3.25791		0.233717	1.71653		0.233091	1.61626
	0.23372	3.2915		0.234549	1.74372		0.233922	1.64078
	0.234551	3.32511		0.23538	1.77082		0.234753	1.66526
	0.235383	3.3588		0.236212	1.79796		0.235585	1.68974
	0.236214	3.3924		0.237043	1.825		0.236416	1.71425
	0.237046	3.42473		0.237875	1.85213		0.237247	1.7388
	0.237877	3.45371		0.238706	1.87715		0.238079	1.76049
	0.238708	3.4815		0.239538	1.90006		0.23891	1.78112
	0.23954	3.50915		0.240369	1.92225		0.239741	1.80136
	0.240371	3.53677		0.241201	1.94459		0.240573	1.82155
	0.241203	3.56449		0.242032	1.96682		0.241404	1.84188
	0.242034	3.59213		0.242864	1.98907		0.242235	1.86208
	0.242866	3.61976		0.243695	2.01129		0.243067	1.88229
	0.243697	3.64036		0.244527	2.03221		0.243898	1.89911
	0.244528	3.65973		0.245358	2.04811		0.244729	1.91341
	0.24536	3.67839		0.24619	2.06306		0.245561	1.92739
	0.246191	3.69679		0.247021	2.07788		0.246392	1.94132
	0.247023	3.71541		0.247853	2.09263		0.247223	1.95524
	0.247854	3.73381		0.248684	2.10748		0.248055	1.96926
	0.248685	3.75235		0.249516	2.12234		0.248886	1.98319
	0.249517	3.76442		0.250347	2.13712		0.249718	1.99561
	0.250348	3.77299		0.251179	2.14488		0.250549	2.0017
	0.25118	3.78045		0.25201	2.15063		0.25138	2.00698
	0.252011	3.78789		0.252842	2.15608		0.252212	2.01225
	0.252843	3.79523		0.253673	2.16173		0.253043	2.01748
	0.253674	3.80269		0.254505	2.16751		0.253874	2.02277
	0.254505	3.81008		0.255336	2.17329		0.254706	2.02802
	0.255337	3.8157		0.256168	2.17909		0.255537	2.03327
	0.256168	3.81698		0.256999	2.18293		0.256368	2.03362
	0.257	3.81757		0.257831	2.18429		0.2572	2.0332
	0.257831	3.81805		0.258662	2.18428		0.258031	2.03274
	0.258662	3.81853		0.259494	2.18393		0.258862	2.03227
	0.259494	3.81901		0.260325	2.18359		0.259694	2.0318
	0.260325	3.81948		0.261157	2.18324		0.260525	2.03134
	0.261157	3.81996		0.261988	2.1829		0.261356	2.03085
	0.261988	3.81663		0.26282	2.18213		0.262188	2.02897
	0.262819	3.81208		0.263651	2.17944		0.263019	2.02562
	0.263651	3.80628		0.264483	2.17533		0.26385	2.02162
	0.264482	3.80039		0.265314	2.1708		0.264682	2.01797
	0.265314	3.79454		0.266146	2.16621		0.265513	2.01427
	0.266145	3.78863		0.266977	2.16163		0.266344	2.01031
	0.266977	3.78273		0.267809	2.15704		0.267176	2.00622
	0.267808	3.77661		0.26864	2.15244		0.268007	2.00198
	0.268639	3.77041		0.269472	2.1478		0.268838	1.99735
	0.269471	3.76264		0.270303	2.14267		0.26967	1.99239
	0.270302	3.75459		0.271135	2.13686		0.270501	1.98737
	0.271134	3.74664		0.271966	2.13082		0.271332	1.98234
	0.271965	3.73858		0.272798	2.12476		0.272164	1.97731
	0.272796	3.73057		0.273629	2.11872		0.272995	1.9723
	0.273628	3.7227		0.274461	2.11269		0.273826	1.96727
	0.274459	3.71567		0.275292	2.10691		0.274658	1.96297
	0.275291	3.70757		0.276124	2.10161		0.275489	1.95813
	0.276122	3.69831		0.276955	2.09555		0.27632	1.95246
	0.276954	3.68897		0.277787	2.08908		0.277152	1.94662
	0.277785	3.67971		0.278618	2.08264		0.277983	1.9408
	0.278616	3.67046		0.27945	2.07619		0.278815	1.93498
	0.279448	3.66114		0.280281	2.06974		0.279646	1.92917
	0.280279	3.65294		0.281113	2.06329		0.280477	1.92388
	0.281111	3.6452		0.281944	2.05715		0.281309	1.91865
	0.281942	3.63544		0.282776	2.04996		0.28214	1.91247
	0.282773	3.62463		0.283607	2.04176		0.282971	1.90608
	0.283605	3.61359		0.284439	2.03332		0.283803	1.89965
	0.284436	3.60252		0.28527	2.02489		0.284634	1.89323
	0.285268	3.59144		0.286102	2.01646		0.285465	1.88682
	0.286099	3.58075		0.286933	2.00801		0.286297	1.88052
	0.28693	3.57078		0.287765	1.9998		0.287128	1.87436
	0.287762	3.55985		0.288596	1.99125		0.287959	1.86647
	0.288593	3.54816		0.289428	1.9818		0.288791	1.85812
	0.289425	3.53637		0.290259	1.9721		0.289622	1.84977
	0.290256	3.52461		0.291091	1.96237		0.290453	1.84146
	0.291088	3.51284		0.291922	1.95265		0.291285	1.83313
	0.291919	3.50108		0.292754	1.94293		0.292116	1.82479
	0.29275	3.49		0.293585	1.93343		0.292947	1.81715
	0.293582	3.47867		0.294417	1.9244		0.293779	1.80865
	0.294413	3.46611		0.295248	1.91444		0.29461	1.79941
	0.295245	3.45323		0.29608	1.90387		0.295441	1.79011
	0.296076	3.4403		0.296911	1.89323		0.296273	1.78081
	0.296907	3.42739		0.297743	1.88258		0.297104	1.77144
	0.297739	3.41443		0.298574	1.87194		0.297935	1.76214
	0.29857	3.40176		0.299406	1.86138		0.298767	1.75298
	0.299402	3.38922		0.300237	1.85152		0.299598	1.74377
	0.300233	3.38012		0.301069	1.84126		0.300429	1.73442
	0.301064	3.37212		0.3019	1.83018		0.301261	1.72505
	0.301896	3.36415		0.302732	1.81887		0.302092	1.71561
	0.302727	3.35617		0.303563	1.80756		0.302923	1.70625
	0.303559	3.3482		0.304395	1.79677		0.303755	1.69683
	0.30439	3.34061		0.305226	1.78667		0.304586	1.68784
	0.305222	3.33416		0.306058	1.77684		0.305418	1.67961
	0.306053	3.32477		0.306889	1.76671		0.306249	1.67019
	0.306884	3.31111		0.307721	1.75592		0.30708	1.66033
	0.307716	3.29641		0.308552	1.74478		0.307912	1.65052
	0.308547	3.28182		0.309384	1.73364		0.308743	1.64071
	0.309379	3.26712		0.310215	1.7225		0.309574	1.63087
	0.31021	3.25249		0.311047	1.71137		0.310406	1.62105
	0.311041	3.23928		0.311878	1.70057		0.311237	1.61151
	0.311873	3.22624		0.31271	1.69045		0.312068	1.6014
	0.312704	3.21286		0.313541	1.6801		0.3129	1.59066
	0.313536	3.19931		0.314373	1.66889		0.313731	1.57987
	0.314367	3.1856		0.315204	1.65739		0.314562	1.56905
	0.315199	3.17188		0.316036	1.64587		0.315394	1.55823
	0.31603	3.15828		0.316867	1.63436		0.316225	1.54747
	0.316861	3.14542		0.317699	1.62296		0.317056	1.53776
	0.317693	3.13374		0.31853	1.61229		0.317888	1.52925
	0.318524	3.12083		0.319362	1.60201		0.318719	1.52033
	0.319356	3.10734		0.320193	1.59125		0.31955	1.51065
	0.320187	3.09377		0.321025	1.58021		0.320382	1.50053
	0.321018	3.0802		0.321856	1.56913		0.321213	1.49033
	0.32185	3.06664		0.322688	1.55805		0.322044	1.48013
	0.322681	3.05326		0.323519	1.54697		0.322876	1.47023
	0.323513	3.04165		0.324351	1.53672		0.323707	1.46118
	0.324344	3.03026		0.325182	1.5276		0.324538	1.45182
	0.325175	3.01845		0.326014	1.51825		0.32537	1.44189
	0.326007	3.00664		0.326845	1.50847		0.326201	1.43191
	0.326838	2.99478		0.327676	1.49867		0.327032	1.42193
	0.32767	2.98296		0.328508	1.48878		0.327864	1.41195
	0.328501	2.97112		0.329339	1.4789		0.328695	1.40195
	0.329333	2.9606		0.330171	1.46945		0.329526	1.39336
	0.330164	2.9505		0.331002	1.46079		0.330358	1.38562
	0.330995	2.93974		0.331834	1.45216		0.331189	1.3778
	0.331827	2.92889		0.332665	1.44308		0.33202	1.36995
	0.332658	2.91804		0.333497	1.4339		0.332852	1.3621
	0.33349	2.90759		0.334328	1.42474		0.333683	1.35425
	0.334321	2.89787		0.33516	1.41559		0.334515	1.34641
	0.335152	2.88836		0.335991	1.40639		0.335346	1.33932
	0.335984	2.87928		0.336823	1.39797		0.336177	1.33299
	0.336815	2.87005		0.337654	1.39017		0.337009	1.32621
	0.337647	2.86042		0.338486	1.38207		0.33784	1.31907
	0.338478	2.8508		0.339317	1.37376		0.338671	1.31192
	0.33931	2.84118		0.340149	1.36551		0.339503	1.30479
	0.340141	2.83155		0.34098	1.35722		0.340334	1.29765
	0.340972	2.82191		0.341812	1.34892		0.341165	1.29056
	0.341804	2.80982		0.342643	1.34113		0.341997	1.28367
	0.342635	2.79547		0.343475	1.33414		0.342828	1.27627
	0.343467	2.78078		0.344306	1.32689		0.343659	1.26828
	0.344298	2.76588		0.345138	1.31923		0.344491	1.26017
	0.345129	2.75098		0.345969	1.31158		0.345322	1.25205
	0.345961	2.73608		0.346801	1.30389		0.346153	1.24394
	0.346792	2.72118		0.347632	1.29621		0.346985	1.23584
	0.347624	2.70868		0.348464	1.28864		0.347816	1.2287
	0.348455	2.70029		0.349295	1.28155		0.348647	1.22198
	0.349286	2.69305		0.350127	1.27442		0.349479	1.21478
	0.350118	2.6854		0.350958	1.26704		0.35031	1.20746
	0.350949	2.67778		0.35179	1.25959		0.351141	1.20019
	0.351781	2.6701		0.352621	1.25217		0.351973	1.19291
	0.352612	2.66242		0.353453	1.24475		0.352804	1.18559
	0.353444	2.65487		0.354284	1.23733		0.353635	1.17877
	0.354275	2.64775		0.355116	1.23061		0.354467	1.17259
	0.355106	2.64024		0.355947	1.22429		0.355298	1.16663
	0.355938	2.63214		0.356779	1.21762		0.356129	1.16065
	0.356769	2.62392		0.35761	1.21091		0.356961	1.1547
	0.357601	2.61572		0.358442	1.20461		0.357792	1.14875
	0.358432	2.60751		0.359273	1.1984		0.358623	1.14277
	0.359263	2.59928		0.360105	1.19183		0.359455	1.13697
	0.360095	2.59221		0.360936	1.18509		0.360286	1.13192
	0.360926	2.58594		0.361768	1.17873		0.361118	1.12656
	0.361758	2.57941		0.362599	1.17241		0.361949	1.1206
	0.362589	2.57277		0.363431	1.16565		0.36278	1.11447
	0.363421	2.56612		0.364262	1.15889		0.363612	1.10837
	0.364252	2.55946		0.365094	1.15211		0.364443	1.10227
	0.365083	2.55283		0.365925	1.14534		0.365274	1.09615
	0.365915	2.54643		0.366757	1.13861		0.366106	1.09098
	0.366746	2.54041		0.367588	1.13235		0.366937	1.08611
	0.367578	2.5342		0.36842	1.12664		0.367768	1.08073
	0.368409	2.52779		0.369251	1.12072		0.3686	1.07516
	0.36924	2.52141		0.370083	1.11474		0.369431	1.0696
	0.370072	2.51503		0.370914	1.10877		0.370262	1.06409
	0.370903	2.50865		0.371746	1.1028		0.371094	1.05893
	0.371735	2.50247		0.372577	1.09682		0.371925	1.05398
	0.372566	2.49687		0.373409	1.09116		0.372756	1.0489
	0.373397	2.49126		0.37424	1.08598		0.373588	1.04337
	0.374229	2.48536		0.375072	1.08071		0.374419	1.03755
	0.37506	2.47939		0.375903	1.07529		0.37525	1.03172
	0.375892	2.47339		0.376735	1.06987		0.376082	1.02588
	0.376723	2.46741		0.377566	1.06444		0.376913	1.02005
	0.377555	2.46142		0.378398	1.05902		0.377744	1.01428
	0.378386	2.45597		0.379229	1.05377		0.378576	1.00901
	0.379217	2.45069		0.380061	1.04893		0.379407	1.00409
	0.380049	2.44513		0.380892	1.04397		0.380238	0.998907
	0.38088	2.43947		0.381724	1.03845		0.38107	0.99361
	0.381712	2.43377		0.382555	1.03291		0.381901	0.988309
	0.382543	2.42807		0.383387	1.02737		0.382732	0.98302
	0.383374	2.4224		0.384218	1.02184		0.383564	0.977729
	0.384206	2.41695		0.38505	1.01636		0.384395	0.972887
	0.385037	2.41187		0.385881	1.01133		0.385226	0.96862
	0.385869	2.40662		0.386713	1.00679		0.386058	0.964293
	0.3867	2.40133		0.387544	1.00208		0.386889	0.95981
	0.387531	2.39639		0.388376	0.997279		0.38772	0.95533
	0.388363	2.39148		0.389207	0.992473		0.388552	0.95084
	0.389194	2.38629		0.390039	0.987684		0.389383	0.94636
	0.390026	2.38095		0.39087	0.982886		0.390215	0.942066
	0.390857	2.37615		0.391702	0.978297		0.391046	0.938229
	0.391689	2.37186		0.392533	0.973914		0.391877	0.934583
	0.39252	2.36738		0.393365	0.969116		0.392709	0.930851
	0.393351	2.36281		0.394196	0.963921		0.39354	0.927096
	0.394183	2.35825		0.395028	0.958711		0.394371	0.923351
	0.395014	2.35367		0.395859	0.953493		0.395203	0.919608
	0.395846	2.34911		0.396691	0.948304		0.396034	0.915852
	0.396677	2.345		0.397522	0.943365		0.396865	0.912079
	0.397508	2.34153		0.398354	0.93901		0.397697	0.908294
	0.39834	2.33777		0.399185	0.93488		0.398528	0.904494
	0.399171	2.33361		0.400017	0.930559		0.399359	0.900703
	0.400003	2.32946		0.400848	0.926188		0.400191	0.896904
	0.400834	2.3253		0.40168	0.921809		0.401022	0.893081
	0.401666	2.32113		0.402511	0.917431		0.401853	0.889275
	0.402497	2.31708		0.403343	0.913148		0.402685	0.885903
	0.403328	2.31332		0.404174	0.909291		0.403516	0.883158
	0.40416	2.30988		0.405006	0.905689		0.404347	0.880621
	0.404991	2.30662		0.405837	0.901844		0.405179	0.878082
	0.405823	2.30341		0.406669	0.897865		0.40601	0.87554
	0.406654	2.30019		0.4075	0.893873		0.406841	0.872984
	0.407485	2.29698		0.408332	0.889891		0.407673	0.870441
	0.408317	2.29378		0.409163	0.885917		0.408504	0.867993
	0.409148	2.29081		0.409995	0.882071		0.409335	0.866005
	0.40998	2.28787		0.410826	0.878493		0.410167	0.863773
	0.410811	2.28442		0.411658	0.875156		0.410998	0.861123
	0.411642	2.28068		0.412489	0.871933		0.411829	0.858473
	0.412474	2.27693		0.413321	0.868558		0.412661	0.855816
	0.413305	2.27319		0.414152	0.864956		0.413492	0.853174
	0.414137	2.26943		0.414984	0.861336		0.414323	0.850529
	0.414968	2.26589		0.415815	0.857776		0.415155	0.848068
	0.4158	2.26272		0.416647	0.854435		0.415986	0.845788
	0.416631	2.25963		0.417478	0.851215		0.416817	0.843543
	0.417462	2.25654		0.41831	0.847784		0.417649	0.841302
	0.418294	2.25343		0.419141	0.844285		0.41848	0.839056
	0.419125	2.25032		0.419972	0.840792		0.419312	0.836802
	0.419957	2.24721		0.420804	0.837301		0.420143	0.834557
	0.420788	2.24421		0.421635	0.833811		0.420974	0.832497
	0.421619	2.24147		0.422467	0.830543		0.421806	0.830469
	0.422451	2.23882		0.423298	0.827972		0.422637	0.82805
	0.423282	2.23604		0.42413	0.825325		0.423468	0.825427
	0.424114	2.23324		0.424961	0.822597		0.4243	0.822944
	0.424945	2.23042		0.425793	0.819864		0.425131	0.820577
	0.425777	2.22761		0.426624	0.817142		0.425962	0.818167
	0.426608	2.22481		0.427456	0.81442		0.426794	0.81564
	0.427439	2.22223		0.428287	0.811743		0.427625	0.813253
	0.428271	2.21975		0.429119	0.809229		0.428456	0.811192
	0.429102	2.21698		0.42995	0.806643		0.429288	0.809315
	0.429934	2.21405		0.430782	0.803765		0.430119	0.807436
	0.430765	2.21111		0.431613	0.800879		0.43095	0.805554
	0.431596	2.20818		0.432445	0.798007		0.431782	0.803673
	0.432428	2.20525		0.433276	0.795127		0.432613	0.80179
	0.433259	2.20242		0.434108	0.792315		0.433444	0.799967
	0.434091	2.19978		0.434939	0.789915		0.434276	0.798283
	0.434922	2.19716		0.435771	0.787941		0.435107	0.796642
	0.435753	2.19451		0.436602	0.785604		0.435938	0.795014
	0.436585	2.19185		0.437434	0.783239		0.43677	0.793388
	0.437416	2.18921		0.438265	0.780873		0.437601	0.79176
	0.438248	2.18656		0.439097	0.778513		0.438432	0.790131
	0.439079	2.18407		0.439928	0.776141		0.439264	0.78851
	0.439911	2.18212		0.44076	0.773844		0.440095	0.78675
	0.440742	2.18044		0.441591	0.771824		0.440926	0.784479
	0.441573	2.17867		0.442423	0.769977		0.441758	0.781796
	0.442405	2.17678		0.443254	0.768193		0.442589	0.779106
	0.443236	2.17477		0.444086	0.766417		0.44342	0.776419
	0.444068	2.17275		0.444917	0.764625		0.444252	0.773731
	0.444899	2.17072		0.445749	0.762845		0.445083	0.771053
	0.44573	2.16862		0.44658	0.761135		0.445915	0.768393
	0.446562	2.16631		0.447412	0.759626		0.446746	0.76585
	0.447393	2.16394		0.448243	0.758054		0.447577	0.763429
	0.448225	2.16158		0.449075	0.756195		0.448409	0.761001
	0.449056	2.15921		0.449906	0.754333		0.44924	0.758573
	0.449888	2.15684		0.450738	0.752466		0.450071	0.756148
	0.450719	2.15447		0.451569	0.750598		0.450903	0.75373
	0.45155	2.15226		0.452401	0.74874		0.451734	0.751673
	0.452382	2.15056		0.453232	0.746877		0.452565	0.749934
	0.453213	2.14897		0.454064	0.745028		0.453397	0.747663
	0.454045	2.14675		0.454895	0.743181		0.454228	0.745272
	0.454876	2.14453		0.455727	0.741323		0.455059	0.742878
	0.455707	2.14231		0.456558	0.73946		0.455891	0.740495
	0.456539	2.1401		0.45739	0.737607		0.456722	0.738109
	0.45737	2.13789		0.458221	0.73575		0.457553	0.735713
	0.458202	2.13567		0.459053	0.733978		0.458385	0.733345
	0.459033	2.13354		0.459884	0.732318		0.459216	0.731086
	0.459864	2.13162		0.460716	0.730472		0.460047	0.728905
	0.460696	2.12978		0.461547	0.728546		0.460879	0.726716
	0.461527	2.12794		0.462379	0.726623		0.46171	0.724533
	0.462359	2.1261		0.46321	0.724685		0.462541	0.722352
	0.46319	2.12425		0.464042	0.722779		0.463373	0.720313
	0.464022	2.12247		0.464873	0.720988		0.464204	0.718699
	0.464853	2.12083		0.465705	0.71936		0.465035	0.717127
	0.465684	2.11905		0.466536	0.717677		0.465867	0.7152
	0.466516	2.11697		0.467368	0.715708		0.466698	0.713279
	0.467347	2.1149		0.468199	0.713727		0.467529	0.711351
	0.468179	2.11283		0.469031	0.711742		0.468361	0.709424
	0.46901	2.11077		0.469862	0.709758		0.469192	0.707501
	0.469841	2.10881		0.470694	0.707778		0.470023	0.705463
	0.470673	2.10717		0.471525	0.705924		0.470855	0.703359
	0.471504	2.10578		0.472357	0.704412		0.471686	0.701397
	0.472336	2.10446		0.473188	0.702727		0.472517	0.699467
	0.473167	2.10317		0.47402	0.701043		0.473349	0.697536
	0.473998	2.10187		0.474851	0.699365		0.47418	0.695605
	0.47483	2.10057		0.475683	0.69768		0.475012	0.69367
	0.475661	2.09929		0.476514	0.695989		0.475843	0.69172
	0.476493	2.09802		0.477346	0.694347		0.476674	0.689641
	0.477324	2.09662		0.478177	0.69312		0.477506	0.687368
	0.478156	2.09476		0.479009	0.691975		0.478337	0.685049
	0.478987	2.09258		0.47984	0.690843		0.479168	0.68275
	0.479818	2.09039		0.480672	0.689713		0.48	0.680268
	0.48065	2.08821		0.481503	0.688588		0.480831	0.6777
	0.481481	2.08602		0.482335	0.687458		0.481662	0.675206
	0.482313	2.08394		0.483166	0.68631		0.482494	0.673188
	0.483144	2.08204		0.483998	0.685026		0.483325	0.671757
	0.483975	2.08013		0.484829	0.683574		0.484156	0.670462
	0.484807	2.07816		0.485661	0.682004		0.484988	0.669169
	0.485638	2.07619		0.486492	0.680443		0.485819	0.667873
	0.48647	2.07422		0.487324	0.678886		0.48665	0.666576
	0.487301	2.07224		0.488155	0.677322		0.487482	0.665282
	0.488133	2.07026		0.488987	0.675772		0.488313	0.663931
	0.488964	2.0683		0.489818	0.674436		0.489144	0.662437
	0.489795	2.06628		0.49065	0.673399		0.489976	0.660985
	0.490627	2.06418		0.491481	0.672013		0.490807	0.659544
	0.491458	2.06206		0.492313	0.670631		0.491638	0.658103
	0.49229	2.05995		0.493144	0.669244		0.49247	0.656671
	0.493121	2.05786		0.493976	0.667861		0.493301	0.655234
	0.493952	2.05587		0.494807	0.666474		0.494132	0.653946
	0.494784	2.05418		0.495639	0.665064		0.494964	0.653241
	0.495615	2.05306		0.49647	0.663647		0.495795	0.652418
	0.496447	2.05182		0.497302	0.662046		0.496626	0.651381
	0.497278	2.05055		0.498133	0.6604		0.497458	0.650344
	0.498109	2.04927		0.498965	0.65876		0.498289	0.649303
	0.498941	2.04799		0.499796	0.657115		0.49912	0.648266
	0.499772	2.04671		0.500628	0.65547		0.499952	0.647208
	0.500604	2.0454		0.501459	0.653872		0.500783	0.646052
	0.501435	2.04386		0.502291	0.652511		0.501615	0.644795
	0.502267	2.04229		0.503122	0.651072		0.502446	0.643518
	0.503098	2.04085		0.503954	0.649434		0.503277	0.642246
	0.503929	2.03941		0.504785	0.64779		0.504109	0.640966
	0.504761	2.03797		0.505617	0.646153		0.50494	0.63969
	0.505592	2.03654		0.506448	0.644523		0.505771	0.638426
	0.506424	2.03511		0.50728	0.642897		0.506603	0.637354
	0.507255	2.03379		0.508111	0.641374		0.507434	0.636686
	0.508086	2.03278		0.508942	0.640078		0.508265	0.635802
	0.508918	2.03156		0.509774	0.639047		0.509097	0.634843
	0.509749	2.03028		0.510606	0.638017		0.509928	0.633883
	0.510581	2.029		0.511437	0.636981		0.510759	0.632921
	0.511412	2.02772		0.512268	0.635949		0.511591	0.631957
	0.512244	2.02644		0.5131	0.634917		0.512422	0.630947
	0.513075	2.02514		0.513931	0.633923		0.513253	0.629747
	0.513906	2.02374		0.514763	0.633022		0.514085	0.628401
	0.514738	2.02228		0.515594	0.631886		0.514916	0.626918
	0.515569	2.02078		0.516426	0.630654		0.515747	0.625437
	0.516401	2.01929		0.517257	0.629435		0.516579	0.623958
	0.517232	2.01779		0.518089	0.628259		0.51741	0.622471
	0.518063	2.01628		0.51892	0.627165		0.518241	0.621054
	0.518895	2.01488		0.519752	0.62606		0.519073	0.619895
	0.519726	2.01395		0.520583	0.62481		0.519904	0.618992
	0.520558	2.01341		0.521415	0.623483		0.520735	0.618069
	0.521389	2.01284		0.522246	0.622047		0.521567	0.617146
	0.52222	2.01227		0.523078	0.620608		0.522398	0.616224
	0.523052	2.01169		0.523909	0.619166		0.523229	0.615305
	0.523883	2.01112		0.524741	0.617727		0.524061	0.614382
	0.524715	2.01056		0.525572	0.616288		0.524892	0.613396
	0.525546	2.01003		0.526404	0.614935		0.525723	0.612309
	0.526377	2.0095		0.527235	0.613691		0.526555	0.611296
	0.527209	2.00861		0.528067	0.612723		0.527386	0.610318
	0.52804	2.00757		0.528898	0.61177		0.528217	0.609338
	0.528872	2.00652		0.52973	0.610807		0.529049	0.608364
	0.529703	2.00548		0.530561	0.609855		0.52988	0.607393
	0.530535	2.00444		0.531393	0.608896		0.530712	0.606426
	0.531366	2.00342		0.532224	0.607933		0.531543	0.605486
	0.532197	2.00253		0.533056	0.607373		0.532374	0.604639
	0.533029	2.00175		0.533887	0.606713		0.533206	0.603967
	0.53386	2.00106		0.534719	0.605957		0.534037	0.603262
	0.534692	2.00037		0.53555	0.605201		0.534868	0.60256
	0.535523	1.99968		0.536382	0.60444		0.5357	0.601852
	0.536354	1.999		0.537213	0.603687		0.536531	0.601158
	0.537186	1.99831		0.538045	0.602926		0.537362	0.600732
	0.538017	1.99766		0.538876	0.602348		0.538194	0.600569
	0.538849	1.99697		0.539708	0.601758		0.539025	0.600427
	0.53968	1.99613		0.540539	0.600826		0.539856	0.600298
	0.540512	1.9953		0.541371	0.599904		0.540688	0.600172
	0.541343	1.99445		0.542202	0.598975		0.541519	0.600043
	0.542174	1.99362		0.543034	0.59804		0.54235	0.599916
	0.543006	1.99276		0.543865	0.597115		0.543182	0.599789
	0.543837	1.99185		0.544697	0.596355		0.544013	0.599669
	0.544669	1.99077		0.545528	0.595815		0.544844	0.599277
	0.5455	1.98959		0.54636	0.594916		0.545676	0.598321
	0.546331	1.98838		0.547191	0.593915		0.546507	0.597363
	0.547163	1.98722		0.548023	0.592923		0.547338	0.596409
	0.547994	1.98613		0.548854	0.591931		0.54817	0.595446
	0.548826	1.98504		0.549686	0.590938		0.549001	0.594504
	0.549657	1.98385		0.550517	0.589888		0.549832	0.593801
	0.550488	1.98288		0.551349	0.588548		0.550664	0.593198
	0.55132	1.9816		0.55218	0.587502		0.551495	0.592703
	0.552151	1.97974		0.553012	0.586755		0.552326	0.592209
	0.552983	1.97788		0.553843	0.585999		0.553158	0.591712
	0.553814	1.97602		0.554675	0.585243		0.553989	0.591218
	0.554646	1.97415		0.555506	0.584494		0.55482	0.590726
	0.555477	1.97229		0.556338	0.583757		0.555652	0.59032
	0.556308	1.97046		0.557169	0.58328		0.556483	0.590083
	0.55714	1.9687		0.558001	0.582828		0.557315	0.589827
	0.557971	1.96722		0.558832	0.582105		0.558146	0.589567
	0.558803	1.96573		0.559664	0.581383		0.558977	0.589308
	0.559634	1.96424		0.560495	0.580661		0.559808	0.589047
	0.560465	1.96275		0.561327	0.579941		0.56064	0.588787
	0.561297	1.96126		0.562158	0.579221		0.561471	0.588527
	0.562128	1.95977		0.56299	0.578554		0.562303	0.588284
	0.56296	1.95832		0.563821	0.577959		0.563134	0.588031
	0.563791	1.95679		0.564653	0.577042		0.563965	0.587767
	0.564623	1.95523		0.565484	0.576047		0.564797	0.587498
	0.565454	1.95366		0.566316	0.575051		0.565628	0.58723
	0.566285	1.95209		0.567147	0.574054		0.566459	0.586962
	0.567117	1.95052		0.567979	0.573065		0.567291	0.586689
	0.567948	1.94898		0.56881	0.572045		0.568122	0.586339
	0.56878	1.94784		0.569642	0.570782		0.568953	0.585932
	0.569611	1.9467		0.570473	0.569704		0.569785	0.585451
	0.570442	1.94532		0.571305	0.568873		0.570616	0.584971
	0.571274	1.94396		0.572136	0.568111		0.571447	0.584493
	0.572105	1.94257		0.572968	0.567351		0.572279	0.584012
	0.572937	1.94121		0.573799	0.566531		0.57311	0.583526
	0.573768	1.93982		0.574631	0.565681		0.573941	0.582954
	0.5746	1.93835		0.575462	0.564915		0.574773	0.582102
	0.575431	1.93672		0.576294	0.564242		0.575604	0.580973
	0.576262	1.93476		0.577125	0.563535		0.576435	0.579734
	0.577094	1.93281		0.577957	0.562819		0.577267	0.578489
	0.577925	1.93088		0.578788	0.562103		0.578098	0.577249
	0.578757	1.9289		0.57962	0.561385		0.578929	0.576008
	0.579588	1.92697		0.580451	0.560668		0.579761	0.57476
	0.580419	1.92503		0.581283	0.560025		0.580592	0.573512
	0.581251	1.9233		0.582114	0.559683		0.581423	0.572395
	0.582082	1.92175		0.582946	0.559471		0.582255	0.571475
	0.582914	1.92026		0.583777	0.559291		0.583086	0.57055
	0.583745	1.91877		0.584609	0.559115		0.583917	0.569636
	0.584576	1.91727		0.58544	0.558939		0.584749	0.568784
	0.585408	1.91578		0.586272	0.558762		0.58558	0.567975
	0.586239	1.91429		0.587103	0.558587		0.586411	0.567323
	0.587071	1.91293		0.587935	0.55873		0.587243	0.567158
	0.587902	1.91179		0.588766	0.5589		0.588074	0.567163
	0.588733	1.91079		0.589598	0.558819		0.588906	0.567183
	0.589565	1.9098		0.590429	0.558697		0.589737	0.567204
	0.590396	1.9088		0.591261	0.558574		0.590568	0.567224
	0.591228	1.90781		0.592092	0.558452		0.5914	0.567245
	0.592059	1.90685		0.592924	0.558329		0.592231	0.567265
	0.592891	1.90629		0.593755	0.557944		0.593062	0.567191
	0.593722	1.90618		0.594587	0.557253		0.593894	0.566765
	0.594553	1.90588		0.595418	0.556726		0.594725	0.56614
	0.595385	1.90557		0.59625	0.556228		0.595556	0.565489
	0.596216	1.90527		0.597081	0.555729		0.596388	0.564837
	0.597048	1.90497		0.597913	0.555233		0.597219	0.564188
	0.597879	1.90466		0.598744	0.554733		0.59805	0.563537
	0.59871	1.9043		0.599576	0.554299		0.598882	0.562899
	0.599542	1.90366		0.600407	0.554126		0.599713	0.562306
	0.600373	1.90267		0.601238	0.553895		0.600544	0.56181
	0.601205	1.90171		0.60207	0.553561		0.601376	0.561326
	0.602036	1.90076		0.602902	0.553217		0.602207	0.560842
	0.602868	1.89974		0.603733	0.55287		0.603038	0.560356
	0.603699	1.89868		0.604564	0.552525		0.60387	0.559872
	0.60453	1.89762		0.605396	0.55218		0.604701	0.559394
	0.605362	1.89662		0.606227	0.552141		0.605532	0.558928
	0.606193	1.89589		0.607059	0.55218		0.606364	0.558278
	0.607025	1.89536		0.60789	0.551932		0.607195	0.557596
	0.607856	1.89486		0.608722	0.551652		0.608026	0.556919
	0.608687	1.89436		0.609553	0.551374		0.608858	0.556243
	0.609519	1.89386		0.610385	0.551095		0.609689	0.555562
	0.61035	1.89336		0.611216	0.550816		0.61052	0.554884
	0.611182	1.89301		0.612048	0.550383		0.611352	0.554273
	0.612013	1.89291		0.612879	0.549704		0.612183	0.553713
	0.612845	1.89289		0.613711	0.549326		0.613014	0.553183
	0.613676	1.89287		0.614542	0.549057		0.613846	0.552655
	0.614507	1.89286		0.615374	0.548795		0.614677	0.552129
	0.615339	1.89285		0.616205	0.548535		0.615508	0.551599
	0.61617	1.89284		0.617037	0.548272		0.61634	0.551072
	0.617002	1.89286		0.617868	0.548017		0.617171	0.550807
	0.617833	1.89317		0.6187	0.547817		0.618003	0.550733
	0.618664	1.89332		0.619531	0.547484		0.618834	0.550798
	0.619496	1.89344		0.620363	0.547005		0.619665	0.550876
	0.620327	1.89356		0.621194	0.546517		0.620497	0.550954
	0.621159	1.89368		0.622026	0.546027		0.621328	0.551031
	0.62199	1.89379		0.622857	0.545538		0.622159	0.551108
	0.622821	1.89391		0.623689	0.54505		0.622991	0.551056
	0.623653	1.89386		0.62452	0.544483		0.623822	0.550796
	0.624484	1.89345		0.625352	0.543914		0.624653	0.550132
	0.625316	1.89288		0.626183	0.543143		0.625485	0.549392
	0.626147	1.89229		0.627015	0.542274		0.626316	0.548649
	0.626979	1.89171		0.627846	0.541367		0.627147	0.547903
	0.62781	1.89112		0.628678	0.540453		0.627979	0.54716
	0.628641	1.89053		0.629509	0.539537		0.62881	0.546422
	0.629473	1.8898		0.630341	0.538708		0.629641	0.545585
	0.630304	1.88894		0.631172	0.538115		0.630473	0.544539
	0.631136	1.88808		0.632004	0.537739		0.631304	0.543257
	0.631967	1.88725		0.632835	0.537447		0.632135	0.541968
	0.632798	1.88641		0.633667	0.537168		0.632967	0.540674
	0.63363	1.88558		0.634498	0.536889		0.633798	0.539382
	0.634461	1.88474		0.63533	0.536612		0.634629	0.538082
	0.635293	1.88395		0.636161	0.536334		0.635461	0.537168
	0.636124	1.88338		0.636993	0.535892		0.636292	0.536479
	0.636955	1.88262		0.637824	0.535411		0.637123	0.536287
	0.637787	1.88186		0.638656	0.534986		0.637955	0.53613
	0.638618	1.88109		0.639487	0.534577		0.638786	0.535983
	0.63945	1.88032		0.640319	0.534168		0.639617	0.535828
	0.640281	1.87955		0.64115	0.533759		0.640449	0.535664
	0.641113	1.87878		0.641982	0.53335		0.64128	0.535467
	0.641944	1.87841		0.642813	0.533015		0.642111	0.535187
	0.642775	1.87809		0.643645	0.532784		0.642943	0.534769
	0.643607	1.87775		0.644476	0.532512		0.643774	0.534257
	0.644438	1.87741		0.645308	0.532207		0.644606	0.533724
	0.64527	1.87707		0.646139	0.531896		0.645437	0.533192
	0.646101	1.87673		0.646971	0.531585		0.646268	0.532659
	0.646932	1.87639		0.647802	0.531276		0.6471	0.532128
	0.647764	1.87579		0.648634	0.530991		0.647931	0.531749
	0.648595	1.87492		0.649465	0.530954		0.648762	0.531438
	0.649427	1.87384		0.650297	0.531002		0.649594	0.531135
	0.650258	1.87275		0.651128	0.531047		0.650425	0.530835
	0.65109	1.87166		0.65196	0.531093		0.651256	0.530534
	0.651921	1.87057		0.652791	0.531138		0.652088	0.530232
	0.652752	1.86947		0.653623	0.531184		0.652919	0.529932
	0.653584	1.86838		0.654454	0.531229		0.65375	0.529601
	0.654415	1.86733		0.655286	0.531011		0.654582	0.529243
	0.655247	1.8664		0.656117	0.530541		0.655413	0.528944
	0.656078	1.86542		0.656949	0.529779		0.656244	0.52867
	0.656909	1.8644		0.65778	0.52894		0.657076	0.528395
	0.657741	1.86337		0.658612	0.528105		0.657907	0.52812
	0.658572	1.86234		0.659443	0.527263		0.658738	0.527845
	0.659404	1.86132		0.660275	0.526425		0.65957	0.527529
	0.660235	1.86046		0.661106	0.525698		0.660401	0.5271
	0.661066	1.85952		0.661938	0.525121		0.661232	0.526714
	0.661898	1.85846		0.662769	0.524271		0.662064	0.52639
	0.662729	1.85738		0.663601	0.523299		0.662895	0.526078
	0.663561	1.8563		0.664432	0.522316		0.663726	0.525766
	0.664392	1.85521		0.665264	0.521334		0.664558	0.525454
	0.665224	1.85413		0.666095	0.520353		0.665389	0.525142
	0.666055	1.85328		0.666927	0.519391		0.66622	0.525142
	0.666886	1.85255		0.667758	0.518664		0.667052	0.525178
	0.667718	1.8516		0.66859	0.518205		0.667883	0.525031
	0.668549	1.85056		0.669421	0.518116		0.668714	0.524834
	0.669381	1.84951		0.670253	0.518114		0.669546	0.524635
	0.670212	1.84847		0.671084	0.518111		0.670377	0.524437
	0.671043	1.84742		0.671916	0.518109		0.671209	0.524238
	0.671875	1.84635		0.672747	0.518106		0.67204	0.524203
	0.672706	1.84525		0.673579	0.517962		0.672871	0.524388
	0.673538	1.84415		0.67441	0.51775		0.673703	0.524554
	0.674369	1.84307		0.675242	0.517592		0.674534	0.524691
	0.675201	1.84199		0.676073	0.517447		0.675365	0.524828
	0.676032	1.84092		0.676905	0.517301		0.676197	0.524965
	0.676863	1.83984		0.677736	0.517158		0.677028	0.525102
	0.677695	1.83876		0.678568	0.517024		0.677859	0.525197
	0.678526	1.83783		0.679399	0.516869		0.678691	0.524898
	0.679358	1.83707		0.680231	0.516662		0.679522	0.524431
	0.680189	1.83644		0.681062	0.516383		0.680353	0.523937
	0.68102	1.83584		0.681894	0.516054		0.681185	0.523437
	0.681852	1.83524		0.682725	0.515712		0.682016	0.522935
	0.682683	1.83464		0.683557	0.51537		0.682847	0.522434
	0.683515	1.83405		0.684388	0.515027		0.683679	0.521934
	0.684346	1.83347		0.68522	0.514685		0.68451	0.52155
	0.685178	1.83293		0.686051	0.514396		0.685341	0.521303
	0.686009	1.83253		0.686883	0.514132		0.686173	0.521155
	0.68684	1.83216		0.687714	0.513758		0.687004	0.52103
	0.687672	1.83179		0.688546	0.513308		0.687835	0.520905
	0.688503	1.83142		0.689377	0.512857		0.688667	0.520781
	0.689335	1.83105		0.690209	0.512406		0.689498	0.520656
	0.690166	1.83075		0.69104	0.511956		0.690329	0.520527
	0.690997	1.83064		0.691872	0.511508		0.691161	0.520397
	0.691829	1.83034		0.692703	0.511061		0.691992	0.520285
	0.69266	1.82992		0.693534	0.510585		0.692823	0.520175
	0.693492	1.82948		0.694366	0.510087		0.693655	0.520059
	0.694323	1.82904		0.695198	0.509585		0.694486	0.519939
	0.695154	1.8286		0.696029	0.509085		0.695317	0.519819
	0.695986	1.82816		0.69686	0.508584		0.696149	0.519694
	0.696817	1.82761		0.697692	0.508161		0.69698	0.51952
	0.697649	1.8272		0.698523	0.507975		0.697811	0.519355
	0.69848	1.82706		0.699355	0.507782		0.698643	0.519277
	0.699311	1.82698		0.700186	0.507401		0.699474	0.519232
	0.700143	1.8269		0.701018	0.506958		0.700306	0.519187
	0.700974	1.82682		0.701849	0.506516		0.701137	0.519143
	0.701806	1.82674		0.702681	0.506071		0.701968	0.519098
	0.702637	1.82683		0.703512	0.505626		0.7028	0.518997
	0.703469	1.82699		0.704344	0.505419		0.703631	0.518875
	0.7043	1.82688		0.705175	0.50538		0.704462	0.518909
	0.705131	1.8267		0.706007	0.505313		0.705294	0.519057
	0.705963	1.82652		0.706838	0.505223		0.706125	0.519206
	0.706794	1.82635		0.70767	0.505133		0.706956	0.519355
	0.707626	1.82618		0.708501	0.505044		0.707788	0.519504
	0.708457	1.82608		0.709333	0.504953		0.708619	0.519728
	0.709288	1.82618		0.710164	0.504708		0.70945	0.520132
	0.71012	1.82627		0.710996	0.504121		0.710282	0.520474
	0.710951	1.82622		0.711827	0.503864		0.711113	0.52064
	0.711783	1.82615		0.712659	0.503962		0.711944	0.520772
	0.712614	1.82607		0.71349	0.504059		0.712776	0.520905
	0.713446	1.826		0.714322	0.504156		0.713607	0.521037
	0.714277	1.82592		0.715153	0.504254		0.714438	0.521175
	0.715108	1.82583		0.715985	0.504346		0.71527	0.521379
	0.71594	1.82574		0.716816	0.504392		0.716101	0.521551
	0.716771	1.82569		0.717648	0.504232		0.716932	0.52158
	0.717603	1.82566		0.718479	0.503879		0.717764	0.521546
	0.718434	1.82564		0.719311	0.503476		0.718595	0.521513
	0.719265	1.82561		0.720142	0.503073		0.719426	0.521478
	0.720097	1.82559		0.720974	0.502671		0.720258	0.521444
	0.720928	1.82548		0.721805	0.502268		0.721089	0.521438
	0.72176	1.82525		0.722637	0.501906		0.72192	0.521381
	0.722591	1.82505		0.723468	0.501431		0.722752	0.52093
	0.723422	1.82492		0.7243	0.500633		0.723583	0.520221
	0.724254	1.82479		0.725131	0.499687		0.724414	0.51951
	0.725085	1.82466		0.725963	0.498741		0.725246	0.518801
	0.725917	1.82453		0.726794	0.497797		0.726077	0.51809
	0.726748	1.82438		0.727626	0.496852		0.726909	0.517344
	0.72758	1.82412		0.728457	0.495934		0.72774	0.516518
	0.728411	1.82398		0.729289	0.495167		0.728571	0.515866
	0.729242	1.82413		0.73012	0.49474		0.729403	0.515457
	0.730074	1.8244		0.730952	0.494459		0.730234	0.515112
	0.730905	1.82468		0.731783	0.494193		0.731065	0.51477
	0.731737	1.82495		0.732615	0.49394		0.731897	0.514427
	0.732568	1.82522		0.733446	0.493681		0.732728	0.514083
	0.733399	1.82568		0.734278	0.493405		0.733559	0.513729
	0.734231	1.82625		0.735109	0.493141		0.734391	0.513367
	0.735062	1.82667		0.735941	0.492949		0.735222	0.513005
	0.735894	1.827		0.736772	0.492851		0.736053	0.512645
	0.736725	1.82732		0.737604	0.492796		0.736885	0.512283
	0.737557	1.82765		0.738435	0.492741		0.737716	0.511921
	0.738388	1.82797		0.739267	0.492686		0.738547	0.511559
	0.739219	1.82817		0.740098	0.492631		0.739379	0.511134
	0.740051	1.82811		0.74093	0.492666		0.74021	0.510628
	0.740882	1.82788		0.741761	0.492899		0.741041	0.509756
	0.741714	1.82761		0.742593	0.493208		0.741873	0.508666
	0.742545	1.82733		0.743424	0.493502		0.742704	0.50757
	0.743376	1.82706		0.744256	0.493796		0.743535	0.506474
	0.744208	1.82678		0.745087	0.49409		0.744367	0.505421
	0.745039	1.82652		0.745919	0.494382		0.745198	0.504382
	0.745871	1.82652		0.74675	0.494686		0.746029	0.50321
	0.746702	1.8267		0.747582	0.495027		0.746861	0.501948
	0.747534	1.82701		0.748413	0.49524		0.747692	0.500871
	0.748365	1.82735		0.749245	0.495211		0.748523	0.499875
	0.749196	1.82769		0.750076	0.495182		0.749355	0.498881
	0.750028	1.82803		0.750908	0.495152		0.750186	0.497889
	0.750859	1.82837		0.751739	0.495123		0.751017	0.496896
	0.751691	1.82888		0.752571	0.495094		0.751849	0.496009
	0.752522	1.82948		0.753402	0.49471		0.75268	0.495321
	0.753353	1.82992		0.754234	0.493849		0.753511	0.49461
	0.754185	1.83028		0.755065	0.493035		0.754343	0.493826
	0.755016	1.83065		0.755897	0.492242		0.755174	0.493042
	0.755848	1.83101		0.756728	0.491453		0.756006	0.492259
	0.756679	1.83137		0.75756	0.490664		0.756837	0.491475
	0.75751	1.83171		0.758391	0.489871		0.757668	0.490745
	0.758342	1.83201		0.759223	0.489209		0.7585	0.490157
	0.759173	1.83205		0.760054	0.488807		0.759331	0.489642
	0.760005	1.83198		0.760886	0.488621		0.760162	0.489102
	0.760836	1.8319		0.761717	0.488557		0.760994	0.488561
	0.761667	1.83182		0.762549	0.488493		0.761825	0.488018
	0.762499	1.83174		0.76338	0.488429		0.762656	0.487474
	0.76333	1.83165		0.764212	0.488365		0.763488	0.486989
	0.764162	1.83148		0.765043	0.488415		0.764319	0.48683
	0.764993	1.83123		0.765875	0.488778		0.76515	0.487054
	0.765825	1.83098		0.766706	0.489239		0.765982	0.487342
	0.766656	1.83074		0.767538	0.489561		0.766813	0.487679
	0.767487	1.8305		0.768369	0.489882		0.767644	0.488015
	0.768319	1.83026		0.769201	0.490203		0.768476	0.488351
	0.76915	1.83002		0.770032	0.490524		0.769307	0.488687
	0.769982	1.82965		0.770864	0.490826		0.770138	0.488876
	0.770813	1.82898		0.771695	0.490915		0.77097	0.488786
	0.771644	1.82831		0.772527	0.490906		0.771801	0.488619
	0.772476	1.82786		0.773358	0.491107		0.772632	0.488474
	0.773307	1.8274		0.77419	0.491398		0.773464	0.488329
	0.774139	1.82694		0.775021	0.491689		0.774295	0.488184
	0.77497	1.82648		0.775853	0.491979		0.775126	0.488038
	0.775802	1.82605		0.776684	0.492269		0.775958	0.487892
	0.776633	1.82578		0.777516	0.492509		0.776789	0.487745
	0.777464	1.82573		0.778347	0.492583		0.77762	0.487628
	0.778296	1.82582		0.779179	0.492349		0.778452	0.48756
	0.779127	1.82596		0.78001	0.491915		0.779283	0.487508
	0.779959	1.8261		0.780842	0.491479		0.780114	0.487456
	0.78079	1.82624		0.781673	0.491045		0.780946	0.487404
	0.781621	1.82638		0.782504	0.490613		0.781777	0.487352
	0.782453	1.82656		0.783336	0.490184		0.782609	0.48756
	0.783284	1.82679		0.784168	0.489777		0.78344	0.488064
	0.784116	1.82703		0.784999	0.48948		0.784271	0.488568
	0.784947	1.82726		0.78583	0.489282		0.785103	0.489072
	0.785779	1.82749		0.786662	0.489085		0.785934	0.489573
	0.78661	1.82771		0.787494	0.488873		0.786765	0.490074
	0.787441	1.82794		0.788325	0.488654		0.787597	0.490577
	0.788273	1.82812		0.789156	0.488435		0.788428	0.490931
	0.789104	1.82817		0.789988	0.488312		0.789259	0.491036
	0.789936	1.82806		0.790819	0.488504		0.790091	0.490866
	0.790767	1.82787		0.791651	0.488719		0.790922	0.490495
	0.791598	1.82768		0.792482	0.48894		0.791753	0.490125
	0.79243	1.82749		0.793314	0.489162		0.792585	0.489755
	0.793261	1.8273		0.794145	0.489384		0.793416	0.489386
	0.794093	1.82713		0.794977	0.489605		0.794247	0.48904
	0.794924	1.82712		0.795808	0.489812		0.795079	0.488775
	0.795755	1.82702		0.79664	0.489936		0.79591	0.488363
	0.796587	1.82666		0.797471	0.489887		0.796741	0.487661
	0.797418	1.82621		0.798303	0.489695		0.797573	0.48689
	0.79825	1.82577		0.799134	0.489502		0.798404	0.486166
	0.799081	1.82532		0.799966	0.489309		0.799235	0.485464
	0.799913	1.82487		0.800797	0.489116		0.800067	0.484726
	0.800744	1.82459		0.801629	0.488898		0.800898	0.483953
	0.801575	1.82459		0.80246	0.488555		0.801729	0.483219
	0.802407	1.82491		0.803292	0.488108		0.802561	0.482562
	0.803238	1.82545		0.804123	0.487803		0.803392	0.482007
	0.80407	1.82598		0.804955	0.487498		0.804223	0.48145
	0.804901	1.8265		0.805786	0.487195		0.805055	0.480895
	0.805732	1.82703		0.806618	0.48689		0.805886	0.48034
	0.806564	1.82756		0.807449	0.486585		0.806717	0.479768
	0.807395	1.82808		0.808281	0.486351		0.807549	0.479143
	0.808227	1.82851		0.809112	0.486196		0.80838	0.478465
	0.809058	1.82887		0.809944	0.48573		0.809211	0.477815
	0.809889	1.82922		0.810775	0.485151		0.810043	0.477169
	0.810721	1.82958		0.811607	0.484575		0.810874	0.476521
	0.811552	1.82994		0.812438	0.483996		0.811706	0.475876
	0.812384	1.8303		0.81327	0.483417		0.812537	0.475229
	0.813215	1.83044		0.814101	0.482764		0.813368	0.474567
	0.814047	1.8305		0.814933	0.481931		0.8142	0.473927
	0.814878	1.83065		0.815764	0.48115		0.815031	0.473442
	0.815709	1.83082		0.816596	0.480521		0.815862	0.473043
	0.816541	1.83101		0.817427	0.479891		0.816694	0.472641
	0.817372	1.8312		0.818259	0.479264		0.817525	0.472239
	0.818204	1.8314		0.81909	0.478629		0.818356	0.471837
	0.819035	1.83153		0.819922	0.478043		0.819188	0.471419
	0.819866	1.83148		0.820753	0.477684		0.820019	0.470909
	0.820698	1.83123		0.821585	0.477529		0.82085	0.470191
	0.821529	1.83087		0.822416	0.477186		0.821682	0.469246
	0.822361	1.83051		0.823248	0.476824		0.822513	0.468306
	0.823192	1.83015		0.824079	0.476463		0.823344	0.467364
	0.824024	1.82979		0.824911	0.476101		0.824176	0.466419
	0.824855	1.82943		0.825742	0.475739		0.825007	0.465483
	0.825686	1.82908		0.826574	0.475326		0.825838	0.464545
	0.826518	1.82871		0.827405	0.474684		0.82667	0.463685
	0.827349	1.82828		0.828237	0.473735		0.827501	0.463019
	0.828181	1.82784		0.829068	0.472622		0.828332	0.462353
	0.829012	1.8274		0.8299	0.47151		0.829164	0.461684
	0.829843	1.82696		0.830731	0.470402		0.829995	0.46102
	0.830675	1.82654		0.831563	0.469294		0.830826	0.460366
	0.831506	1.82617		0.832394	0.468176		0.831658	0.459856
	0.832338	1.82599		0.833226	0.467059		0.832489	0.459616
	0.833169	1.82598		0.834057	0.466164		0.83332	0.459378
	0.834	1.82602		0.834889	0.465664		0.834152	0.459139
	0.834832	1.82607		0.83572	0.465165		0.834983	0.458902
	0.835663	1.82611		0.836552	0.464665		0.835814	0.458663
	0.836495	1.82615		0.837383	0.464167		0.836646	0.458424
	0.837326	1.82633		0.838215	0.463721		0.837477	0.458314
	0.838158	1.82678		0.839046	0.463424		0.838308	0.458508
	0.838989	1.82716		0.839878	0.463248		0.83914	0.458718
	0.83982	1.82731		0.840709	0.462879		0.839971	0.458838
	0.840652	1.82746		0.841541	0.462411		0.840802	0.458958
	0.841483	1.82761		0.842372	0.461945		0.841634	0.459078
	0.842315	1.82776		0.843204	0.461477		0.842465	0.459198
	0.843146	1.82785		0.844035	0.461011		0.843297	0.4593
	0.843977	1.82766		0.844867	0.460529		0.844128	0.45932
	0.844809	1.82717		0.845698	0.459864		0.844959	0.459253
	0.84564	1.82665		0.84653	0.45918		0.845791	0.459185
	0.846472	1.82611		0.847361	0.45846		0.846622	0.459118
	0.847303	1.82557		0.848193	0.457746		0.847453	0.45905
	0.848135	1.82503		0.849024	0.45703		0.848285	0.458982
	0.848966	1.82449		0.849856	0.456312		0.849116	0.458915
	0.849797	1.82401		0.850687	0.455626		0.849947	0.458835
	0.850629	1.82361		0.851519	0.455292		0.850779	0.458741
	0.85146	1.82314		0.85235	0.455111		0.85161	0.458675
	0.852292	1.82259		0.853182	0.454967		0.852441	0.458622
	0.853123	1.82204		0.854013	0.454823		0.853273	0.458566
	0.853954	1.82149		0.854845	0.454679		0.854104	0.458506
	0.854786	1.82094		0.855676	0.454535		0.854935	0.458446
	0.855617	1.82033		0.856508	0.454377		0.855767	0.45837
	0.856449	1.81961		0.857339	0.454067		0.856598	0.458134
	0.85728	1.81894		0.858171	0.453521		0.857429	0.457852
	0.858111	1.81845		0.859002	0.452627		0.858261	0.457645
	0.858943	1.81797		0.859834	0.451497		0.859092	0.45744
	0.859774	1.81749		0.860665	0.450371		0.859923	0.457234
	0.860606	1.81701		0.861497	0.449248		0.860755	0.457028
	0.861437	1.81657		0.862328	0.44812		0.861586	0.456835
	0.862269	1.81627		0.86316	0.447023		0.862417	0.456795
	0.8631	1.81609		0.863991	0.44616		0.863249	0.457036
	0.863931	1.81596		0.864823	0.445363		0.86408	0.457282
	0.864763	1.81588		0.865654	0.444693		0.864911	0.457527
	0.865594	1.8158		0.866486	0.444016		0.865743	0.457772
	0.866426	1.81572		0.867317	0.443342		0.866574	0.458018
	0.867257	1.81564		0.868149	0.442668		0.867405	0.458263
	0.868088	1.8156		0.86898	0.442037		0.868237	0.458477
	0.86892	1.81561		0.869812	0.441737		0.869068	0.458453
	0.869751	1.8156		0.870643	0.441655		0.8699	0.458441
	0.870583	1.81539		0.871475	0.441697		0.870731	0.458438
	0.871414	1.81518		0.872306	0.44177		0.871562	0.458434
	0.872245	1.81497		0.873138	0.441843		0.872394	0.458431
	0.873077	1.81476		0.873969	0.441916		0.873225	0.458427
	0.873908	1.81452		0.874801	0.441979		0.874056	0.458423
	0.87474	1.8141		0.875632	0.441904		0.874888	0.45841
	0.875571	1.81363		0.876464	0.441352		0.875719	0.458302
	0.876403	1.81334		0.877295	0.440943		0.87655	0.457959
	0.877234	1.81313		0.878127	0.440657		0.877382	0.457616
	0.878065	1.81292		0.878958	0.440372		0.878213	0.457272
	0.878897	1.8127		0.87979	0.440084		0.879044	0.456927
	0.879728	1.81251		0.880621	0.439797		0.879876	0.456598
	0.88056	1.81244		0.881453	0.439542		0.880707	0.456361
	0.881391	1.81265		0.882284	0.439476		0.881538	0.456237
	0.882222	1.81276		0.883115	0.439503		0.88237	0.456105
	0.883054	1.81276		0.883947	0.439579		0.883201	0.455969
	0.883885	1.81275		0.884778	0.439655		0.884032	0.455832
	0.884717	1.81274		0.88561	0.439731		0.884864	0.455697
	0.885548	1.81273		0.886441	0.439807		0.885695	0.455559
	0.88638	1.81274		0.887273	0.439887		0.886526	0.455423
	0.887211	1.81279		0.888104	0.43999		0.887358	0.455282
	0.888042	1.81283		0.888936	0.440105		0.888189	0.455095
	0.888874	1.8128		0.889767	0.440155		0.88902	0.454834
	0.889705	1.81278		0.890599	0.440188		0.889852	0.454575
	0.890537	1.81275		0.89143	0.440221		0.890683	0.454315
	0.891368	1.81273		0.892262	0.440252		0.891514	0.454055
	0.892199	1.81271		0.893093	0.440281		0.892346	0.453789
	0.893031	1.81276		0.893925	0.440309		0.893177	0.453494
	0.893862	1.81288		0.894756	0.4403		0.894008	0.453147
	0.894694	1.81289		0.895588	0.440311		0.89484	0.452628
	0.895525	1.81287		0.896419	0.440348		0.895671	0.452109
	0.896356	1.81286		0.897251	0.440388		0.896502	0.451589
	0.897188	1.81285		0.898082	0.440427		0.897334	0.451068
	0.898019	1.81283		0.898914	0.440466		0.898165	0.450539
	0.898851	1.81276		0.899745	0.440506		0.898997	0.449947
	0.899682	1.8125		0.900577	0.440894		0.899828	0.449254
	0.900514	1.81227		0.901408	0.441391		0.900659	0.448389
	0.901345	1.81208		0.90224	0.441308		0.901491	0.44746
	0.902176	1.81188		0.903071	0.441187		0.902322	0.446527
	0.903008	1.81169		0.903903	0.441066		0.903153	0.445594
	0.903839	1.81149		0.904734	0.440946		0.903985	0.444669
	0.904671	1.81129		0.905566	0.440825		0.904816	0.443781
	0.905502	1.81103		0.906397	0.440672		0.905647	0.442953
	0.906333	1.81071		0.907229	0.440387		0.906479	0.442124
	0.907165	1.81036		0.90806	0.440295		0.90731	0.441257
	0.907996	1.81002		0.908892	0.440234		0.908141	0.440375
	0.908828	1.80967		0.909723	0.440176		0.908973	0.43949
	0.909659	1.80933		0.910555	0.440116		0.909804	0.438609
	0.910491	1.80898		0.911386	0.440057		0.910635	0.437725
	0.911322	1.80869		0.912218	0.439998		0.911467	0.43683
	0.912153	1.80854		0.913049	0.439805		0.912298	0.435929
	0.912985	1.80828		0.913881	0.4395		0.913129	0.435079
	0.913816	1.80801		0.914712	0.439145		0.913961	0.43424
	0.914648	1.80773		0.915544	0.43879		0.914792	0.433396
	0.915479	1.80745		0.916375	0.438433		0.915623	0.432551
	0.91631	1.80717		0.917207	0.438075		0.916455	0.431705
	0.917142	1.80684		0.918038	0.437719		0.917286	0.430928
	0.917973	1.80639		0.91887	0.437222		0.918117	0.430409
	0.918805	1.80605		0.919701	0.436441		0.918949	0.429605
	0.919636	1.80585		0.920533	0.435313		0.91978	0.42865
	0.920467	1.80565		0.921364	0.434172		0.920611	0.42769
	0.921299	1.80546		0.922196	0.433041		0.921443	0.426741
	0.92213	1.80528		0.923027	0.431891		0.922274	0.425775
	0.922962	1.80509		0.923859	0.43075		0.923105	0.424819
	0.923793	1.80499		0.92469	0.429602		0.923937	0.423871
	0.924625	1.80502		0.925522	0.428403		0.924768	0.423176
	0.925456	1.80463		0.926353	0.427316		0.9256	0.423067
	0.926287	1.80425		0.927185	0.426254		0.926431	0.422979
	0.927119	1.80386		0.928016	0.425185		0.927262	0.422892
	0.92795	1.80347		0.928848	0.424118		0.928094	0.422804
	0.928782	1.80308		0.929679	0.423049		0.928925	0.422716
	0.929613	1.8027		0.930511	0.421983		0.929756	0.422665
	0.930444	1.8024		0.931342	0.420998		0.930588	0.422698
	0.931276	1.8021		0.932174	0.420133		0.931419	0.422062
	0.932107	1.8018		0.933005	0.419337		0.93225	0.421409
	0.932939	1.8015		0.933837	0.418541		0.933082	0.420763
	0.93377	1.80119		0.934668	0.417744		0.933913	0.420114
	0.934601	1.80089		0.9355	0.416949		0.934744	0.419461
	0.935433	1.80059		0.936331	0.416153		0.935576	0.418813
	0.936264	1.80042		0.937163	0.415332		0.936407	0.418374
	0.937096	1.80048		0.937994	0.414568		0.937238	0.417894
	0.937927	1.80083		0.938826	0.413967		0.93807	0.417391
	0.938759	1.80117		0.939657	0.413366		0.938901	0.416894
	0.93959	1.80152		0.940489	0.412766		0.939732	0.416395
	0.940421	1.80187		0.94132	0.412167		0.940564	0.415893
	0.941253	1.80221		0.942152	0.411574		0.941395	0.415399
	0.942084	1.8025		0.942983	0.41117		0.942226	0.415093
	0.942916	1.80272		0.943815	0.411343		0.943058	0.414849
	0.943747	1.80231		0.944646	0.411419		0.943889	0.41457
	0.944578	1.80191		0.945478	0.411491		0.94472	0.41429
	0.94541	1.80151		0.946309	0.411558		0.945552	0.414012
	0.946241	1.80111		0.947141	0.411629		0.946383	0.413733
	0.947073	1.80071		0.947972	0.411704		0.947214	0.413454
	0.947904	1.80031		0.948804	0.41178		0.948046	0.413154
	0.948736	1.79994		0.949635	0.411689		0.948877	0.412845
	0.949567	1.7996		0.950467	0.411346		0.949708	0.413368
	0.950398	1.79929		0.951298	0.41087		0.95054	0.413897
	0.95123	1.79898		0.95213	0.410375		0.951371	0.414419
	0.952061	1.79868		0.952961	0.409879		0.952202	0.414943
	0.952893	1.79836		0.953793	0.409382		0.953034	0.415468
	0.953724	1.79806		0.954624	0.408886		0.953865	0.415982
	0.954555	1.79788		0.955456	0.408449		0.954697	0.416432
	0.955387	1.79775		0.956287	0.40802		0.955528	0.416569
	0.956218	1.7978		0.957119	0.407485		0.956359	0.41641
	0.95705	1.79784		0.95795	0.406924		0.957191	0.41625
	0.957881	1.79788		0.958782	0.406365		0.958022	0.416094
	0.958713	1.79792		0.959613	0.405803		0.958853	0.415952
	0.959544	1.79796		0.960445	0.405245		0.959685	0.415808
	0.960375	1.79781		0.961276	0.404808		0.960516	0.4159
	0.961207	1.79747		0.962108	0.404679		0.961347	0.416165
	0.962038	1.79683		0.962939	0.405212		0.962179	0.416491
	0.96287	1.79612		0.963771	0.405868		0.96301	0.416826
	0.963701	1.7954		0.964602	0.40653		0.963841	0.417162
	0.964532	1.79469		0.965434	0.407189		0.964673	0.417497
	0.965364	1.79398		0.966265	0.407844		0.965504	0.417831
	0.966195	1.79329		0.967097	0.408503		0.966335	0.417964
	0.967027	1.793		0.967928	0.409056		0.967167	0.417565
	0.967858	1.79266		0.96876	0.409194		0.967998	0.41698
	0.968689	1.79228		0.969591	0.408874		0.968829	0.416365
	0.969521	1.7919		0.970423	0.408482		0.969661	0.415745
	0.970352	1.79152		0.971254	0.408091		0.970492	0.415124
	0.971184	1.79114		0.972085	0.407699		0.971323	0.414505
	0.972015	1.79076		0.972917	0.40731		0.972155	0.413883
	0.972847	1.79038		0.973749	0.406825		0.972986	0.413816
	0.973678	1.79004		0.97458	0.406242		0.973817	0.413762
	0.974509	1.7898		0.975411	0.405545		0.974649	0.41356
	0.975341	1.78958		0.976243	0.404826		0.97548	0.413329
	0.976172	1.78935		0.977075	0.404111		0.976311	0.413098
	0.977004	1.78911		0.977906	0.403401		0.977143	0.412868
	0.977835	1.78886		0.978737	0.402685		0.977974	0.412637
	0.978666	1.78845		0.979569	0.401901		0.978805	0.41244
	0.979498	1.78776		0.9804	0.400957		0.979637	0.41227
	0.980329	1.78712		0.981232	0.400274		0.980468	0.412118
	0.981161	1.78651		0.982063	0.399691		0.9813	0.411969
	0.981992	1.7859		0.982895	0.399119		0.982131	0.411819
	0.982823	1.7853		0.983726	0.398551		0.982962	0.41167
	0.983655	1.78469		0.984558	0.397979		0.983794	0.411521
	0.984486	1.78409		0.985389	0.397407		0.984625	0.411385
	0.985318	1.78402		0.986221	0.396928		0.985456	0.411281
	0.986149	1.78376		0.987052	0.396186		0.986288	0.411226
	0.98698	1.78302		0.987884	0.395121		0.987119	0.411187
	0.987812	1.78227		0.988715	0.394066		0.98795	0.411149
	0.988643	1.78148		0.989547	0.39338		0.988782	0.410011
	0.989475	1.78081		0.990378	0.39305		0.989613	0.408056
	0.990306	1.78016		0.99121	0.390612		0.990444	0.403055
	0.991138	1.77816		0.992041	0.390624		0.991276	0.402412
	0.991969	1.77827		0.992873	0.390635		0.992107	0.401836
	0.9928	1.77836		0.993704	0.390646		0.992938	0.40126
	0.993632	1.77846		0.994536	0.390656		0.99377	0.400682
	0.994463	1.77858		0.995367	0.39087		0.994601	0.400133
	0.995295	1.77876		0.996199	0.391509		0.995432	0.399657
	0.996126	1.77908		0.99703	0.392238		0.996264	0.399239
	0.996957	1.77947		0.997862	0.392811		0.997095	0.398849
	0.997789	1.77985		0.998693	0.393361		0.997926	0.398458
	0.99862	1.78024		0.999525	0.393881		0.998758	0.398067
	0.999452	1.78063		1.00036	0.3944		0.999589	0.397676
	1.00028	1.78101		1.00119	0.394969		1.00042	0.397341
	1.00111	1.78131		1.00202	0.395598		1.00125	0.397193
	1.00195	1.78165		1.00285	0.396314		1.00208	0.397359
	1.00278	1.78207		1.00368	0.396986		1.00292	0.397783
	1.00361	1.7825		1.00451	0.397654		1.00375	0.398206
	1.00444	1.78293		1.00534	0.398322		1.00458	0.39863
	1.00527	1.78336		1.00618	0.39899		1.00541	0.399054
	1.0061	1.78379		1.00701	0.399658		1.00624	0.399477
	1.00693	1.78414		1.00784	0.400262		1.00707	0.399889
	1.00777	1.78427		1.00867	0.400619		1.0079	0.400153
	1.0086	1.78411		1.0095	0.401008		1.00873	0.400149
	1.00943	1.78384		1.01033	0.40147		1.00957	0.400055
	1.01026	1.78358		1.01117	0.401933		1.0104	0.399961
	1.01109	1.78331		1.012	0.402394		1.01123	0.39987
	1.01192	1.78304		1.01283	0.402856		1.01206	0.399783
	1.01275	1.78291		1.01366	0.403325		1.01289	0.399688
	1.01359	1.78295		1.01449	0.403792		1.01372	0.399532
	1.01442	1.78295		1.01532	0.404086		1.01455	0.3993
	1.01525	1.78289		1.01615	0.403997		1.01538	0.398999
	1.01608	1.78283		1.01699	0.403908		1.01622	0.3987
	1.01691	1.78277		1.01782	0.403819		1.01705	0.3984
	1.01774	1.78272		1.01865	0.40373		1.01788	0.3981
	1.01857	1.78265		1.01948	0.403639		1.01871	0.39781
	1.01941	1.78254		1.02031	0.403521		1.01954	0.397589
	1.02024	1.78248		1.02114	0.40351		1.02037	0.397363
	1.02107	1.78249		1.02198	0.404087		1.0212	0.396765
	1.0219	1.78252		1.02281	0.404727		1.02204	0.396162
	1.02273	1.78254		1.02364	0.405366		1.02287	0.395562
	1.02356	1.78256		1.02447	0.406004		1.0237	0.394962
	1.02439	1.78258		1.0253	0.406641		1.02453	0.394356
	1.02523	1.78238		1.02613	0.407333		1.02536	0.393645
	1.02606	1.78198		1.02696	0.408109		1.02619	0.392615
	1.02689	1.78153		1.0278	0.408643		1.02702	0.391729
	1.02772	1.78109		1.02863	0.40902		1.02785	0.390895
	1.02855	1.78067		1.02946	0.409398		1.02869	0.390061
	1.02938	1.78025		1.03029	0.409777		1.02952	0.38923
	1.03021	1.7798		1.03112	0.410154		1.03035	0.388395
	1.03105	1.77937		1.03195	0.410416		1.03118	0.387646
	1.03188	1.77901		1.03279	0.410247		1.03201	0.387311
	1.03271	1.77877		1.03362	0.409886		1.03284	0.387065
	1.03354	1.77858		1.03445	0.409753		1.03367	0.386794
	1.03437	1.77839		1.03528	0.40962		1.03451	0.386525
	1.0352	1.7782		1.03611	0.409487		1.03534	0.386255
	1.03603	1.77801		1.03694	0.409354		1.03617	0.385984
	1.03686	1.77782		1.03777	0.409241		1.037	0.385707
	1.0377	1.77753		1.03861	0.409254		1.03783	0.385384
	1.03853	1.77712		1.03944	0.409369		1.03866	0.385164
	1.03936	1.77667		1.04027	0.409214		1.03949	0.385549
	1.04019	1.77621		1.0411	0.408998		1.04032	0.385932
	1.04102	1.77575		1.04193	0.408782		1.04116	0.386317
	1.04185	1.77528		1.04276	0.408566		1.04199	0.3867
	1.04269	1.77482		1.04359	0.408349		1.04282	0.387064
	1.04352	1.7743		1.04443	0.408149		1.04365	0.38726
	1.04435	1.77355		1.04526	0.408		1.04448	0.387057
	1.04518	1.77241		1.04609	0.407902		1.04531	0.386541
	1.04601	1.771		1.04692	0.407837		1.04614	0.385911
	1.04684	1.7696		1.04775	0.407772		1.04698	0.385278
	1.04767	1.7682		1.04858	0.407707		1.04781	0.384647
	1.04851	1.76679		1.04941	0.407642		1.04864	0.384017
	1.04934	1.76552		1.05025	0.407547		1.04947	0.383458
	1.05017	1.76452		1.05108	0.40736		1.0503	0.383198
	1.051	1.76372		1.05191	0.407116		1.05113	0.383021
	1.05183	1.76298		1.05274	0.406887		1.05196	0.382812
	1.05266	1.76223		1.05357	0.406663		1.05279	0.382601
	1.05349	1.76149		1.0544	0.406424		1.05363	0.382392
	1.05432	1.76074		1.05523	0.406172		1.05446	0.382183
	1.05516	1.76001		1.05607	0.405927		1.05529	0.381985
	1.05599	1.75938		1.0569	0.405823		1.05612	0.381841
	1.05682	1.75899		1.05773	0.406186		1.05695	0.381717
	1.05765	1.75886		1.05856	0.40655		1.05778	0.381495
	1.05848	1.7588		1.05939	0.406917		1.05861	0.381274
	1.05931	1.75874		1.06022	0.407284		1.05945	0.381053
	1.06014	1.75869		1.06106	0.40765		1.06028	0.380833
	1.06098	1.75863		1.06189	0.408015		1.06111	0.380612
	1.06181	1.75852		1.06272	0.408333		1.06194	0.380497
	1.06264	1.75826		1.06355	0.407944		1.06277	0.380851
	1.06347	1.75785		1.06438	0.407358		1.0636	0.381659
	1.0643	1.75733		1.06521	0.406659		1.06443	0.382563
	1.06513	1.75681		1.06604	0.405959		1.06526	0.383421
	1.06597	1.75629		1.06688	0.405256		1.0661	0.384222
	1.0668	1.75578		1.06771	0.404555		1.06693	0.385061
	1.06763	1.75527		1.06854	0.403881		1.06776	0.385969
	1.06846	1.7548		1.06937	0.403508		1.06859	0.386723
	1.06929	1.75432		1.0702	0.403368		1.06942	0.387331
	1.07012	1.75381		1.07103	0.403354		1.07025	0.387851
	1.07095	1.7533		1.07187	0.40334		1.07109	0.388371
	1.07178	1.7528		1.0727	0.403326		1.07192	0.388892
	1.07262	1.75229		1.07353	0.403312		1.07275	0.389412
	1.07345	1.75177		1.07436	0.403292		1.07358	0.38993
	1.07428	1.7512		1.07519	0.403169		1.07441	0.390462
	1.07511	1.75052		1.07602	0.402759		1.07524	0.390966
	1.07594	1.74975		1.07685	0.402246		1.07607	0.39099
	1.07677	1.74894		1.07769	0.401726		1.0769	0.391014
	1.0776	1.74814		1.07852	0.401201		1.07774	0.391037
	1.07844	1.74733		1.07935	0.400679		1.07857	0.391061
	1.07927	1.74653		1.08018	0.400155		1.0794	0.391086
	1.0801	1.74575		1.08101	0.399671		1.08023	0.391103
	1.08093	1.74516		1.08184	0.39951		1.08106	0.390389
	1.08176	1.74491		1.08267	0.399511		1.08189	0.390142
	1.08259	1.74489		1.08351	0.39959		1.08272	0.390092
	1.08343	1.74487		1.08434	0.399669		1.08356	0.390041
	1.08426	1.74485		1.08517	0.399748		1.08439	0.38999
	1.08509	1.74482		1.086	0.399827		1.08522	0.389939
	1.08592	1.74487		1.08683	0.3999		1.08605	0.389897
	1.08675	1.74526		1.08766	0.39993		1.08688	0.390197
	1.08758	1.74604		1.08849	0.399966		1.08771	0.390662
	1.08841	1.74688		1.08933	0.400113		1.08854	0.391162
	1.08924	1.74773		1.09016	0.400259		1.08937	0.391662
	1.09008	1.74857		1.09099	0.400405		1.09021	0.392166
	1.09091	1.74942		1.09182	0.400553		1.09104	0.392666
	1.09174	1.75026		1.09265	0.4007		1.09187	0.393169
	1.09257	1.75108		1.09348	0.400846		1.0927	0.3937
	1.0934	1.75169		1.09431	0.400958		1.09353	0.394258
	1.09423	1.75185		1.09515	0.400849		1.09436	0.394419
	1.09506	1.7519		1.09598	0.400717		1.09519	0.394579
	1.0959	1.75196		1.09681	0.400584		1.09603	0.394744
	1.09673	1.75201		1.09764	0.400453		1.09686	0.394906
	1.09756	1.75206		1.09847	0.400321		1.09769	0.39507
	1.09839	1.75203		1.0993	0.400187		1.09852	0.395256
	1.09922	1.75168		1.10014	0.400061		1.09935	0.395542
	1.10005	1.7511		1.10097	0.399981		1.10018	0.39565
	1.10088	1.75045		1.1018	0.39993		1.10101	0.395687
	1.10172	1.7498		1.10263	0.399879		1.10184	0.395724
	1.10255	1.74916		1.10346	0.399827		1.10268	0.395761
	1.10338	1.7485		1.10429	0.399775		1.10351	0.395798
	1.10421	1.74788		1.10512	0.399744		1.10434	0.395774
	1.10504	1.74741		1.10596	0.399825		1.10517	0.395254
	1.10587	1.74713		1.10679	0.400037		1.106	0.394777
	1.1067	1.74699		1.10762	0.400448		1.10683	0.394502
	1.10754	1.74685		1.10845	0.400889		1.10766	0.394226
	1.10837	1.74671		1.10928	0.401334		1.1085	0.39395
	1.1092	1.74657		1.11011	0.401778		1.10933	0.393675
	1.11003	1.74644		1.11095	0.402222		1.11016	0.393411
	1.11086	1.74632		1.11178	0.402635		1.11099	0.393229
	1.11169	1.7462		1.11261	0.402917		1.11182	0.393095
	1.11252	1.74599		1.11344	0.403059		1.11265	0.392865
	1.11336	1.74575		1.11427	0.403173		1.11348	0.392635
	1.11419	1.74552		1.1151	0.403287		1.11431	0.392405
	1.11502	1.74528		1.11593	0.4034		1.11515	0.392175
	1.11585	1.74505		1.11677	0.403513		1.11598	0.391953
	1.11668	1.74485		1.1176	0.403626		1.11681	0.391847
	1.11751	1.74474		1.11843	0.403841		1.11764	0.392159
	1.11834	1.74458		1.11926	0.403867		1.11847	0.392511
	1.11918	1.74433		1.12009	0.403741		1.1193	0.392849
	1.12001	1.74409		1.12092	0.403605		1.12013	0.393195
	1.12084	1.74384		1.12176	0.403469		1.12096	0.393568
	1.12167	1.7436		1.12259	0.403332		1.1218	0.393949
	1.1225	1.74326		1.12342	0.403196		1.12263	0.394331
	1.12333	1.74261		1.12425	0.402978		1.12346	0.394301
	1.12416	1.74166		1.12508	0.402749		1.12429	0.394148
	1.12499	1.74071		1.12591	0.402699		1.12512	0.394097
	1.12583	1.73976		1.12674	0.402658		1.12595	0.394061
	1.12666	1.73882		1.12757	0.402617		1.12678	0.394023
	1.12749	1.73787		1.12841	0.402577		1.12762	0.393986
	1.12832	1.73692		1.12924	0.402536		1.12845	0.39395
	1.12915	1.73594		1.13007	0.402465		1.12928	0.393898
	1.12998	1.73494		1.1309	0.402268		1.13011	0.39384
	1.13081	1.73404		1.13173	0.402083		1.13094	0.393904
	1.13165	1.73316		1.13256	0.4019		1.13177	0.393982
	1.13248	1.73229		1.1334	0.401716		1.1326	0.394061
	1.13331	1.73141		1.13423	0.401532		1.13343	0.394139
	1.13414	1.73055		1.13506	0.401347		1.13427	0.394217
	1.13497	1.72988		1.13589	0.401164		1.1351	0.394296
	1.1358	1.72962		1.13672	0.401226		1.13593	0.394749
	1.13664	1.72944		1.13755	0.401505		1.13676	0.395524
	1.13747	1.72924		1.13838	0.401865		1.13759	0.39636
	1.1383	1.72904		1.13922	0.402224		1.13842	0.397204
	1.13913	1.72883		1.14005	0.402586		1.13925	0.398044
	1.13996	1.72863		1.14088	0.402944		1.14009	0.398883
	1.14079	1.72843		1.14171	0.403305		1.14092	0.399725
	1.14162	1.72835		1.14254	0.403613		1.14175	0.40073
	1.14245	1.72841		1.14337	0.403777		1.14258	0.401558
	1.14329	1.72871		1.1442	0.403691		1.14341	0.402088
	1.14412	1.729		1.14504	0.403604		1.14424	0.402596
	1.14495	1.72929		1.14587	0.403518		1.14507	0.403105
	1.14578	1.72958		1.1467	0.403431		1.1459	0.403608
	1.14661	1.72988		1.14753	0.403343		1.14674	0.404121
	1.14744	1.73013		1.14836	0.403201		1.14757	0.404486
	1.14827	1.73017		1.14919	0.402865		1.1484	0.404625
	1.14911	1.72988		1.15003	0.402616		1.14923	0.404951
	1.14994	1.7295		1.15086	0.402366		1.15006	0.405293
	1.15077	1.72912		1.15169	0.402116		1.15089	0.405631
	1.1516	1.72875		1.15252	0.401866		1.15173	0.405971
	1.15243	1.72837		1.15335	0.401617		1.15256	0.40631
	1.15326	1.72801		1.15418	0.401373		1.15339	0.406662
	1.1541	1.72775		1.15501	0.401273		1.15422	0.407121
	1.15493	1.72751		1.15585	0.401328		1.15505	0.407406
	1.15576	1.72725		1.15668	0.401443		1.15588	0.407566
	1.15659	1.72699		1.15751	0.401557		1.15671	0.40772
	1.15742	1.72673		1.15834	0.401672		1.15754	0.407873
	1.15825	1.72648		1.15917	0.40178		1.15838	0.408026
	1.15908	1.72623		1.16	0.40188		1.15921	0.408179
	1.15992	1.72607		1.16084	0.402164		1.16004	0.408273
	1.16075	1.72611		1.16167	0.40265		1.16087	0.408405
	1.16158	1.72653		1.1625	0.403273		1.1617	0.408668
	1.16241	1.72695		1.16333	0.403922		1.16253	0.408934
	1.16324	1.72737		1.16416	0.404573		1.16336	0.409199
	1.16407	1.72779		1.16499	0.405223		1.1642	0.409468
	1.1649	1.7282		1.16582	0.405873		1.16503	0.409733
	1.16573	1.72863		1.16665	0.406458		1.16586	0.409878
	1.16657	1.72905		1.16749	0.406878		1.16669	0.409899
	1.1674	1.72951		1.16832	0.407498		1.16752	0.410289
	1.16823	1.72998		1.16915	0.408187		1.16835	0.410686
	1.16906	1.73045		1.16998	0.408871		1.16918	0.411083
	1.16989	1.73093		1.17081	0.409557		1.17002	0.411482
	1.17072	1.7314		1.17164	0.410243		1.17085	0.411879
	1.17155	1.73184		1.17248	0.410927		1.17168	0.412234
	1.17239	1.73219		1.17331	0.411597		1.17251	0.41244
	1.17322	1.73262		1.17414	0.412394		1.17334	0.412585
	1.17405	1.73321		1.17497	0.413308		1.17417	0.412673
	1.17488	1.73381		1.1758	0.414245		1.175	0.412745
	1.17571	1.73441		1.17663	0.415177		1.17583	0.412818
	1.17654	1.735		1.17746	0.416109		1.17667	0.412891
	1.17737	1.7356		1.1783	0.417044		1.1775	0.412964
	1.17821	1.73621		1.17913	0.417831		1.17833	0.412807
	1.17904	1.73693		1.17996	0.418579		1.17916	0.412702
	1.17987	1.73806		1.18079	0.419469		1.17999	0.413295
	1.1807	1.73919		1.18162	0.420393		1.18082	0.41412
	1.18153	1.74032		1.18245	0.421314		1.18165	0.414944
	1.18236	1.74145		1.18328	0.422241		1.18249	0.415766
	1.18319	1.74257		1.18412	0.423162		1.18332	0.416589
	1.18403	1.74362		1.18495	0.424181		1.18415	0.417635
	1.18486	1.74469		1.18578	0.425429		1.18498	0.418978
	1.18569	1.74663		1.18661	0.427595		1.18581	0.420901
	1.18652	1.74891		1.18744	0.42993		1.18664	0.423052
	1.18735	1.75117		1.18827	0.43228		1.18747	0.425229
	1.18818	1.75332		1.18911	0.434612		1.1883	0.427402
	1.18901	1.75532		1.18994	0.436942		1.18914	0.429568
	1.18985	1.7574		1.19077	0.439272		1.18997	0.431734
	1.19068	1.76		1.1916	0.44153		1.1908	0.433743
	1.19151	1.76283		1.19243	0.444077		1.19163	0.436106
	1.19234	1.76581		1.19326	0.446808		1.19246	0.438867
	1.19317	1.76879		1.19409	0.449536		1.19329	0.441715
	1.194	1.77178		1.19493	0.452273		1.19412	0.444572
	1.19483	1.77477		1.19576	0.455011		1.19495	0.447409
	1.19566	1.77775		1.19659	0.457748		1.19579	0.450252
	1.1965	1.78076		1.19742	0.460365		1.19662	0.453259
	1.19733	1.78386		1.19825	0.463295		1.19745	0.456457
	1.19816	1.78775		1.19908	0.466816		1.19828	0.459824
	1.19899	1.79165		1.19992	0.470431		1.19911	0.463237
	1.19982	1.79557		1.20075	0.474048		1.19994	0.466663
	1.20065	1.7995		1.20158	0.477695		1.20077	0.470084
	1.20148	1.80339		1.20241	0.481312		1.20161	0.4735
	1.20232	1.80725		1.20324	0.484879		1.20244	0.476889
	1.20315	1.81069		1.20407	0.488299		1.20327	0.480145
	1.20398	1.81418		1.2049	0.491075		1.2041	0.483668
	1.20481	1.8177		1.20574	0.493781		1.20493	0.487277
	1.20564	1.8212		1.20657	0.496485		1.20576	0.490897
	1.20647	1.82472		1.2074	0.4992		1.20659	0.494508
	1.20731	1.82825		1.20823	0.50191		1.20742	0.49811
	1.20814	1.83176		1.20906	0.504617		1.20826	0.501729
	1.20897	1.83522		1.20989	0.507065		1.20909	0.505023
	1.2098	1.83881		1.21073	0.509799		1.20992	0.508274
	1.21063	1.84251		1.21156	0.512673		1.21075	0.511574
	1.21146	1.84617		1.21239	0.515405		1.21158	0.514852
	1.21229	1.84989		1.21322	0.51796		1.21241	0.518137
	1.21313	1.85357		1.21405	0.520586		1.21324	0.521423
	1.21396	1.85726		1.21488	0.523382		1.21408	0.524712
	1.21479	1.86087		1.21571	0.526146		1.21491	0.528072
	1.21562	1.86434		1.21654	0.528816		1.21574	0.531481
	1.21645	1.86813		1.21738	0.531498		1.21657	0.534896
	1.21728	1.8719		1.21821	0.534191		1.2174	0.538301
	1.21811	1.87568		1.21904	0.536883		1.21823	0.541704
	1.21894	1.87948		1.21987	0.539573		1.21906	0.545118
	1.21978	1.88325		1.2207	0.542265		1.21989	0.548521
	1.22061	1.88702		1.22153	0.544908		1.22073	0.551742
	1.22144	1.89028		1.22237	0.547391		1.22156	0.554195
	1.22227	1.89323		1.2232	0.549762		1.22239	0.556853
	1.2231	1.89607		1.22403	0.552111		1.22322	0.559625
	1.22393	1.89892		1.22486	0.554457		1.22405	0.562391
	1.22477	1.90179		1.22569	0.556798		1.22488	0.565122
	1.2256	1.90465		1.22652	0.559154		1.22571	0.567651
	1.22643	1.90747		1.22735	0.561501		1.22655	0.570126
	1.22726	1.9093		1.22819	0.56314		1.22738	0.572346
	1.22809	1.91084		1.22902	0.564517		1.22821	0.574421
	1.22892	1.91254		1.22985	0.565961		1.22904	0.57654
	1.22975	1.91425		1.23068	0.567423		1.22987	0.57868
	1.23059	1.91596		1.23151	0.56889		1.2307	0.580822
	1.23142	1.91766		1.23234	0.570356		1.23153	0.582965
	1.23225	1.91937		1.23317	0.571823		1.23236	0.585102
	1.23308	1.92097		1.23401	0.573049		1.2332	0.586924
	1.23391	1.92239		1.23484	0.574029		1.23403	0.588334
	1.23474	1.92363		1.23567	0.574858		1.23486	0.58966
	1.23557	1.92487		1.2365	0.57565		1.23569	0.591024
	1.2364	1.92612		1.23733	0.57644		1.23652	0.592385
	1.23724	1.92736		1.23816	0.577229		1.23735	0.593746
	1.23807	1.92859		1.239	0.578019		1.23819	0.595107
	1.2389	1.92968		1.23983	0.578505		1.23902	0.596423
	1.23973	1.93003		1.24066	0.578399		1.23985	0.597592
	1.24056	1.93038		1.24149	0.578287		1.24068	0.598465
	1.24139	1.93071		1.24232	0.578252		1.24151	0.599162
	1.24222	1.93101		1.24315	0.578217		1.24234	0.599843
	1.24306	1.93132		1.24398	0.578181		1.24317	0.600524
	1.24389	1.93165		1.24482	0.578146		1.244	0.601206
	1.24472	1.93199		1.24565	0.578166		1.24483	0.601884
	1.24555	1.93228		1.24648	0.578711		1.24567	0.602333
	1.24638	1.93262		1.24731	0.579249		1.2465	0.602739
	1.24721	1.93311		1.24814	0.579656		1.24733	0.603277
	1.24804	1.93364		1.24897	0.580038		1.24816	0.603857
	1.24888	1.93416		1.24981	0.580419		1.24899	0.604437
	1.24971	1.93468		1.25064	0.580801		1.24982	0.605017
	1.25054	1.9352		1.25147	0.581184		1.25066	0.605597
	1.25137	1.93562		1.2523	0.581278		1.25149	0.606151
	1.2522	1.93592		1.25313	0.581151		1.25232	0.60662
	1.25303	1.93609		1.25396	0.580889		1.25315	0.606802
	1.25386	1.93626		1.25479	0.580601		1.25398	0.606843
	1.2547	1.93642		1.25562	0.580313		1.25481	0.606883
	1.25553	1.93658		1.25646	0.580026		1.25564	0.606923
	1.25636	1.93674		1.25729	0.579738		1.25647	0.606962
	1.25719	1.93684		1.25812	0.579417		1.25731	0.607007
	1.25802	1.93666		1.25895	0.57904		1.25814	0.607073
	1.25885	1.93614		1.25978	0.578526		1.25897	0.607174
	1.25968	1.93538		1.26061	0.577981		1.2598	0.607293
	1.26052	1.93458		1.26145	0.577435		1.26063	0.607412
	1.26135	1.93378		1.26228	0.576889		1.26146	0.607533
	1.26218	1.93298		1.26311	0.576343		1.26229	0.607653
	1.26301	1.93218		1.26394	0.57581		1.26313	0.607773
	1.26384	1.93167		1.26477	0.575338		1.26396	0.607617
	1.26467	1.93131		1.2656	0.574535		1.26479	0.607354
	1.2655	1.93104		1.26643	0.573628		1.26562	0.607156
	1.26633	1.93079		1.26727	0.572685		1.26645	0.606982
	1.26717	1.93054		1.2681	0.571686		1.26728	0.606808
	1.268	1.93028		1.26893	0.570647		1.26811	0.606633
	1.26883	1.93003		1.26976	0.569605		1.26894	0.606458
	1.26966	1.92968		1.27059	0.568501		1.26978	0.606236
	1.27049	1.92917		1.27142	0.567371		1.27061	0.605905
	1.27132	1.92873		1.27225	0.566318		1.27144	0.605405
	1.27215	1.92829		1.27309	0.56531		1.27227	0.604846
	1.27299	1.92786		1.27392	0.564303		1.2731	0.604287
	1.27382	1.92743		1.27475	0.563293		1.27393	0.603726
	1.27465	1.927		1.27558	0.562286		1.27476	0.603167
	1.27548	1.92658		1.27641	0.561308		1.2756	0.602591
	1.27631	1.92634		1.27724	0.560367		1.27643	0.601948
	1.27714	1.92572		1.27808	0.55919		1.27726	0.601118
	1.27798	1.92488		1.27891	0.557817		1.27809	0.600224
	1.27881	1.92403		1.27974	0.556446		1.27892	0.599386
	1.27964	1.92316		1.28057	0.555077		1.27975	0.598582
	1.28047	1.9223		1.2814	0.553701		1.28058	0.59775
	1.2813	1.92145		1.28223	0.552332		1.28141	0.596863
	1.28213	1.92059		1.28306	0.550809		1.28225	0.596121
	1.28296	1.91959		1.2839	0.549194		1.28308	0.595471
	1.2838	1.91821		1.28473	0.547598		1.28391	0.594595
	1.28463	1.91678		1.28556	0.546006		1.28474	0.593637
	1.28546	1.91537		1.28639	0.544413		1.28557	0.592681
	1.28629	1.91395		1.28722	0.542813		1.2864	0.591723
	1.28712	1.91253		1.28805	0.541223		1.28723	0.590765
	1.28795	1.91101		1.28889	0.539762		1.28807	0.589734
	1.28878	1.90933		1.28972	0.538525		1.2889	0.588528
	1.28961	1.90813		1.29055	0.537449		1.28973	0.58716
	1.29045	1.90695		1.29138	0.53642		1.29056	0.585718
	1.29128	1.90578		1.29221	0.535388		1.29139	0.58428
	1.29211	1.9046		1.29304	0.534359		1.29222	0.582845
	1.29294	1.90343		1.29387	0.533328		1.29305	0.581405
	1.29377	1.90227		1.29471	0.532345		1.29388	0.580009
	1.2946	1.90124		1.29554	0.531432		1.29472	0.578846
	1.29543	1.90031		1.29637	0.530425		1.29555	0.577922
	1.29627	1.89937		1.2972	0.529335		1.29638	0.57703
	1.2971	1.89837		1.29803	0.52825		1.29721	0.576133
	1.29793	1.89733		1.29886	0.527164		1.29804	0.575236
	1.29876	1.89628		1.2997	0.526072		1.29887	0.574343
	1.29959	1.89524		1.30053	0.524997		1.2997	0.573451
	1.30042	1.89442		1.30136	0.524025		1.30053	0.572536
	1.30126	1.89384		1.30219	0.52309		1.30137	0.571455
	1.30209	1.89325		1.30302	0.522143		1.3022	0.570168
	1.30292	1.89263		1.30385	0.521192		1.30303	0.568847
	1.30375	1.89202		1.30468	0.520246		1.30386	0.567527
	1.30458	1.8914		1.30551	0.519301		1.30469	0.566199
	1.30541	1.89078		1.30635	0.518357		1.30552	0.564873
	1.30624	1.89013		1.30718	0.517701		1.30635	0.563498
	1.30707	1.8894		1.30801	0.517216		1.30719	0.561923
	1.30791	1.88846		1.30884	0.516646		1.30802	0.560088
	1.30874	1.88745		1.30967	0.516031		1.30885	0.558152
	1.30957	1.88645		1.3105	0.515419		1.30968	0.556211
	1.3104	1.88544		1.31134	0.514804		1.31051	0.554266
	1.31123	1.88443		1.31217	0.514189		1.31134	0.552329
	1.31206	1.88342		1.313	0.513511		1.31217	0.550413
	1.31289	1.88235		1.31383	0.512711		1.313	0.548623
	1.31373	1.88114		1.31466	0.511649		1.31384	0.546874
	1.31456	1.87982		1.31549	0.510471		1.31467	0.545075
	1.31539	1.8785		1.31632	0.509299		1.3155	0.543279
	1.31622	1.87717		1.31716	0.508121		1.31633	0.541475
	1.31705	1.87584		1.31799	0.506948		1.31716	0.539676
	1.31788	1.87452		1.31882	0.505869		1.31799	0.537878
	1.31872	1.87351		1.31965	0.505139		1.31882	0.536188
	1.31955	1.87272		1.32048	0.504595		1.31966	0.534594
	1.32038	1.87188		1.32131	0.504045		1.32049	0.532962
	1.32121	1.87101		1.32214	0.503475		1.32132	0.531321
	1.32204	1.87014		1.32298	0.502903		1.32215	0.529679
	1.32287	1.86926		1.32381	0.502329		1.32298	0.528039
	1.3237	1.8684		1.32464	0.501757		1.32381	0.526395
	1.32453	1.86765		1.32547	0.50117		1.32464	0.524913
	1.32537	1.86726		1.3263	0.500552		1.32548	0.523726
	1.3262	1.86709		1.32713	0.499897		1.32631	0.522718
	1.32703	1.86697		1.32797	0.499213		1.32714	0.521764
	1.32786	1.86684		1.3288	0.49853		1.32797	0.520811
	1.32869	1.86671		1.32963	0.497847		1.3288	0.519856
	1.32952	1.86659		1.33046	0.497164		1.32963	0.5189
	1.33035	1.86646		1.33129	0.496433		1.33046	0.517989
	1.33119	1.86595		1.33212	0.495584		1.33129	0.51717
	1.33202	1.86513		1.33295	0.494494		1.33213	0.516383
	1.33285	1.86422		1.33379	0.493178		1.33296	0.515582
	1.33368	1.86329		1.33462	0.491863		1.33379	0.514773
	1.33451	1.86235		1.33545	0.490542		1.33462	0.513905
	1.33534	1.86142		1.33628	0.489221		1.33545	0.513014
	1.33617	1.86049		1.33711	0.487926		1.33628	0.512124
	1.33701	1.85955		1.33794	0.486749		1.33711	0.511213
	1.33784	1.8584		1.33878	0.485694		1.33795	0.510192
	1.33867	1.85697		1.33961	0.484661		1.33878	0.508956
	1.3395	1.85548		1.34044	0.483633		1.33961	0.507698
	1.34033	1.85399		1.34127	0.482601		1.34044	0.506444
	1.34116	1.8525		1.3421	0.481569		1.34127	0.505187
	1.34199	1.851		1.34293	0.480539		1.3421	0.503932
	1.34283	1.84956		1.34376	0.479519		1.34293	0.502756
	1.34366	1.84816		1.34459	0.478448		1.34377	0.501813
	1.34449	1.84664		1.34543	0.477201		1.3446	0.500872
	1.34532	1.84507		1.34626	0.475827		1.34543	0.499905
	1.34615	1.8435		1.34709	0.474447		1.34626	0.498938
	1.34698	1.84193		1.34792	0.473072		1.34709	0.497972
	1.34781	1.8404		1.34875	0.471699		1.34792	0.497005
	1.34865	1.83899		1.34958	0.470394		1.34875	0.496099
	1.34948	1.83775		1.35042	0.469223		1.34959	0.495399
	1.35031	1.83675		1.35125	0.468229		1.35042	0.494695
	1.35114	1.83593		1.35208	0.467369		1.35125	0.493727
	1.35197	1.83511		1.35291	0.466508		1.35208	0.492765
	1.3528	1.8343		1.35374	0.465647		1.35291	0.491802
	1.35363	1.83348		1.35457	0.464786		1.35374	0.490831
	1.35447	1.83267		1.3554	0.463943		1.35457	0.489865
	1.3553	1.83194		1.35624	0.463267		1.3554	0.48894
	1.35613	1.83128		1.35707	0.462601		1.35624	0.488118
	1.35696	1.8306		1.3579	0.461709		1.35707	0.4874
	1.35779	1.82991		1.35873	0.46077		1.3579	0.486705
	1.35862	1.82921		1.35956	0.459831		1.35873	0.486006
	1.35945	1.82851		1.36039	0.45889		1.35956	0.485311
	1.36028	1.82781		1.36122	0.457952		1.36039	0.484615
	1.36112	1.82716		1.36206	0.456996		1.36122	0.483932
	1.36195	1.82658		1.36289	0.45606		1.36206	0.483267
	1.36278	1.82597		1.36372	0.455236		1.36289	0.482495
	1.36361	1.8253		1.36455	0.454489		1.36372	0.481614
	1.36444	1.82463		1.36538	0.453745		1.36455	0.480736
	1.36527	1.82397		1.36621	0.453		1.36538	0.479856
	1.3661	1.8233		1.36705	0.452254		1.36621	0.478978
	1.36694	1.82262		1.36788	0.451519		1.36704	0.478071
	1.36777	1.82185		1.36871	0.450816		1.36787	0.477048
	1.3686	1.82093		1.36954	0.449842		1.36871	0.475866
	1.36943	1.81994		1.37037	0.448578		1.36954	0.4745
	1.37026	1.81893		1.3712	0.447312		1.37037	0.473137
	1.37109	1.81792		1.37203	0.446067		1.3712	0.471766
	1.37193	1.81692		1.37287	0.444894		1.37203	0.470401
	1.37276	1.81591		1.3737	0.443766		1.37286	0.469048
	1.37359	1.81505		1.37453	0.442695		1.37369	0.46775
	1.37442	1.81428		1.37536	0.441932		1.37452	0.466546
	1.37525	1.8135		1.37619	0.44148		1.37536	0.465404
	1.37608	1.81271		1.37702	0.441149		1.37619	0.464283
	1.37691	1.81191		1.37786	0.440818		1.37702	0.463161
	1.37774	1.81112		1.37869	0.440487		1.37785	0.462036
	1.37858	1.81032		1.37952	0.440156		1.37868	0.460911
	1.37941	1.80969		1.38035	0.43982		1.37951	0.459881
	1.38024	1.80932		1.38118	0.439413		1.38034	0.459041
	1.38107	1.80899		1.38201	0.43876		1.38118	0.45821
	1.3819	1.80862		1.38284	0.437871		1.38201	0.457373
	1.38273	1.80825		1.38368	0.436981		1.38284	0.456536
	1.38356	1.80788		1.38451	0.436092		1.38367	0.455699
	1.3844	1.80751		1.38534	0.435198		1.3845	0.454861
	1.38523	1.80717		1.38617	0.434354		1.38533	0.45407
	1.38606	1.80696		1.387	0.433674		1.38616	0.453372
	1.38689	1.80712		1.38783	0.433138		1.38699	0.452734
	1.38772	1.80748		1.38867	0.432565		1.38783	0.452181
	1.38855	1.80783		1.3895	0.431984		1.38866	0.45165
	1.38939	1.80818		1.39033	0.43141		1.38949	0.45112
	1.39022	1.80854		1.39116	0.430834		1.39032	0.450588
	1.39105	1.80889		1.39199	0.430248		1.39115	0.450066
	1.39188	1.80896		1.39282	0.42958		1.39198	0.449661
	1.39271	1.80863		1.39365	0.428764		1.39281	0.449567
	1.39354	1.80807		1.39448	0.428011		1.39365	0.44928
	1.39437	1.80746		1.39532	0.427281		1.39448	0.448821
	1.39521	1.80684		1.39615	0.426547		1.39531	0.44836
	1.39604	1.80623		1.39698	0.425817		1.39614	0.447903
	1.39687	1.80562		1.39781	0.425087		1.39697	0.447445
	1.3977	1.80505		1.39864	0.42446		1.3978	0.446971
	1.39853	1.80451		1.39947	0.424049		1.39863	0.446388
	1.39936	1.80394		1.40031	0.423486		1.39946	0.445857
	1.40019	1.80336		1.40114	0.422735		1.4003	0.445677
	1.40102	1.80279		1.40197	0.42198		1.40113	0.445498
	1.40186	1.80226		1.4028	0.421226		1.40196	0.445318
	1.40269	1.80174		1.40363	0.420475		1.40279	0.445138
	1.40352	1.80122		1.40446	0.419688		1.40362	0.444971
	1.40435	1.80073		1.40529	0.418787		1.40445	0.444911
	1.40518	1.80025		1.40613	0.417775		1.40528	0.444966
	1.40601	1.7997		1.40696	0.416747		1.40612	0.444891
	1.40684	1.79914		1.40779	0.415725		1.40695	0.444785
	1.40768	1.79858		1.40862	0.414708		1.40778	0.444678
	1.40851	1.79803		1.40945	0.413682		1.40861	0.444571
	1.40934	1.79747		1.41028	0.41265		1.40944	0.444466
	1.41017	1.79697		1.41111	0.411821		1.41027	0.444397
	1.411	1.79658		1.41195	0.411351		1.4111	0.444547
	1.41183	1.79619		1.41278	0.410803		1.41193	0.444567
	1.41266	1.79581		1.41361	0.410236		1.41277	0.444476
	1.4135	1.79542		1.41444	0.409668		1.4136	0.444384
	1.41433	1.79503		1.41527	0.409101		1.41443	0.444293
	1.41516	1.79465		1.4161	0.408536		1.41526	0.444201
	1.41599	1.79429		1.41694	0.407843		1.41609	0.444099
	1.41682	1.79396		1.41777	0.406887		1.41692	0.443945
	1.41765	1.79364		1.4186	0.405964		1.41776	0.443858
	1.41848	1.79331		1.41943	0.405153		1.41859	0.443997
	1.41932	1.79297		1.42026	0.404339		1.41942	0.444139
	1.42015	1.79264		1.42109	0.40353		1.42025	0.444281
	1.42098	1.7923		1.42192	0.402719		1.42108	0.444422
	1.42181	1.79199		1.42276	0.401982		1.42191	0.444564
	1.42264	1.79173		1.42359	0.401492		1.42274	0.444713
	1.42347	1.79129		1.42442	0.40117		1.42357	0.444808
	1.4243	1.79047		1.42525	0.400801		1.4244	0.444505
	1.42514	1.78958		1.42608	0.400448		1.42524	0.444158
	1.42597	1.78868		1.42691	0.400116		1.42607	0.44381
	1.4268	1.78779		1.42775	0.399777		1.4269	0.443462
	1.42763	1.7869		1.42858	0.399411		1.42773	0.443115
	1.42846	1.78578		1.42941	0.399051		1.42856	0.44274
	1.42929	1.78442		1.43024	0.398732		1.42939	0.442211
	1.43012	1.78312		1.43107	0.398317		1.43023	0.44159
	1.43095	1.78187		1.4319	0.397866		1.43106	0.440931
	1.43179	1.78061		1.43273	0.397412		1.43189	0.440277
	1.43262	1.77937		1.43356	0.39696		1.43272	0.439624
	1.43345	1.77811		1.4344	0.396508		1.43355	0.438967
	1.43428	1.77701		1.43523	0.396048		1.43438	0.438343
	1.43511	1.77617		1.43606	0.395529		1.43521	0.437935
	1.43594	1.77554		1.43689	0.395098		1.43604	0.437861
	1.43677	1.77505		1.43772	0.394813		1.43688	0.438059
	1.43761	1.77456		1.43855	0.394528		1.43771	0.438257
	1.43844	1.77407		1.43939	0.394244		1.43854	0.43845
	1.43927	1.77358		1.44022	0.39396		1.43937	0.438632
	1.4401	1.7731		1.44105	0.393699		1.4402	0.438805
	1.44093	1.77266		1.44188	0.393637		1.44103	0.438953
	1.44176	1.77208		1.44271	0.393837		1.44186	0.438749
	1.4426	1.77131		1.44354	0.394122		1.4427	0.438224
	1.44343	1.77049		1.44437	0.394405		1.44353	0.437642
	1.44426	1.76967		1.44521	0.39469		1.44436	0.437056
	1.44509	1.76884		1.44604	0.394974		1.44519	0.436469
	1.44592	1.76802		1.44687	0.395258		1.44602	0.435881
	1.44675	1.76726		1.4477	0.395548		1.44685	0.435297
	1.44758	1.76661		1.44853	0.395781		1.44768	0.434842
	1.44842	1.76604		1.44936	0.395571		1.44851	0.434377
	1.44925	1.76551		1.45019	0.395256		1.44935	0.433823
	1.45008	1.76499		1.45103	0.394941		1.45018	0.433259
	1.45091	1.76447		1.45186	0.394627		1.45101	0.432699
	1.45174	1.76394		1.45269	0.394313		1.45184	0.43214
	1.45257	1.76342		1.45352	0.394014		1.45267	0.43158
	1.4534	1.76289		1.45435	0.393839		1.4535	0.431141
	1.45423	1.76248		1.45518	0.39388		1.45433	0.430767
	1.45507	1.76218		1.45602	0.394083		1.45517	0.429848
	1.4559	1.76189		1.45685	0.394284		1.456	0.428881
	1.45673	1.76161		1.45768	0.394487		1.45683	0.427921
	1.45756	1.7613		1.45851	0.394691		1.45766	0.426952
	1.45839	1.76099		1.45934	0.394875		1.45849	0.425991
	1.45922	1.76069		1.46017	0.394931		1.45932	0.424969
	1.46006	1.76039		1.46101	0.394807		1.46015	0.423691
	1.46089	1.76005		1.46184	0.394595		1.46098	0.423027
	1.46172	1.75968		1.46267	0.394382		1.46182	0.42257
	1.46255	1.75932		1.4635	0.39417		1.46265	0.422112
	1.46338	1.75896		1.46433	0.393958		1.46348	0.421659
	1.46421	1.75859		1.46516	0.393747		1.46431	0.421207
	1.46504	1.75837		1.46599	0.393559		1.46514	0.420755
	1.46588	1.75859		1.46683	0.393456		1.46597	0.42074
	1.46671	1.75885		1.46766	0.393457		1.4668	0.420515
	1.46754	1.75905		1.46849	0.393482		1.46764	0.420006
	1.46837	1.75925		1.46932	0.393507		1.46847	0.419486
	1.4692	1.75945		1.47015	0.393533		1.4693	0.418967
	1.47003	1.75965		1.47098	0.393558		1.47013	0.418444
	1.47086	1.75983		1.47181	0.393602		1.47096	0.417924
	1.47169	1.75994		1.47265	0.393749		1.47179	0.41746
	1.47253	1.75997		1.47348	0.393994		1.47262	0.417068
	1.47336	1.75992		1.47431	0.39429		1.47345	0.416797
	1.47419	1.75987		1.47514	0.394587		1.47429	0.41653
	1.47502	1.75981		1.47597	0.394884		1.47512	0.416264
	1.47585	1.75975		1.4768	0.395181		1.47595	0.415999
	1.47668	1.75968		1.47764	0.395453		1.47678	0.415733
	1.47751	1.75952		1.47847	0.395602		1.47761	0.41533
	1.47835	1.75914		1.4793	0.395601		1.47844	0.414596
	1.47918	1.75865		1.48013	0.395546		1.47927	0.413752
	1.48001	1.7581		1.48096	0.395492		1.48011	0.412875
	1.48084	1.75755		1.48179	0.395432		1.48094	0.412003
	1.48167	1.757		1.48262	0.395371		1.48177	0.411124
	1.4825	1.75645		1.48345	0.395311		1.4826	0.410252
	1.48333	1.756		1.48429	0.39524		1.48343	0.409375
	1.48417	1.7558		1.48512	0.395076		1.48426	0.408811
	1.485	1.75569		1.48595	0.394934		1.48509	0.408361
	1.48583	1.75561		1.48678	0.3948		1.48592	0.408109
	1.48666	1.75554		1.48761	0.394666		1.48676	0.407855
	1.48749	1.75546		1.48844	0.394532		1.48759	0.407601
	1.48832	1.75539		1.48928	0.394398		1.48842	0.407347
	1.48915	1.75529		1.49011	0.394265		1.48925	0.407094
	1.48999	1.75512		1.49094	0.394609		1.49008	0.406904
	1.49082	1.75486		1.49177	0.395061		1.49091	0.406801
	1.49165	1.75456		1.4926	0.395488		1.49174	0.406592
	1.49248	1.75426		1.49343	0.395912		1.49258	0.406396
	1.49331	1.75396		1.49426	0.396337		1.49341	0.40621
	1.49414	1.75366		1.4951	0.39676		1.49424	0.406013
	1.49497	1.75336		1.49593	0.397185		1.49507	0.405805
	1.49581	1.75298		1.49676	0.397418		1.4959	0.405644
	1.49664	1.75238		1.49759	0.397462		1.49673	0.405952
	1.49747	1.7515		1.49842	0.397537		1.49756	0.406374
	1.4983	1.75045		1.49925	0.397612		1.49839	0.40677
	1.49913	1.74941		1.50008	0.397688		1.49923	0.407159
	1.49996	1.74836		1.50092	0.397764		1.50006	0.40755
	1.50079	1.74731		1.50175	0.39784		1.50089	0.40794
	1.50163	1.74628		1.50258	0.397941		1.50172	0.408329
	1.50246	1.7453		1.50341	0.398147		1.50255	0.408199
	1.50329	1.74435		1.50424	0.398339		1.50338	0.407753
	1.50412	1.7434		1.50507	0.398522		1.50421	0.407123
	1.50495	1.74245		1.50591	0.398705		1.50505	0.406454
	1.50578	1.74151		1.50674	0.398888		1.50588	0.405785
	1.50661	1.74056		1.50757	0.399071		1.50671	0.405118
	1.50744	1.73963		1.5084	0.399252		1.50754	0.404451
	1.50828	1.73879		1.50923	0.399315		1.50837	0.404007
	1.50911	1.73811		1.51006	0.399388		1.5092	0.403853
	1.50994	1.7376		1.5109	0.399602		1.51003	0.403735
	1.51077	1.73713		1.51173	0.399816		1.51086	0.403608
	1.5116	1.73664		1.51256	0.40003		1.5117	0.40348
	1.51243	1.73615		1.51339	0.400243		1.51253	0.403351
	1.51327	1.73566		1.51422	0.400456		1.51336	0.403223
	1.5141	1.73519		1.51505	0.400605		1.51419	0.403069
	1.51493	1.73478		1.51588	0.400693		1.51502	0.402809
	1.51576	1.7342		1.51672	0.400896		1.51585	0.402712
	1.51659	1.7334		1.51755	0.401113		1.51669	0.402853
	1.51742	1.7326		1.51838	0.401328		1.51752	0.403039
	1.51825	1.7318		1.51921	0.401544		1.51835	0.403228
	1.51909	1.731		1.52004	0.40176		1.51918	0.403415
	1.51992	1.73022		1.52087	0.401989		1.52001	0.403602
	1.52075	1.72955		1.5217	0.402271		1.52084	0.403881
	1.52158	1.72896		1.52253	0.402252		1.52167	0.404129
	1.52241	1.7284		1.52337	0.402042		1.5225	0.404066
	1.52324	1.72784		1.5242	0.40183		1.52334	0.403934
	1.52407	1.72727		1.52503	0.401619		1.52417	0.403803
	1.5249	1.72671		1.52586	0.401408		1.525	0.40367
	1.52574	1.72614		1.52669	0.401195		1.52583	0.403539
	1.52657	1.72555		1.52752	0.400953		1.52666	0.403337
	1.5274	1.72488		1.52836	0.400685		1.52749	0.402956
	1.52823	1.72406		1.52919	0.400295		1.52832	0.402294
	1.52906	1.72319		1.53002	0.399904		1.52916	0.401564
	1.52989	1.72232		1.53085	0.399513		1.52999	0.400829
	1.53072	1.72144		1.53168	0.399122		1.53082	0.400097
	1.53156	1.72057		1.53251	0.398741		1.53165	0.39936
	1.53239	1.7197		1.53334	0.398417		1.53248	0.398624
	1.53322	1.71886		1.53418	0.398125		1.53331	0.39799
	1.53405	1.71784		1.53501	0.397738		1.53414	0.397558
	1.53488	1.71662		1.53584	0.397305		1.53497	0.397442
	1.53571	1.71541		1.53667	0.396865		1.53581	0.397368
	1.53655	1.71419		1.5375	0.396425		1.53664	0.397294
	1.53738	1.71298		1.53833	0.395986		1.53747	0.39722
	1.53821	1.7118		1.53916	0.395543		1.5383	0.397146
	1.53904	1.7109		1.54	0.39507		1.53913	0.397104
	1.53987	1.71022		1.54083	0.394677		1.53996	0.397063
	1.5407	1.70954		1.54166	0.394436		1.54079	0.396806
	1.54153	1.70886		1.54249	0.394223		1.54163	0.396522
	1.54236	1.70817		1.54332	0.394011		1.54246	0.396237
	1.5432	1.70749		1.54415	0.393799		1.54329	0.395954
	1.54403	1.70681		1.54499	0.393586		1.54412	0.39567
	1.54486	1.70612		1.54582	0.393384		1.54495	0.395426
	1.54569	1.70544		1.54665	0.393166		1.54578	0.395347
	1.54652	1.70486		1.54748	0.392684		1.54661	0.395258
	1.54735	1.70431		1.54831	0.392154		1.54744	0.395154
	1.54818	1.70377		1.54914	0.391622		1.54828	0.395041
	1.54902	1.70322		1.54998	0.39109		1.54911	0.394925
	1.54985	1.70268		1.55081	0.390558		1.54994	0.394809
	1.55068	1.70209		1.55164	0.389997		1.55077	0.394694
	1.55151	1.70127		1.55247	0.389307		1.5516	0.394598
	1.55234	1.70026		1.5533	0.388924		1.55243	0.394539
	1.55317	1.69909		1.55413	0.388681		1.55326	0.394514
	1.55401	1.69792		1.55496	0.388452		1.5541	0.394501
	1.55484	1.69674		1.5558	0.388224		1.55493	0.394488
	1.55567	1.69557		1.55663	0.387995		1.55576	0.394475
	1.5565	1.69444		1.55746	0.387765		1.55659	0.394461
	1.55733	1.6935		1.55829	0.387437		1.55742	0.394293
	1.55816	1.69274		1.55912	0.387029		1.55825	0.393906
	1.55899	1.69189		1.55995	0.386525		1.55908	0.393513
	1.55982	1.69105		1.56078	0.386012		1.55991	0.393157
	1.56066	1.6902		1.56162	0.385498		1.56075	0.392802
	1.56149	1.68937		1.56245	0.384981		1.56158	0.392445
	1.56232	1.68859		1.56328	0.384475		1.56241	0.39209
	1.56315	1.68785		1.56411	0.384225		1.56324	0.391795
	1.56398	1.68702		1.56494	0.384191		1.56407	0.391776
	1.56481	1.68581		1.56577	0.384264		1.5649	0.391816
	1.56564	1.68446		1.56661	0.384361		1.56573	0.391818
	1.56648	1.6831		1.56744	0.384459		1.56656	0.391816
	1.56731	1.68175		1.56827	0.384558		1.5674	0.391814
	1.56814	1.68039		1.5691	0.384656		1.56823	0.391812
	1.56897	1.67904		1.56993	0.384768		1.56906	0.39181
	1.5698	1.67784		1.57076	0.384993		1.56989	0.392009
	1.57063	1.67679		1.57159	0.38515		1.57072	0.392426
	1.57146	1.67587		1.57242	0.385239		1.57155	0.392966
	1.5723	1.67496		1.57326	0.385319		1.57238	0.393537
	1.57313	1.67404		1.57409	0.385398		1.57322	0.394107
	1.57396	1.67312		1.57492	0.385478		1.57405	0.394678
	1.57479	1.67221		1.57575	0.385557		1.57488	0.395249
	1.57562	1.67145		1.57658	0.385716		1.57571	0.395669
	1.57645	1.67094		1.57741	0.385953		1.57654	0.395803
	1.57728	1.67062		1.57825	0.386311		1.57737	0.395953
	1.57812	1.67033		1.57908	0.386686		1.5782	0.396152
	1.57895	1.67003		1.57991	0.38706		1.57903	0.396349
	1.57978	1.66974		1.58074	0.387434		1.57987	0.396546
	1.58061	1.66945		1.58157	0.387807		1.5807	0.396744
	1.58144	1.66916		1.5824	0.388086		1.58153	0.396961
	1.58227	1.66886		1.58323	0.38821		1.58236	0.397358
	1.5831	1.66841		1.58407	0.387723		1.58319	0.397426
	1.58394	1.66773		1.5849	0.387101		1.58402	0.397159
	1.58477	1.66705		1.58573	0.38648		1.58485	0.396823
	1.5856	1.66637		1.58656	0.385904		1.58569	0.396488
	1.58643	1.66568		1.58739	0.385346		1.58652	0.396152
	1.58726	1.665		1.58822	0.384777		1.58735	0.395815
	1.58809	1.6642		1.58906	0.384385		1.58818	0.395508
	1.58892	1.66337		1.58989	0.384415		1.58901	0.395394
	1.58976	1.66276		1.59072	0.38484		1.58984	0.395616
	1.59059	1.66215		1.59155	0.385386		1.59067	0.395934
	1.59142	1.66153		1.59238	0.385932		1.5915	0.396253
	1.59225	1.66091		1.59321	0.386478		1.59234	0.396572
	1.59308	1.6603		1.59404	0.387024		1.59317	0.396891
	1.59391	1.65979		1.59488	0.387321		1.594	0.397185
	1.59474	1.65946		1.59571	0.387363		1.59483	0.397427
	1.59557	1.65906		1.59654	0.387124		1.59566	0.397485
	1.59641	1.65862		1.59737	0.386767		1.59649	0.397486
	1.59724	1.65817		1.5982	0.38641		1.59733	0.397487
	1.59807	1.65773		1.59903	0.386054		1.59816	0.397487
	1.5989	1.65729		1.59987	0.385697		1.59899	0.397488
	1.59973	1.65686		1.6007	0.385384		1.59982	0.397473
	1.60056	1.65652		1.60153	0.385151		1.60065	0.397396
	1.60139	1.65612		1.60236	0.385059		1.60148	0.397491
	1.60223	1.65563		1.60319	0.385036		1.60231	0.397874
	1.60306	1.65514		1.60402	0.385017		1.60314	0.398317
	1.60389	1.65465		1.60485	0.385		1.60398	0.398759
	1.60472	1.65416		1.60569	0.384982		1.60481	0.399203
	1.60555	1.6537		1.60652	0.384964		1.60564	0.399646
	1.60638	1.65356		1.60735	0.384882		1.60647	0.400135
	1.60722	1.65357		1.60818	0.384816		1.6073	0.400592
	1.60805	1.65378		1.60901	0.384807		1.60813	0.400884
	1.60888	1.654		1.60984	0.384814		1.60896	0.401091
	1.60971	1.65421		1.61067	0.384821		1.6098	0.401298
	1.61054	1.65443		1.61151	0.384828		1.61063	0.401505
	1.61137	1.65464		1.61234	0.384835		1.61146	0.401712
	1.6122	1.65476		1.61317	0.384911		1.61229	0.401845
	1.61303	1.65473		1.614	0.38493		1.61312	0.401872
	1.61387	1.65426		1.61483	0.384601		1.61395	0.40204
	1.6147	1.65362		1.61566	0.38414		1.61478	0.402372
	1.61553	1.65302		1.61649	0.383679		1.61561	0.402704
	1.61636	1.65246		1.61733	0.383216		1.61645	0.403035
	1.61719	1.65186		1.61816	0.382754		1.61728	0.403367
	1.61802	1.65122		1.61899	0.382257		1.61811	0.403689
	1.61885	1.65042		1.61982	0.381647		1.61894	0.40392
	1.61969	1.64979		1.62065	0.381307		1.61977	0.404026
	1.62052	1.64955		1.62148	0.381088		1.6206	0.404074
	1.62135	1.64939		1.62231	0.380866		1.62143	0.404112
	1.62218	1.64923		1.62315	0.380646		1.62227	0.40415
	1.62301	1.64906		1.62398	0.380426		1.6231	0.404187
	1.62384	1.6489		1.62481	0.380207		1.62393	0.404224
	1.62468	1.64887		1.62564	0.380466		1.62476	0.404562
	1.62551	1.64901		1.62647	0.380834		1.62559	0.405235
	1.62634	1.64882		1.6273	0.381041		1.62642	0.405917
	1.62717	1.64856		1.62814	0.381199		1.62725	0.406551
	1.628	1.6483		1.62897	0.381359		1.62809	0.407184
	1.62883	1.64803		1.6298	0.381519		1.62892	0.407815
	1.62966	1.64777		1.63063	0.381679		1.62975	0.408445
	1.6305	1.64751		1.63146	0.381467		1.63058	0.408946
	1.63133	1.64706		1.63229	0.380889		1.63141	0.409098
	1.63216	1.64674		1.63312	0.380327		1.63224	0.408902
	1.63299	1.64652		1.63396	0.379797		1.63307	0.408584
	1.63382	1.64632		1.63479	0.379267		1.6339	0.408266
	1.63465	1.64611		1.63562	0.378737		1.63474	0.407947
	1.63548	1.64591		1.63645	0.378203		1.63557	0.407629
	1.63631	1.6457		1.63728	0.377735		1.6364	0.407325
	1.63715	1.64557		1.63811	0.377544		1.63723	0.40716
	1.63798	1.6453		1.63895	0.377584		1.63806	0.407052
	1.63881	1.64473		1.63978	0.3777		1.63889	0.406909
	1.63964	1.64412		1.64061	0.377823		1.63972	0.406761
	1.64047	1.64351		1.64144	0.377951		1.64055	0.406612
	1.6413	1.64289		1.64227	0.378086		1.64139	0.406465
	1.64213	1.64228		1.6431	0.378224		1.64222	0.406318
	1.64297	1.64172		1.64393	0.378281		1.64305	0.405905
[truncated: 31,534 more rows]

## Sheet: Extended Fig 4g
Extended Fig.4g
	cGAS			spsb3			complex
	Elution Volume	Abs(mAU)		Elution Volume	Abs(mAU)		Elution Volume	Abs(mAU)
	-0.015425	-0.001328		-0.015716	0.001792		-0.015735	0.010002
	-0.014594	-0.025547		-0.014885	-0.086483		-0.014904	0.090203
	-0.013762	-0.02666		-0.014053	-0.090041		-0.014072	0.092067
	-0.01293	-0.02773		-0.013221	-0.093481		-0.01324	0.093889
	-0.012099	-0.028641		-0.012389	-0.096908		-0.012409	0.095722
	-0.011267	-0.029324		-0.011557	-0.100303		-0.011577	0.097763
	-0.010435	-0.029916		-0.010725	-0.103672		-0.010745	0.100471
	-0.009604	-0.030473		-0.009893	-0.107033		-0.009914	0.103151
	-0.008772	-0.031009		-0.009062	-0.110402		-0.009082	0.1057
	-0.00794	-0.005548		-0.00823	-0.08629		-0.00825	0.093994
	-0.007108	0.076289		-0.007398	-0.041875		-0.007419	0.076384
	-0.006277	0.108566		-0.006566	-0.014723		-0.006587	0.071339
	-0.005445	0.108111		-0.005734	-0.019432		-0.005755	0.071773
	-0.004613	0.107755		-0.004902	-0.02016		-0.004924	0.072131
	-0.003782	0.1074		-0.004071	-0.020867		-0.004092	0.072486
	-0.00295	0.106958		-0.003239	-0.021667		-0.003261	0.072829
	-0.002118	0.1061		-0.002407	-0.022923		-0.002429	0.07312
	-0.001286	0.105303		-0.001575	-0.02428		-0.001597	0.073237
	-0.000455	0.104506		-0.000743	-0.024804		-0.000766	0.073356
	0.000377	0.103834		8.9e-05	-0.024697		6.6e-05	0.073118
	0.001209	0.10348		0.000921	-0.024627		0.000898	0.07261
	0.00204	0.103186		0.001752	-0.024571		0.001729	0.072301
	0.002872	0.102894		0.002584	-0.024552		0.002561	0.071992
	0.003704	0.102601		0.003416	-0.02463		0.003393	0.071683
	0.004535	0.102309		0.004248	-0.024905		0.004224	0.071373
	0.005367	0.102018		0.00508	-0.025341		0.005056	0.071146
	0.006199	0.101857		0.005912	-0.025777		0.005887	0.071339
	0.007031	0.101848		0.006744	-0.026212		0.006719	0.071878
	0.007862	0.101729		0.007575	-0.026649		0.007551	0.072365
	0.008694	0.101589		0.008407	-0.027085		0.008382	0.072839
	0.009526	0.10145		0.009239	-0.027213		0.009214	0.073315
	0.010357	0.101311		0.010071	-0.02699		0.010046	0.073794
	0.011189	0.101173		0.010903	-0.026745		0.010877	0.074275
	0.012021	0.100994		0.011735	-0.026494		0.011709	0.074743
	0.012852	0.100647		0.012567	-0.026243		0.012541	0.075145
	0.013684	0.10033		0.013398	-0.025992		0.013372	0.075489
	0.014516	0.100038		0.01423	-0.025743		0.014204	0.075767
	0.015348	0.099745		0.015062	-0.025491		0.015036	0.076047
	0.016179	0.099453		0.015894	-0.025155		0.015867	0.076327
	0.017011	0.099168		0.016726	-0.024629		0.016699	0.076609
	0.017843	0.098893		0.017558	-0.023995		0.01753	0.076871
	0.018674	0.098786		0.018389	-0.023361		0.018362	0.076977
	0.019506	0.098714		0.019221	-0.022729		0.019194	0.076878
	0.020338	0.098644		0.020053	-0.022093		0.020025	0.077223
	0.02117	0.098573		0.020885	-0.021409		0.020857	0.077569
	0.022001	0.098502		0.021717	-0.020613		0.021689	0.077914
	0.022833	0.09843		0.022549	-0.019704		0.02252	0.078259
	0.023665	0.098358		0.023381	-0.018754		0.023352	0.078603
	0.024496	0.098373		0.024212	-0.0178		0.024184	0.078924
	0.025328	0.098518		0.025044	-0.016866		0.025015	0.078997
	0.02616	0.098848		0.025876	-0.015963		0.025847	0.078581
	0.026991	0.099255		0.026708	-0.015066		0.026678	0.077974
	0.027823	0.099663		0.02754	-0.014318		0.02751	0.077364
	0.028655	0.10007		0.028372	-0.013565		0.028342	0.076753
	0.029487	0.100477		0.029204	-0.012561		0.029173	0.076145
	0.030318	0.100885		0.030035	-0.011493		0.030005	0.075546
	0.03115	0.101178		0.030867	-0.01042		0.030837	0.075033
	0.031982	0.10125		0.031699	-0.009345		0.031668	0.074549
	0.032813	0.101164		0.032531	-0.008262		0.0325	0.07403
	0.033645	0.101039		0.033363	-0.007171		0.033332	0.073509
	0.034477	0.100915		0.034195	-0.006209		0.034163	0.072987
	0.035309	0.100791		0.035027	-0.005696		0.034995	0.072464
	0.03614	0.100666		0.035858	-0.005508		0.035827	0.071947
	0.036972	0.100513		0.03669	-0.005321		0.036658	0.071477
	0.037804	0.100382		0.037522	-0.005133		0.03749	0.071102
	0.038635	0.100347		0.038354	-0.004945		0.038321	0.070818
	0.039467	0.100356		0.039186	-0.004791		0.039153	0.070531
	0.040299	0.100364		0.040018	-0.004773		0.039985	0.070247
	0.04113	0.100372		0.040849	-0.004696		0.040816	0.069958
	0.041962	0.100381		0.041681	-0.004132		0.041648	0.069674
	0.042794	0.100381		0.042513	-0.003567		0.04248	0.069378
	0.043626	0.100364		0.043345	-0.003003		0.043311	0.068962
	0.044457	0.100331		0.044177	-0.002439		0.044143	0.068417
	0.045289	0.100292		0.045009	-0.001876		0.044975	0.067828
	0.046121	0.100253		0.045841	-0.001231		0.045806	0.067234
	0.046952	0.100214		0.046672	-0.000488		0.046638	0.066646
	0.047784	0.100176		0.047504	-0.000111		0.047469	0.066047
	0.048616	0.100137		0.048336	7.1e-05		0.048301	0.065458
	0.049448	0.100188		0.049168	0.000254		0.049133	0.064924
	0.050279	0.100234		0.05	0.000437		0.049964	0.064428
	0.051111	0.100223		0.050832	0.00062		0.050796	0.063957
	0.051943	0.100201		0.051664	0.000794		0.051628	0.063493
	0.052774	0.100179		0.052495	0.000975		0.052459	0.063025
	0.053606	0.100157		0.053327	0.001308		0.053291	0.062558
	0.054438	0.100135		0.054159	0.001839		0.054123	0.06209
	0.055269	0.100087		0.054991	0.002371		0.054954	0.061659
	0.056101	0.099943		0.055823	0.002901		0.055786	0.061309
	0.056933	0.099676		0.056655	0.003429		0.056618	0.060557
	0.057765	0.099355		0.057487	0.003914		0.057449	0.05976
	0.058596	0.099033		0.058318	0.004235		0.058281	0.058965
	0.059428	0.098711		0.05915	0.004379		0.059112	0.058167
	0.06026	0.09839		0.059982	0.004498		0.059944	0.05737
	0.061091	0.09807		0.060814	0.004612		0.060776	0.056596
	0.061923	0.097784		0.061646	0.004727		0.061607	0.055369
	0.062755	0.097663		0.062478	0.004841		0.062439	0.054028
	0.063587	0.097659		0.063309	0.004954		0.063271	0.052655
	0.064418	0.097655		0.064141	0.00504		0.064102	0.051274
	0.06525	0.097651		0.064973	0.005021		0.064934	0.049895
	0.066082	0.097646		0.065805	0.004847		0.065766	0.048517
	0.066913	0.097642		0.066637	0.004553		0.066597	0.047133
	0.067745	0.097524		0.067469	0.004258		0.067429	0.046226
	0.068577	0.097111		0.068301	0.003963		0.06826	0.045668
	0.069408	0.096403		0.069132	0.003667		0.069092	0.045367
	0.07024	0.095583		0.069964	0.003292		0.069924	0.045094
	0.071072	0.094772		0.070796	0.002584		0.070755	0.044818
	0.071904	0.093984		0.071628	0.001744		0.071587	0.044544
	0.072735	0.093189		0.07246	0.000755		0.072419	0.04427
	0.073567	0.092482		0.073292	-0.000233		0.07325	0.044021
	0.074399	0.091933		0.074124	-0.001218		0.074082	0.043811
	0.07523	0.091362		0.074955	-0.00221		0.074914	0.043648
	0.076062	0.090724		0.075787	-0.003104		0.075745	0.043502
	0.076894	0.090085		0.076619	-0.003543		0.076577	0.043358
	0.077726	0.089448		0.077451	-0.003602		0.077409	0.043212
	0.078557	0.088809		0.078283	-0.003591		0.07824	0.043068
	0.079389	0.088137		0.079115	-0.003563		0.079072	0.042923
	0.080221	0.087367		0.079947	-0.003536		0.079903	0.042692
	0.081052	0.086605		0.080778	-0.003509		0.080735	0.042301
	0.081884	0.085939		0.08161	-0.00349		0.081567	0.041675
	0.082716	0.085275		0.082442	-0.003619		0.082398	0.041019
	0.083547	0.084607		0.083274	-0.004372		0.08323	0.040365
	0.084379	0.08394		0.084106	-0.005336		0.084062	0.039705
	0.085211	0.083276		0.084938	-0.006559		0.084893	0.039052
	0.086043	0.082616		0.085769	-0.007785		0.085725	0.038505
	0.086874	0.081733		0.086601	-0.00901		0.086557	0.038049
	0.087706	0.080455		0.087433	-0.010233		0.087388	0.037833
	0.088538	0.079047		0.088265	-0.011407		0.08822	0.037651
	0.089369	0.07764		0.089097	-0.012199		0.089051	0.037467
	0.090201	0.076231		0.089929	-0.012601		0.089883	0.037284
	0.091033	0.07482		0.090761	-0.011796		0.090715	0.0371
	0.091865	0.073455		0.091592	-0.010997		0.091546	0.03691
	0.092696	0.071997		0.092424	-0.010199		0.092378	0.036692
	0.093528	0.070091		0.093256	-0.009395		0.09321	0.035293
	0.09436	0.067857		0.094088	-0.008606		0.094041	0.033421
	0.095191	0.065625		0.09492	-0.00795		0.094873	0.031526
	0.096023	0.063391		0.095752	-0.007699		0.095705	0.029613
	0.096855	0.06115		0.096584	-0.008925		0.096536	0.027701
	0.097686	0.058974		0.097415	-0.010758		0.097368	0.025803
	0.098518	0.05694		0.098247	-0.012573		0.0982	0.024244
	0.09935	0.055311		0.099079	-0.014392		0.099031	0.022468
	0.100182	0.054095		0.099911	-0.016209		0.099863	0.020351
	0.101013	0.052886		0.100743	-0.018023		0.100694	0.01818
	0.101845	0.05168		0.101575	-0.019832		0.101526	0.016012
	0.102677	0.050465		0.102407	-0.021872		0.102358	0.01383
	0.103508	0.049221		0.103238	-0.024247		0.103189	0.01167
	0.10434	0.047842		0.10407	-0.026601		0.104021	0.009543
	0.105172	0.046031		0.104902	-0.028941		0.104853	0.007298
	0.106004	0.043743		0.105734	-0.0313		0.105684	0.004437
	0.106835	0.041345		0.106566	-0.033648		0.106516	0.001469
	0.107667	0.038937		0.107398	-0.035834		0.107348	-0.001489
	0.108499	0.03655		0.108229	-0.037927		0.108179	-0.004443
	0.10933	0.034157		0.109061	-0.040343		0.109011	-0.007406
	0.110162	0.031904		0.109893	-0.04274		0.109842	-0.010457
	0.110994	0.029847		0.110725	-0.045153		0.110674	-0.013735
	0.111825	0.027579		0.111557	-0.047569		0.111506	-0.017325
	0.112657	0.025074		0.112389	-0.050001		0.112337	-0.020982
	0.113489	0.022556		0.113221	-0.052368		0.113169	-0.024647
	0.114321	0.020025		0.114052	-0.054582		0.114001	-0.028246
	0.115152	0.017495		0.114884	-0.056883		0.114832	-0.031742
	0.115984	0.014999		0.115716	-0.059254		0.115664	-0.035359
	0.116816	0.012575		0.116548	-0.061621		0.116496	-0.039063
	0.117647	0.010717		0.11738	-0.063973		0.117327	-0.041662
	0.118479	0.009559		0.118212	-0.066346		0.118159	-0.043207
	0.119311	0.008396		0.119044	-0.068731		0.118991	-0.04453
	0.120143	0.007233		0.119875	-0.071182		0.119822	-0.045855
	0.120974	0.006071		0.120707	-0.073591		0.120654	-0.047182
	0.121806	0.004909		0.121539	-0.075835		0.121485	-0.048506
	0.122638	0.00368		0.122371	-0.078097		0.122317	-0.049701
	0.123469	0.002221		0.123203	-0.080354		0.123149	-0.051216
	0.124301	0.000537		0.124035	-0.082622		0.12398	-0.054118
	0.125133	-0.001182		0.124867	-0.084861		0.124812	-0.057396
	0.125964	-0.002887		0.125698	-0.086891		0.125644	-0.060669
	0.126796	-0.004656		0.12653	-0.088676		0.126475	-0.063946
	0.127628	-0.00643		0.127362	-0.090686		0.127307	-0.067217
	0.12846	-0.00803		0.128194	-0.092715		0.128139	-0.070516
	0.129291	-0.009162		0.129026	-0.094739		0.12897	-0.074032
	0.130123	-0.009998		0.129858	-0.09677		0.129802	-0.076947
	0.130955	-0.010707		0.130689	-0.098786		0.130633	-0.079633
	0.131786	-0.011416		0.131521	-0.100934		0.131465	-0.082301
	0.132618	-0.012126		0.132353	-0.104318		0.132297	-0.084956
	0.13345	-0.012835		0.133185	-0.107641		0.133128	-0.08763
	0.134282	-0.013424		0.134017	-0.110911		0.13396	-0.090291
	0.135113	-0.013569		0.134849	-0.114342		0.134792	-0.091872
	0.135945	-0.013353		0.135681	-0.117788		0.135623	-0.091808
	0.136777	-0.013184		0.136512	-0.121226		0.136455	-0.090658
	0.137608	-0.013015		0.137344	-0.124662		0.137287	-0.089326
	0.13844	-0.012845		0.138176	-0.126538		0.138118	-0.087985
	0.139272	-0.012677		0.139008	-0.127799		0.13895	-0.086651
	0.140103	-0.012534		0.13984	-0.129478		0.139782	-0.085319
	0.140935	-0.012687		0.140672	-0.131153		0.140613	-0.083693
	0.141767	-0.01333		0.141504	-0.132826		0.141445	-0.08255
	0.142599	-0.014011		0.142335	-0.13451		0.142276	-0.083473
	0.14343	-0.014707		0.143167	-0.136187		0.143108	-0.084824
	0.144262	-0.015403		0.143999	-0.137637		0.14394	-0.086172
	0.145094	-0.016099		0.144831	-0.138737		0.144771	-0.087529
	0.145925	-0.016795		0.145663	-0.139801		0.145603	-0.088879
	0.146757	-0.017245		0.146495	-0.140852		0.146435	-0.090085
	0.147589	-0.017209		0.147327	-0.141905		0.147266	-0.090691
	0.14842	-0.017147		0.148158	-0.142953		0.148098	-0.090668
	0.149252	-0.017156		0.14899	-0.144006		0.14893	-0.090541
	0.150084	-0.017165		0.149822	-0.145051		0.149761	-0.090415
	0.150916	-0.017174		0.150654	-0.145729		0.150593	-0.09029
	0.151747	-0.017183		0.151486	-0.146261		0.151424	-0.090163
	0.152579	-0.017084		0.152318	-0.146647		0.152256	-0.090037
	0.153411	-0.016637		0.153149	-0.147032		0.153088	-0.089642
	0.154242	-0.015686		0.153981	-0.14742		0.153919	-0.089538
	0.155074	-0.01435		0.154813	-0.147806		0.154751	-0.08974
	0.155906	-0.013011		0.155645	-0.148186		0.155583	-0.089985
	0.156738	-0.011669		0.156477	-0.148476		0.156414	-0.090229
	0.157569	-0.010331		0.157309	-0.148775		0.157246	-0.090474
	0.158401	-0.008994		0.158141	-0.149316		0.158078	-0.090717
	0.159233	-0.008115		0.158972	-0.14985		0.158909	-0.09221
	0.160064	-0.007973		0.159804	-0.150389		0.159741	-0.09454
	0.160896	-0.007841		0.160636	-0.150929		0.160573	-0.096166
	0.161728	-0.007714		0.161468	-0.151466		0.161404	-0.09767
	0.162559	-0.007586		0.1623	-0.152061		0.162236	-0.099168
	0.163391	-0.007458		0.163132	-0.1528		0.163067	-0.100675
	0.164223	-0.00733		0.163964	-0.153423		0.163899	-0.102172
	0.165055	-0.007076		0.164795	-0.154037		0.164731	-0.103048
	0.165886	-0.006546		0.165627	-0.154649		0.165562	-0.102375
	0.166718	-0.005799		0.166459	-0.155261		0.166394	-0.102396
	0.16755	-0.004926		0.167291	-0.155871		0.167226	-0.102737
	0.168381	-0.004053		0.168123	-0.156464		0.168057	-0.103075
	0.169213	-0.003181		0.168955	-0.156841		0.168889	-0.103413
	0.170045	-0.00231		0.169787	-0.157232		0.169721	-0.103773
	0.170877	-0.001492		0.170618	-0.157643		0.170552	-0.104147
	0.171708	-0.000822		0.17145	-0.158055		0.171384	-0.10503
	0.17254	3e-06		0.172282	-0.158467		0.172215	-0.10613
	0.173372	0.001204		0.173114	-0.158881		0.173047	-0.107034
	0.174203	0.00244		0.173946	-0.159291		0.173879	-0.107852
	0.175035	0.003676		0.174778	-0.159672		0.17471	-0.108665
	0.175867	0.004912		0.175609	-0.160067		0.175542	-0.10948
	0.176698	0.006155		0.176441	-0.160582		0.176374	-0.110297
	0.17753	0.007424		0.177273	-0.161093		0.177205	-0.111996
	0.178362	0.009093		0.178105	-0.161605		0.178037	-0.114759
	0.179194	0.011459		0.178937	-0.162119		0.178869	-0.117493
	0.180025	0.014294		0.179769	-0.162627		0.1797	-0.12004
	0.180857	0.01735		0.180601	-0.163042		0.180532	-0.122581
	0.181689	0.020485		0.181432	-0.163021		0.181364	-0.125132
	0.18252	0.023612		0.182264	-0.162524		0.182195	-0.127682
	0.183352	0.026743		0.183096	-0.161975		0.183027	-0.129568
	0.184184	0.030035		0.183928	-0.161426		0.183858	-0.129537
	0.185016	0.034256		0.18476	-0.160876		0.18469	-0.127747
	0.185847	0.040413		0.185592	-0.16033		0.185522	-0.125217
	0.186679	0.046563		0.186424	-0.159803		0.186353	-0.122563
	0.187511	0.052694		0.187255	-0.159353		0.187185	-0.119916
	0.188342	0.058825		0.188087	-0.158505		0.188017	-0.117272
	0.189174	0.064974		0.188919	-0.157195		0.188848	-0.11461
	0.190006	0.071211		0.189751	-0.155804		0.18968	-0.112377
	0.190837	0.078056		0.190583	-0.154413		0.190512	-0.109378
	0.191669	0.08709		0.191415	-0.153017		0.191343	-0.104948
	0.192501	0.096613		0.192247	-0.151622		0.192175	-0.100063
	0.193333	0.10618		0.193078	-0.150361		0.193006	-0.095175
	0.194164	0.115735		0.19391	-0.148983		0.193838	-0.090305
	0.194996	0.125295		0.194742	-0.145192		0.19467	-0.085407
	0.195828	0.134705		0.195574	-0.141077		0.195501	-0.080233
	0.196659	0.14395		0.196406	-0.13697		0.196333	-0.074088
	0.197491	0.154795		0.197238	-0.132856		0.197165	-0.065102
	0.198323	0.167373		0.198069	-0.128749		0.197996	-0.055158
	0.199155	0.179902		0.198901	-0.124584		0.198828	-0.04515
	0.199986	0.192503		0.199733	-0.120178		0.19966	-0.035141
	0.200818	0.205074		0.200565	-0.113487		0.200491	-0.025135
	0.20165	0.217689		0.201397	-0.105897		0.201323	-0.015318
	0.202481	0.230414		0.202229	-0.098243		0.202155	-0.006201
	0.203313	0.244577		0.203061	-0.09067		0.202986	0.005429
	0.204145	0.262155		0.203892	-0.083024		0.203818	0.018583
	0.204976	0.2797		0.204724	-0.075414		0.204649	0.031887
	0.205808	0.297376		0.205556	-0.067898		0.205481	0.045126
	0.20664	0.314955		0.206388	-0.059387		0.206313	0.058362
	0.207472	0.332431		0.20722	-0.049169		0.207144	0.07164
	0.208303	0.34997		0.208052	-0.038865		0.207976	0.085629
	0.209135	0.368416		0.208884	-0.028676		0.208808	0.102235
	0.209967	0.390229		0.209715	-0.018309		0.209639	0.121089
	0.210798	0.41287		0.210547	-0.008013		0.210471	0.140592
	0.21163	0.435517		0.211379	0.00231		0.211303	0.160025
	0.212462	0.458155		0.212211	0.013102		0.212134	0.179522
	0.213294	0.480928		0.213043	0.027884		0.212966	0.199013
	0.214125	0.503402		0.213875	0.042846		0.213797	0.21832
	0.214957	0.526133		0.214707	0.057753		0.214629	0.23861
	0.215789	0.551176		0.215538	0.07273		0.215461	0.262213
	0.21662	0.578114		0.21637	0.0878		0.216292	0.286961
	0.217452	0.604915		0.217202	0.102898		0.217124	0.311569
	0.218284	0.63173		0.218034	0.117897		0.217956	0.336097
	0.219115	0.658721		0.218866	0.136311		0.218787	0.360773
	0.219947	0.68525		0.219698	0.15576		0.219619	0.385434
	0.220779	0.711002		0.220529	0.175311		0.220451	0.409215
	0.221611	0.737394		0.221361	0.194796		0.221282	0.434773
	0.222442	0.765515		0.222193	0.214378		0.222114	0.461375
	0.223274	0.793691		0.223025	0.233788		0.222946	0.489501
	0.224106	0.821716		0.223857	0.252669		0.223777	0.519278
	0.224937	0.849785		0.224689	0.274127		0.224609	0.549336
	0.225769	0.877611		0.225521	0.297867		0.22544	0.579315
	0.226601	0.904468		0.226352	0.322087		0.226272	0.608631
	0.227433	0.929972		0.227184	0.346082		0.227104	0.638318
	0.228264	0.956672		0.228016	0.369887		0.227935	0.669926
	0.229096	0.98358		0.228848	0.394057		0.228767	0.70242
	0.229928	1.01051		0.22968	0.417517		0.229599	0.734918
	0.230759	1.03732		0.230512	0.441254		0.23043	0.767359
	0.231591	1.06326		0.231344	0.467274		0.231262	0.799794
	0.232423	1.08709		0.232175	0.493556		0.232094	0.831458
	0.233254	1.10876		0.233007	0.519506		0.232925	0.862169
	0.234086	1.13164		0.233839	0.54572		0.233757	0.893612
	0.234918	1.15504		0.234671	0.571821		0.234588	0.925935
	0.23575	1.17853		0.235503	0.597611		0.23542	0.95829
	0.236581	1.20197		0.236335	0.620668		0.236252	0.99062
	0.237413	1.22543		0.237167	0.645977		0.237083	1.02295
	0.238245	1.24881		0.237998	0.671322		0.237915	1.05479
	0.239076	1.27061		0.23883	0.696755		0.238747	1.08432
	0.239908	1.29042		0.239662	0.721582		0.239578	1.11296
	0.24074	1.31016		0.240494	0.7444		0.24041	1.14218
	0.241572	1.32995		0.241326	0.767014		0.241242	1.17125
	0.242403	1.34981		0.242158	0.789446		0.242073	1.20037
	0.243235	1.3696		0.242989	0.812157		0.242905	1.22965
	0.244067	1.38932		0.243821	0.835261		0.243737	1.25881
	0.244898	1.40824		0.244653	0.858418		0.244568	1.28588
	0.24573	1.42302		0.245485	0.881629		0.2454	1.31094
	0.246562	1.43734		0.246317	0.904885		0.246231	1.33593
	0.247393	1.45149		0.247149	0.928103		0.247063	1.36112
	0.248225	1.46565		0.247981	0.950396		0.247895	1.38627
	0.249057	1.47987		0.248812	0.97101		0.248726	1.41142
	0.249889	1.49408		0.249644	0.99076		0.249558	1.43658
	0.25072	1.50782		0.250476	1.01047		0.25039	1.46
	0.251552	1.51755		0.251308	1.03025		0.251221	1.48111
	0.252384	1.52568		0.25214	1.04995		0.252053	1.50063
	0.253215	1.5335		0.252972	1.06965		0.252885	1.51958
	0.254047	1.54129		0.253804	1.08902		0.253716	1.53857
	0.254879	1.54911		0.254635	1.1049		0.254548	1.55761
	0.25571	1.55686		0.255467	1.11955		0.255379	1.57663
	0.256542	1.56439		0.256299	1.13407		0.256211	1.59459
	0.257374	1.56946		0.257131	1.14856		0.257043	1.60956
	0.258206	1.57221		0.257963	1.16305		0.257874	1.62275
	0.259037	1.57436		0.258795	1.17757		0.258706	1.6358
	0.259869	1.57651		0.259627	1.19208		0.259538	1.64883
	0.260701	1.57866		0.260458	1.20377		0.260369	1.66185
	0.261532	1.58083		0.26129	1.21407		0.261201	1.67487
	0.262364	1.58292		0.262122	1.22401		0.262033	1.68788
	0.263196	1.58412		0.262954	1.23395		0.262864	1.69757
	0.264028	1.5831		0.263786	1.24389		0.263696	1.70473
	0.264859	1.58107		0.264618	1.25382		0.264527	1.7111
	0.265691	1.57845		0.265449	1.26376		0.265359	1.71716
	0.266523	1.57581		0.266281	1.27154		0.266191	1.7232
	0.267354	1.57317		0.267113	1.27683		0.267022	1.72927
	0.268186	1.57055		0.267945	1.28105		0.267854	1.73534
	0.269018	1.56768		0.268777	1.28516		0.268686	1.73976
	0.269849	1.56349		0.269609	1.28929		0.269517	1.74219
	0.270681	1.55855		0.270441	1.29346		0.270349	1.74326
	0.271513	1.55254		0.271272	1.29757		0.271181	1.74374
	0.272345	1.54651		0.272104	1.30116		0.272012	1.74411
	0.273176	1.54052		0.272936	1.30257		0.272844	1.74448
	0.274008	1.5345		0.273768	1.30316		0.273676	1.74484
	0.27484	1.52855		0.2746	1.30347		0.274507	1.74472
	0.275671	1.52268		0.275432	1.30374		0.275339	1.74341
	0.276503	1.51673		0.276264	1.30402		0.27617	1.74095
	0.277335	1.50975		0.277095	1.3043		0.277002	1.73751
	0.278167	1.50266		0.277927	1.30457		0.277834	1.73335
	0.278998	1.49557		0.278759	1.30304		0.278665	1.72919
	0.27983	1.48849		0.279591	1.30055		0.279497	1.72502
	0.280662	1.48139		0.280423	1.29681		0.280329	1.72085
	0.281493	1.47432		0.281255	1.29293		0.28116	1.71619
	0.282325	1.46707		0.282087	1.28904		0.281992	1.71069
	0.283157	1.4592		0.282918	1.28515		0.282824	1.7044
	0.283988	1.45091		0.28375	1.28126		0.283655	1.69711
	0.28482	1.44277		0.284582	1.27682		0.284487	1.68981
	0.285652	1.43518		0.285414	1.27197		0.285319	1.68249
	0.286484	1.42785		0.286246	1.26623		0.28615	1.6752
	0.287315	1.41988		0.287078	1.26019		0.286982	1.6678
	0.288147	1.41212		0.287909	1.25413		0.287813	1.66025
	0.288979	1.40398		0.288741	1.24809		0.288645	1.65213
	0.28981	1.39404		0.289573	1.24203		0.289477	1.64311
	0.290642	1.384		0.290405	1.23616		0.290308	1.63377
	0.291474	1.37398		0.291237	1.23075		0.29114	1.62443
	0.292306	1.36392		0.292069	1.22485		0.291972	1.61512
	0.293137	1.35391		0.292901	1.21822		0.292803	1.60592
	0.293969	1.34443		0.293732	1.21205		0.293635	1.5972
	0.294801	1.33543		0.294564	1.20602		0.294467	1.58878
	0.295632	1.32572		0.295396	1.19962		0.295298	1.57967
	0.296464	1.31588		0.296228	1.19292		0.29613	1.57005
	0.297296	1.30599		0.29706	1.1865		0.296961	1.56042
	0.298127	1.2961		0.297892	1.1803		0.297793	1.55082
	0.298959	1.28626		0.298724	1.17292		0.298625	1.54119
	0.299791	1.27645		0.299555	1.16492		0.299456	1.53173
	0.300623	1.26738		0.300387	1.15693		0.300288	1.52237
	0.301454	1.25748		0.301219	1.14894		0.30112	1.51208
	0.302286	1.24692		0.302051	1.14095		0.301951	1.50079
	0.303118	1.23635		0.302883	1.133		0.302783	1.48948
	0.303949	1.22568		0.303715	1.12519		0.303615	1.47816
	0.304781	1.21512		0.304547	1.11694		0.304446	1.46689
	0.305613	1.20448		0.305378	1.10812		0.305278	1.45572
	0.306444	1.1949		0.30621	1.09911		0.30611	1.44497
	0.307276	1.18584		0.307042	1.09011		0.306941	1.43428
	0.308108	1.17541		0.307874	1.08112		0.307773	1.42284
	0.30894	1.16507		0.308706	1.07211		0.308604	1.4111
	0.309771	1.15467		0.309538	1.06358		0.309436	1.3994
	0.310603	1.14426		0.310369	1.05504		0.310268	1.38768
	0.311435	1.13391		0.311201	1.04571		0.311099	1.37592
	0.312266	1.12386		0.312033	1.03612		0.311931	1.36475
	0.313098	1.11502		0.312865	1.0265		0.312763	1.35414
	0.31393	1.10571		0.313697	1.01687		0.313594	1.34276
	0.314762	1.09621		0.314529	1.00724		0.314426	1.33067
	0.315593	1.08678		0.315361	0.998029		0.315258	1.3186
	0.316425	1.07729		0.316192	0.989133		0.316089	1.30649
	0.317257	1.06786		0.317024	0.97953		0.316921	1.29435
	0.318088	1.05845		0.317856	0.969589		0.317752	1.28266
	0.31892	1.05024		0.318688	0.959624		0.318584	1.27187
	0.319752	1.04165		0.31952	0.949641		0.319416	1.26101
	0.320583	1.03287		0.320352	0.93969		0.320247	1.24958
	0.321415	1.02404		0.321184	0.930192		0.321079	1.23815
	0.322247	1.01522		0.322015	0.921736		0.321911	1.22667
	0.323079	1.00639		0.322847	0.913176		0.322742	1.21517
	0.32391	0.99764		0.323679	0.903963		0.323574	1.20381
	0.324742	0.989461		0.324511	0.894733		0.324406	1.19345
	0.325574	0.981671		0.325343	0.885443		0.325237	1.18341
	0.326405	0.973098		0.326175	0.876153		0.326069	1.17255
	0.327237	0.964633		0.327007	0.866911		0.326901	1.16145
	0.328069	0.956097		0.327838	0.858347		0.327732	1.15089
	0.328901	0.947637		0.32867	0.849972		0.328564	1.14091
	0.329732	0.939204		0.329502	0.841244		0.329395	1.13081
	0.330564	0.931305		0.330334	0.832359		0.330227	1.12023
	0.331396	0.925083		0.331166	0.823507		0.331059	1.11037
	0.332227	0.918144		0.331998	0.814604		0.33189	1.10065
	0.333059	0.911153		0.332829	0.805709		0.332722	1.09065
	0.333891	0.904091		0.333661	0.797273		0.333554	1.08065
	0.334722	0.897072		0.334493	0.789576		0.334385	1.07068
	0.335554	0.890045		0.335325	0.781653		0.335217	1.0607
	0.336386	0.883081		0.336157	0.773601		0.336049	1.05085
	0.337218	0.876738		0.336989	0.765558		0.33688	1.04168
	0.338049	0.870242		0.337821	0.757517		0.337712	1.03287
	0.338881	0.863853		0.338652	0.749456		0.338543	1.02326
	0.339713	0.857772		0.339484	0.741434		0.339375	1.01364
	0.340544	0.851241		0.340316	0.734795		0.340207	1.00403
	0.341376	0.844374		0.341148	0.727966		0.341038	0.994408
	0.342208	0.83746		0.34198	0.720748		0.34187	0.984845
	0.34304	0.831172		0.342812	0.713466		0.342702	0.975951
	0.343871	0.825508		0.343644	0.706171		0.343533	0.968224
	0.344703	0.819527		0.344475	0.698867		0.344365	0.96012
	0.345535	0.81347		0.345307	0.691576		0.345197	0.951798
	0.346366	0.807406		0.346139	0.684972		0.346028	0.943446
	0.347198	0.80134		0.346971	0.679161		0.34686	0.935109
	0.34803	0.79527		0.347803	0.673453		0.347692	0.926764
	0.348861	0.789479		0.348635	0.667398		0.348523	0.918699
	0.349693	0.784783		0.349467	0.660982		0.349355	0.911288
	0.350525	0.779546		0.350298	0.654469		0.350186	0.903933
	0.351357	0.773939		0.35113	0.647951		0.351018	0.896159
	0.352188	0.768315		0.351962	0.64166		0.35185	0.888355
	0.35302	0.762702		0.352794	0.636064		0.352681	0.880552
	0.353852	0.757075		0.353626	0.630418		0.353513	0.872761
	0.354683	0.751475		0.354458	0.624416		0.354345	0.865109
	0.355515	0.746361		0.355289	0.618419		0.355176	0.858143
	0.356347	0.741333		0.356121	0.612434		0.356008	0.85167
	0.357179	0.73634		0.356953	0.60644		0.35684	0.844199
	0.35801	0.731301		0.357785	0.600435		0.357671	0.836702
	0.358842	0.72629		0.358617	0.595092		0.358503	0.829149
	0.359674	0.72128		0.359449	0.589978		0.359334	0.821653
	0.360505	0.716258		0.360281	0.584571		0.360166	0.814145
	0.361337	0.71162		0.361112	0.579087		0.360998	0.806973
	0.362169	0.707076		0.361944	0.573613		0.361829	0.800535
	0.363	0.70179		0.362776	0.568142		0.362661	0.79408
	0.363832	0.696437		0.363608	0.562656		0.363493	0.787582
	0.364664	0.691043		0.36444	0.557611		0.364324	0.781062
	0.365496	0.685669		0.365272	0.553043		0.365156	0.774542
	0.366327	0.680316		0.366104	0.54842		0.365988	0.768035
	0.367159	0.675103		0.366935	0.543703		0.366819	0.761898
	0.367991	0.670554		0.367767	0.538976		0.367651	0.756402
	0.368822	0.665648		0.368599	0.534246		0.368483	0.7507
	0.369654	0.660609		0.369431	0.529534		0.369314	0.744462
	0.370486	0.65563		0.370263	0.52495		0.370146	0.738205
	0.371318	0.650577		0.371095	0.520724		0.370977	0.731955
	0.372149	0.645577		0.371927	0.516241		0.371809	0.725705
	0.372981	0.640601		0.372758	0.511506		0.372641	0.719537
	0.373813	0.63635		0.37359	0.506773		0.373472	0.713604
	0.374644	0.631961		0.374422	0.502024		0.374304	0.707672
	0.375476	0.627289		0.375254	0.497276		0.375136	0.701408
	0.376308	0.622602		0.376086	0.492539		0.375967	0.695144
	0.377139	0.61794		0.376918	0.488099		0.376799	0.688883
	0.377971	0.613266		0.377749	0.483391		0.377631	0.68262
	0.378803	0.608571		0.378581	0.478318		0.378462	0.676367
	0.379635	0.604235		0.379413	0.473116		0.379294	0.670575
	0.380466	0.600114		0.380245	0.467927		0.380125	0.665333
	0.381298	0.595413		0.381077	0.462774		0.380957	0.660145
	0.38213	0.590672		0.381909	0.45761		0.381789	0.655221
	0.382961	0.585932		0.382741	0.452964		0.38262	0.650366
	0.383793	0.581181		0.383572	0.44874		0.383452	0.645128
	0.384625	0.576437		0.384404	0.444586		0.384284	0.639687
	0.385457	0.571835		0.385236	0.440443		0.385115	0.634315
	0.386288	0.567706		0.386068	0.436297		0.385947	0.629318
	0.38712	0.563479		0.3869	0.432134		0.386779	0.62406
	0.387952	0.559226		0.387732	0.42799		0.38761	0.61822
	0.388783	0.554974		0.388564	0.42397		0.388442	0.612353
	0.389615	0.550727		0.389395	0.420217		0.389274	0.606521
	0.390447	0.546482		0.390227	0.416122		0.390105	0.600659
	0.391278	0.542244		0.391059	0.411866		0.390937	0.594878
	0.39211	0.539112		0.391891	0.407609		0.391768	0.589377
	0.392942	0.536268		0.392723	0.403333		0.3926	0.584398
	0.393774	0.53321		0.393555	0.399061		0.393432	0.579335
	0.394605	0.529947		0.394387	0.39481		0.394263	0.574254
	0.395437	0.526631		0.395218	0.391138		0.395095	0.569197
	0.396269	0.523309		0.39605	0.387545		0.395927	0.564143
	0.3971	0.520002		0.396882	0.383831		0.396758	0.559074
	0.397932	0.516694		0.397714	0.380094		0.39759	0.554298
	0.398764	0.513376		0.398546	0.376366		0.398422	0.550776
	0.399596	0.509768		0.399378	0.372644		0.399253	0.547418
	0.400427	0.506033		0.400209	0.369137		0.400085	0.544081
	0.401259	0.502319		0.401041	0.366056		0.400916	0.54077
	0.402091	0.498603		0.401873	0.36306		0.401748	0.53746
	0.402922	0.494874		0.402705	0.359773		0.40258	0.534146
	0.403754	0.491311		0.403537	0.356258		0.403411	0.530852
	0.404586	0.488436		0.404369	0.35274		0.404243	0.527585
	0.405417	0.485432		0.405201	0.349229		0.405075	0.523882
	0.406249	0.482179		0.406032	0.345719		0.405906	0.519628
	0.407081	0.478874		0.406864	0.342286		0.406738	0.515388
	0.407913	0.475551		0.407696	0.339081		0.40757	0.511121
	0.408744	0.472231		0.408528	0.335759		0.408401	0.506875
	0.409576	0.468915		0.40936	0.332162		0.409233	0.502723
	0.410408	0.465962		0.410192	0.328579		0.410065	0.49903
	0.411239	0.46314		0.411024	0.324994		0.410896	0.495748
	0.412071	0.460318		0.411855	0.321405		0.411728	0.491804
	0.412903	0.457492		0.412687	0.317848		0.412559	0.487858
	0.413735	0.45466		0.413519	0.314683		0.413391	0.483901
	0.414566	0.451835		0.414351	0.311885		0.414223	0.479919
	0.415398	0.448999		0.415183	0.309095		0.415054	0.475964
	0.41623	0.446407		0.416015	0.306312		0.415886	0.472154
	0.417061	0.444108		0.416847	0.303523		0.416718	0.468647
	0.417893	0.441482		0.417678	0.30073		0.417549	0.46497
	0.418725	0.438762		0.41851	0.297943		0.418381	0.461226
	0.419556	0.436053		0.419342	0.295559		0.419213	0.457528
	0.420388	0.433337		0.420174	0.293585		0.420044	0.45378
	0.42122	0.430606		0.421006	0.291551		0.420876	0.450033
	0.422052	0.428018		0.421838	0.289441		0.421707	0.44636
	0.422883	0.425974		0.422669	0.287314		0.422539	0.442872
	0.423715	0.424222		0.423501	0.285187		0.423371	0.439576
	0.424547	0.422608		0.424333	0.283078		0.424202	0.436355
	0.425378	0.421004		0.425165	0.28097		0.425034	0.433178
	0.42621	0.419391		0.425997	0.278855		0.425866	0.429967
	0.427042	0.417792		0.426829	0.27662		0.426697	0.426751
	0.427873	0.416188		0.427661	0.274275		0.427529	0.423673
	0.428705	0.414679		0.428492	0.271922		0.428361	0.421139
	0.429537	0.413031		0.429324	0.269564		0.429192	0.419132
	0.430369	0.411108		0.430156	0.267211		0.430024	0.417177
	0.4312	0.409119		0.430988	0.264868		0.430856	0.415216
	0.432032	0.407145		0.43182	0.262855		0.431687	0.413257
	0.432864	0.405153		0.432652	0.261313		0.432519	0.411305
	0.433695	0.403192		0.433484	0.259986		0.43335	0.40935
	0.434527	0.40128		0.434315	0.258701		0.434182	0.407472
	0.435359	0.399464		0.435147	0.257415		0.435014	0.405705
	0.436191	0.397405		0.435979	0.256133		0.435845	0.403777
	0.437022	0.395274		0.436811	0.254846		0.436677	0.401574
	0.437854	0.393164		0.437643	0.253676		0.437509	0.399263
	0.438686	0.391043		0.438475	0.252441		0.43834	0.396941
	0.439517	0.38891		0.439306	0.250892		0.439172	0.394625
	0.440349	0.386838		0.440138	0.249196		0.440004	0.392301
	0.441181	0.385106		0.44097	0.247505		0.440835	0.389777
	0.442012	0.383385		0.441802	0.245812		0.441667	0.386988
	0.442844	0.381641		0.442634	0.244112		0.442498	0.383883
	0.443676	0.379898		0.443466	0.242492		0.44333	0.380773
	0.444508	0.378158		0.444298	0.241086		0.444162	0.377666
	0.445339	0.376496		0.445129	0.239773		0.444993	0.374556
	0.446171	0.374948		0.445961	0.238454		0.445825	0.371477
	0.447003	0.373638		0.446793	0.237138		0.446657	0.368871
	0.447834	0.372499		0.447625	0.235815		0.447488	0.366874
	0.448666	0.371393		0.448457	0.234499		0.44832	0.364729
	0.449498	0.370277		0.449289	0.233181		0.449152	0.362586
	0.45033	0.369162		0.450121	0.232175		0.449983	0.360451
	0.451161	0.368051		0.450952	0.231117		0.450815	0.358314
	0.451993	0.366938		0.451784	0.229831		0.451647	0.356178
	0.452825	0.365829		0.452616	0.228507		0.452478	0.354194
	0.453656	0.364703		0.453448	0.22724		0.45331	0.353024
	0.454488	0.363329		0.45428	0.22605		0.454141	0.351636
	0.45532	0.361814		0.455112	0.224853		0.454973	0.350151
	0.456151	0.360295		0.455944	0.223567		0.455805	0.348674
	0.456983	0.358773		0.456775	0.222171		0.456636	0.347203
	0.457815	0.357258		0.457607	0.220622		0.457468	0.345717
	0.458647	0.355742		0.458439	0.218981		0.4583	0.344265
	0.459478	0.354525		0.459271	0.21734		0.459131	0.343032
	0.46031	0.353381		0.460103	0.215703		0.459963	0.341778
	0.461142	0.352139		0.460935	0.214061		0.460795	0.340399
	0.461973	0.350872		0.461766	0.212467		0.461626	0.339027
	0.462805	0.349609		0.462598	0.211007		0.462458	0.337659
	0.463637	0.348342		0.46343	0.209563		0.463289	0.336286
	0.464469	0.347075		0.464262	0.207982		0.464121	0.334902
	0.4653	0.345667		0.465094	0.206397		0.464953	0.33338
	0.466132	0.344103		0.465926	0.204812		0.465784	0.331726
	0.466964	0.342475		0.466758	0.203231		0.466616	0.329951
	0.467795	0.340839		0.467589	0.201656		0.467448	0.328172
	0.468627	0.339208		0.468421	0.200194		0.468279	0.326389
	0.469459	0.337571		0.469253	0.198897		0.469111	0.324612
	0.47029	0.335939		0.470085	0.197637		0.469943	0.322828
	0.471122	0.334448		0.470917	0.196388		0.470774	0.321038
	0.471954	0.333218		0.471749	0.195142		0.471606	0.319183
	0.472786	0.331934		0.472581	0.193894		0.472438	0.317336
	0.473617	0.33058		0.473412	0.192641		0.473269	0.3155
	0.474449	0.329231		0.474244	0.19124		0.474101	0.313647
	0.475281	0.327883		0.475076	0.189515		0.474932	0.311802
	0.476112	0.326543		0.475908	0.187498		0.475764	0.309969
	0.476944	0.325199		0.47674	0.18528		0.476596	0.308165
	0.477776	0.324073		0.477572	0.183059		0.477427	0.306648
	0.478608	0.322966		0.478404	0.180828		0.478259	0.305223
	0.479439	0.321799		0.479235	0.178603		0.479091	0.303765
	0.480271	0.320619		0.480067	0.176532		0.479922	0.302305
	0.481103	0.319439		0.480899	0.174804		0.480754	0.300848
	0.481934	0.31826		0.481731	0.173502		0.481586	0.299394
	0.482766	0.317082		0.482563	0.172494		0.482417	0.297967
	0.483598	0.315938		0.483395	0.171483		0.483249	0.296765
	0.484429	0.31482		0.484226	0.170483		0.48408	0.295667
	0.485261	0.313696		0.485058	0.169482		0.484912	0.293995
	0.486093	0.31257		0.48589	0.168471		0.485744	0.292321
	0.486925	0.311443		0.486722	0.167478		0.486575	0.290653
	0.487756	0.310315		0.487554	0.1664		0.487407	0.288998
	0.488588	0.309183		0.488386	0.16513		0.488239	0.287449
	0.48942	0.308062		0.489218	0.163781		0.48907	0.286002
	0.490251	0.306954		0.490049	0.162429		0.489902	0.284595
	0.491083	0.305853		0.490881	0.161077		0.490734	0.283106
	0.491915	0.304757		0.491713	0.159724		0.491565	0.281611
	0.492747	0.303663		0.492545	0.158562		0.492397	0.280109
	0.493578	0.302565		0.493377	0.157671		0.493229	0.27861
	0.49441	0.301469		0.494209	0.156813		0.49406	0.277112
	0.495242	0.300404		0.495041	0.155937		0.494892	0.275617
	0.496073	0.299629		0.495872	0.155057		0.495723	0.274323
	0.496905	0.299098		0.496704	0.154177		0.496555	0.273194
	0.497737	0.298635		0.497536	0.153298		0.497387	0.272123
	0.498568	0.298195		0.498368	0.15249		0.498218	0.271057
	0.4994	0.297784		0.4992	0.151828		0.49905	0.269994
	0.500232	0.297371		0.500032	0.151136		0.499882	0.268928
	0.501064	0.296931		0.500864	0.150329		0.500713	0.267858
	0.501895	0.296545		0.501695	0.149524		0.501545	0.266877
	0.502727	0.296244		0.502527	0.148717		0.502377	0.265866
	0.503559	0.295932		0.503359	0.147911		0.503208	0.264281
	0.50439	0.2956		0.504191	0.147115		0.50404	0.262642
	0.505222	0.295267		0.505023	0.146444		0.504871	0.261018
	0.506054	0.294934		0.505855	0.14579		0.505703	0.259385
	0.506886	0.294604		0.506687	0.144997		0.506535	0.257749
	0.507717	0.29428		0.507518	0.144188		0.507366	0.256132
	0.508549	0.293922		0.50835	0.143394		0.508198	0.254654
	0.509381	0.293385		0.509182	0.142546		0.50903	0.253597
	0.510212	0.292709		0.510014	0.141659		0.509861	0.252625
	0.511044	0.292033		0.510846	0.140757		0.510693	0.251645
	0.511876	0.291355		0.511678	0.13981		0.511525	0.250674
	0.512707	0.29068		0.512509	0.138866		0.512356	0.249697
	0.513539	0.290017		0.513341	0.137934		0.513188	0.248727
	0.514371	0.289471		0.514173	0.137		0.51402	0.247748
	0.515203	0.289117		0.515005	0.136071		0.514851	0.24652
	0.516034	0.288842		0.515837	0.135145		0.515683	0.245114
	0.516866	0.288566		0.516669	0.134248		0.516514	0.243706
	0.517698	0.28829		0.517501	0.13356		0.517346	0.242301
	0.518529	0.288015		0.518332	0.13312		0.518178	0.240898
	0.519361	0.287739		0.519164	0.132629		0.519009	0.239495
	0.520193	0.28753		0.519996	0.132136		0.519841	0.238106
	0.521025	0.287183		0.520828	0.131642		0.520673	0.2366
	0.521856	0.286564		0.52166	0.131148		0.521504	0.234721
	0.522688	0.285863		0.522492	0.130654		0.522336	0.232814
	0.52352	0.285162		0.523324	0.130021		0.523168	0.230912
	0.524351	0.284457		0.524155	0.128962		0.523999	0.229029
	0.525183	0.283752		0.524987	0.127757		0.524831	0.227118
	0.526015	0.283055		0.525819	0.126476		0.525663	0.225296
	0.526846	0.282463		0.526651	0.1252		0.526494	0.224154
	0.527678	0.282097		0.527483	0.123928		0.527326	0.223214
	0.52851	0.281851		0.528315	0.122649		0.528157	0.222303
	0.529342	0.281605		0.529146	0.121432		0.528989	0.221406
	0.530173	0.28136		0.529978	0.120446		0.529821	0.220497
	0.531005	0.281115		0.53081	0.119754		0.530652	0.219598
	0.531837	0.280868		0.531642	0.119346		0.531484	0.218696
	0.532668	0.280569		0.532474	0.118937		0.532316	0.217789
	0.5335	0.279817		0.533306	0.11853		0.533147	0.216669
	0.534332	0.278734		0.534138	0.118122		0.533979	0.215361
	0.535164	0.277652		0.534969	0.117719		0.534811	0.214035
	0.535995	0.276566		0.535801	0.117335		0.535642	0.212717
	0.536827	0.275484		0.536633	0.116888		0.536474	0.211402
	0.537659	0.274403		0.537465	0.116233		0.537305	0.210088
	0.53849	0.273209		0.538297	0.115554		0.538137	0.208713
	0.539322	0.27202		0.539129	0.114873		0.538969	0.207275
	0.540154	0.270917		0.539961	0.114196		0.5398	0.205795
	0.540985	0.269827		0.540792	0.113518		0.540632	0.204315
	0.541817	0.26874		0.541624	0.112909		0.541464	0.202913
	0.542649	0.267653		0.542456	0.11247		0.542295	0.201614
	0.543481	0.266562		0.543288	0.112083		0.543127	0.200243
	0.544312	0.265513		0.54412	0.111734		0.543959	0.198901
	0.545144	0.264484		0.544952	0.111387		0.54479	0.198053
	0.545976	0.263417		0.545784	0.111039		0.545622	0.197427
	0.546807	0.262326		0.546615	0.11069		0.546454	0.196844
	0.547639	0.261239		0.547447	0.110409		0.547285	0.196269
	0.548471	0.260156		0.548279	0.110244		0.548117	0.195693
	0.549303	0.259069		0.549111	0.109797		0.548948	0.195118
	0.550134	0.258049		0.549943	0.10888		0.54978	0.194542
	0.550966	0.257246		0.550775	0.107964		0.550612	0.193606
	0.551798	0.256499		0.551606	0.107048		0.551443	0.191998
	0.552629	0.255756		0.552438	0.106129		0.552275	0.189709
	0.553461	0.255024		0.55327	0.105206		0.553107	0.187282
	0.554293	0.25425		0.554102	0.104273		0.553938	0.184847
	0.555124	0.253435		0.554934	0.103509		0.55477	0.182413
	0.555956	0.252618		0.555766	0.103097		0.555602	0.179984
	0.556788	0.251743		0.556598	0.102762		0.556433	0.177756
	0.55762	0.250825		0.557429	0.102425		0.557265	0.175854
	0.558451	0.250054		0.558261	0.102089		0.558096	0.175186
	0.559283	0.249355		0.559093	0.101753		0.558928	0.1748
	0.560115	0.248654		0.559925	0.101448		0.55976	0.174412
	0.560946	0.247955		0.560757	0.101163		0.560591	0.174027
	0.561778	0.247257		0.561589	0.100794		0.561423	0.173641
	0.56261	0.246709		0.562421	0.100305		0.562255	0.17339
	0.563442	0.246469		0.563252	0.099786		0.563086	0.173489
	0.564273	0.246234		0.564084	0.099267		0.563918	0.17265
	0.565105	0.245874		0.564916	0.098747		0.56475	0.17135
	0.565937	0.245514		0.565748	0.098247		0.565581	0.17
	0.566768	0.245154		0.56658	0.097893		0.566413	0.168642
	0.5676	0.244796		0.567412	0.097513		0.567245	0.167289
	0.568432	0.24437		0.568244	0.096681		0.568076	0.165934
	0.569263	0.243736		0.569075	0.095853		0.568908	0.164416
	0.570095	0.24283		0.569907	0.095022		0.569739	0.162798
	0.570927	0.241731		0.570739	0.094192		0.570571	0.161084
	0.571759	0.240613		0.571571	0.09335		0.571403	0.159366
	0.57259	0.239498		0.572403	0.092357		0.572234	0.157675
	0.573422	0.23838		0.573235	0.091012		0.573066	0.155964
	0.574254	0.237297		0.574066	0.089587		0.573898	0.154268
	0.575085	0.236557		0.574898	0.088102		0.574729	0.152723
	0.575917	0.236395		0.57573	0.086628		0.575561	0.151417
	0.576749	0.236514		0.576562	0.085145		0.576393	0.150352
	0.577581	0.236761		0.577394	0.08366		0.577224	0.149327
	0.578412	0.237008		0.578226	0.08223		0.578056	0.148302
	0.579244	0.237255		0.579058	0.081048		0.578887	0.147276
	0.580076	0.237502		0.579889	0.079966		0.579719	0.146249
	0.580907	0.23768		0.580721	0.078997		0.580551	0.145225
	0.581739	0.237667		0.581553	0.078022		0.581382	0.144247
	0.582571	0.23735		0.582385	0.077046		0.582214	0.143264
	0.583402	0.236792		0.583217	0.076072		0.583046	0.142275
	0.584234	0.236233		0.584049	0.07509		0.583877	0.141283
	0.585066	0.235674		0.584881	0.074047		0.584709	0.140293
	0.585898	0.235109		0.585712	0.072881		0.585541	0.139305
	0.586729	0.234559		0.586544	0.071338		0.586372	0.138309
	0.587561	0.234055		0.587376	0.069791		0.587204	0.137229
	0.588393	0.233629		0.588208	0.06824		0.588036	0.135933
	0.589224	0.233273		0.58904	0.066694		0.588867	0.134417
	0.590056	0.232919		0.589872	0.065187		0.589699	0.132879
	0.590888	0.232563		0.590704	0.06397		0.59053	0.131337
	0.59172	0.232208		0.591535	0.06341		0.591362	0.129796
	0.592551	0.231854		0.592367	0.063218		0.592194	0.128251
	0.593383	0.23155		0.593199	0.06317		0.593025	0.127289
	0.594215	0.231259		0.594031	0.063122		0.593857	0.127141
	0.595046	0.230867		0.594863	0.063073		0.594689	0.127636
	0.595878	0.230444		0.595695	0.063025		0.59552	0.128178
	0.59671	0.23002		0.596527	0.062886		0.596352	0.128733
	0.597541	0.229595		0.597358	0.062289		0.597184	0.129324
	0.598373	0.229173		0.59819	0.061372		0.598015	0.129932
	0.599205	0.228675		0.599022	0.06012		0.598847	0.130444
	0.600037	0.22807		0.599854	0.058872		0.599678	0.130014
	0.600868	0.227506		0.600686	0.05762		0.60051	0.128919
	0.6017	0.22701		0.601518	0.05637		0.601342	0.127761
	0.602532	0.226514		0.602349	0.055145		0.602173	0.126599
	0.603363	0.226018		0.603181	0.054047		0.603005	0.125436
	0.604195	0.225522		0.604013	0.053059		0.603837	0.124273
	0.605027	0.225057		0.604845	0.052105		0.604668	0.123112
	0.605859	0.2247		0.605677	0.051155		0.6055	0.122701
	0.60669	0.224326		0.606509	0.050205		0.606332	0.122712
	0.607522	0.223648		0.607341	0.049253		0.607163	0.122538
	0.608354	0.222925		0.608172	0.048312		0.607995	0.122271
	0.609185	0.222199		0.609004	0.047539		0.608827	0.122004
	0.610017	0.221474		0.609836	0.04716		0.609658	0.121737
	0.610849	0.220746		0.610668	0.04677		0.61049	0.12147
	0.61168	0.220078		0.6115	0.046373		0.611321	0.121234
	0.612512	0.219681		0.612332	0.045977		0.612153	0.121049
	0.613344	0.219461		0.613164	0.045586		0.612985	0.120844
	0.614176	0.219298		0.613995	0.045217		0.613816	0.120615
	0.615007	0.219136		0.614827	0.044873		0.614648	0.120386
	0.615839	0.218973		0.615659	0.044588		0.61548	0.120157
	0.616671	0.21881		0.616491	0.04426		0.616311	0.119929
	0.617502	0.218577		0.617323	0.043733		0.617143	0.119682
	0.618334	0.218009		0.618155	0.043202		0.617975	0.119266
	0.619166	0.217055		0.618986	0.042675		0.618806	0.119102
	0.619997	0.215802		0.619818	0.042145		0.619638	0.11912
	0.620829	0.214548		0.62065	0.041614		0.620469	0.119139
	0.621661	0.213294		0.621482	0.04103		0.621301	0.119157
	0.622493	0.212038		0.622314	0.040315		0.622133	0.119176
	0.623324	0.210824		0.623146	0.039669		0.622964	0.119195
	0.624156	0.209847		0.623978	0.039026		0.623796	0.119225
	0.624988	0.209151		0.624809	0.038378		0.624628	0.118893
	0.625819	0.208307		0.625641	0.037736		0.625459	0.117995
	0.626651	0.20745		0.626473	0.037089		0.626291	0.116916
	0.627483	0.206588		0.627305	0.036446		0.627123	0.115839
	0.628314	0.20573		0.628137	0.036262		0.627954	0.114759
	0.629146	0.204876		0.628969	0.036053		0.628786	0.113681
	0.629978	0.203985		0.629801	0.035833		0.629618	0.112744
	0.63081	0.203003		0.630632	0.035613		0.630449	0.112111
	0.631641	0.201992		0.631464	0.035394		0.631281	0.111972
	0.632473	0.200964		0.632296	0.035174		0.632112	0.112008
	0.633305	0.199936		0.633128	0.034945		0.632944	0.112044
	0.634136	0.198916		0.63396	0.034306		0.633776	0.11208
	0.634968	0.197889		0.634792	0.033343		0.634607	0.112116
	0.6358	0.196895		0.635624	0.032208		0.635439	0.112039
	0.636632	0.195981		0.636455	0.031053		0.636271	0.111466
	0.637463	0.194915		0.637287	0.0299		0.637102	0.110224
	0.638295	0.193604		0.638119	0.028757		0.637934	0.108722
	0.639127	0.192289		0.638951	0.027621		0.638766	0.107197
	0.639958	0.190973		0.639783	0.026669		0.639597	0.105678
	0.64079	0.18966		0.640615	0.026056		0.640429	0.104163
	0.641622	0.188327		0.641446	0.025081		0.641261	0.102633
	0.642453	0.1869		0.642278	0.024102		0.642092	0.101209
	0.643285	0.185463		0.64311	0.023117		0.642924	0.099961
	0.644117	0.184221		0.643942	0.022142		0.643755	0.09885
	0.644949	0.182978		0.644774	0.021166		0.644587	0.097764
	0.64578	0.181736		0.645606	0.02018		0.645419	0.096683
	0.646612	0.18049		0.646438	0.019188		0.64625	0.095603
	0.647444	0.179261		0.647269	0.018662		0.647082	0.094523
	0.648275	0.178199		0.648101	0.018251		0.647914	0.093739
	0.649107	0.177438		0.648933	0.017838		0.648745	0.093227
	0.649939	0.176686		0.649765	0.017427		0.649577	0.092675
	0.650771	0.175943		0.650597	0.017015		0.650409	0.092007
	0.651602	0.1752		0.651429	0.016605		0.65124	0.091313
	0.652434	0.174456		0.652261	0.016202		0.652072	0.090617
	0.653266	0.173712		0.653092	0.015757		0.652903	0.08992
	0.654097	0.172916		0.653924	0.01525		0.653735	0.089236
	0.654929	0.171959		0.654756	0.014743		0.654567	0.088597
	0.655761	0.170745		0.655588	0.014237		0.655398	0.087888
	0.656592	0.169184		0.65642	0.013729		0.65623	0.087061
	0.657424	0.167624		0.657252	0.013229		0.657062	0.086223
	0.658256	0.166076		0.658083	0.012829		0.657893	0.085384
	0.659088	0.164608		0.658915	0.012553		0.658725	0.084544
	0.659919	0.163247		0.659747	0.011803		0.659557	0.083704
	0.660751	0.161995		0.660579	0.011064		0.660388	0.082606
	0.661583	0.161006		0.661411	0.010317		0.66122	0.081274
	0.662414	0.160183		0.662243	0.009571		0.662051	0.079997
	0.663246	0.159406		0.663075	0.008824		0.662883	0.078737
	0.664078	0.158624		0.663906	0.008073		0.663715	0.077476
	0.66491	0.157844		0.664738	0.007239		0.664546	0.076218
	0.665741	0.157064		0.66557	0.006281		0.665378	0.074959
	0.666573	0.156297		0.666402	0.005269		0.66621	0.073984
	0.667405	0.155713		0.667234	0.004311		0.667041	0.073532
	0.668236	0.155265		0.668066	0.003428		0.667873	0.073165
	0.669068	0.154923		0.668898	0.002493		0.668705	0.072654
	0.6699	0.154581		0.669729	0.001492		0.669536	0.072142
	0.670731	0.15424		0.670561	0.000503		0.670368	0.07163
	0.671563	0.153898		0.671393	-0.000441		0.6712	0.071118
	0.672395	0.15356		0.672225	-0.001243		0.672031	0.070534
	0.673227	0.153248		0.673057	-0.002022		0.672863	0.069589
	0.674058	0.152933		0.673889	-0.002802		0.673694	0.068652
	0.67489	0.152563		0.674721	-0.00358		0.674526	0.068032
	0.675722	0.152195		0.675552	-0.00436		0.675358	0.067474
	0.676553	0.151825		0.676384	-0.005023		0.676189	0.066916
	0.677385	0.151456		0.677216	-0.005493		0.677021	0.066357
	0.678217	0.151101		0.678048	-0.005888		0.677853	0.065798
	0.679049	0.150911		0.67888	-0.006267		0.678684	0.065606
	0.67988	0.150994		0.679712	-0.006647		0.679516	0.065689
	0.680712	0.150911		0.680544	-0.007026		0.680348	0.065664
	0.681544	0.150788		0.681375	-0.007406		0.681179	0.065572
	0.682375	0.150665		0.682207	-0.007747		0.682011	0.065479
	0.683207	0.150542		0.683039	-0.007739		0.682842	0.065386
	0.684039	0.150419		0.683871	-0.007827		0.683674	0.065294
	0.68487	0.150259		0.684703	-0.008021		0.684506	0.065106
	0.685702	0.149858		0.685535	-0.008223		0.685337	0.064756
	0.686534	0.149423		0.686366	-0.008424		0.686169	0.064257
	0.687366	0.148954		0.687198	-0.008626		0.687001	0.063692
	0.688197	0.148485		0.68803	-0.008827		0.687832	0.063127
	0.689029	0.148018		0.688862	-0.009481		0.688664	0.062564
	0.689861	0.147557		0.689694	-0.01029		0.689496	0.061999
	0.690692	0.147084		0.690526	-0.011135		0.690327	0.061461
	0.691524	0.146609		0.691358	-0.011983		0.691159	0.061054
	0.692356	0.146173		0.692189	-0.01283		0.69199	0.06053
	0.693188	0.145921		0.693021	-0.013684		0.692822	0.059827
	0.694019	0.145668		0.693853	-0.014528		0.693654	0.059105
	0.694851	0.145416		0.694685	-0.015337		0.694485	0.058383
	0.695683	0.145164		0.695517	-0.016075		0.695317	0.057662
	0.696514	0.144919		0.696349	-0.016539		0.696149	0.05694
	0.697346	0.144802		0.697181	-0.016919		0.69698	0.05634
	0.698178	0.145119		0.698012	-0.017291		0.697812	0.055938
	0.699009	0.145399		0.698844	-0.017667		0.698644	0.055678
	0.699841	0.14567		0.699676	-0.018043		0.699475	0.055462
	0.700673	0.145941		0.700508	-0.01842		0.700307	0.055248
	0.701505	0.146211		0.70134	-0.018305		0.701139	0.055038
	0.702336	0.146481		0.702172	-0.017956		0.70197	0.054841
	0.703168	0.146721		0.703004	-0.017291		0.702802	0.054625
	0.704	0.146778		0.703835	-0.016608		0.703633	0.054308
	0.704831	0.146661		0.704667	-0.015926		0.704465	0.053758
	0.705663	0.146432		0.705499	-0.015244		0.705297	0.052991
	0.706495	0.146202		0.706331	-0.014559		0.706128	0.052224
	0.707327	0.145973		0.707163	-0.013744		0.70696	0.05146
	0.708158	0.145743		0.707995	-0.012863		0.707792	0.050694
	0.70899	0.145491		0.708826	-0.01261		0.708623	0.049954
	0.709822	0.145133		0.709658	-0.012377		0.709455	0.049362
	0.710653	0.144754		0.71049	-0.012143		0.710287	0.048991
	0.711485	0.144532		0.711322	-0.01191		0.711118	0.048663
	0.712317	0.144319		0.712154	-0.011678		0.71195	0.048334
	0.713148	0.144121		0.712986	-0.011483		0.712782	0.048006
	0.71398	0.14392		0.713818	-0.011445		0.713613	0.047677
	0.714812	0.143701		0.714649	-0.011649		0.714445	0.047348
	0.715644	0.143493		0.715481	-0.012016		0.715276	0.046836
	0.716475	0.143344		0.716313	-0.012388		0.716108	0.046054
	0.717307	0.143071		0.717145	-0.012757		0.71694	0.045448
	0.718139	0.142776		0.717977	-0.013127		0.717771	0.044929
	0.71897	0.142479		0.718809	-0.013497		0.718603	0.044411
	0.719802	0.142182		0.719641	-0.013929		0.719435	0.043891
	0.720634	0.141885		0.720472	-0.014205		0.720266	0.043373
	0.721466	0.141588		0.721304	-0.014163		0.721098	0.042907
	0.722297	0.141462		0.722136	-0.014106		0.72193	0.042567
	0.723129	0.141299		0.722968	-0.014044		0.722761	0.042257
	0.723961	0.141072		0.7238	-0.013982		0.723593	0.041899
	0.724792	0.140843		0.724632	-0.013919		0.724424	0.041541
	0.725624	0.140612		0.725464	-0.013747		0.725256	0.041184
	0.726456	0.140382		0.726295	-0.013463		0.726088	0.040826
	0.727287	0.140152		0.727127	-0.013236		0.726919	0.040483
	0.728119	0.139949		0.727959	-0.013061		0.727751	0.040217
	0.728951	0.13972		0.728791	-0.012893		0.728583	0.040117
	0.729783	0.139337		0.729623	-0.012724		0.729414	0.040158
	0.730614	0.138945		0.730455	-0.012555		0.730246	0.040229
	0.731446	0.138555		0.731286	-0.012384		0.731078	0.0403
	0.732278	0.138166		0.732118	-0.012189		0.731909	0.040371
	0.733109	0.137776		0.73295	-0.011963		0.732741	0.040442
	0.733941	0.137363		0.733782	-0.011706		0.733573	0.040657
	0.734773	0.13674		0.734614	-0.011443		0.734404	0.041065
	0.735605	0.136314		0.735446	-0.01118		0.735236	0.041398
	0.736436	0.135914		0.736278	-0.010915		0.736067	0.041675
	0.737268	0.135515		0.737109	-0.010651		0.736899	0.041951
	0.7381	0.135115		0.737941	-0.01061		0.737731	0.042226
	0.738931	0.134718		0.738773	-0.010728		0.738562	0.042502
	0.739763	0.134319		0.739605	-0.01103		0.739394	0.04271
	0.740595	0.133958		0.740437	-0.011375		0.740226	0.042776
	0.741426	0.133527		0.741269	-0.011722		0.741057	0.042618
	0.742258	0.133041		0.742101	-0.012069		0.741889	0.042242
	0.74309	0.132555		0.742932	-0.012416		0.742721	0.041865
	0.743922	0.132064		0.743764	-0.012933		0.743552	0.041488
	0.744753	0.131578		0.744596	-0.01375		0.744384	0.041112
	0.745585	0.131091		0.745428	-0.014618		0.745215	0.040793
	0.746417	0.130741		0.74626	-0.015476		0.746047	0.040688
	0.747248	0.130366		0.747092	-0.016335		0.746879	0.040906
	0.74808	0.129641		0.747923	-0.01719		0.74771	0.04137
	0.748912	0.128913		0.748755	-0.018043		0.748542	0.041912
	0.749744	0.12819		0.749587	-0.018904		0.749374	0.042455
	0.750575	0.127461		0.750419	-0.019235		0.750205	0.042997
	0.751407	0.126734		0.751251	-0.019308		0.751037	0.04354
	0.752239	0.125957		0.752083	-0.019257		0.751869	0.044056
	0.75307	0.12499		0.752915	-0.019186		0.7527	0.044475
	0.753902	0.12404		0.753746	-0.019114		0.753532	0.044733
	0.754734	0.123094		0.754578	-0.019044		0.754364	0.044882
	0.755565	0.122145		0.75541	-0.018972		0.755195	0.045023
	0.756397	0.121186		0.756242	-0.018699		0.756027	0.045158
	0.757229	0.120238		0.757074	-0.018281		0.756858	0.045299
	0.758061	0.119299		0.757906	-0.017907		0.75769	0.045386
	0.758892	0.118502		0.758738	-0.017548		0.758522	0.045186
	0.759724	0.118039		0.759569	-0.017189		0.759353	0.044862
	0.760556	0.117708		0.760401	-0.016831		0.760185	0.044503
	0.761387	0.117378		0.761233	-0.016474		0.761017	0.044144
	0.762219	0.117046		0.762065	-0.016243		0.761848	0.043785
	0.763051	0.116716		0.762897	-0.016336		0.76268	0.043426
	0.763883	0.116393		0.763729	-0.016209		0.763512	0.043077
	0.764714	0.116146		0.764561	-0.016039		0.764343	0.042786
	0.765546	0.115745		0.765392	-0.015869		0.765175	0.042511
	0.766378	0.11508		0.766224	-0.015699		0.766006	0.042059
	0.767209	0.114413		0.767056	-0.015529		0.766838	0.04154
	0.768041	0.113693		0.767888	-0.015358		0.76767	0.04102
	0.768873	0.11295		0.76872	-0.015088		0.768501	0.040502
	0.769704	0.112205		0.769552	-0.014898		0.769333	0.039983
	0.770536	0.111515		0.770384	-0.01477		0.770165	0.03942
	0.771368	0.110979		0.771215	-0.01465		0.770996	0.038678
	0.7722	0.110551		0.772047	-0.014529		0.771828	0.037831
	0.773031	0.11014		0.772879	-0.014407		0.77266	0.036919
	0.773863	0.109729		0.773711	-0.01429		0.773491	0.036011
	0.774695	0.109318		0.774543	-0.014205		0.774323	0.0351
	0.775526	0.108907		0.775375	-0.014157		0.775155	0.034186
	0.776358	0.108496		0.776206	-0.014138		0.775986	0.033301
	0.77719	0.107915		0.777038	-0.014128		0.776818	0.03263
	0.778022	0.107213		0.77787	-0.014118		0.777649	0.033485
	0.778853	0.106478		0.778702	-0.014109		0.778481	0.037592
	0.779685	0.10574		0.779534	-0.014099		0.779313	0.041694
	0.780517	0.105001		0.780366	-0.014058		0.780144	0.045797
	0.781348	0.104263		0.781198	-0.013849		0.780976	0.049906
	0.78218	0.103524		0.782029	-0.013384		0.781808	0.054017
	0.783012	0.102853		0.782861	-0.012821		0.782639	0.058217
	0.783843	0.102546		0.783693	-0.012259		0.783471	0.061652
	0.784675	0.102603		0.784525	-0.011697		0.784303	0.061878
	0.785507	0.102714		0.785357	-0.011136		0.785134	0.06137
	0.786339	0.102825		0.786189	-0.010573		0.785966	0.060856
	0.78717	0.102936		0.787021	-0.010027		0.786797	0.060351
	0.788002	0.103047		0.787852	-0.009606		0.787629	0.059844
	0.788834	0.103289		0.788684	-0.009276		0.788461	0.059241
	0.789665	0.103911		0.789516	-0.008962		0.789292	0.058344
	0.790497	0.104799		0.790348	-0.008648		0.790124	0.057266
	0.791329	0.105722		0.79118	-0.008334		0.790956	0.056133
	0.792161	0.106647		0.792012	-0.008019		0.791787	0.055008
	0.792992	0.107568		0.792844	-0.007818		0.792619	0.05388
	0.793824	0.108491		0.793675	-0.007809		0.793451	0.052747
	0.794656	0.109414		0.794507	-0.007925		0.794282	0.05166
	0.795487	0.110321		0.795339	-0.008071		0.795114	0.050739
	0.796319	0.110574		0.796171	-0.008215		0.795946	0.050103
	0.797151	0.110565		0.797003	-0.008361		0.796777	0.049736
	0.797982	0.110537		0.797835	-0.008507		0.797609	0.04937
	0.798814	0.110509		0.798666	-0.008627		0.79844	0.049002
	0.799646	0.110481		0.799498	-0.008682		0.799272	0.048634
	0.800478	0.110452		0.80033	-0.008716		0.800104	0.048268
	0.801309	0.110126		0.801162	-0.008753		0.800935	0.04792
	0.802141	0.109892		0.801994	-0.008789		0.801767	0.047461
	0.802973	0.109917		0.802826	-0.008826		0.802599	0.046652
	0.803804	0.109966		0.803658	-0.008862		0.80343	0.045721
	0.804636	0.110015		0.804489	-0.008899		0.804262	0.044791
	0.805468	0.110064		0.805321	-0.009163		0.805094	0.04386
	0.8063	0.110113		0.806153	-0.009641		0.805925	0.042928
	0.807131	0.110375		0.806985	-0.010183		0.806757	0.042067
	0.807963	0.110843		0.807817	-0.010729		0.807588	0.041394
	0.808795	0.110798		0.808649	-0.011275		0.80842	0.040877
	0.809626	0.110715		0.809481	-0.011822		0.809252	0.04047
	0.810458	0.110632		0.810312	-0.01237		0.810083	0.040055
	0.81129	0.110549		0.811144	-0.012817		0.810915	0.039605
	0.812121	0.110466		0.811976	-0.01324		0.811747	0.039149
	0.812953	0.110373		0.812808	-0.013703		0.812578	0.038698
	0.813785	0.110192		0.81364	-0.01418		0.81341	0.038307
	0.814617	0.110282		0.814472	-0.014653		0.814242	0.037996
	0.815448	0.110457		0.815304	-0.015129		0.815073	0.0377
	0.81628	0.110634		0.816135	-0.015605		0.815905	0.037404
	0.817112	0.110813		0.816967	-0.016065		0.816737	0.03711
	0.817943	0.110991		0.817799	-0.016502		0.817568	0.036815
	0.818775	0.111166		0.818631	-0.016949		0.8184	0.03647
	0.819607	0.111396		0.819463	-0.017403		0.819231	0.035239
	0.820439	0.111662		0.820295	-0.017858		0.820063	0.030154
	0.82127	0.11197		0.821126	-0.018311		0.820895	0.025335
	0.822102	0.112297		0.821958	-0.018763		0.821726	0.020824
	0.822934	0.112627		0.82279	-0.019239		0.822558	0.016239
	0.823765	0.112957		0.823622	-0.019934		0.82339	0.011721
	0.824597	0.113286		0.824454	-0.020939		0.824221	0.007157
	0.825429	0.113366		0.825286	-0.022011		0.825053	0.003089
	0.82626	0.113065		0.826118	-0.023082		0.825885	0.002657
	0.827092	0.112546		0.826949	-0.024131		0.826716	0.003079
	0.827924	0.111984		0.827781	-0.025104		0.827548	0.003437
	0.828756	0.111422		0.828613	-0.026066		0.82838	0.003795
	0.829587	0.110861		0.829445	-0.026987		0.829211	0.004152
	0.830419	0.1103		0.830277	-0.027767		0.830043	0.00451
	0.831251	0.109696		0.831109	-0.028419		0.830874	0.004876
	0.832082	0.108896		0.831941	-0.029039		0.831706	0.005321
	0.832914	0.108092		0.832772	-0.029658		0.832538	0.005823
	0.833746	0.107316		0.833604	-0.030279		0.833369	0.006263
	0.834578	0.106541		0.834436	-0.030901		0.834201	0.006695
	0.835409	0.105771		0.835268	-0.031472		0.835033	0.00713
	0.836241	0.104998		0.8361	-0.032074		0.835864	0.007564
	0.837073	0.104221		0.836932	-0.033013		0.836696	0.007993
	0.837904	0.104		0.837763	-0.034175		0.837528	0.008324
	0.838736	0.104043		0.838595	-0.035342		0.838359	0.008263
	0.839568	0.10404		0.839427	-0.036514		0.839191	0.007816
	0.840399	0.104012		0.840259	-0.037681		0.840022	0.007144
	0.841231	0.103985		0.841091	-0.038847		0.840854	0.006468
	0.842063	0.103957		0.841923	-0.04001		0.841686	0.005799
	0.842895	0.10393		0.842755	-0.040876		0.842517	0.005124
	0.843726	0.103696		0.843586	-0.04148		0.843349	0.004524
	0.844558	0.103239		0.844418	-0.04206		0.844181	0.004318
	0.84539	0.102935		0.84525	-0.042641		0.845012	0.004349
	0.846221	0.102694		0.846082	-0.04322		0.845844	0.004653
	0.847053	0.102451		0.846914	-0.0438		0.846676	0.004957
	0.847885	0.102209		0.847746	-0.044278		0.847507	0.005262
	0.848716	0.101966		0.848578	-0.044709		0.848339	0.005564
	0.849548	0.101834		0.849409	-0.045189		0.849171	0.005857
	0.85038	0.102171		0.850241	-0.045689		0.850002	0.00608
	0.851212	0.102469		0.851073	-0.046187		0.850834	0.006154
	0.852043	0.102701		0.851905	-0.046685		0.851665	0.006036
	0.852875	0.102927		0.852737	-0.047183		0.852497	0.005871
	0.853707	0.103156		0.853569	-0.04764		0.853329	0.005707
	0.854538	0.103382		0.854401	-0.048004		0.85416	0.005543
	0.85537	0.103609		0.855232	-0.048249		0.854992	0.005379
	0.856202	0.103606		0.856064	-0.048441		0.855824	0.005211
	0.857034	0.103486		0.856896	-0.048634		0.856655	0.005048
	0.857865	0.103352		0.857728	-0.048828		0.857487	0.004963
	0.858697	0.103217		0.85856	-0.049021		0.858319	0.004942
	0.859529	0.103084		0.859392	-0.049209		0.85915	0.00492
	0.86036	0.10295		0.860224	-0.04938		0.859982	0.004899
	0.861192	0.102816		0.861055	-0.049613		0.860813	0.004877
	0.862024	0.102663		0.861887	-0.049898		0.861645	0.004804
	0.862855	0.102618		0.862719	-0.050187		0.862477	0.004508
	0.863687	0.102916		0.863551	-0.050477		0.863308	0.003995
	0.864519	0.103288		0.864383	-0.050766		0.86414	0.003496
	0.865351	0.103657		0.865215	-0.051056		0.864972	0.00299
	0.866182	0.104028		0.866046	-0.051143		0.865803	0.002484
	0.867014	0.104397		0.866878	-0.051168		0.866635	0.001978
	0.867846	0.104798		0.86771	-0.051264		0.867467	0.001473
	0.868677	0.105326		0.868542	-0.05138		0.868298	0.000984
	0.869509	0.105503		0.869374	-0.051497		0.86913	0.000563
	0.870341	0.105604		0.870206	-0.051613		0.869962	-0.000121
	0.871172	0.105705		0.871038	-0.05173		0.870793	-0.000844
	0.872004	0.105805		0.871869	-0.051951		0.871625	-0.001567
	0.872836	0.105898		0.872701	-0.052231		0.872456	-0.00229
	0.873668	0.105987		0.873533	-0.052405		0.873288	-0.003012
	0.874499	0.106035		0.874365	-0.052525		0.87412	-0.003737
	0.875331	0.106035		0.875197	-0.052646		0.874951	-0.004394
	0.876163	0.106006		0.876029	-0.052767		0.875783	-0.004982
	0.876994	0.105967		0.876861	-0.052887		0.876615	-0.005524
	0.877826	0.105927		0.877692	-0.052862		0.877446	-0.006072
	0.878658	0.105888		0.878524	-0.052422		0.878278	-0.006614
	0.87949	0.105848		0.879356	-0.052306		0.87911	-0.007161
	0.880321	0.105865		0.880188	-0.052471		0.879941	-0.007706
	0.881153	0.105983		0.88102	-0.05265		0.880773	-0.007847
	0.881985	0.106178		0.881852	-0.052824		0.881604	-0.00771
	0.882816	0.106394		0.882684	-0.053005		0.882436	-0.007548
	0.883648	0.10661		0.883515	-0.053197		0.883268	-0.007385
	0.88448	0.106826		0.884347	-0.053609		0.884099	-0.007223
	0.885311	0.107042		0.885179	-0.054325		0.884931	-0.00706
	0.886143	0.107219		0.886011	-0.055024		0.885763	-0.006898
	0.886975	0.107209		0.886843	-0.055701		0.886594	-0.006776
	0.887807	0.106988		0.887675	-0.056379		0.887426	-0.006975
	0.888638	0.106687		0.888506	-0.057056		0.888258	-0.006997
	0.88947	0.106379		0.889338	-0.057733		0.889089	-0.007018
	0.890302	0.10607		0.89017	-0.05838		0.889921	-0.00704
	0.891133	0.10576		0.891002	-0.058966		0.890752	-0.007061
	0.891965	0.105452		0.891834	-0.059515		0.891584	-0.007083
	0.892797	0.105276		0.892666	-0.060055		0.892416	-0.007098
	0.893629	0.105275		0.893498	-0.060597		0.893247	-0.0069
	0.89446	0.105385		0.894329	-0.061138		0.894079	-0.006884
	0.895292	0.105527		0.895161	-0.061679		0.894911	-0.006968
	0.896124	0.105669		0.895993	-0.062245		0.895742	-0.007052
	0.896955	0.105811		0.896825	-0.062901		0.896574	-0.007135
	0.897787	0.105954		0.897657	-0.063521		0.897406	-0.007219
	0.898619	0.106094		0.898489	-0.064011		0.898237	-0.007305
	0.89945	0.106234		0.899321	-0.064498		0.899069	-0.007476
	0.900282	0.106372		0.900152	-0.064985		0.899901	-0.007781
	0.901114	0.10651		0.900984	-0.065474		0.900732	-0.008172
	0.901946	0.10665		0.901816	-0.065963		0.901564	-0.008559
	0.902777	0.106788		0.902648	-0.0664		0.902395	-0.008948
	0.903609	0.106926		0.90348	-0.066954		0.903227	-0.009339
	0.904441	0.106957		0.904312	-0.067783		0.904059	-0.009729
	0.905272	0.106677		0.905143	-0.068702		0.90489	-0.010139
	0.906104	0.105908		0.905975	-0.069622		0.905722	-0.010599
	0.906936	0.104916		0.906807	-0.070542		0.906554	-0.010833
	0.907768	0.103907		0.907639	-0.071462		0.907385	-0.011065
	0.908599	0.102894		0.908471	-0.072338		0.908217	-0.011299
	0.909431	0.10188		0.909303	-0.073084		0.909049	-0.011531
	0.910263	0.100871		0.910135	-0.073655		0.90988	-0.011765
	0.911094	0.100161		0.910966	-0.07414		0.910712	-0.011975
	0.911926	0.099693		0.911798	-0.074625		0.911543	-0.011919
	0.912758	0.099364		0.91263	-0.075109		0.912375	-0.011722
	0.913589	0.099081		0.913462	-0.075594		0.913207	-0.011479
	0.914421	0.098795		0.914294	-0.076114		0.914038	-0.011235
	0.915253	0.09851		0.915126	-0.07675		0.91487	-0.010998
	0.916085	0.098226		0.915958	-0.077479		0.915702	-0.010779
	0.916916	0.09796		0.916789	-0.078221		0.916533	-0.010563
	0.917748	0.09773		0.917621	-0.078966		0.917365	-0.010381
	0.91858	0.097631		0.918453	-0.07971		0.918197	-0.010276
	0.919411	0.097583		0.919285	-0.080453		0.919028	-0.010281
	0.920243	0.097535		0.920117	-0.081199		0.91986	-0.010305
	0.921075	0.097486		0.920949	-0.081566		0.920692	-0.01033
	0.921907	0.097438		0.921781	-0.081425		0.921523	-0.010354
	0.922738	0.09738		0.922612	-0.081105		0.922355	-0.010379
	0.92357	0.09728		0.923444	-0.080757		0.923186	-0.010412
	0.924402	0.096948		0.924276	-0.080408		0.924018	-0.010467
	0.925233	0.096443		0.925108	-0.080061		0.92485	-0.010301
	0.926065	0.095932		0.92594	-0.079713		0.925681	-0.010067
	0.926897	0.095443		0.926772	-0.079396		0.926513	-0.009828
	0.927728	0.094939		0.927603	-0.07905		0.927345	-0.009591
	0.92856	0.094404		0.928435	-0.078578		0.928176	-0.009352
	0.929392	0.093936		0.929267	-0.078042		0.929008	-0.009113
	0.930224	0.093613		0.930099	-0.077507		0.92984	-0.00903
	0.931055	0.093511		0.930931	-0.076972		0.930671	-0.008896
	0.931887	0.093601		0.931763	-0.076437		0.931503	-0.008698
	0.932719	0.09369		0.932595	-0.075903		0.932334	-0.008493
	0.93355	0.09378		0.933426	-0.075391		0.933166	-0.008288
	0.934382	0.09387		0.934258	-0.074938		0.933998	-0.008082
	0.935214	0.093899		0.93509	-0.074519		0.934829	-0.007876
	0.936046	0.093821		0.935922	-0.07409		0.935661	-0.007463
	0.936877	0.093674		0.936754	-0.07363		0.936493	-0.007131
	0.937709	0.093492		0.937586	-0.073162		0.937324	-0.007296
	0.938541	0.0933		0.938418	-0.072694		0.938156	-0.007531
	0.939372	0.093107		0.939249	-0.072301		0.938988	-0.007765
	0.940204	0.092915		0.940081	-0.072242		0.939819	-0.008
	0.941036	0.092723		0.940913	-0.07258		0.940651	-0.008232
	0.941867	0.092531		0.941745	-0.07296		0.941483	-0.008416
	0.942699	0.092331		0.942577	-0.073338		0.942314	-0.008514
	0.943531	0.092112		0.943409	-0.073717		0.943146	-0.008093
	0.944363	0.09188		0.944241	-0.074098		0.943977	-0.007481
	0.945194	0.091648		0.945072	-0.07435		0.944809	-0.00685
	0.946026	0.091415		0.945904	-0.074328		0.945641	-0.006224
	0.946858	0.091183		0.946736	-0.074308		0.946472	-0.005599
	0.947689	0.091219		0.947568	-0.074345		0.947304	-0.004973
	0.948521	0.09155		0.9484	-0.074382		0.948136	-0.004563
	0.949353	0.09186		0.949232	-0.074419		0.948967	-0.004525
	0.950185	0.092125		0.950064	-0.074456		0.949799	-0.004867
	0.951016	0.092389		0.950895	-0.074533		0.950631	-0.005244
	0.951848	0.092653		0.951727	-0.074698		0.951462	-0.005619
	0.95268	0.092918		0.952559	-0.074783		0.952294	-0.005993
	0.953511	0.093111		0.953391	-0.074665		0.953125	-0.006369
	0.954343	0.093166		0.954223	-0.074549		0.953957	-0.006857
	0.955175	0.093		0.955055	-0.074432		0.954789	-0.007381
	0.956006	0.092658		0.955886	-0.074315		0.95562	-0.007777
	0.956838	0.092281		0.956718	-0.074196		0.956452	-0.008164
	0.95767	0.091903		0.95755	-0.074064		0.957284	-0.008549
	0.958502	0.091525		0.958382	-0.073961		0.958115	-0.008935
	0.959333	0.091137		0.959214	-0.073942		0.958947	-0.00932
	0.960165	0.09065		0.960046	-0.073922		0.959779	-0.009659
	0.960997	0.090089		0.960878	-0.073902		0.96061	-0.009887
	0.961828	0.089538		0.961709	-0.073882		0.961442	-0.009495
	0.96266	0.088991		0.962541	-0.073863		0.962274	-0.008911
	0.963492	0.088442		0.963373	-0.073933		0.963105	-0.008317
	0.964324	0.087895		0.964205	-0.074166		0.963937	-0.007724
	0.965155	0.087345		0.965037	-0.07442		0.964768	-0.00713
	0.965987	0.086965		0.965869	-0.074671		0.9656	-0.006537
	0.966819	0.086773		0.966701	-0.074921		0.966432	-0.0062
	0.96765	0.086555		0.967532	-0.075172		0.967263	-0.006341
	0.968482	0.086282		0.968364	-0.075423		0.968095	-0.006933
	0.969314	0.086009		0.969196	-0.075732		0.968927	-0.007494
	0.970145	0.085735		0.970028	-0.076141		0.969758	-0.008041
	0.970977	0.085461		0.97086	-0.076516		0.97059	-0.008623
	0.971809	0.085135		0.971692	-0.0768		0.971422	-0.009234
	0.972641	0.08457		0.972524	-0.077085		0.972253	-0.009912
	0.973472	0.083925		0.973355	-0.07737		0.973085	-0.010642
	0.974304	0.083348		0.974187	-0.077653		0.973916	-0.011323
	0.975136	0.082785		0.975019	-0.077933		0.974748	-0.011981
	0.975967	0.082223		0.975851	-0.078199		0.97558	-0.012638
	0.976799	0.081661		0.976683	-0.078508		0.976411	-0.013295
	0.977631	0.081096		0.977515	-0.078896		0.977243	-0.013952
	0.978463	0.080562		0.978346	-0.079283		0.978075	-0.01444
	0.979294	0.080068		0.979178	-0.07967		0.978906	-0.014467
	0.980126	0.079582		0.98001	-0.080057		0.979738	-0.014064
	0.980958	0.079077		0.980842	-0.080446		0.98057	-0.013524
	0.981789	0.078536		0.981674	-0.080591		0.981401	-0.012973
	0.982621	0.077978		0.982506	-0.080508		0.982233	-0.012421
	0.983453	0.077421		0.983338	-0.080547		0.983065	-0.011869
	0.984284	0.076869		0.984169	-0.080619		0.983896	-0.011319
	0.985116	0.076336		0.985001	-0.08069		0.984728	-0.011185
	0.985948	0.075824		0.985833	-0.080762		0.985559	-0.011422
	0.98678	0.075322		0.986665	-0.080833		0.986391	-0.011815
	0.987611	0.074818		0.987497	-0.08085		0.987223	-0.012234
	0.988443	0.074315		0.988329	-0.080751		0.988054	-0.012654
	0.989275	0.073812		0.989161	-0.080533		0.988886	-0.013074
	0.990106	0.073314		0.989992	-0.080214		0.989718	-0.013492
	0.990938	0.072852		0.990824	-0.079887		0.990549	-0.013628
	0.99177	0.072358		0.991656	-0.07956		0.991381	-0.01331
	0.992602	0.071666		0.992488	-0.079233		0.992213	-0.012575
	0.993433	0.070904		0.99332	-0.078933		0.993044	-0.011747
	0.994265	0.070139		0.994152	-0.078805		0.993876	-0.010917
	0.995097	0.069376		0.994984	-0.078963		0.994707	-0.010083
	0.995928	0.068613		0.995815	-0.079229		0.995539	-0.009252
	0.99676	0.067959		0.996647	-0.079496		0.996371	-0.008432
	0.997592	0.067451		0.997479	-0.079762		0.997202	-0.007727
	0.998423	0.066772		0.998311	-0.080029		0.998034	-0.00752
	0.999255	0.065922		0.999143	-0.080295		0.998866	-0.007651
	1.00009	0.06507		0.999975	-0.080532		0.999697	-0.00784
	1.00092	0.06422		1.00081	-0.080599		1.00053	-0.008028
	1.00175	0.06337		1.00164	-0.080399		1.00136	-0.008217
	1.00258	0.062517		1.00247	-0.080097		1.00219	-0.008404
	1.00341	0.06166		1.0033	-0.079796		1.00302	-0.009114
	1.00425	0.06088		1.00413	-0.079493		1.00386	-0.009908
	1.00508	0.060207		1.00497	-0.079192		1.00469	-0.01043
	1.00591	0.059532		1.0058	-0.078895		1.00552	-0.010884
	1.00674	0.058857		1.00663	-0.078572		1.00635	-0.01134
	1.00757	0.058182		1.00746	-0.078048		1.00718	-0.011798
	1.0084	0.057521		1.00829	-0.077241		1.00801	-0.012254
	1.00924	0.05693		1.00913	-0.076434		1.00884	-0.012337
	1.01007	0.056406		1.00996	-0.07563		1.00968	-0.011977
	1.0109	0.055872		1.01079	-0.074827		1.01051	-0.011639
	1.01173	0.055343		1.01162	-0.074046		1.01134	-0.011326
	1.01256	0.054813		1.01245	-0.073378		1.01217	-0.011013
	1.01339	0.054283		1.01328	-0.072972		1.013	-0.010698
	1.01423	0.053755		1.01412	-0.072991		1.01384	-0.010384
	1.01506	0.053174		1.01495	-0.07301		1.01467	-0.010088
	1.01589	0.052605		1.01578	-0.073029		1.0155	-0.009868
	1.01672	0.052287		1.01661	-0.073049		1.01633	-0.009224
	1.01755	0.052154		1.01744	-0.073064		1.01716	-0.008382
	1.01838	0.052022		1.01828	-0.073029		1.01799	-0.007523
	1.01922	0.051888		1.01911	-0.07284		1.01883	-0.006664
	1.02005	0.051755		1.01994	-0.072467		1.01966	-0.005801
	1.02088	0.051635		1.02077	-0.071997		1.02049	-0.004943
	1.02171	0.051529		1.0216	-0.071527		1.02132	-0.004411
	1.02254	0.051252		1.02243	-0.071059		1.02215	-0.004067
	1.02337	0.050781		1.02327	-0.07059		1.02298	-0.003816
	1.02421	0.05031		1.0241	-0.070048		1.02381	-0.003573
	1.02504	0.049838		1.02493	-0.069336		1.02465	-0.003316
	1.02587	0.049368		1.02576	-0.068638		1.02548	-0.003054
	1.0267	0.048895		1.02659	-0.068004		1.02631	-0.002793
	1.02753	0.048415		1.02743	-0.067368		1.02714	-0.00244
	1.02836	0.047904		1.02826	-0.066732		1.02797	-0.001965
	1.0292	0.047358		1.02909	-0.066095		1.0288	-0.001652
	1.03003	0.046804		1.02992	-0.065485		1.02964	-0.001478
	1.03086	0.04625		1.03075	-0.064961		1.03047	-0.001304
	1.03169	0.045697		1.03158	-0.064435		1.0313	-0.001131
	1.03252	0.045164		1.03242	-0.063745		1.03213	-0.000957
	1.03336	0.044754		1.03325	-0.063037		1.03296	-0.000842
	1.03419	0.044551		1.03408	-0.062328		1.0338	-0.001006
	1.03502	0.044545		1.03491	-0.06162		1.03463	-0.001288
	1.03585	0.044659		1.03574	-0.060907		1.03546	-0.001525
	1.03668	0.044771		1.03658	-0.060135		1.03629	-0.001748
	1.03751	0.044884		1.03741	-0.059382		1.03712	-0.001971
	1.03835	0.044997		1.03824	-0.058893		1.03795	-0.002193
	1.03918	0.045152		1.03907	-0.058532		1.03878	-0.002416
	1.04001	0.045519		1.0399	-0.058173		1.03962	-0.002265
	1.04084	0.04622		1.04073	-0.057825		1.04045	-0.001759
	1.04167	0.047221		1.04157	-0.057499		1.04128	-0.001257
	1.0425	0.048221		1.0424	-0.057217		1.04211	-0.000804
	1.04334	0.049222		1.04323	-0.057171		1.04294	-0.000352
	1.04417	0.050222		1.04406	-0.057182		1.04377	0.000103
	1.045	0.05122		1.04489	-0.057081		1.04461	0.000557
	1.04583	0.052159		1.04573	-0.056979		1.04544	0.000869
	1.04666	0.052773		1.04656	-0.056878		1.04627	0.000893
	1.04749	0.052756		1.04739	-0.056776		1.0471	0.000808
	1.04833	0.052595		1.04822	-0.056692		1.04793	0.000728
	1.04916	0.052434		1.04905	-0.056788		1.04876	0.000648
	1.04999	0.052272		1.04989	-0.057228		1.0496	0.000568
	1.05082	0.052111		1.05072	-0.057794		1.05043	0.000488
	1.05165	0.051953		1.05155	-0.058375		1.05126	0.000417
	1.05248	0.051817		1.05238	-0.058956		1.05209	0.000436
	1.05332	0.051744		1.05321	-0.059536		1.05292	0.000537
	1.05415	0.051731		1.05404	-0.060114		1.05375	0.000674
	1.05498	0.051718		1.05488	-0.060621		1.05459	0.00082
	1.05581	0.051704		1.05571	-0.060667		1.05542	0.000967
	1.05664	0.051691		1.05654	-0.061007		1.05625	0.001113
	1.05747	0.051617		1.05737	-0.061527		1.05708	0.00126
	1.05831	0.05129		1.0582	-0.062047		1.05791	0.001054
	1.05914	0.050708		1.05904	-0.062562		1.05874	0.000568
	1.05997	0.050085		1.05987	-0.063084		1.05957	-4e-06
	1.0608	0.04946		1.0607	-0.063631		1.06041	-0.000589
	1.06163	0.048837		1.06153	-0.064348		1.06124	-0.001178
	1.06246	0.048214		1.06236	-0.064947		1.06207	-0.001764
	1.0633	0.047601		1.06319	-0.065166		1.0629	-0.002352
	1.06413	0.047127		1.06403	-0.065387		1.06373	-0.002877
	1.06496	0.046854		1.06486	-0.065607		1.06456	-0.003329
	1.06579	0.046449		1.06569	-0.065826		1.0654	-0.003876
	1.06662	0.046013		1.06652	-0.06604		1.06623	-0.004474
	1.06746	0.045577		1.06736	-0.066207		1.06706	-0.005071
	1.06829	0.045138		1.06819	-0.066377		1.06789	-0.005669
	1.06912	0.0447		1.06902	-0.066945		1.06872	-0.006264
	1.06995	0.044282		1.06985	-0.06751		1.06956	-0.00686
	1.07078	0.04391		1.07068	-0.068075		1.07039	-0.007214
	1.07161	0.043572		1.07151	-0.06864		1.07122	-0.007648
	1.07245	0.04325		1.07235	-0.069208		1.07205	-0.008197
	1.07328	0.042926		1.07318	-0.069816		1.07288	-0.008764
	1.07411	0.0426		1.07401	-0.070617		1.07371	-0.009333
	1.07494	0.042277		1.07484	-0.0714		1.07455	-0.0099
	1.07577	0.041903		1.07567	-0.07215		1.07538	-0.010437
	1.0766	0.041359		1.07651	-0.072902		1.07621	-0.010977
	1.07743	0.040618		1.07734	-0.073653		1.07704	-0.011539
	1.07827	0.039755		1.07817	-0.074399		1.07787	-0.012102
	1.0791	0.038894		1.079	-0.07509		1.0787	-0.012649
	1.07993	0.038028		1.07983	-0.075502		1.07953	-0.013195
	1.08076	0.037165		1.08066	-0.075795		1.08037	-0.013741
	1.08159	0.036287		1.0815	-0.076194		1.0812	-0.014288
	1.08243	0.035238		1.08233	-0.076591		1.08203	-0.014809
	1.08326	0.033941		1.08316	-0.07699		1.08286	-0.015304
	1.08409	0.032636		1.08399	-0.077388		1.08369	-0.016055
	1.08492	0.031324		1.08482	-0.077798		1.08452	-0.01709
	1.08575	0.030045		1.08566	-0.078277		1.08536	-0.018125
	1.08658	0.028846		1.08649	-0.078902		1.08619	-0.019157
	1.08742	0.027689		1.08732	-0.079694		1.08702	-0.02019
	1.08825	0.026521		1.08815	-0.080526		1.08785	-0.021224
	1.08908	0.026029		1.08898	-0.081361		1.08868	-0.022265
	1.08991	0.025949		1.08981	-0.082196		1.08951	-0.02321
	1.09074	0.026084		1.09065	-0.083031		1.09035	-0.024037
	1.09157	0.026218		1.09148	-0.083833		1.09118	-0.024851
	1.09241	0.026352		1.09231	-0.084515		1.09201	-0.025666
	1.09324	0.026487		1.09314	-0.085155		1.09284	-0.026483
	1.09407	0.026615		1.09397	-0.085756		1.09367	-0.027298
	1.0949	0.026687		1.09481	-0.086318		1.0945	-0.028142
	1.09573	0.026698		1.09564	-0.08686		1.09534	-0.029046
	1.09657	0.026755		1.09647	-0.08745		1.09617	-0.030002
	1.0974	0.026812		1.0973	-0.088063		1.097	-0.030979
	1.09823	0.02687		1.09813	-0.088376		1.09783	-0.03196
	1.09906	0.026927		1.09896	-0.088467		1.09866	-0.032938
	1.09989	0.026985		1.0998	-0.088501		1.09949	-0.033914
	1.10072	0.027056		1.10063	-0.088533		1.10033	-0.034874
	1.10156	0.027163		1.10146	-0.088566		1.10116	-0.035818
	1.10239	0.027185		1.10229	-0.088599		1.10199	-0.036858
	1.10322	0.027173		1.10312	-0.088633		1.10282	-0.037979
	1.10405	0.02716		1.10396	-0.088858		1.10365	-0.0391
	1.10488	0.027147		1.10479	-0.089529		1.10448	-0.040223
	1.10571	0.027135		1.10562	-0.089958		1.10532	-0.041349
	1.10654	0.027147		1.10645	-0.090286		1.10615	-0.042473
	1.10738	0.027313		1.10728	-0.090613		1.10698	-0.043494
	1.10821	0.02753		1.10811	-0.09094		1.10781	-0.04412
	1.10904	0.027763		1.10895	-0.091267		1.10864	-0.044403
	1.10987	0.027996		1.10978	-0.091585		1.10947	-0.04462
	1.1107	0.02823		1.11061	-0.091441		1.11031	-0.044838
	1.11153	0.028463		1.11144	-0.091363		1.11114	-0.045056
	1.11237	0.028694		1.11227	-0.091379		1.11197	-0.045274
	1.1132	0.028902		1.11311	-0.091395		1.1128	-0.045345
	1.11403	0.029137		1.11394	-0.091411		1.11363	-0.045293
	1.11486	0.029609		1.11477	-0.091427		1.11446	-0.045257
	1.11569	0.03008		1.1156	-0.091444		1.11529	-0.045241
	1.11653	0.030553		1.11643	-0.091491		1.11613	-0.045226
	1.11736	0.031032		1.11727	-0.091566		1.11696	-0.04521
	1.11819	0.031514		1.1181	-0.091545		1.11779	-0.045195
	1.11902	0.032078		1.11893	-0.091525		1.11862	-0.045214
	1.11985	0.032772		1.11976	-0.091505		1.11945	-0.045301
	1.12068	0.033416		1.12059	-0.091485		1.12028	-0.045502
	1.12152	0.034043		1.12142	-0.091463		1.12112	-0.045761
	1.12235	0.034669		1.12226	-0.091421		1.12195	-0.04602
	1.12318	0.035294		1.12309	-0.091274		1.12278	-0.046279
	1.12401	0.03592		1.12392	-0.091466		1.12361	-0.046537
	1.12484	0.036548		1.12475	-0.091738		1.12444	-0.046714
	1.12567	0.037202		1.12558	-0.092014		1.12528	-0.046507
	1.12651	0.037962		1.12642	-0.092288		1.12611	-0.046193
	1.12734	0.038863		1.12725	-0.092562		1.12694	-0.045964
	1.12817	0.039765		1.12808	-0.092814		1.12777	-0.045751
	1.129	0.040667		1.12891	-0.092871		1.1286	-0.045546
	1.12983	0.041568		1.12974	-0.09285		1.12943	-0.045353
	1.13067	0.042414		1.13058	-0.092801		1.13027	-0.04516
	1.1315	0.043019		1.13141	-0.092751		1.1311	-0.045029
	1.13233	0.043319		1.13224	-0.092702		1.13193	-0.04506
	1.13316	0.043226		1.13307	-0.092654		1.13276	-0.04519
	1.13399	0.04309		1.1339	-0.092609		1.13359	-0.045389
	1.13482	0.042954		1.13474	-0.092603		1.13442	-0.045588
	1.13566	0.042818		1.13557	-0.092706		1.13525	-0.045787
	1.13649	0.042681		1.1364	-0.093008		1.13609	-0.045985
	1.13732	0.042526		1.13723	-0.093308		1.13692	-0.046169
	1.13815	0.04239		1.13806	-0.09361		1.13775	-0.046309
	1.13898	0.042452		1.13889	-0.093911		1.13858	-0.046368
	1.13981	0.042611		1.13973	-0.094215		1.13941	-0.046347
	1.14064	0.042762		1.14056	-0.094537		1.14024	-0.046326
	1.14148	0.042921		1.14139	-0.094927		1.14108	-0.046305
	1.14231	0.043091		1.14222	-0.095424		1.14191	-0.046284
	1.14314	0.043263		1.14305	-0.095934		1.14274	-0.046246
	1.14397	0.043526		1.14389	-0.096444		1.14357	-0.04611
	1.1448	0.043857		1.14472	-0.096951		1.1444	-0.045763
	1.14563	0.044247		1.14555	-0.097461		1.14523	-0.045219
	1.14647	0.044638		1.14638	-0.09801		1.14607	-0.044609
	1.1473	0.045031		1.14721	-0.098723		1.1469	-0.043999
	1.14813	0.045421		1.14804	-0.099247		1.14773	-0.043389
	1.14896	0.045813		1.14888	-0.099597		1.14856	-0.042778
	1.14979	0.046192		1.14971	-0.099974		1.14939	-0.042404
	1.15063	0.04654		1.15054	-0.100372		1.15022	-0.042462
	1.15146	0.04659		1.15137	-0.100772		1.15106	-0.042726
	1.15229	0.046641		1.1522	-0.101173		1.15189	-0.043098
	1.15312	0.046692		1.15304	-0.101514		1.15272	-0.043469
	1.15395	0.046743		1.15387	-0.101853		1.15355	-0.04384
	1.15478	0.046793		1.1547	-0.102409		1.15438	-0.044211
	1.15562	0.046834		1.15553	-0.102984		1.15521	-0.044568
	1.15645	0.046609		1.15636	-0.103557		1.15605	-0.044885
	1.15728	0.046587		1.15719	-0.104133		1.15688	-0.045339
	1.15811	0.046697		1.15803	-0.104707		1.15771	-0.046018
	1.15894	0.046805		1.15886	-0.105293		1.15854	-0.046693
	1.15977	0.046914		1.15969	-0.10597		1.15937	-0.047369
	1.16061	0.047023		1.16052	-0.10688		1.1602	-0.048045
	1.16144	0.047134		1.16135	-0.107807		1.16104	-0.048712
	1.16227	0.047294		1.16219	-0.108743		1.16187	-0.049313
	1.1631	0.047352		1.16302	-0.109671		1.1627	-0.04972
	1.16393	0.04702		1.16385	-0.110598		1.16353	-0.049939
	1.16477	0.046689		1.16468	-0.111529		1.16436	-0.050099
	1.1656	0.046354		1.16551	-0.112127		1.16519	-0.050259
	1.16643	0.046021		1.16634	-0.112695		1.16603	-0.050419
	1.16726	0.045684		1.16718	-0.11331		1.16686	-0.05058
	1.16809	0.045258		1.16801	-0.113927		1.16769	-0.050667
	1.16892	0.04467		1.16884	-0.114543		1.16852	-0.050641
	1.16976	0.044176		1.16967	-0.115162		1.16935	-0.050543
	1.17059	0.043705		1.1705	-0.115778		1.17018	-0.0504
	1.17142	0.043231		1.17134	-0.116429		1.17101	-0.050257
	1.17225	0.042759		1.17217	-0.11702		1.17185	-0.050113
	1.17308	0.042287		1.173	-0.1173		1.17268	-0.04997
	1.17391	0.04186		1.17383	-0.117562		1.17351	-0.049792
	1.17474	0.041891		1.17466	-0.117825		1.17434	-0.049525
	1.17558	0.041878		1.17549	-0.118089		1.17517	-0.049392
	1.17641	0.041778		1.17633	-0.11835		1.176	-0.049486
	1.17724	0.041678		1.17716	-0.118558		1.17684	-0.049602
	1.17807	0.041578		1.17799	-0.118539		1.17767	-0.049718
	1.1789	0.041478		1.17882	-0.118787		1.1785	-0.049835
	1.17973	0.041355		1.17965	-0.119069		1.17933	-0.049958
	1.18057	0.041034		1.18049	-0.119354		1.18016	-0.050152
	1.1814	0.040756		1.18132	-0.119636		1.181	-0.050312
	1.18223	0.040929		1.18215	-0.119919		1.18183	-0.050277
	1.18306	0.041104		1.18298	-0.120203		1.18266	-0.05015
	1.18389	0.041278		1.18381	-0.120361		1.18349	-0.050027
	1.18473	0.041453		1.18465	-0.120306		1.18432	-0.049895
	1.18556	0.041624		1.18548	-0.120119		1.18515	-0.049757
	1.18639	0.041764		1.18631	-0.119931		1.18599	-0.049677
	1.18722	0.041838		1.18714	-0.119745		1.18682	-0.049837
	1.18805	0.04183		1.18797	-0.119557		1.18765	-0.05021
	1.18888	0.041812		1.1888	-0.119375		1.18848	-0.050814
	1.18972	0.041795		1.18964	-0.119461		1.18931	-0.051418
	1.19055	0.041778		1.19047	-0.119677		1.19014	-0.052021
	1.19138	0.04176		1.1913	-0.119709		1.19097	-0.052625
	1.19221	0.041786		1.19213	-0.119741		1.19181	-0.053207
	1.19304	0.042073		1.19296	-0.119774		1.19264	-0.053688
	1.19387	0.042474		1.1938	-0.119806		1.19347	-0.054094
	1.19471	0.042996		1.19463	-0.119834		1.1943	-0.054705
	1.19554	0.043556		1.19546	-0.119757		1.19513	-0.055392
	1.19637	0.044125		1.19629	-0.119461		1.19596	-0.056079
	1.1972	0.044692		1.19712	-0.11935		1.1968	-0.056766
	1.19803	0.045261		1.19796	-0.119258		1.19763	-0.057453
	1.19887	0.045648		1.19879	-0.119167		1.19846	-0.058036
	1.1997	0.045697		1.19962	-0.119075		1.19929	-0.058321
	1.20053	0.045255		1.20045	-0.118984		1.20012	-0.058544
	1.20136	0.04476		1.20128	-0.118898		1.20095	-0.058707
	1.20219	0.044265		1.20212	-0.118605		1.20179	-0.05887
	1.20302	0.043772		1.20295	-0.118142		1.20262	-0.059033
	1.20385	0.043276		1.20378	-0.117476		1.20345	-0.059196
	1.20469	0.042877		1.20461	-0.116762		1.20428	-0.059429
	1.20552	0.042864		1.20544	-0.116048		1.20511	-0.059862
	1.20635	0.043445		1.20627	-0.115334		1.20594	-0.060255
	1.20718	0.044083		1.20711	-0.11462		1.20678	-0.060416
	1.20801	0.044718		1.20794	-0.113846		1.20761	-0.060576
	1.20884	0.045357		1.20877	-0.113024		1.20844	-0.060738
	1.20968	0.045993		1.2096	-0.112293		1.20927	-0.060898
	1.21051	0.046629		1.21043	-0.111585		1.2101	-0.061065
	1.21134	0.047174		1.21127	-0.110874		1.21093	-0.061272
	1.21217	0.047712		1.2121	-0.110164		1.21177	-0.06165
	1.213	0.048254		1.21293	-0.109457		1.2126	-0.062315
	1.21383	0.0488		1.21376	-0.108816		1.21343	-0.063041
	1.21467	0.049345		1.21459	-0.108465		1.21426	-0.063766
	1.2155	0.04989		1.21542	-0.108224		1.21509	-0.064493
	1.21633	0.050435		1.21626	-0.108017		1.21592	-0.065221
	1.21716	0.051073		1.21709	-0.107812		1.21676	-0.065823
	1.21799	0.051694		1.21792	-0.107609		1.21759	-0.066168
	1.21883	0.052065		1.21875	-0.107405		1.21842	-0.066569
	1.21966	0.052422		1.21958	-0.107201		1.21925	-0.067028
	1.22049	0.052779		1.22042	-0.106767		1.22008	-0.067488
	1.22132	0.053133		1.22125	-0.10619		1.22091	-0.067948
	1.22215	0.053489		1.22208	-0.105485		1.22175	-0.068409
	1.22298	0.053725		1.22291	-0.104763		1.22258	-0.068934
	1.22382	0.053468		1.22374	-0.104034		1.22341	-0.069661
	1.22465	0.053479		1.22457	-0.10331		1.22424	-0.070534
	1.22548	0.053508		1.22541	-0.102588		1.22507	-0.071427
	1.22631	0.053536		1.22624	-0.102031		1.2259	-0.07232
	1.22714	0.053565		1.22707	-0.101654		1.22673	-0.073216
	1.22797	0.053594		1.2279	-0.101613		1.22757	-0.07411
	1.22881	0.053622		1.22873	-0.101625		1.2284	-0.074978
	1.22964	0.05374		1.22957	-0.101636		1.22923	-0.075688
	1.23047	0.053487		1.2304	-0.101648		1.23006	-0.076188
	1.2313	0.053054		1.23123	-0.101659		1.23089	-0.076663
	1.23213	0.052613		1.23206	-0.10171		1.23172	-0.077134
	1.23296	0.052173		1.23289	-0.101929		1.23256	-0.077607
	1.2338	0.051735		1.23372	-0.102134		1.23339	-0.078078
	1.23463	0.051293		1.23456	-0.102316		1.23422	-0.078549
	1.23546	0.050691		1.23539	-0.102495		1.23505	-0.078928
	1.23629	0.050009		1.23622	-0.102675		1.23588	-0.079076
	1.23712	0.04937		1.23705	-0.102853		1.23672	-0.079055
	1.23795	0.04873		1.23788	-0.103033		1.23755	-0.078965
	1.23879	0.048092		1.23872	-0.103044		1.23838	-0.078868
	1.23962	0.047458		1.23955	-0.102931		1.23921	-0.078771
	1.24045	0.04682		1.24038	-0.102678		1.24004	-0.078675
	1.24128	0.046395		1.24121	-0.102409		1.24087	-0.078584
	1.24211	0.046479		1.24204	-0.10214		1.24171	-0.07855
	1.24294	0.046861		1.24287	-0.101871		1.24254	-0.07858
	1.24378	0.047243		1.24371	-0.101602		1.24337	-0.078593
	1.24461	0.047626		1.24454	-0.101503		1.2442	-0.078606
	1.24544	0.048009		1.24537	-0.101574		1.24503	-0.078619
	1.24627	0.048374		1.2462	-0.101507		1.24586	-0.078632
	1.2471	0.048711		1.24703	-0.101423		1.24669	-0.07865
	1.24794	0.048593		1.24787	-0.101338		1.24753	-0.07874
	1.24877	0.048323		1.2487	-0.101254		1.24836	-0.079064
	1.2496	0.04801		1.24953	-0.10117		1.24919	-0.079046
	1.25043	0.04769		1.25036	-0.101074		1.25002	-0.07899
	1.25126	0.04737		1.25119	-0.100868		1.25085	-0.078935
	1.25209	0.04705		1.25203	-0.100867		1.25168	-0.078879
	1.25293	0.046728		1.25286	-0.100978		1.25252	-0.078823
	1.25376	0.046392		1.25369	-0.101097		1.25335	-0.078714
	1.25459	0.046057		1.25452	-0.101209		1.25418	-0.078291
	1.25542	0.045744		1.25535	-0.101313		1.25501	-0.077896
	1.25625	0.045439		1.25619	-0.101422		1.25584	-0.077624
	1.25708	0.045133		1.25702	-0.101496		1.25667	-0.077354
	1.25792	0.044828		1.25785	-0.101494		1.25751	-0.077082
	1.25875	0.044522		1.25868	-0.101297		1.25834	-0.076811
	1.25958	0.044305		1.25951	-0.101015		1.25917	-0.076526
	1.26041	0.044369		1.26034	-0.100733		1.26	-0.076154
	1.26124	0.044965		1.26118	-0.100452		1.26083	-0.075642
	1.26207	0.045704		1.26201	-0.100171		1.26166	-0.074769
	1.26291	0.046437		1.26284	-0.099948		1.2625	-0.073895
	1.26374	0.04717		1.26367	-0.09984		1.26333	-0.073019
	1.26457	0.047905		1.2645	-0.099904		1.26416	-0.07215
	1.2654	0.048642		1.26534	-0.100044		1.26499	-0.071272
	1.26623	0.049129		1.26617	-0.10019		1.26582	-0.070393
	1.26706	0.04919		1.267	-0.100336		1.26665	-0.069463
	1.2679	0.048999		1.26783	-0.100483		1.26748	-0.068464
	1.26873	0.048767		1.26866	-0.100601		1.26832	-0.067432
	1.26956	0.048535		1.2695	-0.100453		1.26915	-0.066393
	1.27039	0.048303		1.27033	-0.100127		1.26998	-0.065357
	1.27122	0.048071		1.27116	-0.099722		1.27081	-0.064315
	1.27205	0.048161		1.27199	-0.099298		1.27164	-0.063279
	1.27289	0.048707		1.27282	-0.098873		1.27248	-0.062333
	1.27372	0.049697		1.27365	-0.098447		1.27331	-0.061717
	1.27455	0.050772		1.27449	-0.098023		1.27414	-0.061586
	1.27538	0.051839		1.27532	-0.097631		1.27497	-0.061455
	1.27621	0.052916		1.27615	-0.097252		1.2758	-0.061325
	1.27704	0.053995		1.27698	-0.096813		1.27663	-0.061194
	1.27788	0.055035		1.27781	-0.09635		1.27747	-0.061092
	1.27871	0.055991		1.27865	-0.095886		1.2783	-0.061116
	1.27954	0.05654		1.27948	-0.095423		1.27913	-0.061125
	1.28037	0.056998		1.28031	-0.094961		1.27996	-0.060806
	1.2812	0.057457		1.28114	-0.094565		1.28079	-0.060452
	1.28204	0.057915		1.28197	-0.094301		1.28162	-0.060097
	1.28287	0.058372		1.2828	-0.093971		1.28245	-0.059743
	1.2837	0.05883		1.28364	-0.09359		1.28329	-0.059391
	1.28453	0.05904		1.28447	-0.093206		1.28412	-0.059048
	1.28536	0.059054		1.2853	-0.09282		1.28495	-0.058759
	1.28619	0.059004		1.28613	-0.092439		1.28578	-0.058625
	1.28703	0.058948		1.28696	-0.092068		1.28661	-0.058575
	1.28786	0.058892		1.2878	-0.091833		1.28744	-0.058525
	1.28869	0.058836		1.28863	-0.091758		1.28828	-0.058476
	1.28952	0.05878		1.28946	-0.091801		1.28911	-0.05843
	1.29035	0.058779		1.29029	-0.091868		1.28994	-0.058407
	1.29118	0.058884		1.29112	-0.091936		1.29077	-0.058718
	1.29202	0.05908		1.29195	-0.092003		1.2916	-0.059036
	1.29285	0.059287		1.29279	-0.09207		1.29244	-0.059223
	1.29368	0.059494		1.29362	-0.091959		1.29327	-0.059407
	1.29451	0.059703		1.29445	-0.091726		1.2941	-0.05959
	1.29534	0.059909		1.29528	-0.091506		1.29493	-0.059773
	1.29617	0.0601		1.29611	-0.091295		1.29576	-0.059957
	1.29701	0.060197		1.29695	-0.091083		1.29659	-0.060044
	1.29784	0.06002		1.29778	-0.09087		1.29742	-0.059984
	1.29867	0.059806		1.29861	-0.090658		1.29826	-0.059574
	1.2995	0.0596		1.29944	-0.090494		1.29909	-0.059075
	1.30033	0.059409		1.30027	-0.090543		1.29992	-0.058575
	1.30116	0.059217		1.3011	-0.091017		1.30075	-0.058075
	1.302	0.058971		1.30194	-0.091632		1.30158	-0.057577
	1.30283	0.058328		1.30277	-0.092257		1.30241	-0.057077
	1.30366	0.05753		1.3036	-0.09288		1.30325	-0.057009
	1.30449	0.056799		1.30443	-0.093506		1.30408	-0.057277
	1.30532	0.056082		1.30526	-0.09413		1.30491	-0.057877
	1.30615	0.055365		1.3061	-0.094599		1.30574	-0.058478
	1.30699	0.054647		1.30693	-0.094759		1.30657	-0.059079
	1.30782	0.053928		1.30776	-0.094692		1.3074	-0.05968
	1.30865	0.053503		1.30859	-0.094592		1.30824	-0.060285
	1.30948	0.053318		1.30942	-0.094491		1.30907	-0.060958
	1.31031	0.053125		1.31025	-0.094384		1.3099	-0.061566
	1.31115	0.052905		1.31109	-0.094273		1.31073	-0.061738
	1.31198	0.052684		1.31192	-0.094217		1.31156	-0.06191
	1.31281	0.052463		1.31275	-0.094315		1.31239	-0.062082
	1.31364	0.052242		1.31358	-0.094795		1.31323	-0.062254
	1.31447	0.051829		1.31441	-0.095507		1.31406	-0.062417
	1.3153	0.050988		1.31525	-0.09622		1.31489	-0.062306
	1.31614	0.04983		1.31608	-0.096933		1.31572	-0.061645
	1.31697	0.048591		1.31691	-0.097646		1.31655	-0.0617
	1.3178	0.04735		1.31774	-0.098369		1.31738	-0.061835
	1.31863	0.046111		1.31857	-0.099149		1.31821	-0.061969
	1.31946	0.044875		1.31941	-0.09982		1.31905	-0.062103
	1.32029	0.043669		1.32024	-0.100368		1.31988	-0.062235
	1.32113	0.042806		1.32107	-0.100906		1.32071	-0.062385
	1.32196	0.042225		1.3219	-0.101442		1.32154	-0.062909
	1.32279	0.041732		1.32273	-0.101979		1.32237	-0.063121
	1.32362	0.041251		1.32357	-0.102515		1.3232	-0.063097
	1.32445	0.040771		1.3244	-0.103134		1.32404	-0.063073
	1.32528	0.040292		1.32523	-0.103971		1.32487	-0.063048
	1.32611	0.039813		1.32606	-0.105021		1.3257	-0.063024
	1.32695	0.039453		1.32689	-0.106142		1.32653	-0.062996
	1.32778	0.038988		1.32772	-0.107265		1.32736	-0.062803
	1.32861	0.038262		1.32856	-0.108382		1.3282	-0.062497
	1.32944	0.037452		1.32939	-0.109503		1.32903	-0.062072
	1.33027	0.036648		1.33022	-0.110531		1.32986	-0.061645
	1.33111	0.035842		1.33105	-0.111435		1.33069	-0.061221
	1.33194	0.035041		1.33188	-0.112316		1.33152	-0.060796
	1.33277	0.034176		1.33272	-0.113207		1.33235	-0.060372
	1.3336	0.033224		1.33355	-0.114103		1.33319	-0.06001
	1.33443	0.03224		1.33438	-0.114995		1.33402	-0.059782
	1.33526	0.031255		1.33521	-0.115888		1.33485	-0.059598
	1.3361	0.030268		1.33604	-0.116774		1.33568	-0.059433
	1.33693	0.029283		1.33688	-0.117627		1.33651	-0.059267
	1.33776	0.0283		1.33771	-0.118286		1.33734	-0.0591
	1.33859	0.027366		1.33854	-0.118819		1.33817	-0.058934
	1.33942	0.026662		1.33937	-0.119341		1.33901	-0.058788
	1.34025	0.026251		1.3402	-0.119861		1.33984	-0.058979
	1.34109	0.025953		1.34103	-0.120383		1.34067	-0.059244
	1.34192	0.025664		1.34187	-0.120908		1.3415	-0.059499
	1.34275	0.025375		1.3427	-0.121144		1.34233	-0.059744
	1.34358	0.025087		1.34353	-0.120953		1.34316	-0.059968
	1.34441	0.024798		1.34436	-0.120398		1.344	-0.060202
	1.34525	0.024421		1.34519	-0.119714		1.34483	-0.060452
	1.34608	0.024091		1.34603	-0.119028		1.34566	-0.060439
	1.34691	0.023866		1.34686	-0.118342		1.34649	-0.060089
	1.34774	0.023668		1.34769	-0.117656		1.34732	-0.059662
	1.34857	0.023472		1.34852	-0.117169		1.34815	-0.059231
	1.3494	0.023274		1.34935	-0.11698		1.34899	-0.058799
	1.35024	0.023077		1.35018	-0.117099		1.34982	-0.05837
	1.35107	0.022937		1.35102	-0.117332		1.35065	-0.05794
	1.3519	0.022866		1.35185	-0.117565		1.35148	-0.057598
	1.35273	0.022777		1.35268	-0.117798		1.35231	-0.057642
	1.35356	0.022681		1.35351	-0.118032		1.35314	-0.057786
	1.35439	0.022586		1.35434	-0.118179		1.35398	-0.057941
	1.35522	0.022486		1.35518	-0.117936		1.35481	-0.058095
	1.35606	0.022381		1.35601	-0.117673		1.35564	-0.05825
	1.35689	0.022302		1.35684	-0.117513		1.35647	-0.058405
	1.35772	0.022359		1.35767	-0.117362		1.3573	-0.058559
	1.35855	0.022419		1.3585	-0.117211		1.35813	-0.058097
	1.35938	0.022333		1.35933	-0.117061		1.35897	-0.057402
	1.36021	0.022232		1.36017	-0.11691		1.3598	-0.056649
	1.36105	0.022131		1.361	-0.116926		1.36063	-0.055889
	1.36188	0.02203		1.36183	-0.117014		1.36146	-0.05513
	1.36271	0.021929		1.36266	-0.117082		1.36229	-0.054373
	1.36354	0.021741		1.36349	-0.117137		1.36312	-0.053612
	1.36437	0.021482		1.36433	-0.117195		1.36396	-0.05316
	1.36521	0.021277		1.36516	-0.117253		1.36479	-0.052971
	1.36604	0.021103		1.36599	-0.117311		1.36562	-0.052814
	1.36687	0.020927		1.36682	-0.117262		1.36645	-0.052658
	1.3677	0.020752		1.36765	-0.117005		1.36728	-0.052503
	1.36853	0.020577		1.36848	-0.116712		1.36811	-0.052347
	1.36936	0.020538		1.36932	-0.116484		1.36895	-0.052192
	1.3702	0.020767		1.37015	-0.116256		1.36978	-0.052036
	1.37103	0.021109		1.37098	-0.116028		1.37061	-0.051986
	1.37186	0.021435		1.37181	-0.1158		1.37144	-0.051743
	1.37269	0.021761		1.37264	-0.115568		1.37227	-0.051446
	1.37352	0.022086		1.37348	-0.115322		1.3731	-0.051143
	1.37435	0.022413		1.37431	-0.1152		1.37393	-0.050842
	1.37519	0.022738		1.37514	-0.115273		1.37477	-0.050538
	1.37602	0.023064		1.37597	-0.115367		1.3756	-0.050238
	1.37685	0.023493		1.3768	-0.11546		1.37643	-0.049896
	1.37768	0.024012		1.37763	-0.115553		1.37726	-0.049735
	1.37851	0.02453		1.37847	-0.115646		1.37809	-0.04973
	1.37935	0.02505		1.3793	-0.115866		1.37892	-0.049742
	1.38018	0.025569		1.38013	-0.116227		1.37976	-0.049755
	1.38101	0.026088		1.38096	-0.116548		1.38059	-0.049767
	1.38184	0.026452		1.3818	-0.116846		1.38142	-0.04978
	1.38267	0.026344		1.38263	-0.117142		1.38225	-0.049799
	1.3835	0.025807		1.38346	-0.117439		1.38308	-0.049825
	1.38434	0.025152		1.38429	-0.117737		1.38392	-0.049835
	1.38517	0.024499		1.38512	-0.118196		1.38475	-0.049843
	1.386	0.023845		1.38595	-0.119043		1.38558	-0.049852
	1.38683	0.023192		1.38679	-0.120228		1.38641	-0.04986
	1.38766	0.022457		1.38762	-0.121521		1.38724	-0.049869
	1.38849	0.021648		1.38845	-0.122818		1.38807	-0.049878
	1.38932	0.020957		1.38928	-0.124115		1.38891	-0.049901
	1.39016	0.02036		1.39011	-0.125412		1.38974	-0.050109
	1.39099	0.019767		1.39095	-0.126675		1.39057	-0.050381
	1.39182	0.019173		1.39178	-0.12774		1.3914	-0.050655
	1.39265	0.018576		1.39261	-0.128692		1.39223	-0.050931
	1.39348	0.017986		1.39344	-0.129691		1.39306	-0.051206
	1.39431	0.017433		1.39427	-0.130691		1.3939	-0.05148
	1.39515	0.016984		1.3951	-0.131691		1.39473	-0.051732
	1.39598	0.016593		1.39594	-0.132691		1.39556	-0.051803
	1.39681	0.0162		1.39677	-0.133695		1.39639	-0.051708
	1.39764	0.015808		1.3976	-0.134569		1.39722	-0.051594
	1.39847	0.015417		1.39843	-0.135476		1.39805	-0.051472
	1.39931	0.015024		1.39926	-0.13661		1.39888	-0.051347
	1.40014	0.014779		1.4001	-0.13781		1.39972	-0.051221
	1.40097	0.014677		1.40093	-0.139011		1.40055	-0.051124
	1.4018	0.014612		1.40176	-0.140207		1.40138	-0.051073
	1.40263	0.014554		1.40259	-0.141403		1.40221	-0.050942
	1.40346	0.014495		1.40342	-0.142623		1.40304	-0.050728
	1.4043	0.014436		1.40426	-0.143772		1.40387	-0.050496
	1.40513	0.014378		1.40509	-0.144687		1.40471	-0.050264
	1.40596	0.014267		1.40592	-0.145464		1.40554	-0.050031
	1.40679	0.014048		1.40675	-0.146237		1.40637	-0.0498
	1.40762	0.01368		1.40758	-0.147011		1.4072	-0.04957
	1.40845	0.013184		1.40841	-0.147783		1.40803	-0.04943
	1.40929	0.012656		1.40925	-0.148539		1.40886	-0.049457
	1.41012	0.012124		1.41008	-0.149237		1.4097	-0.049542
	1.41095	0.011591		1.41091	-0.150017		1.41053	-0.049626
	1.41178	0.011062		1.41174	-0.150891		1.41136	-0.04971
	1.41261	0.010555		1.41257	-0.151766		1.41219	-0.049794
	1.41345	0.010229		1.41341	-0.152639		1.41302	-0.05005
	1.41428	0.010216		1.41424	-0.153495		1.41385	-0.050396
	1.41511	0.010236		1.41507	-0.154302		1.41469	-0.050226
	1.41594	0.010256		1.4159	-0.154969		1.41552	-0.04979
	1.41677	0.010276		1.41673	-0.155439		1.41635	-0.049332
	1.4176	0.010295		1.41756	-0.155798		1.41718	-0.04887
	1.41843	0.010245		1.4184	-0.156096		1.41801	-0.048411
	1.41927	0.009964		1.41923	-0.156393		1.41884	-0.047788
	1.4201	0.009385		1.42006	-0.156691		1.41968	-0.046993
	1.42093	0.008616		1.42089	-0.156988		1.42051	-0.046571
	1.42176	0.00785		1.42172	-0.157306		1.42134	-0.046583
	1.42259	0.007085		1.42256	-0.157677		1.42217	-0.046699
	1.42342	0.006317		1.42339	-0.158045		1.423	-0.046816
	1.42426	0.005776		1.42422	-0.158378		1.42383	-0.046932
	1.42509	0.00576		1.42505	-0.158712		1.42467	-0.047051
	1.42592	0.006227		1.42588	-0.159046		1.4255	-0.047183
	1.42675	0.007063		1.42671	-0.159379		1.42633	-0.047273
	1.42758	0.0079		1.42755	-0.159681		1.42716	-0.047243
	1.42841	0.008738		1.42838	-0.159848		1.42799	-0.047173
	1.42925	0.009575		1.42921	-0.159709		1.42882	-0.047104
	1.43008	0.010373		1.43004	-0.159235		1.42965	-0.047035
	1.43091	0.011035		1.43087	-0.158723		1.43049	-0.046966
	1.43174	0.01142		1.43171	-0.158211		1.43132	-0.046748
	1.43257	0.011549		1.43254	-0.157699		1.43215	-0.046441
	1.43341	0.011623		1.43337	-0.157187		1.43298	-0.046137
	1.43424	0.011698		1.4342	-0.156643		1.43381	-0.045845
	1.43507	0.011773		1.43503	-0.156009		1.43464	-0.045554
	1.4359	0.011847		1.43586	-0.155289		1.43548	-0.045263
	1.43673	0.011866		1.4367	-0.154502		1.43631	-0.044972
	1.43756	0.011847		1.43753	-0.153713		1.43714	-0.044822
	1.4384	0.011936		1.43836	-0.152926		1.43797	-0.044858
	1.43923	0.01209		1.43919	-0.15214		1.4388	-0.044903
	1.44006	0.012245		1.44002	-0.151233		1.43963	-0.044883
	1.44089	0.012399		1.44086	-0.150062		1.44047	-0.044847
	1.44172	0.012554		1.44169	-0.148759		1.4413	-0.04481
	1.44255	0.012691		1.44252	-0.147382		1.44213	-0.044774
	1.44339	0.012814		1.44335	-0.145994		1.44296	-0.044737
	1.44422	0.013001		1.44418	-0.144609		1.44379	-0.044807
	1.44505	0.013261		1.44501	-0.14323		1.44463	-0.044994
	1.44588	0.013523		1.44585	-0.141926		1.44546	-0.045579
	1.44671	0.013785		1.44668	-0.14085		1.44629	-0.046264
	1.44754	0.014046		1.44751	-0.139949		1.44712	-0.046952
	1.44838	0.01435		1.44834	-0.139009		1.44795	-0.047641
	1.44921	0.014807		1.44918	-0.138041		1.44878	-0.048312
	1.45004	0.015333		1.45001	-0.137078		1.44962	-0.048849
	1.45087	0.015777		1.45084	-0.136109		1.45045	-0.049245
	1.4517	0.016213		1.45167	-0.13513		1.45128	-0.049496
	1.45253	0.016649		1.4525	-0.134057		1.45211	-0.049645
	1.45337	0.017085		1.45333	-0.132847		1.45294	-0.049771
	1.4542	0.017521		1.45417	-0.131627		1.45377	-0.049898
	1.45503	0.017751		1.455	-0.130393		1.4546	-0.050024
	1.45586	0.017641		1.45583	-0.129156		1.45544	-0.050151
	1.45669	0.017378		1.45666	-0.127921		1.45627	-0.05067
	1.45752	0.017061		1.45749	-0.12669		1.4571	-0.05155
	1.45836	0.016743		1.45833	-0.125509		1.45793	-0.0524
	1.45919	0.01643		1.45916	-0.124446		1.45876	-0.053205
	1.46002	0.016133		1.45999	-0.123543		1.45959	-0.054008
	1.46085	0.015939		1.46082	-0.12283		1.46043	-0.054814
	1.46168	0.016004		1.46165	-0.122157		1.46126	-0.05562
	1.46252	0.016409		1.46248	-0.121484		1.46209	-0.056109
	1.46335	0.016986		1.46332	-0.120813		1.46292	-0.056131
	1.46418	0.017563		1.46415	-0.12015		1.46375	-0.056104
	1.46501	0.01814		1.46498	-0.119521		1.46458	-0.056174
	1.46584	0.018717		1.46581	-0.118896		1.46542	-0.056243
	1.46667	0.019261		1.46664	-0.118196		1.46625	-0.056314
	1.46751	0.01956		1.46748	-0.117453		1.46708	-0.056383
	1.46834	0.019326		1.46831	-0.116749		1.46791	-0.056488
	1.46917	0.018873		1.46914	-0.116078		1.46874	-0.056702
	1.47	0.018399		1.46997	-0.115384		1.46957	-0.057146
	1.47083	0.017923		1.4708	-0.11472		1.47041	-0.057787
	1.47166	0.017448		1.47164	-0.114455		1.47124	-0.058482
	1.4725	0.016976		1.47247	-0.114253		1.47207	-0.059177
	1.47333	0.016586		1.4733	-0.114113		1.4729	-0.059876
	1.47416	0.016544		1.47413	-0.113974		1.47373	-0.060573
	1.47499	0.016751		1.47496	-0.113834		1.47456	-0.061255
	1.47582	0.017059		1.47579	-0.113694		1.4754	-0.061953
	1.47665	0.017369		1.47663	-0.113567		1.47623	-0.062707
	1.47749	0.017677		1.47746	-0.113519		1.47706	-0.063487
	1.47832	0.017985		1.47829	-0.113561		1.47789	-0.064271
	1.47915	0.018267		1.47912	-0.113619		1.47872	-0.065056
	1.47998	0.01843		1.47995	-0.113682		1.47955	-0.065837
	1.48081	0.018455		1.48079	-0.113745		1.48039	-0.066649
	1.48164	0.018408		1.48162	-0.113807		1.48122	-0.067501
	1.48248	0.018361		1.48245	-0.11387		1.48205	-0.068162
	1.48331	0.018313		1.48328	-0.113957		1.48288	-0.068691
	1.48414	0.018266		1.48411	-0.114141		1.48371	-0.069223
	1.48497	0.018211		1.48494	-0.114371		1.48454	-0.069754
	1.4858	0.018097		1.48578	-0.11464		1.48537	-0.070282
	1.48663	0.017915		1.48661	-0.114908		1.48621	-0.070778
	1.48747	0.017808		1.48744	-0.115175		1.48704	-0.070961
	1.4883	0.017709		1.48827	-0.115446		1.48787	-0.070928
	1.48913	0.017611		1.4891	-0.115719		1.4887	-0.070865
	1.48996	0.017513		1.48994	-0.116031		1.48953	-0.070797
	1.49079	0.017414		1.49077	-0.116398		1.49036	-0.070729
	1.49162	0.017353		1.4916	-0.116839		1.4912	-0.070661
	1.49246	0.017385		1.49243	-0.11728		1.49203	-0.070593
	1.49329	0.017397		1.49326	-0.117722		1.49286	-0.070651
	1.49412	0.017381		1.49409	-0.118163		1.49369	-0.071022
	1.49495	0.017365		1.49493	-0.118607		1.49452	-0.071742
	1.49578	0.017349		1.49576	-0.119057		1.49535	-0.072576
	1.49662	0.017333		1.49659	-0.119468		1.49619	-0.073414
	1.49745	0.017361		1.49742	-0.119673		1.49702	-0.074253
	1.49828	0.017507		1.49825	-0.119766		1.49785	-0.075088
	1.49911	0.017542		1.49909	-0.119858		1.49868	-0.075949
	1.49994	0.017245		1.49992	-0.119951		1.49951	-0.076884
	1.50077	0.016948		1.50075	-0.120043		1.50035	-0.077827
	1.50161	0.016652		1.50158	-0.120067		1.50118	-0.078755
	1.50244	0.016356		1.50241	-0.119871		1.50201	-0.079671
	1.50327	0.016033		1.50324	-0.119733		1.50284	-0.080529
	1.5041	0.01558		1.50408	-0.119905		1.50367	-0.081363
	1.50493	0.015113		1.50491	-0.120076		1.5045	-0.082232
	1.50576	0.014973		1.50574	-0.120247		1.50533	-0.083065
	1.50659	0.014949		1.50657	-0.120418		1.50617	-0.083557
	1.50743	0.014925		1.5074	-0.120606		1.507	-0.083696
	1.50826	0.014901		1.50824	-0.120864		1.50783	-0.083799
	1.50909	0.014877		1.50907	-0.121082		1.50866	-0.083901
	1.50992	0.014943		1.5099	-0.120984		1.50949	-0.084004
	1.51075	0.015217		1.51073	-0.120767		1.51032	-0.084107
	1.51159	0.015584		1.51156	-0.120552		1.51116	-0.084088
	1.51242	0.016009		1.51239	-0.120338		1.51199	-0.083965
	1.51325	0.016417		1.51323	-0.12012		1.51282	-0.084018
	1.51408	0.0168		1.51406	-0.119875		1.51365	-0.084183
	1.51491	0.017182		1.51489	-0.119582		1.51448	-0.084348
	1.51574	0.017584		1.51572	-0.119305		1.51531	-0.084512
	1.51658	0.017803		1.51656	-0.119042		1.51615	-0.084678
	1.51741	0.01786		1.51739	-0.118778		1.51698	-0.084822
	1.51824	0.017704		1.51822	-0.118515		1.51781	-0.084826
	1.51907	0.017548		1.51905	-0.118251		1.51864	-0.084483
	1.5199	0.017392		1.51988	-0.117982		1.51947	-0.083882
	1.52073	0.017236		1.52071	-0.117697		1.5203	-0.083279
	1.52157	0.017084		1.52155	-0.117384		1.52114	-0.082676
	1.5224	0.016979		1.52238	-0.117022		1.52197	-0.082076
	1.52323	0.016993		1.52321	-0.116651		1.5228	-0.081489
	1.52406	0.017294		1.52404	-0.116251		1.52363	-0.081072
	1.52489	0.017665		1.52487	-0.115844		1.52446	-0.081058
	1.52572	0.018036		1.52571	-0.115432		1.52529	-0.081314
	1.52656	0.018406		1.52654	-0.11499		1.52612	-0.081569
	1.52739	0.018777		1.52737	-0.114513		1.52696	-0.081824
	1.52822	0.019137		1.5282	-0.11418		1.52779	-0.082078
	1.52905	0.019407		1.52903	-0.113884		1.52862	-0.082333
	1.52988	0.019657		1.52986	-0.113587		1.52945	-0.082613
	1.53072	0.019887		1.5307	-0.113291		1.53028	-0.08297
	1.53155	0.020118		1.53153	-0.112994		1.53112	-0.083399
	1.53238	0.020348		1.53236	-0.112691		1.53195	-0.083849
	1.53321	0.020579		1.53319	-0.11229		1.53278	-0.084302
	1.53404	0.020813		1.53402	-0.111783		1.53361	-0.084753
	1.53487	0.021076		1.53486	-0.111128		1.53444	-0.085202
	1.53571	0.021336		1.53569	-0.110472		1.53527	-0.085489
	1.53654	0.021362		1.53652	-0.109819		1.53611	-0.085427
	1.53737	0.021389		1.53735	-0.109167		1.53694	-0.085148
	1.5382	0.021415		1.53818	-0.108535		1.53777	-0.084839
	1.53903	0.021441		1.53902	-0.10812		1.5386	-0.084529
	1.53986	0.021475		1.53985	-0.107833		1.53943	-0.08422
	1.54069	0.021624		1.54068	-0.107513		1.54026	-0.08391
	1.54153	0.022217		1.54151	-0.107194		1.5411	-0.083605
	1.54236	0.023041		1.54234	-0.106874		1.54193	-0.083309
	1.54319	0.023957		1.54317	-0.106554		1.54276	-0.08292
	1.54402	0.024883		1.54401	-0.106234		1.54359	-0.082436
	1.54485	0.025806		1.54484	-0.105868		1.54442	-0.08195
	1.54569	0.026732		1.54567	-0.105164		1.54525	-0.081467
	1.54652	0.02757		1.5465	-0.104741		1.54608	-0.080984
	1.54735	0.028048		1.54733	-0.104387		1.54692	-0.080499
	1.54818	0.028374		1.54817	-0.104029		1.54775	-0.080305
	1.54901	0.028681		1.549	-0.103673		1.54858	-0.080552
	1.54984	0.028987		1.54983	-0.103316		1.54941	-0.081025
	1.55068	0.029294		1.55066	-0.103009		1.55024	-0.081555
	1.55151	0.029601		1.55149	-0.103019		1.55107	-0.082086
	1.55234	0.029894		1.55232	-0.102916		1.55191	-0.082617
	1.55317	0.030126		1.55316	-0.102605		1.55274	-0.083146
	1.554	0.030365		1.55399	-0.102294		1.55357	-0.083518
	1.55483	0.030811		1.55482	-0.101982		1.5544	-0.083668
	1.55567	0.031258		1.55565	-0.10167		1.55523	-0.083779
	1.5565	0.031704		1.55648	-0.101356		1.55606	-0.08391
	1.55733	0.032149		1.55732	-0.101061		1.5569	-0.084036
	1.55816	0.032601		1.55815	-0.101043		1.55773	-0.084165
	1.55899	0.033127		1.55898	-0.10166		1.55856	-0.084303
	1.55983	0.033794		1.55981	-0.102278		1.55939	-0.084499
	1.56066	0.034323		1.56064	-0.1029		1.56022	-0.084966
	1.56149	0.03474		1.56147	-0.103517		1.56105	-0.085719
	1.56232	0.035158		1.56231	-0.104139		1.56189	-0.086353
	1.56315	0.035575		1.56314	-0.104791		1.56272	-0.086928
	1.56398	0.035993		1.56397	-0.105502		1.56355	-0.087501
	1.56482	0.036333		1.5648	-0.106085		1.56438	-0.088075
	1.56565	0.036414		1.56563	-0.106641		1.56521	-0.08865
	1.56648	0.036394		1.56647	-0.107197		1.56604	-0.089077
	1.56731	0.036306		1.5673	-0.107751		1.56688	-0.089168
	1.56814	0.036219		1.56813	-0.108306		1.56771	-0.089285
	1.56897	0.036124		1.56896	-0.108827		1.56854	-0.089441
	1.5698	0.036027		1.56979	-0.109202		1.56937	-0.089596
	1.57064	0.035929		1.57062	-0.109455		1.5702	-0.089752
	1.57147	0.03584		1.57146	-0.109637		1.57103	-0.089907
	1.5723	0.035772		1.57229	-0.109819		1.57187	-0.090034
	1.57313	0.035659		1.57312	-0.11		1.5727	-0.090091
	1.57396	0.03554		1.57395	-0.110182		1.57353	-0.090147
	1.57479	0.035421		1.57478	-0.110376		1.57436	-0.090265
	1.57563	0.035302		1.57562	-0.11065		1.57519	-0.090397
	1.57646	0.035183		1.57645	-0.111086		1.57602	-0.090528
	1.57729	0.035066		1.57728	-0.111945		1.57686	-0.090659
	1.57812	0.035218		1.57811	-0.112832		1.57769	-0.090805
	1.57895	0.035486		1.57894	-0.11372		1.57852	-0.090999
	1.57979	0.035827		1.57977	-0.114609		1.57935	-0.091202
	1.58062	0.036168		1.58061	-0.115496		1.58018	-0.091318
	1.58145	0.036509		1.58144	-0.116388		1.58101	-0.091378
	1.58228	0.036849		1.58227	-0.117312		1.58184	-0.091437
	1.58311	0.037185		1.5831	-0.118137		1.58268	-0.091496
	1.58394	0.03727		1.58394	-0.118914		1.58351	-0.091563
	1.58478	0.037233		1.58477	-0.119689		1.58434	-0.09171
	1.58561	0.037161		1.5856	-0.120464		1.58517	-0.092003
	1.58644	0.03709		1.58643	-0.121238		1.586	-0.092497
	1.58727	0.037019		1.58726	-0.122015		1.58683	-0.093287
	1.5881	0.036949		1.58809	-0.122487		1.58767	-0.09408
	1.58893	0.036878		1.58893	-0.122827		1.5885	-0.094876
	1.58977	0.036823		1.58976	-0.123073		1.58933	-0.095668
	1.5906	0.036817		1.59059	-0.123321		1.59016	-0.096355
	1.59143	0.037372		1.59142	-0.123566		1.59099	-0.09682
	1.59226	0.037925		1.59225	-0.123813		1.59183	-0.09723
	1.59309	0.038482		1.59309	-0.12406		1.59266	-0.097679
	1.59393	0.039036		1.59392	-0.124556		1.59349	-0.09814
	1.59476	0.039591		1.59475	-0.125314		1.59432	-0.098599
	1.59559	0.040101		1.59558	-0.126197		1.59515	-0.099056
	1.59642	0.040335		1.59641	-0.127081		1.59598	-0.099507
	1.59725	0.040107		1.59724	-0.127962		1.59682	-0.099915
	1.59808	0.039685		1.59808	-0.128847		1.59765	-0.100271
	1.59892	0.03926		1.59891	-0.129726		1.59848	-0.100598
	1.59975	0.038838		1.59974	-0.130397		1.59931	-0.100909
	1.60058	0.038414		1.60057	-0.13032		1.60014	-0.101222
	1.60141	0.038003		1.6014	-0.130419		1.60097	-0.101533
	1.60224	0.037733		1.60224	-0.130564		1.6018	-0.101845
	1.60307	0.037562		1.60307	-0.130707		1.60264	-0.102208
	1.6039	0.037351		1.6039	-0.13085		1.60347	-0.102683
	1.60474	0.037142		1.60473	-0.130993		1.6043	-0.103197
	1.60557	0.036932		1.60556	-0.131143		1.60513	-0.103698
	1.6064	0.036721		1.6064	-0.13142		1.60596	-0.104199
	1.60723	0.036513		1.60723	-0.131352		1.60679	-0.1047
	1.60806	0.036338		1.60806	-0.130761		1.60763	-0.1052
	1.60889	0.036265		1.60889	-0.130172		1.60846	-0.105691
	1.60973	0.036237		1.60972	-0.129581		1.60929	-0.106136
	1.61056	0.036208		1.61055	-0.128987		1.61012	-0.106464
	1.61139	0.036179		1.61139	-0.128404		1.61095	-0.10664
	1.61222	0.036151		1.61222	-0.127911		1.61178	-0.106786
	1.61305	0.036122		1.61305	-0.12758		1.61262	-0.106937
	1.61389	0.036098		1.61388	-0.127649		1.61345	-0.107087
	1.61472	0.036116		1.61471	-0.127719		1.61428	-0.107238
	1.61555	0.036135		1.61555	-0.127789		1.61511	-0.107375
	1.61638	0.036153		1.61638	-0.127859		1.61594	-0.107457
	1.61721	0.036171		1.61721	-0.127926		1.61677	-0.107616
	1.61804	0.036189		1.61804	-0.127921		1.61761	-0.107884
	1.61888	0.036207		1.61887	-0.127539		1.61844	-0.108151
	1.61971	0.036212		1.6197	-0.127064		1.61927	-0.108419
	1.62054	0.036123		1.62054	-0.126569		1.6201	-0.108687
	1.62137	0.036008		1.62137	-0.126071		1.62093	-0.10897
	1.6222	0.035921		1.6222	-0.125575		1.62176	-0.10934
	1.62303	0.035833		1.62303	-0.12508		1.6226	-0.109757
	1.62387	0.035744		1.62386	-0.124593		1.62343	-0.110058
	1.6247	0.035656		1.6247	-0.124202		1.62426	-0.110359
	1.62553	0.035567		1.62553	-0.123775		1.62509	-0.110659
	1.62636	0.035492		1.62636	-0.123283		1.62592	-0.110961
	1.62719	0.035379		1.62719	-0.12279		1.62675	-0.111252
	1.62803	0.034975		1.62802	-0.12231		1.62759	-0.111409
	1.62886	0.034532		1.62885	-0.121866		1.62842	-0.111147
	1.62969	0.034089		1.62969	-0.121429		1.62925	-0.110668
	1.63052	0.033649		1.63052	-0.121005		1.63008	-0.110067
	1.63135	0.033205		1.63135	-0.120772		1.63091	-0.109468
	1.63218	0.032763		1.63218	-0.121072		1.63174	-0.108865
	1.63302	0.031795		1.63301	-0.121457		1.63258	-0.108267
	1.63385	0.030794		1.63385	-0.121845		1.63341	-0.107653
	1.63468	0.029794		1.63468	-0.122234		1.63424	-0.107035
	1.63551	0.028797		1.63551	-0.122621		1.63507	-0.106666
	1.63634	0.0278		1.63634	-0.122995		1.6359	-0.106663
	1.63717	0.026805		1.63717	-0.123258		1.63673	-0.10666
	1.638	0.02581		1.638	-0.123239		1.63756	-0.106657
	1.63884	0.025247		1.63884	-0.123149		1.6384	-0.106654
	1.63967	0.024874		1.63967	-0.123055		1.63923	-0.106658
	1.6405	0.024492		1.6405	-0.122962		1.64006	-0.106689
	1.64133	0.024104		1.64133	-0.122868		1.64089	-0.106599
	1.64216	0.023721		1.64216	-0.122774		1.64172	-0.106036
	1.64299	0.023334		1.643	-0.122521		1.64255	-0.105472
	1.64383	0.022947		1.64383	-0.122285		1.64339	-0.104908
	1.64466	0.022589		1.64466	-0.122107		1.64422	-0.104345
[truncated: 34,431 more rows]
