# Supplementary material for: The CRL5–SPSB3 ubiquitin ligase targets nuclear cGAS for degradation
Source: Nature. 2024 Feb 28;627(8005):873–9. doi: 10.1038/s41586-024-07112-w (PMC10972748; doi:10.1038/s41586-024-07112-w)
Supplement: Supplementary file 18 — Source Data Extended Data Fig. 5 [file 41586_2024_7112_MOESM18_ESM.xlsx]

## Sheet: Extended Fig.5f
Extended Fig.5f	mcGAS			spsb3			complex
	Elution Volume	Abs(mAU)		Elution Volume	Abs(mAU)		Elution Volume	Abs(mAU)
	-0.016192	-0.655661		-0.016109	-0.297969		-0.016249	-0.103854
	-0.01536	-6.73185		-0.015277	-5.7633		-0.015417	-4.90428
	-0.014529	-6.90428		-0.014446	-5.91238		-0.014585	-5.08084
	-0.013697	-7.0724		-0.013614	-6.05708		-0.013753	-5.25366
	-0.012865	-7.2399		-0.012782	-6.20179		-0.012922	-5.42687
	-0.012033	-7.40714		-0.01195	-6.34701		-0.01209	-5.59949
	-0.011201	-7.57507		-0.011118	-6.49234		-0.011258	-5.77286
	-0.01037	-7.74282		-0.010286	-6.63722		-0.010426	-5.94559
	-0.009538	-7.9108		-0.009454	-6.78106		-0.009595	-6.11913
	-0.008706	-8.17593		-0.008622	-6.97285		-0.008763	-6.75146
	-0.007874	-8.54593		-0.00779	-7.21154		-0.007931	-8.15653
	-0.007042	-8.61471		-0.006959	-7.24429		-0.007099	-8.79721
	-0.006211	-8.61476		-0.006127	-7.24465		-0.006268	-8.79678
	-0.005379	-8.61481		-0.005295	-7.24501		-0.005436	-8.79642
	-0.004547	-8.61486		-0.004463	-7.24533		-0.004604	-8.79603
	-0.003715	-8.61499		-0.003631	-7.24571		-0.003772	-8.7955
	-0.002883	-8.61603		-0.002799	-7.24629		-0.002941	-8.79465
	-0.002052	-8.61752		-0.001967	-7.24696		-0.002109	-8.7937
	-0.00122	-8.61899		-0.001135	-7.24744		-0.001277	-8.79275
	-0.000388	-8.62026		-0.000304	-7.2478		-0.000445	-8.79241
	0.000444	-8.62047		0.000528	-7.24805		0.000386	-8.79244
	0.001276	-8.62059		0.00136	-7.24824		0.001218	-8.79251
	0.002108	-8.62072		0.002192	-7.24828		0.00205	-8.79258
	0.002939	-8.62085		0.003024	-7.24827		0.002881	-8.79265
	0.003771	-8.62098		0.003856	-7.2483		0.003713	-8.79272
	0.004603	-8.62111		0.004688	-7.24834		0.004545	-8.79272
	0.005435	-8.62125		0.00552	-7.24838		0.005377	-8.79264
	0.006267	-8.62137		0.006351	-7.24841		0.006208	-8.79263
	0.007098	-8.62128		0.007183	-7.24845		0.00704	-8.79268
	0.00793	-8.62097		0.008015	-7.2483		0.007872	-8.79273
	0.008762	-8.62066		0.008847	-7.24795		0.008704	-8.79278
	0.009594	-8.62035		0.009679	-7.24762		0.009535	-8.79283
	0.010426	-8.62004		0.010511	-7.24732		0.010367	-8.79305
	0.011257	-8.61975		0.011343	-7.24702		0.011199	-8.79357
	0.012089	-8.61956		0.012175	-7.24672		0.012031	-8.7942
	0.012921	-8.61945		0.013006	-7.24642		0.012862	-8.79482
	0.013753	-8.61922		0.013838	-7.24617		0.013694	-8.79543
	0.014585	-8.61896		0.01467	-7.2461		0.014526	-8.79604
	0.015416	-8.6187		0.015502	-7.24628		0.015358	-8.79665
	0.016248	-8.61843		0.016334	-7.24654		0.016189	-8.79722
	0.01708	-8.61817		0.017166	-7.2468		0.017021	-8.79736
	0.017912	-8.61775		0.017998	-7.24706		0.017853	-8.79714
	0.018744	-8.61699		0.01883	-7.24732		0.018685	-8.79672
	0.019575	-8.61636		0.019661	-7.24758		0.019516	-8.79621
	0.020407	-8.61584		0.020493	-7.24786		0.020348	-8.79571
	0.021239	-8.61531		0.021325	-7.24803		0.02118	-8.7952
	0.022071	-8.61479		0.022157	-7.2481		0.022012	-8.79468
	0.022903	-8.61427		0.022989	-7.24813		0.022843	-8.79416
	0.023734	-8.61393		0.023821	-7.24817		0.023675	-8.79365
	0.024566	-8.6141		0.024653	-7.2482		0.024507	-8.79339
	0.025398	-8.61448		0.025485	-7.24824		0.025339	-8.79327
	0.02623	-8.61478		0.026317	-7.24824		0.02617	-8.79314
	0.027062	-8.61509		0.027148	-7.24815		0.027002	-8.79302
	0.027894	-8.6154		0.02798	-7.24801		0.027834	-8.79289
	0.028725	-8.61571		0.028812	-7.24785		0.028665	-8.79282
	0.029557	-8.61595		0.029644	-7.24769		0.029497	-8.79299
	0.030389	-8.61588		0.030476	-7.24752		0.030329	-8.79336
	0.031221	-8.61547		0.031308	-7.24733		0.031161	-8.7938
	0.032053	-8.61515		0.03214	-7.24718		0.031992	-8.79426
	0.032884	-8.61484		0.032972	-7.2471		0.032824	-8.79471
	0.033716	-8.61452		0.033803	-7.24669		0.033656	-8.79514
	0.034548	-8.61421		0.034635	-7.24611		0.034488	-8.79557
	0.03538	-8.6139		0.035467	-7.24553		0.035319	-8.79599
	0.036212	-8.61359		0.036299	-7.24495		0.036151	-8.79633
	0.037043	-8.6133		0.037131	-7.24437		0.036983	-8.79657
	0.037875	-8.61313		0.037963	-7.24379		0.037815	-8.79674
	0.038707	-8.61302		0.038795	-7.24333		0.038646	-8.79692
	0.039539	-8.61292		0.039627	-7.24282		0.039478	-8.79709
	0.040371	-8.61281		0.040458	-7.24223		0.04031	-8.79726
	0.041202	-8.61271		0.04129	-7.24162		0.041142	-8.79743
	0.042034	-8.6126		0.042122	-7.241		0.041973	-8.79755
	0.042866	-8.61243		0.042954	-7.24039		0.042805	-8.79744
	0.043698	-8.61214		0.043786	-7.23978		0.043637	-8.79701
	0.04453	-8.61171		0.044618	-7.23914		0.044469	-8.79656
	0.045361	-8.61126		0.04545	-7.23854		0.0453	-8.7961
	0.046193	-8.61082		0.046282	-7.23811		0.046132	-8.79564
	0.047025	-8.61037		0.047113	-7.23774		0.046964	-8.79518
	0.047857	-8.60995		0.047945	-7.23737		0.047796	-8.79468
	0.048689	-8.60971		0.048777	-7.237		0.048627	-8.79422
	0.04952	-8.60972		0.049609	-7.23664		0.049459	-8.79406
	0.050352	-8.60953		0.050441	-7.23624		0.050291	-8.79405
	0.051184	-8.60934		0.051273	-7.23578		0.051123	-8.79403
	0.052016	-8.60916		0.052105	-7.2355		0.051954	-8.79402
	0.052848	-8.60897		0.052937	-7.23531		0.052786	-8.794
	0.05368	-8.60878		0.053768	-7.23512		0.053618	-8.794
	0.054511	-8.60862		0.0546	-7.23493		0.054449	-8.79402
	0.055343	-8.6086		0.055432	-7.23474		0.055281	-8.79407
	0.056175	-8.60865		0.056264	-7.23455		0.056113	-8.79416
	0.057007	-8.60872		0.057096	-7.23421		0.056945	-8.79425
	0.057839	-8.60878		0.057928	-7.23365		0.057776	-8.79434
	0.05867	-8.60884		0.05876	-7.23293		0.058608	-8.79443
	0.059502	-8.60891		0.059592	-7.23218		0.05944	-8.79457
	0.060334	-8.60896		0.060424	-7.23143		0.060272	-8.7949
	0.061166	-8.60886		0.061255	-7.23069		0.061103	-8.79427
	0.061998	-8.60872		0.062087	-7.22994		0.061935	-8.79136
	0.062829	-8.60879		0.062919	-7.22932		0.062767	-8.78768
	0.063661	-8.60886		0.063751	-7.22874		0.063599	-8.784
	0.064493	-8.60893		0.064583	-7.22805		0.06443	-8.78033
	0.065325	-8.609		0.065415	-7.22731		0.065262	-8.77665
	0.066157	-8.60908		0.066247	-7.22656		0.066094	-8.77282
	0.066988	-8.60918		0.067079	-7.22581		0.066926	-8.76923
	0.06782	-8.60929		0.06791	-7.22506		0.067757	-8.76751
	0.068652	-8.60815		0.068742	-7.22433		0.068589	-8.76785
	0.069484	-8.60688		0.069574	-7.22364		0.069421	-8.76819
	0.070316	-8.6056		0.070406	-7.22319		0.070253	-8.76853
	0.071147	-8.60433		0.071238	-7.22286		0.071084	-8.76886
	0.071979	-8.60305		0.07207	-7.22252		0.071916	-8.76916
	0.072811	-8.60176		0.072902	-7.22218		0.072748	-8.76936
	0.073643	-8.6004		0.073734	-7.22184		0.07358	-8.76934
	0.074475	-8.59947		0.074565	-7.22151		0.074411	-8.76887
	0.075306	-8.59895		0.075397	-7.2215		0.075243	-8.7684
	0.076138	-8.59843		0.076229	-7.22184		0.076075	-8.76793
	0.07697	-8.59791		0.077061	-7.22234		0.076907	-8.76745
	0.077802	-8.59739		0.077893	-7.22287		0.077738	-8.767
	0.078634	-8.59686		0.078725	-7.2234		0.07857	-8.76666
	0.079466	-8.59621		0.079557	-7.22392		0.079402	-8.7664
	0.080297	-8.59552		0.080389	-7.22445		0.080233	-8.76609
	0.081129	-8.59498		0.08122	-7.22506		0.081065	-8.76576
	0.081961	-8.59444		0.082052	-7.22577		0.081897	-8.76543
	0.082793	-8.5939		0.082884	-7.22648		0.082729	-8.7651
	0.083625	-8.59336		0.083716	-7.22718		0.08356	-8.76477
	0.084456	-8.59283		0.084548	-7.22788		0.084392	-8.76456
	0.085288	-8.59238		0.08538	-7.22858		0.085224	-8.76475
	0.08612	-8.59209		0.086212	-7.22928		0.086056	-8.76506
	0.086952	-8.59143		0.087044	-7.22991		0.086887	-8.76549
	0.087784	-8.59061		0.087875	-7.23037		0.087719	-8.76591
	0.088615	-8.5898		0.088707	-7.23067		0.088551	-8.76633
	0.089447	-8.58899		0.089539	-7.23091		0.089383	-8.76676
	0.090279	-8.58817		0.090371	-7.23116		0.090214	-8.76714
	0.091111	-8.58737		0.091203	-7.2314		0.091046	-8.76718
	0.091943	-8.58682		0.092035	-7.23164		0.091878	-8.76714
	0.092774	-8.58646		0.092867	-7.23187		0.09271	-8.76757
	0.093606	-8.58638		0.093699	-7.23192		0.093541	-8.768
	0.094438	-8.58631		0.094531	-7.23193		0.094373	-8.76843
	0.09527	-8.58623		0.095362	-7.23203		0.095205	-8.76886
	0.096102	-8.58616		0.096194	-7.23215		0.096037	-8.76929
	0.096933	-8.58608		0.097026	-7.23227		0.096868	-8.76971
	0.097765	-8.58598		0.097858	-7.23239		0.0977	-8.77008
	0.098597	-8.58583		0.09869	-7.23251		0.098532	-8.77048
	0.099429	-8.58547		0.099522	-7.23275		0.099364	-8.77089
	0.100261	-8.58511		0.100354	-7.23285		0.100195	-8.77129
	0.101092	-8.58475		0.101186	-7.23203		0.101027	-8.7717
	0.101924	-8.5844		0.102017	-7.23063		0.101859	-8.7721
	0.102756	-8.58404		0.102849	-7.22923		0.102691	-8.77297
	0.103588	-8.58357		0.103681	-7.22783		0.103522	-8.77639
	0.10442	-8.58289		0.104513	-7.22643		0.104354	-8.78027
	0.105252	-8.58235		0.105345	-7.2251		0.105186	-8.78346
	0.106083	-8.58184		0.106177	-7.2239		0.106017	-8.78665
	0.106915	-8.58134		0.107009	-7.20424		0.106849	-8.78985
	0.107747	-8.58085		0.107841	-7.16808		0.107681	-8.79301
	0.108579	-8.58036		0.108672	-7.13171		0.108513	-8.79601
	0.109411	-8.57985		0.109504	-7.09535		0.109344	-8.79738
	0.110242	-8.58062		0.110336	-7.05896		0.110176	-8.7958
	0.111074	-8.58185		0.111168	-7.02264		0.111008	-8.79316
	0.111906	-8.58347		0.112	-6.98603		0.11184	-8.79053
	0.112738	-8.58512		0.112832	-6.92551		0.112671	-8.78788
	0.11357	-8.58677		0.113664	-6.82714		0.113503	-8.78526
	0.114401	-8.58841		0.114496	-6.71365		0.114335	-8.78262
	0.115233	-8.59006		0.115327	-6.60013		0.115167	-8.78008
	0.116065	-8.59128		0.116159	-6.48681		0.115998	-8.77826
	0.116897	-8.59197		0.116991	-6.3735		0.11683	-8.7776
	0.117729	-8.5919		0.117823	-6.25985		0.117662	-8.77722
	0.11856	-8.59178		0.118655	-6.13374		0.118494	-8.77684
	0.119392	-8.59167		0.119487	-5.96826		0.119325	-8.77646
	0.120224	-8.59156		0.120319	-5.77565		0.120157	-8.77608
	0.121056	-8.59145		0.121151	-5.58282		0.120989	-8.77571
	0.121888	-8.5913		0.121982	-5.39032		0.121821	-8.77537
	0.122719	-8.591		0.122814	-5.19739		0.122652	-8.7749
	0.123551	-8.59044		0.123646	-5.00436		0.123484	-8.77425
	0.124383	-8.58977		0.124478	-4.81129		0.124316	-8.7736
	0.125215	-8.58909		0.12531	-4.59009		0.125148	-8.77296
	0.126047	-8.58841		0.126142	-4.33502		0.125979	-8.7723
	0.126878	-8.58774		0.126974	-4.07263		0.126811	-8.77165
	0.12771	-8.58706		0.127806	-3.81065		0.127643	-8.77091
	0.128542	-8.58674		0.128638	-3.55611		0.128475	-8.77006
	0.129374	-8.58637		0.129469	-3.30434		0.129306	-8.76929
	0.130206	-8.58548		0.130301	-3.04599		0.130138	-8.76853
	0.131038	-8.58455		0.131133	-2.77279		0.13097	-8.76777
	0.131869	-8.58362		0.131965	-2.47121		0.131801	-8.767
	0.132701	-8.5827		0.132797	-2.15351		0.132633	-8.76624
	0.133533	-8.58177		0.133629	-1.8366		0.133465	-8.7654
	0.134365	-8.58066		0.134461	-1.51901		0.134297	-8.76401
	0.135197	-8.57925		0.135293	-1.20097		0.135128	-8.76232
	0.136028	-8.57705		0.136124	-0.883581		0.13596	-8.76051
	0.13686	-8.57472		0.136956	-0.566342		0.136792	-8.75869
	0.137692	-8.57238		0.137788	-0.228283		0.137624	-8.75689
	0.138524	-8.57001		0.13862	0.137563		0.138455	-8.75507
	0.139356	-8.56767		0.139452	0.502476		0.139287	-8.75325
	0.140187	-8.56533		0.140284	0.867534		0.140119	-8.75142
	0.141019	-8.56322		0.141116	1.23311		0.140951	-8.74957
	0.141851	-8.56113		0.141948	1.59731		0.141782	-8.74765
	0.142683	-8.55905		0.142779	1.96107		0.142614	-8.74564
	0.143515	-8.55698		0.143611	2.33448		0.143446	-8.74363
	0.144346	-8.55489		0.144443	2.72569		0.144278	-8.74162
	0.145178	-8.55281		0.145275	3.12815		0.145109	-8.73964
	0.14601	-8.55072		0.146107	3.53162		0.145941	-8.73821
	0.146842	-8.54852		0.146939	3.93262		0.146773	-8.73756
	0.147674	-8.54617		0.147771	4.33329		0.147605	-8.73661
	0.148505	-8.54366		0.148603	4.71873		0.148436	-8.73562
	0.149337	-8.54112		0.149434	5.08766		0.149268	-8.73463
	0.150169	-8.53859		0.150266	5.47182		0.1501	-8.73364
	0.151001	-8.53607		0.151098	5.86933		0.150932	-8.73266
	0.151833	-8.53355		0.15193	6.26714		0.151763	-8.73188
	0.152665	-8.53075		0.152762	6.66601		0.152595	-8.73228
	0.153496	-8.52756		0.153594	7.06337		0.153427	-8.73283
	0.154328	-8.52373		0.154426	7.43926		0.154259	-8.73352
	0.15516	-8.5199		0.155258	7.77703		0.15509	-8.7342
	0.155992	-8.51606		0.156089	8.10945		0.155922	-8.73489
	0.156824	-8.51221		0.156921	8.4541		0.156754	-8.73557
	0.157655	-8.50836		0.157753	8.80041		0.157585	-8.73617
	0.158487	-8.5046		0.158585	9.14767		0.158417	-8.73553
	0.159319	-8.50161		0.159417	9.4933		0.159249	-8.73456
	0.160151	-8.49853		0.160249	9.82874		0.160081	-8.73319
	0.160983	-8.49556		0.161081	10.125		0.160912	-8.73183
	0.161814	-8.49256		0.161913	10.397		0.161744	-8.73047
	0.162646	-8.48947		0.162744	10.6808		0.162576	-8.72911
	0.163478	-8.48636		0.163576	10.9702		0.163408	-8.72776
	0.16431	-8.48326		0.164408	11.2589		0.164239	-8.72656
	0.165142	-8.48037		0.16524	11.5483		0.165071	-8.72555
	0.165973	-8.47744		0.166072	11.8377		0.165903	-8.72456
	0.166805	-8.47423		0.166904	12.0989		0.166735	-8.72357
	0.167637	-8.47099		0.167736	12.3273		0.167566	-8.72258
	0.168469	-8.46775		0.168568	12.5581		0.168398	-8.72159
	0.169301	-8.4645		0.1694	12.7962		0.16923	-8.7206
	0.170132	-8.46124		0.170231	13.0341		0.170062	-8.71959
	0.170964	-8.45819		0.171063	13.2714		0.170893	-8.71848
	0.171796	-8.45565		0.171895	13.5088		0.171725	-8.71737
	0.172628	-8.4531		0.172727	13.7317		0.172557	-8.71627
	0.17346	-8.45055		0.173559	13.9267		0.173389	-8.71517
	0.174291	-8.448		0.174391	14.1155		0.17422	-8.71408
	0.175123	-8.44543		0.175223	14.3116		0.175052	-8.713
	0.175955	-8.44288		0.176055	14.5086		0.175884	-8.71196
	0.176787	-8.44032		0.176886	14.7055		0.176716	-8.71123
	0.177619	-8.43851		0.177718	14.9026		0.177547	-8.7106
	0.178451	-8.43711		0.17855	15.0997		0.178379	-8.70992
	0.179282	-8.43585		0.179382	15.2713		0.179211	-8.70925
	0.180114	-8.4346		0.180214	15.4255		0.180043	-8.70857
	0.180946	-8.43335		0.181046	15.586		0.180874	-8.7079
	0.181778	-8.43211		0.181878	15.7434		0.181706	-8.70723
	0.18261	-8.43086		0.18271	15.8915		0.182538	-8.70663
	0.183441	-8.4296		0.183541	16.0387		0.183369	-8.70612
	0.184273	-8.42836		0.184373	16.1958		0.184201	-8.70567
	0.185105	-8.42718		0.185205	16.3538		0.185033	-8.70522
	0.185937	-8.42599		0.186037	16.4927		0.185865	-8.70477
	0.186769	-8.42482		0.186869	16.6221		0.186696	-8.70432
	0.1876	-8.42363		0.187701	16.7577		0.187528	-8.70387
	0.188432	-8.42244		0.188533	16.8932		0.18836	-8.70348
	0.189264	-8.42133		0.189365	17.029		0.189192	-8.70336
	0.190096	-8.42041		0.190196	17.1646		0.190023	-8.70333
	0.190928	-8.41905		0.191028	17.2984		0.190855	-8.70339
	0.191759	-8.41765		0.19186	17.4199		0.191687	-8.70345
	0.192591	-8.41625		0.192692	17.5274		0.192519	-8.70351
	0.193423	-8.41484		0.193524	17.6411		0.19335	-8.70356
	0.194255	-8.41344		0.194356	17.7556		0.194182	-8.7036
	0.195087	-8.41204		0.195188	17.87		0.195014	-8.70352
	0.195918	-8.41126		0.19602	17.9844		0.195846	-8.70331
	0.19675	-8.41051		0.196851	18.0991		0.196677	-8.70266
	0.197582	-8.40979		0.197683	18.206		0.197509	-8.70192
	0.198414	-8.40907		0.198515	18.2979		0.198341	-8.70117
	0.199246	-8.40834		0.199347	18.3915		0.199173	-8.70043
	0.200077	-8.40762		0.200179	18.488		0.200004	-8.69969
	0.200909	-8.4069		0.201011	18.5846		0.200836	-8.69895
	0.201741	-8.40627		0.201843	18.6809		0.201668	-8.6986
	0.202573	-8.40566		0.202675	18.7773		0.2025	-8.69795
	0.203405	-8.40497		0.203507	18.8696		0.203331	-8.69707
	0.204237	-8.40427		0.204338	18.9513		0.204163	-8.69618
	0.205068	-8.40357		0.20517	19.0287		0.204995	-8.69529
	0.2059	-8.40288		0.206002	19.1091		0.205827	-8.69439
	0.206732	-8.40218		0.206834	19.1893		0.206658	-8.6935
	0.207564	-8.40169		0.207666	19.2697		0.20749	-8.6926
	0.208396	-8.4015		0.208498	19.3499		0.208322	-8.69167
	0.209227	-8.40098		0.20933	19.4291		0.209153	-8.69075
	0.210059	-8.40037		0.210162	19.5006		0.209985	-8.68982
	0.210891	-8.39976		0.210993	19.565		0.210817	-8.68889
	0.211723	-8.39915		0.211825	19.6332		0.211649	-8.68796
	0.212555	-8.39854		0.212657	19.7025		0.21248	-8.68703
	0.213386	-8.39793		0.213489	19.7723		0.213312	-8.68609
	0.214218	-8.39743		0.214321	19.842		0.214144	-8.68515
	0.21505	-8.3968		0.215153	19.9116		0.214976	-8.68323
	0.215882	-8.39598		0.215985	19.9749		0.215807	-8.68132
	0.216714	-8.39506		0.216817	20.0314		0.216639	-8.67941
	0.217545	-8.39413		0.217648	20.0914		0.217471	-8.67747
	0.218377	-8.3932		0.21848	20.1549		0.218303	-8.67555
	0.219209	-8.39226		0.219312	20.2183		0.219134	-8.67363
	0.220041	-8.39112		0.220144	20.2818		0.219966	-8.67177
	0.220873	-8.38973		0.220976	20.3455		0.220798	-8.66803
	0.221704	-8.3879		0.221808	20.406		0.22163	-8.66307
	0.222536	-8.38595		0.22264	20.4604		0.222461	-8.6581
	0.223368	-8.384		0.223472	20.5168		0.223293	-8.65314
	0.2242	-8.38204		0.224303	20.5787		0.224125	-8.64819
	0.225032	-8.38009		0.225135	20.6406		0.224957	-8.6432
	0.225863	-8.37811		0.225967	20.7028		0.225788	-8.63817
	0.226695	-8.37609		0.226799	20.765		0.22662	-8.63182
	0.227527	-8.37306		0.227631	20.8261		0.227452	-8.6207
	0.228359	-8.36928		0.228463	20.882		0.228284	-8.60963
	0.229191	-8.36537		0.229295	20.9372		0.229115	-8.59851
	0.230023	-8.36147		0.230127	20.9978		0.229947	-8.58742
	0.230854	-8.35758		0.230958	21.0594		0.230779	-8.57626
	0.231686	-8.35366		0.23179	21.1209		0.231611	-8.56513
	0.232518	-8.35014		0.232622	21.1826		0.232442	-8.55361
	0.23335	-8.34489		0.233454	21.2442		0.233274	-8.53773
	0.234182	-8.33634		0.234286	21.3014		0.234106	-8.52117
	0.235013	-8.32702		0.235118	21.3545		0.234937	-8.50465
	0.235845	-8.31774		0.23595	21.4088		0.235769	-8.48815
	0.236677	-8.30845		0.236782	21.4655		0.236601	-8.47172
	0.237509	-8.29916		0.237613	21.5258		0.237433	-8.45518
	0.238341	-8.28981		0.238445	21.5892		0.238264	-8.43903
	0.239172	-8.28005		0.239277	21.6529		0.239096	-8.41972
	0.240004	-8.26614		0.240109	21.7158		0.239928	-8.39758
	0.240836	-8.25122		0.240941	21.7752		0.24076	-8.37556
	0.241668	-8.23625		0.241773	21.8374		0.241591	-8.35345
	0.2425	-8.22141		0.242605	21.9134		0.242423	-8.33118
	0.243331	-8.20643		0.243437	21.9893		0.243255	-8.30916
	0.244163	-8.19154		0.244269	22.0656		0.244087	-8.28723
	0.244995	-8.17695		0.2451	22.1418		0.244918	-8.26246
	0.245827	-8.15839		0.245932	22.2176		0.24575	-8.2284
	0.246659	-8.13826		0.246764	22.292		0.246582	-8.19442
	0.24749	-8.11783		0.247596	22.366		0.247414	-8.16134
	0.248322	-8.09718		0.248428	22.4523		0.248245	-8.13107
	0.249154	-8.07665		0.24926	22.5417		0.249077	-8.10049
	0.249986	-8.05608		0.250092	22.6312		0.249909	-8.06756
	0.250818	-8.03565		0.250924	22.721		0.250741	-8.03374
	0.251649	-8.01291		0.251755	22.8099		0.251572	-7.98955
	0.252481	-7.98367		0.252587	22.8978		0.252404	-7.94041
	0.253313	-7.95318		0.253419	22.9828		0.253236	-7.89093
	0.254145	-7.92261		0.254251	23.0709		0.254068	-7.84123
	0.254977	-7.89188		0.255083	23.1624		0.254899	-7.79158
	0.255809	-7.86131		0.255915	23.2537		0.255731	-7.74203
	0.25664	-7.8309		0.256747	23.3447		0.256563	-7.69333
	0.257472	-7.80076		0.257579	23.4363		0.257394	-7.63994
	0.258304	-7.75853		0.25841	23.5266		0.258226	-7.58102
	0.259136	-7.71096		0.259242	23.6124		0.259058	-7.52109
	0.259968	-7.66265		0.260074	23.695		0.25989	-7.46109
	0.260799	-7.6145		0.260906	23.7789		0.260722	-7.40128
	0.261631	-7.56618		0.261738	23.8626		0.261553	-7.34142
	0.262463	-7.51802		0.26257	23.9465		0.262385	-7.28309
	0.263295	-7.4702		0.263402	24.0305		0.263217	-7.22555
	0.264127	-7.41798		0.264234	24.1139		0.264048	-7.16543
	0.264958	-7.35753		0.265065	24.1932		0.26488	-7.10496
	0.26579	-7.29594		0.265897	24.2648		0.265712	-7.04411
	0.266622	-7.2345		0.266729	24.3364		0.266544	-6.98377
	0.267454	-7.17548		0.267561	24.4082		0.267375	-6.92287
	0.268286	-7.12053		0.268393	24.4802		0.268207	-6.86332
	0.269117	-7.06544		0.269225	24.5517		0.269039	-6.80849
	0.269949	-7.00722		0.270057	24.6236		0.269871	-6.75254
	0.270781	-6.94334		0.270889	24.6926		0.270702	-6.69614
	0.271613	-6.87672		0.27172	24.7552		0.271534	-6.63978
	0.272445	-6.81021		0.272552	24.8154		0.272366	-6.58344
	0.273276	-6.74376		0.273384	24.875		0.273198	-6.52745
	0.274108	-6.67723		0.274216	24.9346		0.274029	-6.47102
	0.27494	-6.61204		0.275048	24.9942		0.274861	-6.4189
	0.275772	-6.55008		0.27588	25.0536		0.275693	-6.36759
	0.276604	-6.48879		0.276712	25.1118		0.276525	-6.31641
	0.277435	-6.42671		0.277544	25.164		0.277356	-6.26531
	0.278267	-6.36463		0.278376	25.2106		0.278188	-6.21315
	0.279099	-6.30267		0.279207	25.2559		0.27902	-6.16198
	0.279931	-6.24059		0.280039	25.3012		0.279852	-6.11086
	0.280763	-6.17887		0.280871	25.3465		0.280683	-6.06244
	0.281595	-6.12016		0.281703	25.3917		0.281515	-6.01696
	0.282426	-6.06347		0.282535	25.4362		0.282347	-5.9719
	0.283258	-6.00625		0.283367	25.473		0.283179	-5.92695
	0.28409	-5.94875		0.284199	25.4971		0.28401	-5.88208
	0.284922	-5.89136		0.285031	25.5192		0.284842	-5.8369
	0.285754	-5.83396		0.285862	25.5411		0.285674	-5.79197
	0.286585	-5.77638		0.286694	25.563		0.286505	-5.749
	0.287417	-5.72175		0.287526	25.5848		0.287337	-5.71596
	0.288249	-5.66987		0.288358	25.6063		0.288169	-5.68423
	0.289081	-5.61927		0.28919	25.6223		0.289001	-5.65267
	0.289913	-5.56892		0.290022	25.6272		0.289832	-5.62108
	0.290744	-5.51835		0.290854	25.6278		0.290664	-5.5894
	0.291576	-5.46796		0.291686	25.6271		0.291496	-5.55797
	0.292408	-5.41773		0.292517	25.6264		0.292328	-5.52634
	0.29324	-5.3695		0.293349	25.6258		0.293159	-5.50669
	0.294072	-5.32705		0.294181	25.6251		0.293991	-5.4918
	0.294903	-5.287		0.295013	25.6239		0.294823	-5.47812
	0.295735	-5.24702		0.295845	25.6183		0.295655	-5.46445
	0.296567	-5.20714		0.296677	25.6074		0.296486	-5.45076
	0.297399	-5.16733		0.297509	25.5943		0.297318	-5.43706
	0.298231	-5.12755		0.298341	25.5811		0.29815	-5.42331
	0.299062	-5.08776		0.299172	25.568		0.298982	-5.41516
	0.299894	-5.0575		0.300004	25.5549		0.299813	-5.41304
	0.300726	-5.03546		0.300836	25.5417		0.300645	-5.41207
	0.301558	-5.0162		0.301668	25.528		0.301477	-5.41118
	0.30239	-4.99738		0.3025	25.5124		0.302309	-5.41032
	0.303221	-4.97866		0.303332	25.4935		0.30314	-5.40938
	0.304053	-4.95981		0.304164	25.4743		0.303972	-5.40841
	0.304885	-4.94098		0.304996	25.4552		0.304804	-5.40798
	0.305717	-4.92605		0.305827	25.436		0.305636	-5.40992
	0.306549	-4.91891		0.306659	25.4167		0.306467	-5.41352
	0.30738	-4.91533		0.307491	25.3975		0.307299	-5.41746
	0.308212	-4.91215		0.308323	25.3781		0.308131	-5.4214
	0.309044	-4.90898		0.309155	25.3562		0.308963	-5.42532
	0.309876	-4.90581		0.309987	25.333		0.309794	-5.42926
	0.310708	-4.90262		0.310819	25.3098		0.310626	-5.43319
	0.31154	-4.89993		0.311651	25.2866		0.311458	-5.43818
	0.312371	-4.90187		0.312483	25.2634		0.312289	-5.44538
	0.313203	-4.90674		0.313314	25.2404		0.313121	-5.45421
	0.314035	-4.91222		0.314146	25.218		0.313953	-5.46341
	0.314867	-4.91774		0.314978	25.1947		0.314785	-5.47262
	0.315699	-4.92325		0.31581	25.1686		0.315616	-5.4818
	0.31653	-4.92875		0.316642	25.1426		0.316448	-5.49099
	0.317362	-4.93428		0.317474	25.1164		0.31728	-5.50022
	0.318194	-4.94066		0.318306	25.0904		0.318112	-5.50995
	0.319026	-4.94874		0.319138	25.0644		0.318943	-5.52171
	0.319858	-4.95813		0.319969	25.039		0.319775	-5.5341
	0.320689	-4.96744		0.320801	25.0145		0.320607	-5.54642
	0.321521	-4.9761		0.321633	24.9864		0.321439	-5.55877
	0.322353	-4.98478		0.322465	24.9579		0.32227	-5.57116
	0.323185	-4.99399		0.323297	24.9295		0.323102	-5.58351
	0.324017	-5.00381		0.324129	24.901		0.323934	-5.59588
	0.324848	-5.01437		0.324961	24.8726		0.324766	-5.60982
	0.32568	-5.02654		0.325793	24.8448		0.325597	-5.62458
	0.326512	-5.03987		0.326624	24.8186		0.326429	-5.63927
	0.327344	-5.05319		0.327456	24.7895		0.327261	-5.65403
	0.328176	-5.06654		0.328288	24.7587		0.328093	-5.66877
	0.329007	-5.07986		0.32912	24.7279		0.328924	-5.68354
	0.329839	-5.0931		0.329952	24.6971		0.329756	-5.69758
	0.330671	-5.10572		0.330784	24.6661		0.330588	-5.71238
	0.331503	-5.11871		0.331616	24.6359		0.33142	-5.72799
	0.332335	-5.13286		0.332448	24.6072		0.332251	-5.74375
	0.333167	-5.14726		0.333279	24.5777		0.333083	-5.75962
	0.333998	-5.16165		0.334111	24.5457		0.333915	-5.77535
	0.33483	-5.17605		0.334943	24.5135		0.334747	-5.79117
	0.335662	-5.19049		0.335775	24.4814		0.335578	-5.80587
	0.336494	-5.20486		0.336607	24.4494		0.33641	-5.82038
	0.337326	-5.22021		0.337439	24.4175		0.337242	-5.83696
	0.338157	-5.23746		0.338271	24.3873		0.338073	-5.85392
	0.338989	-5.25555		0.339103	24.3579		0.338905	-5.87098
	0.339821	-5.27369		0.339934	24.3251		0.339737	-5.88789
	0.340653	-5.29185		0.340766	24.2923		0.340569	-5.9049
	0.341485	-5.30999		0.341598	24.26		0.3414	-5.92168
	0.342316	-5.32736		0.34243	24.2292		0.342232	-5.93747
	0.343148	-5.34349		0.343262	24.2003		0.343064	-5.95577
	0.34398	-5.36039		0.344094	24.1702		0.343896	-5.97457
	0.344812	-5.3783		0.344926	24.1413		0.344727	-5.99355
	0.345644	-5.3962		0.345758	24.1095		0.345559	-6.01246
	0.346475	-5.41411		0.34659	24.0765		0.346391	-6.0313
	0.347307	-5.43205		0.347421	24.0432		0.347223	-6.05013
	0.348139	-5.44986		0.348253	24.0102		0.348054	-6.06815
	0.348971	-5.46669		0.349085	23.9769		0.348886	-6.08688
	0.349803	-5.48468		0.349917	23.9439		0.349718	-6.10648
	0.350634	-5.50472		0.350749	23.9131		0.35055	-6.12631
	0.351466	-5.5249		0.351581	23.8826		0.351381	-6.14604
	0.352298	-5.54506		0.352413	23.8499		0.352213	-6.16585
	0.35313	-5.5652		0.353245	23.8171		0.353045	-6.18568
	0.353962	-5.58541		0.354076	23.7844		0.353877	-6.20352
	0.354793	-5.60494		0.354908	23.7517		0.354708	-6.21915
	0.355625	-5.62392		0.35574	23.719		0.35554	-6.23557
	0.356457	-5.64369		0.356572	23.6877		0.356372	-6.25343
	0.357289	-5.66409		0.357404	23.6591		0.357204	-6.27221
	0.358121	-5.68447		0.358236	23.6269		0.358035	-6.2912
	0.358953	-5.70479		0.359068	23.5946		0.358867	-6.31017
	0.359784	-5.72515		0.3599	23.5623		0.359699	-6.32879
	0.360616	-5.74461		0.360731	23.53		0.36053	-6.34572
	0.361448	-5.76274		0.361563	23.4978		0.361362	-6.36238
	0.36228	-5.78163		0.362395	23.4656		0.362194	-6.37958
	0.363112	-5.80147		0.363227	23.4373		0.363026	-6.39686
	0.363943	-5.82129		0.364059	23.4066		0.363858	-6.41416
	0.364775	-5.84113		0.364891	23.3746		0.364689	-6.43141
	0.365607	-5.86097		0.365723	23.3431		0.365521	-6.4487
	0.366439	-5.88048		0.366555	23.3112		0.366353	-6.46469
	0.367271	-5.89846		0.367386	23.2795		0.367184	-6.4803
	0.368102	-5.91664		0.368218	23.248		0.368016	-6.49661
	0.368934	-5.9364		0.36905	23.2197		0.368848	-6.51319
	0.369766	-5.95679		0.369882	23.1925		0.36968	-6.52981
	0.370598	-5.97715		0.370714	23.1631		0.370511	-6.5464
	0.37143	-5.99746		0.371546	23.1338		0.371343	-6.563
	0.372261	-6.01785		0.372378	23.1045		0.372175	-6.57885
	0.373093	-6.03709		0.37321	23.075		0.373007	-6.59395
	0.373925	-6.05518		0.374041	23.0458		0.373838	-6.60997
	0.374757	-6.07277		0.374873	23.0182		0.37467	-6.62662
	0.375589	-6.09047		0.375705	22.9934		0.375502	-6.64321
	0.37642	-6.10912		0.376537	22.966		0.376334	-6.65979
	0.377252	-6.12878		0.377369	22.9388		0.377165	-6.67644
	0.378084	-6.14855		0.378201	22.9113		0.377997	-6.69241
	0.378916	-6.1677		0.379033	22.8841		0.378829	-6.70639
	0.379748	-6.18496		0.379865	22.8568		0.379661	-6.71998
	0.380579	-6.2014		0.380697	22.83		0.380492	-6.73395
	0.381411	-6.21861		0.381528	22.807		0.381324	-6.74794
	0.382243	-6.23579		0.38236	22.7817		0.382156	-6.76196
	0.383075	-6.25305		0.383192	22.7556		0.382988	-6.77596
	0.383907	-6.2703		0.384024	22.7294		0.383819	-6.78994
	0.384739	-6.28724		0.384856	22.7034		0.384651	-6.80173
	0.38557	-6.3031		0.385688	22.6773		0.385483	-6.81337
	0.386402	-6.31827		0.38652	22.6516		0.386315	-6.82601
	0.387234	-6.33501		0.387352	22.6286		0.387146	-6.83892
	0.388066	-6.35222		0.388183	22.6051		0.387978	-6.85181
	0.388898	-6.36946		0.389015	22.5795		0.38881	-6.8647
	0.389729	-6.38672		0.389847	22.554		0.389641	-6.87766
	0.390561	-6.40398		0.390679	22.5283		0.390473	-6.88972
	0.391393	-6.42004		0.391511	22.5028		0.391305	-6.90109
	0.392225	-6.43384		0.392343	22.4774		0.392137	-6.91325
	0.393057	-6.44776		0.393175	22.4537		0.392968	-6.9259
	0.393888	-6.46237		0.394007	22.4316		0.3938	-6.93855
	0.39472	-6.47701		0.394838	22.4077		0.394632	-6.95116
	0.395552	-6.49158		0.39567	22.3846		0.395464	-6.96375
	0.396384	-6.50624		0.396502	22.3635		0.396295	-6.97598
	0.397216	-6.52061		0.397334	22.3413		0.397127	-6.9866
	0.398047	-6.53403		0.398166	22.3176		0.397959	-6.99711
	0.398879	-6.54744		0.398998	22.2939		0.398791	-7.00795
	0.399711	-6.5617		0.39983	22.2737		0.399622	-7.01875
	0.400543	-6.57594		0.400662	22.2517		0.400454	-7.02957
	0.401375	-6.59019		0.401493	22.2284		0.401286	-7.04038
	0.402206	-6.60452		0.402325	22.2051		0.402118	-7.05119
	0.403038	-6.61881		0.403157	22.1817		0.402949	-7.06111
	0.40387	-6.6322		0.403989	22.1584		0.403781	-7.0712
	0.404702	-6.64462		0.404821	22.135		0.404613	-7.08193
	0.405534	-6.65761		0.405653	22.1147		0.405445	-7.09279
	0.406365	-6.67085		0.406485	22.0947		0.406276	-7.10367
	0.407197	-6.68412		0.407317	22.0728		0.407108	-7.11444
	0.408029	-6.69733		0.408148	22.0509		0.40794	-7.12455
	0.408861	-6.71053		0.40898	22.0289		0.408772	-7.13367
	0.409693	-6.7229		0.409812	22.0069		0.409603	-7.14255
	0.410525	-6.73384		0.410644	21.9849		0.410435	-7.15233
	0.411356	-6.74491		0.411476	21.9638		0.411267	-7.16284
	0.412188	-6.75661		0.412308	21.945		0.412099	-7.17335
	0.41302	-6.76833		0.41314	21.9239		0.41293	-7.18388
	0.413852	-6.78008		0.413972	21.9024		0.413762	-7.19439
	0.414684	-6.79181		0.414804	21.881		0.414594	-7.2047
	0.415515	-6.80328		0.415635	21.8594		0.415425	-7.21404
	0.416347	-6.8139		0.416467	21.838		0.416257	-7.22317
	0.417179	-6.82404		0.417299	21.8165		0.417089	-7.23297
	0.418011	-6.83443		0.418131	21.7975		0.417921	-7.24283
	0.418843	-6.84483		0.418963	21.7774		0.418752	-7.25276
	0.419674	-6.85522		0.419795	21.7562		0.419584	-7.26266
	0.420506	-6.86563		0.420627	21.7348		0.420416	-7.27254
	0.421338	-6.87604		0.421459	21.7135		0.421248	-7.28205
	0.42217	-6.88586		0.42229	21.6923		0.422079	-7.29116
	0.423002	-6.89543		0.423122	21.6709		0.422911	-7.30036
	0.423833	-6.90559		0.423954	21.6519		0.423743	-7.30962
	0.424665	-6.91595		0.424786	21.6333		0.424575	-7.31885
	0.425497	-6.92628		0.425618	21.6129		0.425406	-7.32812
	0.426329	-6.93659		0.42645	21.5924		0.426238	-7.33737
	0.427161	-6.94675		0.427282	21.5717		0.42707	-7.34593
	0.427992	-6.95557		0.428114	21.5511		0.427902	-7.35341
	0.428824	-6.96282		0.428945	21.5307		0.428733	-7.36074
	0.429656	-6.97012		0.429777	21.5116		0.429565	-7.36835
	0.430488	-6.97856		0.430609	21.4949		0.430397	-7.37592
	0.43132	-6.98708		0.431441	21.4764		0.431229	-7.38353
	0.432151	-6.9956		0.432273	21.4576		0.43206	-7.39113
	0.432983	-7.0041		0.433105	21.4389		0.432892	-7.39852
	0.433815	-7.01253		0.433937	21.4201		0.433724	-7.40501
	0.434647	-7.02036		0.434769	21.4013		0.434556	-7.4113
	0.435479	-7.02762		0.4356	21.3825		0.435387	-7.41823
	0.43631	-7.03571		0.436432	21.366		0.436219	-7.42533
	0.437142	-7.04388		0.437264	21.3483		0.437051	-7.43241
	0.437974	-7.05204		0.438096	21.3296		0.437882	-7.43955
	0.438806	-7.06022		0.438928	21.3108		0.438714	-7.44661
	0.439638	-7.06839		0.43976	21.2921		0.439546	-7.45326
	0.44047	-7.0762		0.440592	21.2733		0.440378	-7.45986
	0.441301	-7.083		0.441424	21.2546		0.441209	-7.46709
	0.442133	-7.09024		0.442255	21.2384		0.442041	-7.47464
	0.442965	-7.0977		0.443087	21.2226		0.442873	-7.48218
	0.443797	-7.10518		0.443919	21.2047		0.443705	-7.48969
	0.444629	-7.11265		0.444751	21.1869		0.444536	-7.49727
	0.44546	-7.12015		0.445583	21.169		0.445368	-7.50434
	0.446292	-7.12745		0.446415	21.1511		0.4462	-7.51068
	0.447124	-7.13414		0.447247	21.1333		0.447032	-7.51699
	0.447956	-7.14087		0.448079	21.1163		0.447863	-7.52347
	0.448788	-7.14808		0.448911	21.1017		0.448695	-7.52994
	0.449619	-7.1553		0.449742	21.087		0.449527	-7.53641
	0.450451	-7.16254		0.450574	21.0716		0.450359	-7.54286
	0.451283	-7.16976		0.451406	21.0549		0.45119	-7.54915
	0.452115	-7.17677		0.452238	21.0379		0.452022	-7.55469
	0.452947	-7.18295		0.45307	21.0207		0.452854	-7.56025
	0.453778	-7.18865		0.453902	21.0037		0.453686	-7.56641
	0.45461	-7.19522		0.454734	20.9885		0.454517	-7.57276
	0.455442	-7.20198		0.455566	20.973		0.455349	-7.57914
	0.456274	-7.20876		0.456397	20.956		0.456181	-7.58551
	0.457106	-7.21551		0.457229	20.9388		0.457013	-7.5919
	0.457937	-7.2223		0.458061	20.9216		0.457844	-7.59748
	0.458769	-7.22896		0.458893	20.9044		0.458676	-7.60263
	0.459601	-7.23527		0.459725	20.8871		0.459508	-7.6082
	0.460433	-7.24172		0.460557	20.8711		0.46034	-7.61398
	0.461265	-7.24816		0.461389	20.8558		0.461171	-7.61946
	0.462097	-7.25459		0.462221	20.8392		0.462003	-7.62467
	0.462928	-7.26103		0.463052	20.8221		0.462835	-7.62996
	0.46376	-7.26748		0.463884	20.8051		0.463666	-7.63559
	0.464592	-7.27365		0.464716	20.7881		0.464498	-7.64127
	0.465424	-7.2792		0.465548	20.771		0.46533	-7.64687
	0.466256	-7.28488		0.46638	20.7543		0.466162	-7.65254
	0.467087	-7.29112		0.467212	20.7396		0.466993	-7.65822
	0.467919	-7.29735		0.468044	20.7238		0.467825	-7.66389
	0.468751	-7.30356		0.468876	20.7072		0.468657	-7.66956
	0.469583	-7.3098		0.469707	20.6903		0.469489	-7.67523
	0.470415	-7.31597		0.470539	20.6736		0.47032	-7.6807
	0.471246	-7.32169		0.471371	20.6569		0.471152	-7.68601
	0.472078	-7.32714		0.472203	20.6402		0.471984	-7.6918
	0.47291	-7.33314		0.473035	20.625		0.472816	-7.698
	0.473742	-7.3393		0.473867	20.6096		0.473647	-7.70422
	0.474574	-7.34548		0.474699	20.5931		0.474479	-7.71042
	0.475405	-7.35165		0.475531	20.5761		0.475311	-7.71662
	0.476237	-7.35781		0.476362	20.5592		0.476143	-7.72249
	0.477069	-7.36361		0.477194	20.5424		0.476974	-7.72769
	0.477901	-7.3688		0.478026	20.5256		0.477806	-7.73287
	0.478733	-7.37416		0.478858	20.5096		0.478638	-7.73832
	0.479564	-7.37971		0.47969	20.4948		0.47947	-7.74378
	0.480396	-7.38521		0.480522	20.4782		0.480301	-7.74926
	0.481228	-7.39042		0.481354	20.461		0.481133	-7.75471
	0.48206	-7.39536		0.482186	20.4439		0.481965	-7.75996
	0.482892	-7.40036		0.483018	20.4266		0.482797	-7.76462
	0.483723	-7.40532		0.483849	20.4094		0.483628	-7.76901
	0.484555	-7.41013		0.484681	20.3926		0.48446	-7.77381
	0.485387	-7.41513		0.485513	20.3779		0.485292	-7.77876
	0.486219	-7.42014		0.486345	20.3624		0.486124	-7.7837
	0.487051	-7.42516		0.487177	20.346		0.486955	-7.78863
	0.487883	-7.43017		0.488009	20.3296		0.487787	-7.79358
	0.488714	-7.43516		0.488841	20.3132		0.488619	-7.79837
	0.489546	-7.43992		0.489673	20.2967		0.489451	-7.80299
	0.490378	-7.44424		0.490504	20.2803		0.490282	-7.80774
	0.49121	-7.44933		0.491336	20.2653		0.491114	-7.81257
	0.492042	-7.45456		0.492168	20.2505		0.491946	-7.81738
	0.492873	-7.45983		0.493	20.2342		0.492777	-7.82215
	0.493705	-7.46505		0.493832	20.2178		0.493609	-7.82694
	0.494537	-7.47031		0.494664	20.2014		0.494441	-7.83141
	0.495369	-7.47537		0.495496	20.1849		0.495273	-7.83525
	0.496201	-7.47951		0.496328	20.1685		0.496104	-7.83925
	0.497032	-7.48363		0.497159	20.1533		0.496936	-7.84394
	0.497864	-7.48792		0.497991	20.1396		0.497768	-7.84864
	0.498696	-7.49221		0.498823	20.1242		0.4986	-7.85332
	0.499528	-7.49649		0.499655	20.1086		0.499431	-7.85801
	0.50036	-7.50078		0.500487	20.0929		0.500263	-7.8626
	0.501191	-7.50505		0.501319	20.0772		0.501095	-7.86676
	0.502023	-7.50923		0.502151	20.0619		0.501927	-7.87058
	0.502855	-7.51349		0.502983	20.0482		0.502758	-7.87442
	0.503687	-7.51814		0.503814	20.0359		0.50359	-7.87826
	0.504519	-7.52281		0.504646	20.0222		0.504422	-7.88211
	0.50535	-7.52747		0.505478	20.0071		0.505254	-7.88596
	0.506182	-7.53214		0.50631	19.9916		0.506085	-7.8898
	0.507014	-7.53679		0.507142	19.9761		0.506917	-7.8936
	0.507846	-7.5412		0.507974	19.9607		0.507749	-7.89747
	0.508678	-7.54493		0.508806	19.9451		0.508581	-7.90165
	0.50951	-7.54865		0.509638	19.9308		0.509412	-7.906
	0.510341	-7.55234		0.510469	19.917		0.510244	-7.91036
	0.511173	-7.55607		0.511301	19.9024		0.511076	-7.91472
	0.512005	-7.55977		0.512133	19.8873		0.511908	-7.91908
	0.512837	-7.56349		0.512965	19.8722		0.512739	-7.92326
	0.513669	-7.56707		0.513797	19.8571		0.513571	-7.92691
	0.5145	-7.57014		0.514629	19.8421		0.514403	-7.93029
	0.515332	-7.5735		0.515461	19.8277		0.515234	-7.93368
	0.516164	-7.57724		0.516293	19.8145		0.516066	-7.93705
	0.516996	-7.58098		0.517124	19.8008		0.516898	-7.94069
	0.517828	-7.58468		0.517956	19.7865		0.51773	-7.94444
	0.518659	-7.58843		0.518788	19.7721		0.518561	-7.94818
	0.519491	-7.59213		0.51962	19.7576		0.519393	-7.95179
	0.520323	-7.59561		0.520452	19.7432		0.520225	-7.9551
	0.521155	-7.59912		0.521284	19.7288		0.521057	-7.95866
	0.521987	-7.60308		0.522116	19.716		0.521888	-7.96224
	0.522818	-7.60703		0.522948	19.7033		0.52272	-7.96585
	0.52365	-7.61099		0.52378	19.6895		0.523552	-7.96947
	0.524482	-7.61493		0.524611	19.6752		0.524384	-7.97307
	0.525314	-7.61885		0.525443	19.661		0.525215	-7.97656
	0.526146	-7.62275		0.526275	19.6468		0.526047	-7.97963
	0.526977	-7.62651		0.527107	19.6326		0.526879	-7.98283
	0.527809	-7.63047		0.527939	19.6193		0.527711	-7.98627
	0.528641	-7.63446		0.528771	19.6065		0.528542	-7.98969
	0.529473	-7.63844		0.529603	19.5926		0.529374	-7.99311
	0.530305	-7.64241		0.530434	19.5782		0.530206	-7.99654
	0.531137	-7.64642		0.531266	19.5638		0.531038	-7.99995
	0.531968	-7.65017		0.532098	19.5494		0.531869	-8.00327
	0.5328	-7.65341		0.53293	19.5349		0.532701	-8.00661
	0.533632	-7.65696		0.533762	19.5207		0.533533	-8.01021
	0.534464	-7.6606		0.534594	19.5077		0.534365	-8.01381
	0.535296	-7.664		0.535426	19.4943		0.535196	-8.01742
	0.536127	-7.66741		0.536258	19.4805		0.536028	-8.02099
	0.536959	-7.67115		0.53709	19.4667		0.53686	-8.02458
	0.537791	-7.67494		0.537921	19.4529		0.537692	-8.02789
	0.538623	-7.67853		0.538753	19.439		0.538523	-8.03042
	0.539455	-7.68165		0.539585	19.4253		0.539355	-8.0334
	0.540286	-7.68415		0.540417	19.413		0.540187	-8.03646
	0.541118	-7.68666		0.541249	19.4		0.541018	-8.03951
	0.54195	-7.68916		0.542081	19.3859		0.54185	-8.04258
	0.542782	-7.69166		0.542913	19.3715		0.542682	-8.04566
	0.543614	-7.69416		0.543745	19.3572		0.543514	-8.04869
	0.544445	-7.69658		0.544576	19.343		0.544345	-8.05172
	0.545277	-7.69856		0.545408	19.3287		0.545177	-8.05477
	0.546109	-7.70151		0.54624	19.3155		0.546009	-8.05781
	0.546941	-7.70445		0.547072	19.3026		0.546841	-8.06086
	0.547773	-7.70741		0.547904	19.2887		0.547672	-8.06391
	0.548604	-7.71034		0.548736	19.2746		0.548504	-8.06696
	0.549436	-7.71329		0.549568	19.2603		0.549336	-8.06994
	0.550268	-7.71623		0.5504	19.2462		0.550168	-8.07265
	0.5511	-7.71922		0.551231	19.232		0.550999	-8.07538
	0.551932	-7.72257		0.552063	19.2183		0.551831	-8.07856
	0.552763	-7.72605		0.552895	19.2058		0.552663	-8.08173
	0.553595	-7.72951		0.553727	19.192		0.553495	-8.08493
	0.554427	-7.73299		0.554559	19.178		0.554326	-8.08811
	0.555259	-7.73647		0.555391	19.1643		0.555158	-8.09127
	0.556091	-7.73992		0.556223	19.1516		0.55599	-8.09429
	0.556922	-7.74288		0.557055	19.1391		0.556822	-8.09707
	0.557754	-7.74547		0.557886	19.1258		0.557653	-8.09996
	0.558586	-7.74818		0.558718	19.1128		0.558485	-8.10288
	0.559418	-7.75088		0.55955	19.0996		0.559317	-8.10579
	0.56025	-7.75358		0.560382	19.0858		0.560149	-8.10871
	0.561082	-7.75628		0.561214	19.0719		0.56098	-8.11162
	0.561913	-7.75898		0.562046	19.0579		0.561812	-8.11444
	0.562745	-7.76149		0.562878	19.0439		0.562644	-8.11703
	0.563577	-7.76354		0.56371	19.0299		0.563475	-8.11951
	0.564409	-7.76626		0.564542	19.0166		0.564307	-8.12195
	0.565241	-7.76897		0.565373	19.0043		0.565139	-8.1244
	0.566072	-7.77169		0.566205	18.9915		0.565971	-8.12684
	0.566904	-7.77442		0.567037	18.9784		0.566803	-8.12928
	0.567736	-7.77713		0.567869	18.9652		0.567634	-8.13156
	0.568568	-7.77983		0.568701	18.952		0.568466	-8.13349
	0.5694	-7.78231		0.569533	18.9388		0.569298	-8.13537
	0.570231	-7.78501		0.570365	18.9259		0.570129	-8.13795
	0.571063	-7.78783		0.571197	18.9142		0.570961	-8.14065
	0.571895	-7.79063		0.572028	18.9019		0.571793	-8.14335
	0.572727	-7.79343		0.57286	18.8887		0.572625	-8.14606
	0.573559	-7.79623		0.573692	18.8754		0.573456	-8.14874
	0.57439	-7.79899		0.574524	18.8621		0.574288	-8.15134
	0.575222	-7.80126		0.575356	18.8487		0.57512	-8.15367
	0.576054	-7.8034		0.576188	18.8354		0.575952	-8.15619
	0.576886	-7.80577		0.57702	18.8229		0.576783	-8.15875
	0.577718	-7.80814		0.577852	18.8105		0.577615	-8.16131
	0.578549	-7.81049		0.578683	18.7973		0.578447	-8.16386
	0.579381	-7.81285		0.579515	18.784		0.579279	-8.16643
	0.580213	-7.81525		0.580347	18.7706		0.58011	-8.16893
	0.581045	-7.81797		0.581179	18.7571		0.580942	-8.17103
	0.581877	-7.82131		0.582011	18.7438		0.581774	-8.17359
	0.582708	-7.82508		0.582843	18.7314		0.582606	-8.17665
	0.58354	-7.82886		0.583675	18.7201		0.583437	-8.17971
	0.584372	-7.83264		0.584507	18.7077		0.584269	-8.18278
	0.585204	-7.83641		0.585338	18.6947		0.585101	-8.18584
	0.586036	-7.8402		0.58617	18.6817		0.585933	-8.1889
	0.586868	-7.8438		0.587002	18.6688		0.586764	-8.19194
	0.587699	-7.84656		0.587834	18.6558		0.587596	-8.1949
	0.588531	-7.8495		0.588666	18.6431		0.588428	-8.1977
	0.589363	-7.85259		0.589498	18.6317		0.58926	-8.2005
	0.590195	-7.85596		0.59033	18.6197		0.590091	-8.20332
	0.591027	-7.85943		0.591162	18.607		0.590923	-8.20613
	0.591858	-7.86291		0.591993	18.5941		0.591755	-8.20892
	0.59269	-7.86638		0.592825	18.5812		0.592586	-8.21157
	0.593522	-7.86954		0.593657	18.5684		0.593418	-8.21367
	0.594354	-7.87242		0.594489	18.5555		0.59425	-8.21605
	0.595186	-7.87511		0.595321	18.5438		0.595082	-8.21845
	0.596017	-7.87778		0.596153	18.5319		0.595913	-8.22084
	0.596849	-7.88047		0.596985	18.5191		0.596745	-8.22324
	0.597681	-7.88314		0.597817	18.506		0.597577	-8.22564
	0.598513	-7.88582		0.598648	18.493		0.598409	-8.22802
	0.599345	-7.88843		0.59948	18.4799		0.59924	-8.23025
	0.600176	-7.89093		0.600312	18.4668		0.600072	-8.23263
	0.601008	-7.89329		0.601144	18.4546		0.600904	-8.23507
	0.60184	-7.89569		0.601976	18.4428		0.601736	-8.23755
	0.602672	-7.89807		0.602808	18.43		0.602567	-8.24001
	0.603504	-7.90044		0.60364	18.417		0.603399	-8.24248
	0.604335	-7.90282		0.604472	18.4039		0.604231	-8.24496
	0.605167	-7.90519		0.605304	18.3908		0.605063	-8.2475
	0.605999	-7.90688		0.606135	18.3777		0.605894	-8.25009
	0.606831	-7.9092		0.606967	18.365		0.606726	-8.25265
	0.607663	-7.91203		0.607799	18.3533		0.607558	-8.25521
	0.608494	-7.91489		0.608631	18.3405		0.60839	-8.25779
	0.609326	-7.91776		0.609463	18.328		0.609221	-8.26037
	0.610158	-7.92063		0.610295	18.3157		0.610053	-8.2629
	0.61099	-7.92345		0.611127	18.303		0.610885	-8.2652
	0.611822	-7.92605		0.611959	18.2895		0.611717	-8.267
	0.612653	-7.92866		0.61279	18.2758		0.612548	-8.26922
	0.613485	-7.9315		0.613622	18.2632		0.61338	-8.27144
	0.614317	-7.93433		0.614454	18.2514		0.614212	-8.27367
	0.615149	-7.93718		0.615286	18.2392		0.615044	-8.27589
	0.615981	-7.94003		0.616118	18.2266		0.615875	-8.27811
	0.616813	-7.94287		0.61695	18.214		0.616707	-8.2803
	0.617644	-7.94555		0.617782	18.2014		0.617539	-8.28228
	0.618476	-7.94799		0.618614	18.1889		0.61837	-8.28405
	0.619308	-7.94993		0.619445	18.1767		0.619202	-8.28576
	0.62014	-7.95185		0.620277	18.1652		0.620034	-8.28746
	0.620972	-7.95377		0.621109	18.1533		0.620866	-8.28913
	0.621803	-7.95568		0.621941	18.1406		0.621697	-8.29071
	0.622635	-7.95761		0.622773	18.128		0.622529	-8.2922
	0.623467	-7.95953		0.623605	18.1154		0.623361	-8.29329
	0.624299	-7.96092		0.624437	18.1027		0.624193	-8.29401
	0.625131	-7.96312		0.625269	18.0902		0.625024	-8.29485
	0.625962	-7.96565		0.6261	18.0788		0.625856	-8.29571
	0.626794	-7.96821		0.626932	18.0673		0.626688	-8.29657
	0.627626	-7.97074		0.627764	18.0546		0.62752	-8.29743
	0.628458	-7.97328		0.628596	18.0418		0.628351	-8.29828
	0.62929	-7.97583		0.629428	18.0289		0.629183	-8.29918
	0.630121	-7.97786		0.63026	18.016		0.630015	-8.30025
	0.630953	-7.97987		0.631092	18.0032		0.630847	-8.3012
	0.631785	-7.98209		0.631924	17.9912		0.631678	-8.30215
	0.632617	-7.98434		0.632756	17.9798		0.63251	-8.3031
	0.633449	-7.98657		0.633587	17.9678		0.633342	-8.30405
	0.634281	-7.9888		0.634419	17.9552		0.634174	-8.305
	0.635112	-7.99104		0.635251	17.9426		0.635005	-8.30595
	0.635944	-7.9934		0.636083	17.93		0.635837	-8.30662
	0.636776	-7.99591		0.636915	17.9174		0.636669	-8.30762
	0.637608	-7.99835		0.637747	17.9054		0.637501	-8.3088
	0.63844	-8.0008		0.638579	17.8943		0.638332	-8.30999
	0.639271	-8.00324		0.63941	17.8828		0.639164	-8.31117
	0.640103	-8.00566		0.640242	17.8707		0.639996	-8.31235
	0.640935	-8.00807		0.641074	17.8584		0.640828	-8.31353
	0.641767	-8.01028		0.641906	17.8463		0.641659	-8.31457
	0.642599	-8.01252		0.642738	17.8341		0.642491	-8.31559
	0.64343	-8.01494		0.64357	17.8221		0.643323	-8.31674
	0.644262	-8.01746		0.644402	17.811		0.644154	-8.31789
	0.645094	-8.02		0.645234	17.7997		0.644986	-8.31904
	0.645926	-8.02253		0.646066	17.7875		0.645818	-8.32019
	0.646758	-8.02506		0.646897	17.7751		0.64665	-8.32135
	0.647589	-8.0276		0.647729	17.7627		0.647481	-8.32251
	0.648421	-8.02954		0.648561	17.7503		0.648313	-8.32367
	0.649253	-8.03108		0.649393	17.7379		0.649145	-8.32475
	0.650085	-8.03275		0.650225	17.7267		0.649977	-8.32583
	0.650917	-8.03448		0.651057	17.7159		0.650808	-8.32691
	0.651748	-8.0362		0.651889	17.7043		0.65164	-8.328
	0.65258	-8.03792		0.652721	17.6922		0.652472	-8.32908
	0.653412	-8.03964		0.653552	17.6801		0.653304	-8.33015
	0.654244	-8.04127		0.654384	17.668		0.654135	-8.33074
	0.655076	-8.04267		0.655216	17.6559		0.654967	-8.3316
	0.655907	-8.04437		0.656048	17.6442		0.655799	-8.33251
	0.656739	-8.04614		0.65688	17.633		0.656631	-8.33343
	0.657571	-8.04791		0.657712	17.621		0.657462	-8.33436
	0.658403	-8.04969		0.658544	17.6086		0.658294	-8.33528
	0.659235	-8.05147		0.659376	17.5961		0.659126	-8.33621
	0.660066	-8.05324		0.660207	17.5836		0.659958	-8.33732
	0.660898	-8.05545		0.661039	17.5711		0.660789	-8.33876
	0.66173	-8.05784		0.661871	17.5588		0.661621	-8.34054
	0.662562	-8.06027		0.662703	17.5481		0.662453	-8.3423
	0.663394	-8.06273		0.663535	17.5376		0.663285	-8.34408
	0.664226	-8.06517		0.664367	17.5259		0.664116	-8.34585
	0.665057	-8.06762		0.665199	17.5131		0.664948	-8.34762
	0.665889	-8.07007		0.666031	17.5		0.66578	-8.34927
	0.666721	-8.07183		0.666862	17.487		0.666611	-8.35074
	0.667553	-8.07317		0.667694	17.4741		0.667443	-8.35192
	0.668385	-8.07444		0.668526	17.4618		0.668275	-8.35308
	0.669216	-8.07572		0.669358	17.4506		0.669107	-8.35425
	0.670048	-8.07698		0.67019	17.4389		0.669939	-8.35541
	0.67088	-8.07825		0.671022	17.4268		0.67077	-8.35658
	0.671712	-8.07952		0.671854	17.4147		0.671602	-8.35776
	0.672544	-8.08065		0.672686	17.4026		0.672434	-8.35906
	0.673375	-8.08155		0.673518	17.3905		0.673265	-8.36022
	0.674207	-8.08218		0.674349	17.3786		0.674097	-8.36131
	0.675039	-8.08277		0.675181	17.3673		0.674929	-8.36234
	0.675871	-8.08337		0.676013	17.356		0.675761	-8.36331
	0.676703	-8.08396		0.676845	17.344		0.676592	-8.36434
	0.677534	-8.08456		0.677677	17.3319		0.677424	-8.36543
	0.678366	-8.08516		0.678509	17.3198		0.678256	-8.36621
	0.679198	-8.08582		0.679341	17.3077		0.679088	-8.36688
	0.68003	-8.08685		0.680173	17.2957		0.679919	-8.36765
	0.680862	-8.08814		0.681004	17.2843		0.680751	-8.36847
	0.681693	-8.08946		0.681836	17.2729		0.681583	-8.36928
	0.682525	-8.09079		0.682668	17.2604		0.682415	-8.37009
	0.683357	-8.09211		0.6835	17.2477		0.683246	-8.37091
	0.684189	-8.09344		0.684332	17.2349		0.684078	-8.37164
	0.685021	-8.09477		0.685164	17.2222		0.68491	-8.37225
	0.685852	-8.09605		0.685996	17.2094		0.685742	-8.37277
	0.686684	-8.09724		0.686828	17.1973		0.686573	-8.37328
	0.687516	-8.0984		0.687659	17.1859		0.687405	-8.37378
	0.688348	-8.09957		0.688491	17.1743		0.688237	-8.37428
	0.68918	-8.10074		0.689323	17.1623		0.689069	-8.37478
	0.690012	-8.10191		0.690155	17.1504		0.6899	-8.37529
	0.690843	-8.10294		0.690987	17.1385		0.690732	-8.37587
	0.691675	-8.10371		0.691819	17.1265		0.691564	-8.37665
	0.692507	-8.10516		0.692651	17.1149		0.692396	-8.37755
	0.693339	-8.10666		0.693483	17.1041		0.693227	-8.37847
	0.694171	-8.10814		0.694314	17.0929		0.694059	-8.37938
	0.695002	-8.10951		0.695146	17.0807		0.694891	-8.38029
	0.695834	-8.11084		0.695978	17.0687		0.695722	-8.3812
	0.696666	-8.11225		0.69681	17.0567		0.696554	-8.38189
	0.697498	-8.11345		0.697642	17.0445		0.697386	-8.38265
	0.69833	-8.11438		0.698474	17.0325		0.698218	-8.3837
	0.699161	-8.11518		0.699306	17.0214		0.699049	-8.38481
	0.699993	-8.11594		0.700138	17.0103		0.699881	-8.3859
	0.700825	-8.11671		0.700969	16.9984		0.700713	-8.387
	0.701657	-8.11748		0.701801	16.9865		0.701545	-8.3881
	0.702489	-8.11824		0.702633	16.9745		0.702376	-8.38899
	0.70332	-8.11894		0.703465	16.9626		0.703208	-8.38954
	0.704152	-8.11957		0.704297	16.9507		0.70404	-8.38995
	0.704984	-8.12027		0.705129	16.9395		0.704872	-8.39035
	0.705816	-8.121		0.705961	16.9291		0.705703	-8.39075
	0.706648	-8.12173		0.706793	16.918		0.706535	-8.39114
	0.707479	-8.12245		0.707624	16.9065		0.707367	-8.39154
	0.708311	-8.12318		0.708456	16.8951		0.708199	-8.39194
	0.709143	-8.12392		0.709288	16.8837		0.70903	-8.39264
	0.709975	-8.12466		0.71012	16.8723		0.709862	-8.39326
	0.710807	-8.12551		0.710952	16.8612		0.710694	-8.39376
	0.711639	-8.1264		0.711784	16.8506		0.711526	-8.39426
	0.71247	-8.12729		0.712616	16.8395		0.712357	-8.39476
	0.713302	-8.12819		0.713448	16.8276		0.713189	-8.39525
	0.714134	-8.12908		0.71428	16.8158		0.714021	-8.39575
	0.714966	-8.12997		0.715111	16.8041		0.714853	-8.39638
	0.715798	-8.13106		0.715943	16.7929		0.715684	-8.39707
	0.716629	-8.13243		0.716775	16.7825		0.716516	-8.3978
	0.717461	-8.13401		0.717607	16.7724		0.717348	-8.39852
	0.718293	-8.13563		0.718439	16.7618		0.71818	-8.39924
	0.719125	-8.13725		0.719271	16.7495		0.719011	-8.39996
	0.719957	-8.13888		0.720103	16.7372		0.719843	-8.40069
	0.720788	-8.14051		0.720935	16.7249		0.720675	-8.40131
	0.72162	-8.14185		0.721766	16.7126		0.721506	-8.40177
	0.722452	-8.14299		0.722598	16.7003		0.722338	-8.40216
	0.723284	-8.14431		0.72343	16.6885		0.72317	-8.40255
	0.724116	-8.14571		0.724262	16.678		0.724002	-8.40294
	0.724947	-8.14712		0.725094	16.6669		0.724833	-8.40333
	0.725779	-8.14852		0.725926	16.6557		0.725665	-8.40371
	0.726611	-8.14991		0.726758	16.6444		0.726497	-8.4041
	0.727443	-8.15135		0.72759	16.6332		0.727329	-8.40457
	0.728275	-8.1529		0.728421	16.6219		0.72816	-8.40535
	0.729106	-8.15434		0.729253	16.6108		0.728992	-8.40628
	0.729938	-8.15575		0.730085	16.6001		0.729824	-8.40727
	0.73077	-8.15715		0.730917	16.5891		0.730656	-8.40832
	0.731602	-8.15855		0.731749	16.5772		0.731487	-8.4094
	0.732434	-8.15996		0.732581	16.5653		0.732319	-8.41047
	0.733265	-8.16137		0.733413	16.5534		0.733151	-8.41138
	0.734097	-8.1622		0.734245	16.5415		0.733983	-8.41207
	0.734929	-8.16283		0.735076	16.5297		0.734814	-8.41248
	0.735761	-8.16343		0.735908	16.5187		0.735646	-8.4128
	0.736593	-8.16401		0.73674	16.5083		0.736478	-8.41313
	0.737424	-8.1646		0.737572	16.4966		0.73731	-8.41345
	0.738256	-8.1652		0.738404	16.4849		0.738141	-8.41377
	0.739088	-8.16578		0.739236	16.4732		0.738973	-8.41394
	0.73992	-8.16654		0.740068	16.4616		0.739805	-8.41382
	0.740752	-8.16752		0.7409	16.4499		0.740637	-8.41405
	0.741584	-8.16878		0.741732	16.4386		0.741468	-8.41442
	0.742415	-8.17011		0.742563	16.428		0.7423	-8.41479
	0.743247	-8.17144		0.743395	16.4167		0.743132	-8.41516
	0.744079	-8.17276		0.744227	16.405		0.743964	-8.41553
	0.744911	-8.17409		0.745059	16.3932		0.744795	-8.4159
	0.745743	-8.17539		0.745891	16.3815		0.745627	-8.41635
	0.746574	-8.17662		0.746723	16.3699		0.746459	-8.41674
	0.747406	-8.17813		0.747555	16.3585		0.74729	-8.41707
	0.748238	-8.17962		0.748387	16.3479		0.748122	-8.41738
	0.74907	-8.18104		0.749218	16.3368		0.748954	-8.41769
	0.749902	-8.18252		0.75005	16.3248		0.749786	-8.418
	0.750733	-8.18409		0.750882	16.3128		0.750617	-8.41831
	0.751565	-8.18569		0.751714	16.3008		0.751449	-8.41871
	0.752397	-8.18722		0.752546	16.2888		0.752281	-8.41923
	0.753229	-8.18852		0.753378	16.2771		0.753113	-8.4198
	0.754061	-8.18961		0.75421	16.266		0.753944	-8.42037
	0.754892	-8.19065		0.755042	16.2554		0.754776	-8.42094
	0.755724	-8.19168		0.755873	16.2438		0.755608	-8.42151
	0.756556	-8.19272		0.756705	16.232		0.75644	-8.42209
	0.757388	-8.19375		0.757537	16.2203		0.757271	-8.42266
	0.75822	-8.19463		0.758369	16.2086		0.758103	-8.4232
	0.759051	-8.19535		0.759201	16.1969		0.758935	-8.42385
	0.759883	-8.19613		0.760033	16.1859		0.759767	-8.42458
	0.760715	-8.19698		0.760865	16.1758		0.760598	-8.42531
	0.761547	-8.19782		0.761697	16.1647		0.76143	-8.42604
	0.762379	-8.19867		0.762528	16.153		0.762262	-8.42678
	0.76321	-8.19951		0.76336	16.1414		0.763094	-8.42751
	0.764042	-8.20028		0.764192	16.1298		0.763925	-8.42829
	0.764874	-8.20085		0.765024	16.1181		0.764757	-8.42914
	0.765706	-8.20141		0.765856	16.1068		0.765589	-8.43008
	0.766538	-8.20206		0.766688	16.0959		0.766421	-8.43102
	0.76737	-8.20271		0.76752	16.0847		0.767252	-8.43197
	0.768201	-8.20335		0.768352	16.073		0.768084	-8.43293
	0.769033	-8.204		0.769183	16.0617		0.768916	-8.43388
	0.769865	-8.20465		0.770015	16.0511		0.769747	-8.43453
	0.770697	-8.20538		0.770847	16.0406		0.770579	-8.43492
	0.771529	-8.20594		0.771679	16.0293		0.771411	-8.43542
	0.77236	-8.20628		0.772511	16.0182		0.772243	-8.43595
	0.773192	-8.20658		0.773343	16.0079		0.773074	-8.43647
	0.774024	-8.20688		0.774175	15.9961		0.773906	-8.437
	0.774856	-8.20719		0.775007	15.9844		0.774738	-8.43752
	0.775688	-8.2075		0.775838	15.9725		0.77557	-8.43816
	0.776519	-8.20783		0.77667	15.9607		0.776401	-8.43907
	0.777351	-8.20832		0.777502	15.9489		0.777233	-8.43989
	0.778183	-8.20907		0.778334	15.9374		0.778065	-8.44064
	0.779015	-8.20992		0.779166	15.9273		0.778897	-8.44138
	0.779847	-8.21077		0.779998	15.9161		0.779728	-8.44212
	0.780678	-8.21163		0.78083	15.9044		0.78056	-8.44286
	0.78151	-8.21248		0.781662	15.8926		0.781392	-8.44356
	0.782342	-8.21324		0.782494	15.8808		0.782224	-8.44381
	0.783174	-8.21374		0.783325	15.8691		0.783055	-8.44408
	0.784006	-8.21393		0.784157	15.8575		0.783887	-8.44486
	0.784837	-8.21405		0.784989	15.8467		0.784719	-8.44595
	0.785669	-8.21416		0.785821	15.8358		0.785551	-8.44703
	0.786501	-8.21427		0.786653	15.824		0.786382	-8.44812
	0.787333	-8.21438		0.787485	15.8122		0.787214	-8.44921
	0.788165	-8.21449		0.788317	15.8004		0.788046	-8.45037
	0.788997	-8.21433		0.789149	15.7886		0.788878	-8.45161
	0.789828	-8.21412		0.78998	15.7769		0.789709	-8.45286
	0.79066	-8.21397		0.790812	15.7659		0.790541	-8.4541
	0.791492	-8.21382		0.791644	15.7557		0.791373	-8.45534
	0.792324	-8.21368		0.792476	15.7445		0.792205	-8.45657
	0.793156	-8.21353		0.793308	15.7332		0.793036	-8.45781
	0.793987	-8.21338		0.79414	15.7219		0.793868	-8.45904
	0.794819	-8.21345		0.794972	15.7105		0.7947	-8.46024
	0.795651	-8.2137		0.795804	15.6991		0.795532	-8.46142
	0.796483	-8.21401		0.796635	15.6881		0.796363	-8.46259
	0.797315	-8.21433		0.797467	15.6782		0.797195	-8.46375
	0.798146	-8.21465		0.798299	15.6676		0.798027	-8.46491
	0.798978	-8.21497		0.799131	15.6565		0.798858	-8.46607
	0.79981	-8.21529		0.799963	15.6455		0.79969	-8.46723
	0.800642	-8.21553		0.800795	15.6342		0.800522	-8.4683
	0.801474	-8.21557		0.801627	15.6231		0.801354	-8.4693
	0.802305	-8.2154		0.802459	15.6123		0.802185	-8.47047
	0.803137	-8.21512		0.80329	15.6025		0.803017	-8.47176
	0.803969	-8.21483		0.804122	15.5929		0.803849	-8.47304
	0.804801	-8.21453		0.804954	15.5822		0.804681	-8.47433
	0.805633	-8.21423		0.805786	15.5715		0.805512	-8.47561
	0.806464	-8.21392		0.806618	15.5607		0.806344	-8.47686
	0.807296	-8.2135		0.80745	15.55		0.807176	-8.47803
	0.808128	-8.21309		0.808282	15.5394		0.808008	-8.47908
	0.80896	-8.21283		0.809114	15.5293		0.808839	-8.48004
	0.809792	-8.21259		0.809946	15.5195		0.809671	-8.48099
	0.810623	-8.21236		0.810777	15.5084		0.810503	-8.48194
	0.811455	-8.21212		0.811609	15.4969		0.811335	-8.4829
	0.812287	-8.21189		0.812441	15.4855		0.812166	-8.48385
	0.813119	-8.21185		0.813273	15.4742		0.812998	-8.48468
	0.813951	-8.21206		0.814105	15.4628		0.81383	-8.48541
	0.814783	-8.2123		0.814937	15.4518		0.814662	-8.48601
	0.815614	-8.21253		0.815769	15.442		0.815493	-8.48657
	0.816446	-8.21276		0.816601	15.4317		0.816325	-8.48713
	0.817278	-8.21299		0.817432	15.4208		0.817157	-8.48768
	0.81811	-8.21322		0.818264	15.4099		0.817989	-8.48824
	0.818942	-8.21335		0.819096	15.399		0.81882	-8.4889
	0.819773	-8.21333		0.819928	15.3881		0.819652	-8.48966
	0.820605	-8.21355		0.82076	15.3774		0.820484	-8.49082
	0.821437	-8.21407		0.821592	15.3678		0.821316	-8.49218
	0.822269	-8.21459		0.822424	15.3583		0.822147	-8.49356
	0.823101	-8.21511		0.823256	15.3484		0.822979	-8.49494
	0.823932	-8.21563		0.824087	15.3387		0.823811	-8.49632
	0.824764	-8.21617		0.824919	15.3283		0.824642	-8.49758
	0.825596	-8.21686		0.825751	15.3174		0.825474	-8.49825
	0.826428	-8.21749		0.826583	15.3065		0.826306	-8.49875
	0.82726	-8.21792		0.827415	15.2961		0.827138	-8.4993
	0.828091	-8.2183		0.828247	15.2867		0.827969	-8.49988
	0.828923	-8.21868		0.829079	15.2762		0.828801	-8.50045
	0.829755	-8.21906		0.829911	15.2653		0.829633	-8.50103
	0.830587	-8.21944		0.830742	15.2544		0.830465	-8.5016
	0.831419	-8.21976		0.831574	15.2434		0.831296	-8.50219
	0.83225	-8.22006		0.832406	15.2325		0.832128	-8.50283
	0.833082	-8.22048		0.833238	15.2216		0.83296	-8.50385
	0.833914	-8.22099		0.83407	15.2119		0.833792	-8.50499
	0.834746	-8.22149		0.834902	15.2017		0.834623	-8.5061
	0.835578	-8.22199		0.835734	15.1906		0.835455	-8.50713
	0.836409	-8.22249		0.836566	15.1795		0.836287	-8.50816
	0.837241	-8.22298		0.837397	15.1683		0.837119	-8.50927
	0.838073	-8.22345		0.838229	15.1572		0.83795	-8.51044
	0.838905	-8.22362		0.839061	15.1461		0.838782	-8.51156
	0.839737	-8.22357		0.839893	15.1358		0.839614	-8.51258
	0.840568	-8.22351		0.840725	15.1257		0.840446	-8.51358
	0.8414	-8.22345		0.841557	15.1139		0.841277	-8.51459
	0.842232	-8.2234		0.842389	15.1022		0.842109	-8.5156
	0.843064	-8.22339		0.843221	15.0904		0.842941	-8.51661
	0.843896	-8.22357		0.844052	15.0786		0.843773	-8.51746
	0.844728	-8.22401		0.844884	15.0668		0.844604	-8.51821
	0.845559	-8.22464		0.845716	15.0553		0.845436	-8.51912
	0.846391	-8.22534		0.846548	15.0451		0.846268	-8.52009
	0.847223	-8.22603		0.84738	15.0337		0.847099	-8.52107
	0.848055	-8.22673		0.848212	15.0221		0.847931	-8.52204
	0.848887	-8.22743		0.849044	15.0105		0.848763	-8.52301
	0.849718	-8.22799		0.849876	14.9989		0.849595	-8.52406
	0.85055	-8.22846		0.850708	14.9873		0.850426	-8.52514
	0.851382	-8.22899		0.851539	14.9759		0.851258	-8.52605
	0.852214	-8.22958		0.852371	14.9658		0.85209	-8.5268
	0.853046	-8.23016		0.853203	14.9556		0.852922	-8.52755
	0.853877	-8.23074		0.854035	14.9449		0.853753	-8.5283
	0.854709	-8.2313		0.854867	14.9341		0.854585	-8.52905
	0.855541	-8.23183		0.855699	14.9235		0.855417	-8.52984
	0.856373	-8.23239		0.856531	14.9126		0.856249	-8.53074
	0.857205	-8.23291		0.857363	14.9018		0.85708	-8.53147
	0.858036	-8.23333		0.858194	14.8916		0.857912	-8.53194
	0.858868	-8.23375		0.859026	14.8817		0.858744	-8.5324
	0.8597	-8.23416		0.859858	14.8707		0.859576	-8.53285
	0.860532	-8.23458		0.86069	14.8598		0.860407	-8.5333
	0.861364	-8.23494		0.861522	14.8487		0.861239	-8.53376
	0.862195	-8.23498		0.862354	14.8378		0.862071	-8.53392
	0.863027	-8.23461		0.863186	14.8268		0.862903	-8.53401
	0.863859	-8.23416		0.864018	14.8161		0.863734	-8.5344
	0.864691	-8.23368		0.864849	14.8068		0.864566	-8.53492
	0.865523	-8.2332		0.865681	14.7961		0.865398	-8.53543
	0.866355	-8.23272		0.866513	14.7849		0.86623	-8.53595
	0.867186	-8.23224		0.867345	14.7738		0.867061	-8.53646
	0.868018	-8.2319		0.868177	14.7626		0.867893	-8.53694
	0.86885	-8.23187		0.869009	14.7514		0.868725	-8.53736
	0.869682	-8.23208		0.869841	14.7403		0.869557	-8.53773
	0.870514	-8.23244		0.870673	14.7302		0.870388	-8.53807
	0.871345	-8.23279		0.871504	14.7201		0.87122	-8.53842
	0.872177	-8.23315		0.872336	14.7088		0.872052	-8.53876
	0.873009	-8.2335		0.873168	14.6975		0.872883	-8.53911
	0.873841	-8.23383		0.874	14.6862		0.873715	-8.53942
	0.874673	-8.23403		0.874832	14.6749		0.874547	-8.53943
	0.875504	-8.23406		0.875664	14.6639		0.875379	-8.5392
	0.876336	-8.23399		0.876496	14.6542		0.87621	-8.53895
	0.877168	-8.23392		0.877328	14.6457		0.877042	-8.53871
	0.878	-8.23384		0.878159	14.6353		0.877874	-8.53846
	0.878832	-8.23377		0.878991	14.6243		0.878706	-8.53822
	0.879663	-8.23369		0.879823	14.6133		0.879537	-8.53797
	0.880495	-8.23383		0.880655	14.6022		0.880369	-8.53781
	0.881327	-8.23434		0.881487	14.5913		0.881201	-8.53784
	0.882159	-8.23498		0.882319	14.5804		0.882033	-8.53803
	0.882991	-8.23566		0.883151	14.5712		0.882864	-8.53824
	0.883822	-8.23633		0.883983	14.5613		0.883696	-8.53846
	0.884654	-8.23701		0.884815	14.5507		0.884528	-8.53868
	0.885486	-8.23768		0.885646	14.5399		0.88536	-8.5389
	0.886318	-8.23826		0.886478	14.5293		0.886191	-8.53903
	0.88715	-8.23857		0.88731	14.5186		0.887023	-8.53908
	0.887981	-8.23866		0.888142	14.5078		0.887855	-8.53922
	0.888813	-8.23865		0.888974	14.4982		0.888687	-8.5394
	0.889645	-8.23864		0.889806	14.4885		0.889518	-8.53958
	0.890477	-8.23863		0.890638	14.4778		0.89035	-8.53977
	0.891309	-8.23862		0.89147	14.4671		0.891182	-8.53997
	0.892141	-8.23859		0.892301	14.4562		0.892014	-8.5402
	0.892972	-8.23849		0.893133	14.4455		0.892845	-8.5406
	0.893804	-8.23843		0.893965	14.4348		0.893677	-8.54121
	0.894636	-8.23849		0.894797	14.4244		0.894509	-8.54181
	0.895468	-8.23856		0.895629	14.4148		0.895341	-8.54241
	0.8963	-8.23862		0.896461	14.4037		0.896172	-8.54301
	0.897131	-8.23868		0.897293	14.3924		0.897004	-8.54361
	0.897963	-8.23875		0.898125	14.3811		0.897836	-8.54421
	0.898795	-8.23891		0.898956	14.3699		0.898668	-8.54498
	0.899627	-8.23912		0.899788	14.3587		0.899499	-8.54606
	0.900459	-8.23928		0.90062	14.3475		0.900331	-8.54717
	0.90129	-8.23943		0.901452	14.3375		0.901163	-8.54829
	0.902122	-8.23957		0.902284	14.3269		0.901994	-8.5494
	0.902954	-8.23972		0.903116	14.3155		0.902826	-8.55051
	0.903786	-8.23986		0.903948	14.3042		0.903658	-8.55162
	0.904618	-8.24006		0.90478	14.2928		0.90449	-8.55258
	0.905449	-8.24039		0.905611	14.2815		0.905321	-8.55316
	0.906281	-8.24089		0.906443	14.2701		0.906153	-8.55351
	0.907113	-8.24146		0.907275	14.26		0.906985	-8.55382
	0.907945	-8.24201		0.908107	14.2503		0.907817	-8.55413
	0.908777	-8.24253		0.908939	14.2398		0.908648	-8.55443
	0.909608	-8.24304		0.909771	14.2293		0.90948	-8.55474
	0.91044	-8.24355		0.910603	14.2188		0.910312	-8.55506
	0.911272	-8.24391		0.911435	14.2082		0.911144	-8.55539
	0.912104	-8.24412		0.912266	14.1978		0.911975	-8.5557
	0.912936	-8.2444		0.913098	14.1878		0.912807	-8.55594
	0.913767	-8.24467		0.91393	14.1789		0.913639	-8.55619
	0.914599	-8.24494		0.914762	14.1688		0.914471	-8.55644
	0.915431	-8.24521		0.915594	14.1584		0.915302	-8.55669
	0.916263	-8.24548		0.916426	14.148		0.916134	-8.55694
	0.917095	-8.2458		0.917258	14.1375		0.916966	-8.55721
	0.917926	-8.24623		0.91809	14.127		0.917798	-8.55761
	0.918758	-8.24658		0.918922	14.1166		0.918629	-8.55816
	0.91959	-8.24691		0.919753	14.1074		0.919461	-8.55873
	0.920422	-8.24725		0.920585	14.0975		0.920293	-8.5593
	0.921254	-8.24758		0.921417	14.087		0.921125	-8.55987
	0.922086	-8.24792		0.922249	14.0764		0.921956	-8.56043
	0.922917	-8.24821		0.923081	14.0659		0.922788	-8.56091
	0.923749	-8.24834		0.923913	14.0553		0.92362	-8.56112
	0.924581	-8.24834		0.924745	14.0448		0.924452	-8.56106
	0.925413	-8.2483		0.925577	14.0352		0.925283	-8.5609
	0.926245	-8.24824		0.926408	14.0262		0.926115	-8.56075
	0.927076	-8.24819		0.92724	14.0163		0.926947	-8.56059
	0.927908	-8.24814		0.928072	14.0066		0.927778	-8.56043
	0.92874	-8.24813		0.928904	13.9968		0.92861	-8.56023
	0.929572	-8.24827		0.929736	13.9876		0.929442	-8.55994
	0.930404	-8.24878		0.930568	13.979		0.930274	-8.55977
	0.931235	-8.24963		0.9314	13.9701		0.931105	-8.55975
	0.932067	-8.25048		0.932232	13.9616		0.931937	-8.55973
	0.932899	-8.25134		0.933063	13.952		0.932769	-8.5597
	0.933731	-8.25219		0.933895	13.9418		0.933601	-8.55968
	0.934563	-8.25304		0.934727	13.9314		0.934432	-8.55966
	0.935394	-8.2538		0.935559	13.9211		0.935264	-8.55964
	0.936226	-8.25432		0.936391	13.9107		0.936096	-8.55962
	0.937058	-8.25459		0.937223	13.9003		0.936928	-8.55959
	0.93789	-8.25481		0.938055	13.8913		0.937759	-8.55957
	0.938722	-8.25503		0.938887	13.8823		0.938591	-8.55954
	0.939553	-8.25525		0.939718	13.8729		0.939423	-8.55952
	0.940385	-8.25547		0.94055	13.8633		0.940255	-8.5595
	0.941217	-8.25572		0.941382	13.8537		0.941086	-8.55947
	0.942049	-8.25602		0.942214	13.844		0.941918	-8.55929
	0.942881	-8.25624		0.943046	13.8344		0.94275	-8.55887
	0.943713	-8.25639		0.943878	13.8255		0.943582	-8.55834
	0.944544	-8.25655		0.94471	13.8172		0.944413	-8.55776
	0.945376	-8.25671		0.945542	13.8075		0.945245	-8.55719
	0.946208	-8.25687		0.946373	13.7975		0.946077	-8.55661
	0.94704	-8.25698		0.947205	13.7875		0.946909	-8.55605
	0.947872	-8.25699		0.948037	13.7775		0.94774	-8.55559
	0.948703	-8.25716		0.948869	13.7675		0.948572	-8.55535
	0.949535	-8.25767		0.949701	13.7578		0.949404	-8.55528
	0.950367	-8.25817		0.950533	13.7488		0.950235	-8.5552
	0.951199	-8.25867		0.951365	13.739		0.951067	-8.55513
	0.952031	-8.25917		0.952197	13.7288		0.951899	-8.55505
	0.952862	-8.25967		0.953029	13.7186		0.952731	-8.55498
	0.953694	-8.26013		0.95386	13.7084		0.953562	-8.55495
	0.954526	-8.26053		0.954692	13.6982		0.954394	-8.55515
	0.955358	-8.2609		0.955524	13.6879		0.955226	-8.55578
	0.95619	-8.26126		0.956356	13.6788		0.956058	-8.55641
	0.957021	-8.26163		0.957188	13.6697		0.956889	-8.55703
	0.957853	-8.262		0.95802	13.6599		0.957721	-8.55766
	0.958685	-8.26236		0.958852	13.65		0.958553	-8.55829
	0.959517	-8.26276		0.959684	13.64		0.959385	-8.55885
	0.960349	-8.26321		0.960515	13.6299		0.960216	-8.55915
	0.96118	-8.26363		0.961347	13.62		0.961048	-8.55921
	0.962012	-8.264		0.962179	13.6105		0.96188	-8.55919
	0.962844	-8.26435		0.963011	13.6017		0.962712	-8.55917
	0.963676	-8.26473		0.963843	13.592		0.963543	-8.55915
	0.964508	-8.26513		0.964675	13.5821		0.964375	-8.55913
	0.965339	-8.26554		0.965507	13.5722		0.965207	-8.55919
	0.966171	-8.26603		0.966339	13.5623		0.966039	-8.5595
	0.967003	-8.26661		0.96717	13.5524		0.96687	-8.56003
	0.967835	-8.26725		0.968002	13.5426		0.967702	-8.56063
	0.968667	-8.2679		0.968834	13.5336		0.968534	-8.56123
	0.969499	-8.26855		0.969666	13.5234		0.969366	-8.56184
	0.97033	-8.2692		0.970498	13.5129		0.970197	-8.56244
	0.971162	-8.26983		0.97133	13.5022		0.971029	-8.56301
	0.971994	-8.27028		0.972162	13.4915		0.971861	-8.56339
	0.972826	-8.27036		0.972994	13.4809		0.972693	-8.56347
	0.973658	-8.27074		0.973825	13.4702		0.973524	-8.56336
	0.974489	-8.27116		0.974657	13.4611		0.974356	-8.56324
	0.975321	-8.27158		0.975489	13.4516		0.975188	-8.56313
	0.976153	-8.27199		0.976321	13.4412		0.97602	-8.56301
	0.976985	-8.27241		0.977153	13.4309		0.976851	-8.5629
	0.977817	-8.27288		0.977985	13.4205		0.977683	-8.56278
	0.978648	-8.27361		0.978817	13.4101		0.978515	-8.56257
	0.97948	-8.27434		0.979649	13.3998		0.979346	-8.56208
	0.980312	-8.27501		0.98048	13.3897		0.980178	-8.56143
	0.981144	-8.27567		0.981312	13.3801		0.98101	-8.5608
	0.981976	-8.27633		0.982144	13.3699		0.981842	-8.56016
	0.982807	-8.27698		0.982976	13.3602		0.982673	-8.55952
	0.983639	-8.27767		0.983808	13.3511		0.983505	-8.55901
	0.984471	-8.27843		0.98464	13.3416		0.984337	-8.55882
	0.985303	-8.27927		0.985472	13.3315		0.985169	-8.55873
	0.986135	-8.28016		0.986304	13.3185		0.986	-8.55863
	0.986966	-8.2815		0.987135	13.3006		0.986832	-8.55848
	0.987798	-8.28317		0.987967	13.281		0.987664	-8.55826
	0.98863	-8.28417		0.988799	13.2613		0.988496	-8.55751
	0.989462	-8.28564		0.989631	13.2433		0.989327	-8.55664
	0.990294	-8.28819		0.990463	13.2322		0.990159	-8.54611
	0.991125	-8.29261		0.991295	13.1532		0.990991	-8.54503
	0.991957	-8.29308		0.992127	13.1416		0.991823	-8.54508
	0.992789	-8.29358		0.992959	13.1315		0.992654	-8.54521
	0.993621	-8.29418		0.993791	13.1214		0.993486	-8.54533
	0.994453	-8.29477		0.994622	13.1114		0.994318	-8.54546
	0.995285	-8.29536		0.995454	13.1019		0.99515	-8.54558
	0.996116	-8.29595		0.996286	13.0929		0.995981	-8.54563
	0.996948	-8.29655		0.997118	13.0832		0.996813	-8.54557
	0.99778	-8.29711		0.99795	13.0735		0.997645	-8.5451
	0.998612	-8.2977		0.998782	13.0637		0.998477	-8.54444
	0.999444	-8.29869		0.999614	13.054		0.999308	-8.54377
	1.00028	-8.29977		1.00045	13.0442		1.00014	-8.54311
	1.00111	-8.30085		1.00128	13.035		1.00097	-8.54245
	1.00194	-8.30193		1.00211	13.0265		1.0018	-8.5418
	1.00277	-8.303		1.00294	13.0179		1.00263	-8.54136
	1.0036	-8.30401		1.00377	13.0091		1.00347	-8.54122
	1.00443	-8.30468		1.0046	13.0003		1.0043	-8.54126
	1.00527	-8.30502		1.00544	12.9914		1.00513	-8.54132
	1.0061	-8.30507		1.00627	12.9826		1.00596	-8.54138
	1.00693	-8.30512		1.0071	12.9741		1.00679	-8.54144
	1.00776	-8.30516		1.00793	12.9662		1.00763	-8.5415
	1.00859	-8.30521		1.00876	12.9581		1.00846	-8.54177
	1.00943	-8.30527		1.0096	12.9492		1.00929	-8.54229
	1.01026	-8.30539		1.01043	12.9403		1.01012	-8.54287
	1.01109	-8.30547		1.01126	12.9313		1.01095	-8.54344
	1.01192	-8.30521		1.01209	12.9224		1.01178	-8.54401
	1.01275	-8.30495		1.01292	12.9136		1.01262	-8.54458
	1.01358	-8.30468		1.01376	12.9051		1.01345	-8.54515
	1.01442	-8.30442		1.01459	12.8965		1.01428	-8.54572
	1.01525	-8.30418		1.01542	12.8872		1.01511	-8.5463
	1.01608	-8.30395		1.01625	12.8778		1.01594	-8.54703
	1.01691	-8.30371		1.01708	12.8685		1.01677	-8.54783
	1.01774	-8.30373		1.01791	12.8591		1.01761	-8.54863
	1.01858	-8.30386		1.01875	12.8498		1.01844	-8.54944
	1.01941	-8.30401		1.01958	12.8408		1.01927	-8.55024
	1.02024	-8.30415		1.02041	12.8324		1.0201	-8.55104
	1.02107	-8.30429		1.02124	12.8233		1.02093	-8.55185
	1.0219	-8.30443		1.02207	12.8139		1.02177	-8.55241
	1.02273	-8.30406		1.02291	12.8046		1.0226	-8.55277
	1.02357	-8.30362		1.02374	12.7952		1.02343	-8.55309
	1.0244	-8.30326		1.02457	12.7859		1.02426	-8.5534
	1.02523	-8.30289		1.0254	12.7769		1.02509	-8.55372
	1.02606	-8.30253		1.02623	12.7685		1.02592	-8.55404
	1.02689	-8.30216		1.02707	12.7607		1.02676	-8.55447
	1.02772	-8.3018		1.0279	12.7527		1.02759	-8.55485
	1.02856	-8.30168		1.02873	12.7449		1.02842	-8.55496
	1.02939	-8.3018		1.02956	12.737		1.02925	-8.555
	1.03022	-8.30192		1.03039	12.7291		1.03008	-8.55504
	1.03105	-8.30204		1.03123	12.7213		1.03091	-8.55508
	1.03188	-8.30216		1.03206	12.7142		1.03175	-8.55511
	1.03272	-8.30228		1.03289	12.7078		1.03258	-8.55485
	1.03355	-8.30239		1.03372	12.7015		1.03341	-8.55402
	1.03438	-8.3025		1.03455	12.6951		1.03424	-8.55345
	1.03521	-8.3025		1.03538	12.6888		1.03507	-8.553
	1.03604	-8.30271		1.03622	12.6827		1.03591	-8.55256
	1.03687	-8.30312		1.03705	12.677		1.03674	-8.55211
	1.03771	-8.30354		1.03788	12.6715		1.03757	-8.55167
	1.03854	-8.30395		1.03871	12.6663		1.0384	-8.55127
	1.03937	-8.30437		1.03954	12.6611		1.03923	-8.55131
	1.0402	-8.30476		1.04038	12.6558		1.04006	-8.55169
	1.04103	-8.30471		1.04121	12.6506		1.04089	-8.55223
	1.04187	-8.30459		1.04204	12.6453		1.04173	-8.55281
	1.0427	-8.30474		1.04287	12.6401		1.04256	-8.55338
	1.04353	-8.3049		1.0437	12.635		1.04339	-8.55395
	1.04436	-8.30505		1.04453	12.6302		1.04422	-8.55452
	1.04519	-8.3052		1.04537	12.625		1.04505	-8.55483
	1.04602	-8.30537		1.0462	12.6192		1.04589	-8.55485
	1.04686	-8.3058		1.04703	12.6134		1.04672	-8.55442
	1.04769	-8.30658		1.04786	12.6076		1.04755	-8.55389
	1.04852	-8.30707		1.04869	12.6018		1.04838	-8.55339
	1.04935	-8.30749		1.04953	12.5961		1.04921	-8.55292
	1.05018	-8.3079		1.05036	12.5911		1.05004	-8.55244
	1.05102	-8.30831		1.05119	12.5868		1.05088	-8.55193
	1.05185	-8.30873		1.05202	12.5813		1.05171	-8.55142
	1.05268	-8.30918		1.05285	12.5756		1.05254	-8.55144
	1.05351	-8.31004		1.05369	12.57		1.05337	-8.55191
	1.05434	-8.31082		1.05452	12.5644		1.0542	-8.55237
	1.05517	-8.31151		1.05535	12.5587		1.05503	-8.55284
	1.05601	-8.31222		1.05618	12.5534		1.05587	-8.5533
	1.05684	-8.31291		1.05701	12.5489		1.0567	-8.55377
	1.05767	-8.31361		1.05784	12.5437		1.05753	-8.5541
	1.0585	-8.31428		1.05868	12.5382		1.05836	-8.55418
	1.05933	-8.31471		1.05951	12.5326		1.05919	-8.55403
	1.06017	-8.31519		1.06034	12.5271		1.06002	-8.5538
	1.061	-8.31614		1.06117	12.5216		1.06086	-8.55357
	1.06183	-8.31708		1.06201	12.5163		1.06169	-8.55334
	1.06266	-8.31802		1.06284	12.5119		1.06252	-8.5531
	1.06349	-8.31896		1.06367	12.5073		1.06335	-8.55307
	1.06432	-8.31989		1.0645	12.5024		1.06418	-8.55329
	1.06516	-8.32078		1.06533	12.4974		1.06502	-8.55373
	1.06599	-8.32158		1.06616	12.4925		1.06585	-8.55427
	1.06682	-8.32226		1.067	12.4875		1.06668	-8.55481
	1.06765	-8.32293		1.06783	12.4826		1.06751	-8.55535
	1.06848	-8.32358		1.06866	12.4776		1.06834	-8.55588
	1.06932	-8.32417		1.06949	12.4723		1.06917	-8.55654
	1.07015	-8.32479		1.07032	12.4663		1.07001	-8.55746
	1.07098	-8.32545		1.07116	12.4602		1.07084	-8.55838
	1.07181	-8.32612		1.07199	12.4542		1.07167	-8.55918
	1.07264	-8.32676		1.07282	12.4481		1.0725	-8.55995
	1.07347	-8.32737		1.07365	12.4421		1.07333	-8.56071
	1.07431	-8.32798		1.07448	12.436		1.07417	-8.56148
	1.07514	-8.32858		1.07532	12.4296		1.075	-8.56224
	1.07597	-8.32919		1.07615	12.4226		1.07583	-8.56269
	1.0768	-8.32979		1.07698	12.4153		1.07666	-8.56297
	1.07763	-8.33021		1.07781	12.4081		1.07749	-8.56342
	1.07847	-8.33062		1.07864	12.4008		1.07832	-8.56395
	1.0793	-8.3315		1.07947	12.3936		1.07916	-8.56448
	1.08013	-8.33244		1.08031	12.3863		1.07999	-8.56501
	1.08096	-8.33338		1.08114	12.3789		1.08082	-8.56554
	1.08179	-8.33432		1.08197	12.3709		1.08165	-8.56589
	1.08262	-8.33527		1.0828	12.3625		1.08248	-8.56606
	1.08346	-8.33619		1.08363	12.3541		1.08331	-8.56599
	1.08429	-8.33684		1.08447	12.3457		1.08415	-8.56581
	1.08512	-8.33687		1.0853	12.3373		1.08498	-8.56564
	1.08595	-8.33684		1.08613	12.3291		1.08581	-8.56546
	1.08678	-8.33681		1.08696	12.3216		1.08664	-8.56528
	1.08761	-8.33678		1.08779	12.3142		1.08747	-8.56524
	1.08845	-8.33675		1.08862	12.3063		1.08831	-8.56558
	1.08928	-8.33672		1.08946	12.2986		1.08914	-8.56615
	1.09011	-8.33698		1.09029	12.2914		1.08997	-8.56677
	1.09094	-8.33728		1.09112	12.2843		1.0908	-8.56741
	1.09177	-8.33757		1.09195	12.2767		1.09163	-8.56805
	1.09261	-8.33785		1.09278	12.2689		1.09246	-8.56868
	1.09344	-8.33813		1.09362	12.2624		1.09329	-8.56932
	1.09427	-8.33841		1.09445	12.2552		1.09413	-8.56932
	1.0951	-8.33869		1.09528	12.2476		1.09496	-8.56909
	1.09593	-8.33906		1.09611	12.2401		1.09579	-8.56904
	1.09676	-8.3395		1.09694	12.2325		1.09662	-8.56907
	1.0976	-8.33995		1.09777	12.225		1.09745	-8.5691
	1.09843	-8.3404		1.09861	12.2175		1.09829	-8.56913
	1.09926	-8.34084		1.09944	12.2106		1.09912	-8.56916
	1.10009	-8.34129		1.10027	12.2035		1.09995	-8.56937
	1.10092	-8.34173		1.1011	12.1955		1.10078	-8.56982
	1.10176	-8.34206		1.10194	12.1874		1.10161	-8.57037
	1.10259	-8.34191		1.10277	12.1794		1.10244	-8.57092
	1.10342	-8.34174		1.1036	12.1714		1.10328	-8.57146
	1.10425	-8.34157		1.10443	12.1634		1.10411	-8.57204
	1.10508	-8.3414		1.10526	12.1557		1.10494	-8.57265
	1.10591	-8.34123		1.10609	12.1484		1.10577	-8.57323
	1.10675	-8.34107		1.10693	12.1403		1.1066	-8.57369
	1.10758	-8.3409		1.10776	12.132		1.10743	-8.57394
	1.10841	-8.34086		1.10859	12.1238		1.10827	-8.57408
	1.10924	-8.34057		1.10942	12.1155		1.1091	-8.5742
	1.11007	-8.34008		1.11025	12.1073		1.10993	-8.57432
	1.11091	-8.33959		1.11109	12.0992		1.11076	-8.57444
	1.11174	-8.3391		1.11192	12.092		1.11159	-8.57456
	1.11257	-8.33861		1.11275	12.0838		1.11242	-8.57476
	1.1134	-8.33812		1.11358	12.0751		1.11326	-8.57514
	1.11423	-8.33767		1.11441	12.0665		1.11409	-8.57564
	1.11506	-8.33732		1.11525	12.0579		1.11492	-8.5762
	1.1159	-8.33722		1.11608	12.0492		1.11575	-8.57675
	1.11673	-8.33714		1.11691	12.0408		1.11658	-8.57731
	1.11756	-8.33705		1.11774	12.0329		1.11742	-8.57786
	1.11839	-8.33696		1.11857	12.0247		1.11825	-8.57838
	1.11922	-8.33687		1.1194	12.0158		1.11908	-8.57875
	1.12006	-8.33656		1.12024	12.0068		1.11991	-8.57906
	1.12089	-8.33571		1.12107	11.9978		1.12074	-8.57941
	1.12172	-8.33499		1.1219	11.9889		1.12157	-8.57976
	1.12255	-8.33434		1.12273	11.98		1.12241	-8.58011
	1.12338	-8.33368		1.12356	11.9716		1.12324	-8.58046
	1.12421	-8.33296		1.1244	11.9636		1.12407	-8.58081
	1.12505	-8.33223		1.12523	11.9547		1.1249	-8.5813
	1.12588	-8.3315		1.12606	11.9455		1.12573	-8.58201
	1.12671	-8.33124		1.12689	11.9365		1.12657	-8.58281
	1.12754	-8.33111		1.12772	11.9275		1.1274	-8.58363
	1.12837	-8.33093		1.12855	11.9185		1.12823	-8.58445
	1.12921	-8.33073		1.12939	11.9097		1.12906	-8.58526
	1.13004	-8.33053		1.13022	11.9014		1.12989	-8.58608
	1.13087	-8.33033		1.13105	11.8923		1.13072	-8.58686
	1.1317	-8.33013		1.13188	11.8828		1.13156	-8.5876
	1.13253	-8.32997		1.13271	11.8733		1.13239	-8.58838
	1.13336	-8.32987		1.13355	11.8639		1.13322	-8.5892
	1.1342	-8.32996		1.13438	11.8544		1.13405	-8.59002
	1.13503	-8.3301		1.13521	11.8451		1.13488	-8.59084
	1.13586	-8.33024		1.13604	11.8365		1.13571	-8.59166
	1.13669	-8.33038		1.13687	11.8276		1.13655	-8.5924
	1.13752	-8.33052		1.1377	11.8174		1.13738	-8.59297
	1.13836	-8.33066		1.13854	11.8073		1.13821	-8.59352
	1.13919	-8.33081		1.13937	11.7972		1.13904	-8.59414
	1.14002	-8.33097		1.1402	11.787		1.13987	-8.59477
	1.14085	-8.33114		1.14103	11.777		1.1407	-8.59539
	1.14168	-8.33131		1.14186	11.7678		1.14154	-8.59601
	1.14251	-8.33148		1.1427	11.7592		1.14237	-8.59663
	1.14335	-8.33165		1.14353	11.7501		1.1432	-8.59719
	1.14418	-8.33183		1.14436	11.7414		1.14403	-8.59756
	1.14501	-8.33198		1.14519	11.732		1.14486	-8.59777
	1.14584	-8.33206		1.14602	11.722		1.14569	-8.59792
	1.14667	-8.33201		1.14686	11.712		1.14653	-8.59808
	1.1475	-8.33192		1.14769	11.7021		1.14736	-8.59824
	1.14834	-8.33184		1.14852	11.6931		1.14819	-8.59839
	1.14917	-8.33175		1.14935	11.6837		1.14902	-8.59864
	1.15	-8.33167		1.15018	11.6739		1.14985	-8.59898
	1.15083	-8.33181		1.15102	11.6642		1.15068	-8.59932
	1.15166	-8.33219		1.15185	11.6544		1.15152	-8.59966
	1.1525	-8.33287		1.15268	11.6446		1.15235	-8.6
	1.15333	-8.33361		1.15351	11.6349		1.15318	-8.60034
	1.15416	-8.33435		1.15434	11.626		1.15401	-8.60068
	1.15499	-8.3351		1.15518	11.6176		1.15484	-8.60098
	1.15582	-8.33584		1.15601	11.6085		1.15568	-8.60118
	1.15665	-8.33653		1.15684	11.5993		1.15651	-8.60113
	1.15749	-8.33699		1.15767	11.5901		1.15734	-8.60075
	1.15832	-8.33652		1.1585	11.581		1.15817	-8.60035
	1.15915	-8.33565		1.15933	11.5718		1.159	-8.59994
	1.15998	-8.33474		1.16017	11.5631		1.15983	-8.59954
	1.16081	-8.33382		1.161	11.5553		1.16067	-8.59913
	1.16165	-8.33291		1.16183	11.5464		1.1615	-8.59869
	1.16248	-8.332		1.16266	11.5373		1.16233	-8.59817
	1.16331	-8.331		1.16349	11.528		1.16316	-8.59758
	1.16414	-8.3301		1.16433	11.5188		1.16399	-8.59696
	1.16497	-8.32936		1.16516	11.5097		1.16482	-8.59634
	1.1658	-8.32863		1.16599	11.5005		1.16566	-8.59572
	1.16664	-8.32791		1.16682	11.4924		1.16649	-8.59511
	1.16747	-8.32719		1.16765	11.4843		1.16732	-8.59444
	1.1683	-8.32647		1.16848	11.4762		1.16815	-8.59366
	1.16913	-8.32581		1.16932	11.4681		1.16898	-8.59279
	1.16996	-8.32512		1.17015	11.46		1.16982	-8.59187
	1.1708	-8.3241		1.17098	11.4519		1.17065	-8.59096
	1.17163	-8.32304		1.17181	11.4438		1.17148	-8.59005
	1.17246	-8.32199		1.17264	11.4365		1.17231	-8.58914
	1.17329	-8.32094		1.17348	11.4296		1.17314	-8.58822
	1.17412	-8.31988		1.17431	11.4216		1.17397	-8.58723
	1.17495	-8.31881		1.17514	11.4136		1.17481	-8.58596
	1.17579	-8.31766		1.17597	11.4056		1.17564	-8.58429
	1.17662	-8.31613		1.1768	11.3976		1.17647	-8.58262
	1.17745	-8.31436		1.17764	11.3896		1.1773	-8.58095
	1.17828	-8.3125		1.17847	11.3821		1.17813	-8.57928
	1.17911	-8.31062		1.1793	11.376		1.17896	-8.5776
	1.17995	-8.30874		1.18013	11.3699		1.1798	-8.57586
	1.18078	-8.30687		1.18096	11.3638		1.18063	-8.57385
	1.18161	-8.30498		1.18179	11.3577		1.18146	-8.57148
	1.18244	-8.30271		1.18263	11.3517		1.18229	-8.56896
	1.18327	-8.29997		1.18346	11.3456		1.18312	-8.56646
	1.1841	-8.2971		1.18429	11.3396		1.18396	-8.56396
	1.18494	-8.29422		1.18512	11.3349		1.18479	-8.56146
	1.18577	-8.29135		1.18595	11.3303		1.18562	-8.55904
	1.1866	-8.28847		1.18679	11.3258		1.18645	-8.55678
	1.18743	-8.28565		1.18762	11.3213		1.18728	-8.55416
	1.18826	-8.28266		1.18845	11.3168		1.18811	-8.55097
	1.1891	-8.27889		1.18928	11.3123		1.18894	-8.5478
	1.18993	-8.27474		1.19011	11.3078		1.18978	-8.54462
	1.19076	-8.27061		1.19095	11.3039		1.19061	-8.54145
	1.19159	-8.26646		1.19178	11.3003		1.19144	-8.53826
	1.19242	-8.26232		1.19261	11.2966		1.19227	-8.53509
	1.19325	-8.25815		1.19344	11.2929		1.1931	-8.53137
	1.19409	-8.25375		1.19427	11.2892		1.19394	-8.5267
	1.19492	-8.24817		1.19511	11.2855		1.19477	-8.52182
	1.19575	-8.24204		1.19594	11.2818		1.1956	-8.51696
	1.19658	-8.23592		1.19677	11.2785		1.19643	-8.51209
	1.19741	-8.22977		1.1976	11.2761		1.19726	-8.50721
	1.19825	-8.22363		1.19843	11.2736		1.19809	-8.50258
	1.19908	-8.21749		1.19926	11.2711		1.19893	-8.49823
	1.19991	-8.21209		1.2001	11.2685		1.19976	-8.49381
	1.20074	-8.20707		1.20093	11.266		1.20059	-8.48931
	1.20157	-8.20196		1.20176	11.2634		1.20142	-8.48482
	1.2024	-8.19683		1.20259	11.2609		1.20225	-8.4803
	1.20324	-8.19169		1.20342	11.2594		1.20308	-8.47578
	1.20407	-8.18656		1.20426	11.2578		1.20392	-8.47133
	1.2049	-8.18143		1.20509	11.2557		1.20475	-8.46684
	1.20573	-8.17614		1.20592	11.2536		1.20558	-8.46194
	1.20656	-8.17061		1.20675	11.2515		1.20641	-8.45663
	1.20739	-8.16473		1.20758	11.2494		1.20724	-8.4513
	1.20823	-8.15881		1.20842	11.2473		1.20808	-8.44605
	1.20906	-8.15294		1.20925	11.2452		1.20891	-8.44108
	1.20989	-8.14705		1.21008	11.2431		1.20974	-8.43635
	1.21072	-8.14116		1.21091	11.2403		1.21057	-8.43147
	1.21155	-8.13532		1.21174	11.2375		1.2114	-8.42627
	1.21239	-8.1298		1.21257	11.2347		1.21223	-8.4208
	1.21322	-8.12431		1.21341	11.2318		1.21307	-8.41532
	1.21405	-8.11879		1.21424	11.229		1.2139	-8.40984
	1.21488	-8.11326		1.21507	11.2263		1.21473	-8.40436
	1.21571	-8.10772		1.2159	11.2246		1.21556	-8.39888
	1.21654	-8.10222		1.21673	11.2223		1.21639	-8.39352
	1.21738	-8.0967		1.21757	11.2198		1.21723	-8.38867
	1.21821	-8.09157		1.2184	11.2172		1.21806	-8.3838
	1.21904	-8.08653		1.21923	11.2146		1.21889	-8.37888
	1.21987	-8.08149		1.22006	11.2121		1.21972	-8.37397
	1.2207	-8.07644		1.22089	11.2095		1.22055	-8.36906
	1.22154	-8.07138		1.22172	11.207		1.22138	-8.36414
	1.22237	-8.06633		1.22256	11.2039		1.22222	-8.35934
	1.2232	-8.06128		1.22339	11.2001		1.22305	-8.35495
	1.22403	-8.0567		1.22422	11.1962		1.22388	-8.35076
	1.22486	-8.05239		1.22505	11.1923		1.22471	-8.34661
	1.22569	-8.04788		1.22588	11.1884		1.22554	-8.34246
	1.22653	-8.04329		1.22672	11.1845		1.22637	-8.33832
	1.22736	-8.0387		1.22755	11.1806		1.22721	-8.3342
	1.22819	-8.03422		1.22838	11.1765		1.22804	-8.33008
	1.22902	-8.03006		1.22921	11.1709		1.22887	-8.32625
	1.22985	-8.02622		1.23004	11.1653		1.2297	-8.32312
	1.23069	-8.02289		1.23088	11.1597		1.23053	-8.31988
	1.23152	-8.01996		1.23171	11.1541		1.23136	-8.31661
	1.23235	-8.01712		1.23254	11.1485		1.2322	-8.31334
	1.23318	-8.01428		1.23337	11.1428		1.23303	-8.31008
	1.23401	-8.01144		1.2342	11.1373		1.23386	-8.30682
	1.23484	-8.0086		1.23504	11.1313		1.23469	-8.30391
	1.23568	-8.00576		1.23587	11.125		1.23552	-8.30205
	1.23651	-8.00381		1.2367	11.1188		1.23636	-8.30027
	1.23734	-8.00278		1.23753	11.1126		1.23719	-8.29835
	1.23817	-8.00197		1.23836	11.1064		1.23802	-8.29643
	1.239	-8.00122		1.2392	11.1002		1.23885	-8.29453
	1.23984	-8.00048		1.24003	11.0938		1.23968	-8.29263
	1.24067	-7.99973		1.24086	11.0868		1.24051	-8.29074
	1.2415	-7.99898		1.24169	11.0794		1.24134	-8.28898
	1.24233	-7.99835		1.24252	11.0719		1.24218	-8.28732
	1.24316	-7.99784		1.24335	11.0644		1.24301	-8.28574
	1.24399	-7.99732		1.24419	11.057		1.24384	-8.28416
	1.24483	-7.99675		1.24502	11.0495		1.24467	-8.28258
	1.24566	-7.99619		1.24585	11.0426		1.2455	-8.28101
	1.24649	-7.99563		1.24668	11.0358		1.24634	-8.27947
	1.24732	-7.99507		1.24751	11.028		1.24717	-8.27828
	1.24815	-7.99458		1.24835	11.0202		1.248	-8.27766
	1.24899	-7.99433		1.24918	11.0124		1.24883	-8.27704
	1.24982	-7.99408		1.25001	11.0051		1.24966	-8.27642
	1.25065	-7.99375		1.25084	10.9982		1.25049	-8.2758
	1.25148	-7.99342		1.25167	10.991		1.25133	-8.27518
	1.25231	-7.9931		1.2525	10.984		1.25216	-8.27456
	1.25314	-7.99277		1.25334	10.976		1.25299	-8.27401
	1.25398	-7.99244		1.25417	10.9674		1.25382	-8.27372
	1.25481	-7.99216		1.255	10.9587		1.25465	-8.27385
	1.25564	-7.99215		1.25583	10.95		1.25548	-8.27447
	1.25647	-7.99235		1.25666	10.9413		1.25632	-8.2751
	1.2573	-7.99259		1.2575	10.9326		1.25715	-8.27571
	1.25814	-7.99282		1.25833	10.9245		1.25798	-8.27633
	1.25897	-7.99306		1.25916	10.9162		1.25881	-8.27696
	1.2598	-7.9933		1.25999	10.9073		1.25964	-8.27763
	1.26063	-7.99357		1.26082	10.8981		1.26048	-8.27823
	1.26146	-7.99398		1.26165	10.889		1.26131	-8.27862
	1.26229	-7.99456		1.26249	10.8799		1.26214	-8.27899
	1.26313	-7.99519		1.26332	10.8708		1.26297	-8.27934
	1.26396	-7.99583		1.26415	10.8621		1.2638	-8.2797
	1.26479	-7.99646		1.26498	10.8541		1.26463	-8.28009
	1.26562	-7.99709		1.26581	10.8459		1.26547	-8.28046
	1.26645	-7.99786		1.26665	10.8377		1.2663	-8.28076
	1.26728	-7.99889		1.26748	10.8295		1.26713	-8.2813
	1.26812	-8.0003		1.26831	10.8212		1.26796	-8.28193
	1.26895	-8.00187		1.26914	10.813		1.26879	-8.28256
	1.26978	-8.00344		1.26997	10.8049		1.26962	-8.28319
	1.27061	-8.00502		1.27081	10.798		1.27046	-8.28383
	1.27144	-8.00659		1.27164	10.7899		1.27129	-8.28447
	1.27228	-8.00816		1.27247	10.7812		1.27212	-8.28524
	1.27311	-8.00957		1.2733	10.7725		1.27295	-8.28624
	1.27394	-8.01087		1.27413	10.7637		1.27378	-8.28751
	1.27477	-8.01211		1.27496	10.7549		1.27462	-8.28879
	1.2756	-8.01334		1.2758	10.7461		1.27545	-8.29007
	1.27643	-8.01457		1.27663	10.7378		1.27628	-8.29134
	1.27727	-8.0158		1.27746	10.729		1.27711	-8.29262
	1.2781	-8.01703		1.27829	10.719		1.27794	-8.2941
	1.27893	-8.01804		1.27913	10.7089		1.27877	-8.2957
	1.27976	-8.01891		1.27996	10.6987		1.27961	-8.29707
	1.28059	-8.02033		1.28079	10.6884		1.28044	-8.29845
	1.28143	-8.02199		1.28162	10.6782		1.28127	-8.29983
	1.28226	-8.02354		1.28245	10.6683		1.2821	-8.30121
	1.28309	-8.02505		1.28328	10.659		1.28293	-8.30259
	1.28392	-8.02661		1.28412	10.649		1.28376	-8.30393
	1.28475	-8.02829		1.28495	10.639		1.2846	-8.30525
	1.28558	-8.03007		1.28578	10.6289		1.28543	-8.30717
	1.28642	-8.0319		1.28661	10.6189		1.28626	-8.30924
	1.28725	-8.03374		1.28744	10.6089		1.28709	-8.31133
	1.28808	-8.03558		1.28828	10.5991		1.28792	-8.31339
	1.28891	-8.03742		1.28911	10.5902		1.28875	-8.31547
	1.28974	-8.03926		1.28994	10.5805		1.28959	-8.31755
	1.29058	-8.04111		1.29077	10.5702		1.29042	-8.31957
	1.29141	-8.04306		1.2916	10.5599		1.29125	-8.3213
	1.29224	-8.04522		1.29244	10.5496		1.29208	-8.32276
	1.29307	-8.04768		1.29327	10.5394		1.29291	-8.32423
	1.2939	-8.05035		1.2941	10.5291		1.29374	-8.32569
	1.29473	-8.05301		1.29493	10.5201		1.29458	-8.32715
	1.29557	-8.05568		1.29576	10.5112		1.29541	-8.32858
	1.2964	-8.05834		1.29659	10.5016		1.29624	-8.32966
	1.29723	-8.06083		1.29743	10.4921		1.29707	-8.33018
	1.29806	-8.06307		1.29826	10.4825		1.2979	-8.33077
	1.29889	-8.06518		1.29909	10.4729		1.29873	-8.33137
	1.29973	-8.0672		1.29992	10.4634		1.29957	-8.33196
	1.30056	-8.06921		1.30075	10.4545		1.3004	-8.33256
	1.30139	-8.07122		1.30158	10.4462		1.30123	-8.33315
	1.30222	-8.07323		1.30242	10.4366		1.30206	-8.33379
	1.30305	-8.07517		1.30325	10.4273		1.30289	-8.33473
	1.30388	-8.07694		1.30408	10.4187		1.30373	-8.33603
	1.30472	-8.07873		1.30491	10.4097		1.30456	-8.33743
	1.30555	-8.08073		1.30574	10.4002		1.30539	-8.33882
	1.30638	-8.08288		1.30658	10.3905		1.30622	-8.3402
	1.30721	-8.08501		1.30741	10.3811		1.30705	-8.34159
	1.30804	-8.08715		1.30824	10.371		1.30788	-8.34295
	1.30888	-8.0893		1.30907	10.3601		1.30872	-8.34411
	1.30971	-8.09123		1.3099	10.3491		1.30955	-8.34529
	1.31054	-8.09294		1.31074	10.3379		1.31038	-8.34658
	1.31137	-8.09454		1.31157	10.3268		1.31121	-8.34786
	1.3122	-8.09604		1.3124	10.3158		1.31204	-8.34914
	1.31303	-8.09755		1.31323	10.3058		1.31288	-8.35044
	1.31387	-8.09905		1.31406	10.2965		1.31371	-8.35169
	1.3147	-8.10055		1.3149	10.2866		1.31454	-8.35273
	1.31553	-8.10209		1.31573	10.2764		1.31537	-8.35355
	1.31636	-8.10367		1.31656	10.2662		1.3162	-8.35443
	1.31719	-8.10562		1.31739	10.256		1.31703	-8.35531
	1.31803	-8.10797		1.31822	10.2458		1.31787	-8.35628
	1.31886	-8.11039		1.31906	10.2362		1.3187	-8.35727
	1.31969	-8.11281		1.31989	10.2277		1.31953	-8.35825
	1.32052	-8.11523		1.32072	10.2187		1.32036	-8.35927
	1.32135	-8.11761		1.32155	10.2092		1.32119	-8.36049
	1.32218	-8.11951		1.32238	10.1998		1.32202	-8.36164
	1.32302	-8.12113		1.32321	10.1903		1.32286	-8.36274
	1.32385	-8.12294		1.32405	10.1809		1.32369	-8.36385
	1.32468	-8.12486		1.32488	10.1716		1.32452	-8.36495
	1.32551	-8.12676		1.32571	10.1628		1.32535	-8.36606
	1.32634	-8.12867		1.32654	10.1534		1.32618	-8.36716
	1.32717	-8.13058		1.32737	10.1432		1.32702	-8.36764
	1.32801	-8.13248		1.32821	10.1329		1.32785	-8.36837
	1.32884	-8.13441		1.32904	10.1227		1.32868	-8.36954
	1.32967	-8.13647		1.32987	10.1124		1.32951	-8.37074
	1.3305	-8.13862		1.3307	10.1021		1.33034	-8.37193
	1.33133	-8.14078		1.33153	10.0928		1.33117	-8.37313
	1.33217	-8.14293		1.33237	10.0837		1.33201	-8.37433
	1.333	-8.14509		1.3332	10.0743		1.33284	-8.37581
	1.33383	-8.1471		1.33403	10.0648		1.33367	-8.37753
	1.33466	-8.14879		1.33486	10.0553		1.3345	-8.37861
	1.33549	-8.15028		1.33569	10.0458		1.33533	-8.37967
	1.33632	-8.15175		1.33652	10.0363		1.33616	-8.38072
	1.33716	-8.15328		1.33736	10.027		1.33699	-8.38178
	1.33799	-8.15492		1.33819	10.0184		1.33783	-8.38284
	1.33882	-8.15659		1.33902	10.0088		1.33866	-8.3839
	1.33965	-8.15825		1.33985	9.99901		1.33949	-8.38486
	1.34048	-8.15997		1.34068	9.98913		1.34032	-8.38607
	1.34132	-8.16182		1.34152	9.97935		1.34115	-8.38746
	1.34215	-8.16378		1.34235	9.96951		1.34199	-8.38884
	1.34298	-8.16583		1.34318	9.95968		1.34282	-8.39025
	1.34381	-8.16787		1.34401	9.95113		1.34365	-8.39163
	1.34464	-8.16993		1.34484	9.94208		1.34448	-8.39302
	1.34547	-8.17198		1.34567	9.93251		1.34531	-8.39402
	1.34631	-8.17396		1.34651	9.92283		1.34614	-8.39487
	1.34714	-8.17574		1.34734	9.91326		1.34698	-8.39565
	1.34797	-8.17727		1.34817	9.9036		1.34781	-8.39642
	1.3488	-8.17864		1.349	9.89393		1.34864	-8.3972
	1.34963	-8.18001		1.34983	9.88517		1.34947	-8.39799
	1.35047	-8.18138		1.35067	9.87668		1.3503	-8.39877
	1.3513	-8.18276		1.3515	9.86747		1.35113	-8.39944
	1.35213	-8.18413		1.35233	9.85807		1.35197	-8.39998
	1.35296	-8.18558		1.35316	9.84867		1.3528	-8.40111
	1.35379	-8.18715		1.35399	9.83927		1.35363	-8.40231
	1.35462	-8.1887		1.35483	9.82989		1.35446	-8.40351
	1.35546	-8.19025		1.35566	9.82084		1.35529	-8.40471
	1.35629	-8.19178		1.35649	9.81286		1.35613	-8.40591
	1.35712	-8.19331		1.35732	9.80476		1.35696	-8.40708
	1.35795	-8.19485		1.35815	9.79632		1.35779	-8.40809
	1.35878	-8.19615		1.35899	9.78734		1.35862	-8.40895
	1.35962	-8.19698		1.35982	9.77805		1.35945	-8.40959
	1.36045	-8.19769		1.36065	9.7687		1.36028	-8.41023
	1.36128	-8.19838		1.36148	9.75938		1.36112	-8.41086
	1.36211	-8.19908		1.36231	9.7508		1.36195	-8.4115
	1.36294	-8.19977		1.36314	9.74229		1.36278	-8.41214
	1.36377	-8.20046		1.36398	9.73319		1.36361	-8.41289
	1.36461	-8.20109		1.36481	9.72396		1.36444	-8.41374
	1.36544	-8.20151		1.36564	9.71472		1.36528	-8.4151
	1.36627	-8.20201		1.36647	9.70549		1.36611	-8.41647
	1.3671	-8.20294		1.3673	9.69626		1.36694	-8.41783
	1.36793	-8.204		1.36814	9.68774		1.36777	-8.41919
	1.36877	-8.20507		1.36897	9.67963		1.3686	-8.42051
	1.3696	-8.20614		1.3698	9.67093		1.36943	-8.42131
	1.37043	-8.20718		1.37063	9.66189		1.37027	-8.42176
	1.37126	-8.20811		1.37146	9.65281		1.3711	-8.42228
	1.37209	-8.20888		1.3723	9.64374		1.37193	-8.42286
	1.37292	-8.20948		1.37313	9.63469		1.37276	-8.42345
	1.37376	-8.20993		1.37396	9.62584		1.37359	-8.42404
	1.37459	-8.21037		1.37479	9.61738		1.37442	-8.42464
	1.37542	-8.21082		1.37562	9.60859		1.37526	-8.42528
	1.37625	-8.21126		1.37645	9.59946		1.37609	-8.42646
	1.37708	-8.21168		1.37729	9.59034		1.37692	-8.42796
	1.37792	-8.21202		1.37812	9.58119		1.37775	-8.42967
	1.37875	-8.21252		1.37895	9.57204		1.37858	-8.43142
	1.37958	-8.21332		1.37978	9.56291		1.37941	-8.43319
	1.38041	-8.21418		1.38061	9.55461		1.38025	-8.43494
	1.38124	-8.21504		1.38145	9.54633		1.38108	-8.4367
	1.38207	-8.2159		1.38228	9.53765		1.38191	-8.43824
	1.38291	-8.21672		1.38311	9.52888		1.38274	-8.43958
	1.38374	-8.21744		1.38394	9.52013		1.38357	-8.44067
	1.38457	-8.21813		1.38477	9.51137		1.38441	-8.44171
	1.3854	-8.21888		1.3856	9.50261		1.38524	-8.44275
	1.38623	-8.21966		1.38644	9.49446		1.38607	-8.44379
	1.38706	-8.22045		1.38727	9.48667		1.3869	-8.44483
	1.3879	-8.22123		1.3881	9.47817		1.38773	-8.44589
	1.38873	-8.22198		1.38893	9.46927		1.38856	-8.44701
	1.38956	-8.22275		1.38976	9.46036		1.38939	-8.44834
	1.39039	-8.22368		1.3906	9.45142		1.39023	-8.44973
	1.39122	-8.22473		1.39143	9.44254		1.39106	-8.45115
	1.39206	-8.22591		1.39226	9.43406		1.39189	-8.45256
	1.39289	-8.22709		1.39309	9.42639		1.39272	-8.45398
	1.39372	-8.22827		1.39392	9.41815		1.39355	-8.45539
	1.39455	-8.22946		1.39476	9.4095		1.39439	-8.45631
	1.39538	-8.23065		1.39559	9.4009		1.39522	-8.45721
	1.39621	-8.23186		1.39642	9.39225		1.39605	-8.45825
	1.39705	-8.23303		1.39725	9.38362		1.39688	-8.45931
	1.39788	-8.23399		1.39808	9.37501		1.39771	-8.46038
	1.39871	-8.23492		1.39891	9.36718		1.39854	-8.46144
	1.39954	-8.23585		1.39975	9.35911		1.39938	-8.46251
	1.40037	-8.23678		1.40058	9.3503		1.40021	-8.4637
	1.40121	-8.23771		1.40141	9.34127		1.40104	-8.46509
	1.40204	-8.23865		1.40224	9.33225		1.40187	-8.4664
	1.40287	-8.23962		1.40308	9.32323		1.4027	-8.4677
	1.4037	-8.2407		1.40391	9.31422		1.40353	-8.46901
	1.40453	-8.24188		1.40474	9.30582		1.40437	-8.4703
	1.40536	-8.24307		1.40557	9.29777		1.4052	-8.4716
	1.4062	-8.24426		1.4064	9.28937		1.40603	-8.47286
	1.40703	-8.24544		1.40723	9.28084		1.40686	-8.47364
	1.40786	-8.24651		1.40807	9.27232		1.40769	-8.47474
	1.40869	-8.2471		1.4089	9.26376		1.40853	-8.47593
	1.40952	-8.24766		1.40973	9.25549		1.40936	-8.47714
	1.41036	-8.24871		1.41056	9.24814		1.41019	-8.47833
	1.41119	-8.24981		1.41139	9.24148		1.41102	-8.47954
	1.41202	-8.2509		1.41223	9.23418		1.41185	-8.48072
	1.41285	-8.252		1.41306	9.22582		1.41268	-8.48182
	1.41368	-8.25313		1.41389	9.21743		1.41352	-8.48281
	1.41451	-8.2544		1.41472	9.20904		1.41435	-8.48373
	1.41535	-8.2559		1.41555	9.20064		1.41518	-8.48463
	1.41618	-8.25755		1.41639	9.19229		1.41601	-8.48553
	1.41701	-8.25929		1.41722	9.18439		1.41684	-8.48644
	1.41784	-8.26103		1.41805	9.17658		1.41767	-8.48734
	1.41867	-8.26278		1.41888	9.16821		1.41851	-8.48805
	1.41951	-8.26454		1.41971	9.15965		1.41934	-8.48858
	1.42034	-8.26616		1.42054	9.15111		1.42017	-8.48922
	1.42117	-8.26738		1.42138	9.14257		1.421	-8.48987
	1.422	-8.26827		1.42221	9.13403		1.42183	-8.49051
	1.42283	-8.26886		1.42304	9.12587		1.42267	-8.49109
	1.42366	-8.26945		1.42387	9.11801		1.4235	-8.49167
	1.4245	-8.27005		1.4247	9.10975		1.42433	-8.49231
	1.42533	-8.27064		1.42553	9.1011		1.42516	-8.49315
	1.42616	-8.27121		1.42637	9.09245		1.42599	-8.49415
	1.42699	-8.27171		1.4272	9.08382		1.42682	-8.49522
	1.42782	-8.27226		1.42803	9.07517		1.42765	-8.49629
	1.42866	-8.273		1.42886	9.06672		1.42849	-8.49736
	1.42949	-8.27375		1.42969	9.05909		1.42932	-8.49842
	1.43032	-8.2745		1.43053	9.05129		1.43015	-8.49949
	1.43115	-8.27524		1.43136	9.04285		1.43098	-8.50042
	1.43198	-8.27598		1.43219	9.03445		1.43181	-8.50125
	1.43281	-8.27665		1.43302	9.02602		1.43265	-8.50206
	1.43365	-8.27725		1.43385	9.0176		1.43348	-8.50288
	1.43448	-8.27792		1.43469	9.00918		1.43431	-8.5037
	1.43531	-8.27861		1.43552	9.00142		1.43514	-8.50452
	1.43614	-8.27931		1.43635	8.994		1.43597	-8.50534
	1.43697	-8.28		1.43718	8.98626		1.43681	-8.50605
	1.43781	-8.2807		1.43801	8.97841		1.43764	-8.50674
	1.43864	-8.28149		1.43884	8.97056		1.43847	-8.50771
	1.43947	-8.28243		1.43968	8.96272		1.4393	-8.50881
	1.4403	-8.28325		1.44051	8.95482		1.44013	-8.50991
	1.44113	-8.28391		1.44134	8.94749		1.44096	-8.51102
	1.44196	-8.28456		1.44217	8.94066		1.44179	-8.51212
	1.4428	-8.28516		1.44301	8.93334		1.44263	-8.51324
	1.44363	-8.28576		1.44384	8.92563		1.44346	-8.51445
	1.44446	-8.2864		1.44467	8.91792		1.44429	-8.51534
	1.44529	-8.28696		1.4455	8.91017		1.44512	-8.516
	1.44612	-8.28742		1.44633	8.90248		1.44595	-8.51662
	1.44695	-8.28809		1.44716	8.89489		1.44678	-8.51723
	1.44779	-8.28877		1.448	8.88764		1.44762	-8.51785
	1.44862	-8.28944		1.44883	8.88006		1.44845	-8.51847
	1.44945	-8.29011		1.44966	8.87208		1.44928	-8.51878
	1.45028	-8.29079		1.45049	8.86414		1.45011	-8.51922
	1.45111	-8.2914		1.45132	8.85618		1.45094	-8.52004
	1.45195	-8.29148		1.45216	8.84819		1.45178	-8.52097
	1.45278	-8.2917		1.45299	8.84024		1.45261	-8.52191
	1.45361	-8.29199		1.45382	8.83309		1.45344	-8.52285
	1.45444	-8.29228		1.45465	8.82597		1.45427	-8.5238
	1.45527	-8.29258		1.45548	8.81823		1.4551	-8.5248
	1.4561	-8.29287		1.45632	8.81031		1.45593	-8.52579
	1.45694	-8.29314		1.45715	8.80239		1.45677	-8.52652
	1.45777	-8.29325		1.45798	8.79443		1.4576	-8.52717
	1.4586	-8.29328		1.45881	8.78647		1.45843	-8.52782
	1.45943	-8.29332		1.45964	8.779		1.45926	-8.52847
	1.46026	-8.29337		1.46047	8.77183		1.46009	-8.52911
	1.4611	-8.29341		1.46131	8.76434		1.46093	-8.52973
	1.46193	-8.29345		1.46214	8.75667		1.46176	-8.53024
	1.46276	-8.29352		1.46297	8.74915		1.46259	-8.53073
	1.46359	-8.2938		1.4638	8.74211		1.46342	-8.53122
	1.46442	-8.29441		1.46463	8.73524		1.46425	-8.53172
	1.46525	-8.29475		1.46547	8.72813		1.46508	-8.53222
	1.46609	-8.29509		1.4663	8.72103		1.46592	-8.53271
	1.46692	-8.29543		1.46713	8.71394		1.46675	-8.53321
	1.46775	-8.29578		1.46796	8.70619		1.46758	-8.53361
	1.46858	-8.29612		1.46879	8.69845		1.46841	-8.53419
	1.46941	-8.29641		1.46962	8.69071		1.46924	-8.53515
	1.47025	-8.29649		1.47046	8.68296		1.47007	-8.53619
	1.47108	-8.29669		1.47129	8.67523		1.47091	-8.53723
	1.47191	-8.29696		1.47212	8.66798		1.47174	-8.53827
	1.47274	-8.29722		1.47295	8.66127		1.47257	-8.53931
	1.47357	-8.29748		1.47378	8.65394		1.4734	-8.54034
	1.4744	-8.29775		1.47462	8.64649		1.47423	-8.5413
	1.47524	-8.298		1.47545	8.63906		1.47507	-8.54164
	1.47607	-8.29823		1.47628	8.63162		1.4759	-8.54183
	1.4769	-8.29869		1.47711	8.62416		1.47673	-8.54202
	1.47773	-8.29947		1.47794	8.61691		1.47756	-8.54222
	1.47856	-8.30024		1.47877	8.60972		1.47839	-8.54242
	1.4794	-8.30101		1.47961	8.60191		1.47922	-8.54254
	1.48023	-8.30179		1.48044	8.59365		1.48005	-8.54234
	1.48106	-8.30258		1.48127	8.58536		1.48089	-8.5424
	1.48189	-8.30349		1.4821	8.57707		1.48172	-8.54298
	1.48272	-8.30452		1.48293	8.5688		1.48255	-8.54371
	1.48355	-8.30526		1.48377	8.56076		1.48338	-8.54444
	1.48439	-8.30597		1.4846	8.55333		1.48421	-8.54518
	1.48522	-8.30668		1.48543	8.54611		1.48505	-8.54592
	1.48605	-8.30739		1.48626	8.53852		1.48588	-8.54694
	1.48688	-8.30809		1.48709	8.53092		1.48671	-8.54815
	1.48771	-8.30875		1.48793	8.5233		1.48754	-8.54921
	1.48855	-8.30919		1.48876	8.51567		1.48837	-8.55016
	1.48938	-8.30953		1.48959	8.50812		1.4892	-8.55111
	1.49021	-8.30978		1.49042	8.50099		1.49004	-8.55206
	1.49104	-8.31002		1.49125	8.49362		1.49087	-8.55302
	1.49187	-8.31027		1.49209	8.48519		1.4917	-8.55373
	1.4927	-8.31052		1.49292	8.47661		1.49253	-8.55406
	1.49354	-8.31072		1.49375	8.46808		1.49336	-8.55429
	1.49437	-8.31074		1.49458	8.45962		1.49419	-8.55458
	1.4952	-8.31077		1.49541	8.45112		1.49503	-8.55486
	1.49603	-8.31109		1.49625	8.44302		1.49586	-8.55514
	1.49686	-8.3114		1.49708	8.43535		1.49669	-8.55543
	1.4977	-8.31173		1.49791	8.42752		1.49752	-8.55576
	1.49853	-8.31208		1.49874	8.4195		1.49835	-8.55634
	1.49936	-8.31243		1.49957	8.41145		1.49918	-8.55702
	1.50019	-8.31276		1.5004	8.40344		1.50002	-8.55766
	1.50102	-8.31308		1.50124	8.39543		1.50085	-8.5583
	1.50185	-8.31335		1.50207	8.38755		1.50168	-8.55893
	1.50269	-8.31359		1.5029	8.37997		1.50251	-8.55957
	1.50352	-8.31384		1.50373	8.37234		1.50334	-8.5602
	1.50435	-8.31409		1.50456	8.36441		1.50418	-8.56083
	1.50518	-8.31433		1.5054	8.35651		1.50501	-8.56151
	1.50601	-8.31458		1.50623	8.34861		1.50584	-8.5623
	1.50684	-8.31513		1.50706	8.34071		1.50667	-8.56315
	1.50768	-8.31543		1.50789	8.33285		1.5075	-8.56399
	1.50851	-8.31532		1.50872	8.32548		1.50833	-8.56484
	1.50934	-8.31521		1.50955	8.31808		1.50917	-8.56569
	1.51017	-8.31511		1.51039	8.30992		1.51	-8.56636
	1.511	-8.315		1.51122	8.30168		1.51083	-8.56665
	1.51184	-8.31489		1.51205	8.29342		1.51166	-8.56662
	1.51267	-8.31464		1.51288	8.28516		1.51249	-8.56649
	1.5135	-8.31434		1.51371	8.27689		1.51333	-8.56636
	1.51433	-8.31419		1.51455	8.26902		1.51416	-8.56624
	1.51516	-8.31405		1.51538	8.2614		1.51499	-8.56611
	1.51599	-8.31391		1.51621	8.25335		1.51582	-8.56603
	1.51683	-8.31376		1.51704	8.24542		1.51665	-8.56647
	1.51766	-8.31361		1.51787	8.23781		1.51748	-8.56748
	1.51849	-8.3132		1.51871	8.22993		1.51832	-8.56873
	1.51932	-8.31244		1.51954	8.22148		1.51915	-8.57002
	1.52015	-8.31189		1.52037	8.21311		1.51998	-8.5713
	1.52099	-8.31153		1.5212	8.20549		1.52081	-8.5726
	1.52182	-8.31119		1.52203	8.19819		1.52164	-8.57389
	1.52265	-8.31084		1.52286	8.19027		1.52247	-8.57464
	1.52348	-8.31048		1.5237	8.18237		1.52331	-8.57487
	1.52431	-8.31015		1.52453	8.17446		1.52414	-8.57493
	1.52514	-8.31015		1.52536	8.16653		1.52497	-8.57497
	1.52598	-8.31009		1.52619	8.15867		1.5258	-8.57501
	1.52681	-8.30969		1.52702	8.15105		1.52663	-8.57504
	1.52764	-8.30931		1.52786	8.14366		1.52746	-8.57508
	1.52847	-8.30893		1.52869	8.13538		1.5283	-8.57523
	1.5293	-8.30854		1.52952	8.1269		1.52913	-8.5756
	1.53014	-8.30817		1.53035	8.11843		1.52996	-8.57614
	1.53097	-8.3079		1.53118	8.11		1.53079	-8.57678
	1.5318	-8.30774		1.53202	8.10153		1.53162	-8.57746
	1.53263	-8.30767		1.53285	8.09344		1.53245	-8.57816
	1.53346	-8.30761		1.53368	8.08663		1.53329	-8.57885
	1.53429	-8.30754		1.53451	8.07945		1.53412	-8.57953
	1.53513	-8.30748		1.53534	8.0719		1.53495	-8.58016
	1.53596	-8.30742		1.53618	8.06434		1.53578	-8.58081
	1.53679	-8.30731		1.53701	8.0568		1.53661	-8.58157
	1.53762	-8.30687		1.53784	8.04923		1.53744	-8.58235
	1.53845	-8.3066		1.53867	8.04175		1.53828	-8.58312
	1.53929	-8.30644		1.5395	8.03472		1.53911	-8.58389
	1.54012	-8.30628		1.54033	8.02769		1.53994	-8.58466
	1.54095	-8.30612		1.54117	8.02015		1.54077	-8.58546
	1.54178	-8.30596		1.542	8.01259		1.5416	-8.58632
	1.54261	-8.3058		1.54283	8.00507		1.54244	-8.58721
	1.54344	-8.30568		1.54366	7.99758		1.54327	-8.5881
	1.54428	-8.30542		1.54449	7.99011		1.5441	-8.58899
	1.54511	-8.30488		1.54533	7.98291		1.54493	-8.58989
	1.54594	-8.30434		1.54616	7.9757		1.54576	-8.59078
	1.54677	-8.3038		1.54699	7.96763		1.54659	-8.59163
	1.5476	-8.30327		1.54782	7.95947		1.54743	-8.59235
	1.54844	-8.30277		1.54865	7.9513		1.54826	-8.59294
	1.54927	-8.30254		1.54949	7.94312		1.54909	-8.59348
	1.5501	-8.30265		1.55032	7.93492		1.54992	-8.59401
	1.55093	-8.303		1.55115	7.9271		1.55075	-8.59455
	1.55176	-8.30346		1.55198	7.92007		1.55158	-8.59508
	1.55259	-8.30392		1.55281	7.91258		1.55242	-8.59563
	1.55343	-8.30439		1.55364	7.90479		1.55325	-8.59633
	1.55426	-8.30486		1.55448	7.89701		1.55408	-8.59731
	1.55509	-8.30531		1.55531	7.88921		1.55491	-8.59847
	1.55592	-8.30561		1.55614	7.88139		1.55574	-8.59965
	1.55675	-8.30574		1.55697	7.87376		1.55658	-8.60082
	1.55759	-8.30567		1.5578	7.86678		1.55741	-8.602
	1.55842	-8.30558		1.55864	7.8599		1.55824	-8.60318
	1.55925	-8.3055		1.55947	7.85248		1.55907	-8.60411
	1.56008	-8.30541		1.5603	7.84508		1.5599	-8.60461
	1.56091	-8.30532		1.56113	7.83767		1.56073	-8.60483
	1.56174	-8.30504		1.56196	7.83025		1.56157	-8.60498
	1.56258	-8.30456		1.56279	7.8229		1.5624	-8.60512
	1.56341	-8.30414		1.56363	7.81587		1.56323	-8.60527
	1.56424	-8.30371		1.56446	7.80896		1.56406	-8.60541
	1.56507	-8.30329		1.56529	7.80127		1.56489	-8.6056
	1.5659	-8.30287		1.56612	7.79352		1.56572	-8.60586
	1.56674	-8.30244		1.56695	7.78575		1.56656	-8.6062
	1.56757	-8.3021		1.56779	7.778		1.56739	-8.60658
	1.5684	-8.30207		1.56862	7.77026		1.56822	-8.60695
	1.56923	-8.30211		1.56945	7.76293		1.56905	-8.60733
	1.57006	-8.30215		1.57028	7.75653		1.56988	-8.6077
	1.57089	-8.30218		1.57111	7.75024		1.57072	-8.60805
	1.57173	-8.30222		1.57195	7.74351		1.57155	-8.60826
	1.57256	-8.30226		1.57278	7.73622		1.57238	-8.60813
	1.57339	-8.3023		1.57361	7.72884		1.57321	-8.60779
	1.57422	-8.30226		1.57444	7.72143		1.57404	-8.60745
	1.57505	-8.30227		1.57527	7.7141		1.57487	-8.60711
	1.57588	-8.30234		1.57611	7.70726		1.5757	-8.60677
	1.57672	-8.30242		1.57694	7.70057		1.57654	-8.60643
	1.57755	-8.30249		1.57777	7.69304		1.57737	-8.60599
	1.57838	-8.30257		1.5786	7.68552		1.5782	-8.6056
	1.57921	-8.30264		1.57943	7.678		1.57903	-8.60538
	1.58004	-8.30255		1.58027	7.67049		1.57986	-8.6052
	1.58088	-8.30239		1.5811	7.66299		1.5807	-8.60503
	1.58171	-8.3024		1.58193	7.65571		1.58153	-8.60486
	1.58254	-8.30242		1.58276	7.64887		1.58236	-8.60469
	1.58337	-8.30244		1.58359	7.6415		1.58319	-8.60452
	1.5842	-8.30246		1.58442	7.63394		1.58402	-8.6043
	1.58503	-8.30247		1.58526	7.62643		1.58485	-8.60395
	1.58587	-8.30262		1.58609	7.61892		1.58569	-8.60349
	1.5867	-8.30308		1.58692	7.61139		1.58652	-8.60303
	1.58753	-8.30357		1.58775	7.60401		1.58735	-8.60257
	1.58836	-8.30405		1.58858	7.59763		1.58818	-8.60211
	1.58919	-8.30454		1.58942	7.59068		1.58901	-8.60166
	1.59003	-8.30503		1.59025	7.58316		1.58984	-8.60127
	1.59086	-8.30552		1.59108	7.57563		1.59068	-8.60107
	1.59169	-8.30601		1.59191	7.56809		1.59151	-8.60108
	1.59252	-8.30623		1.59274	7.56053		1.59234	-8.60109
	1.59335	-8.30648		1.59357	7.5531		1.59317	-8.6011
	1.59418	-8.30676		1.59441	7.54625		1.594	-8.60111
	1.59502	-8.30705		1.59524	7.53944		1.59484	-8.60112
	1.59585	-8.30734		1.59607	7.53192		1.59567	-8.60102
	1.59668	-8.30763		1.5969	7.52442		1.5965	-8.60069
	1.59751	-8.30792		1.59773	7.51687		1.59733	-8.60029
	1.59834	-8.3084		1.59857	7.50938		1.59816	-8.59989
	1.59918	-8.30899		1.5994	7.50188		1.59899	-8.59948
	1.60001	-8.30941		1.60023	7.49465		1.59983	-8.59908
	1.60084	-8.30983		1.60106	7.48805		1.60066	-8.59868
	1.60167	-8.31025		1.60189	7.4808		1.60149	-8.59837
	1.6025	-8.31064		1.60272	7.47356		1.60232	-8.59824
	1.60333	-8.31101		1.60356	7.4662		1.60315	-8.59807
	1.60417	-8.31139		1.60439	7.45883		1.60398	-8.59782
	1.605	-8.31173		1.60522	7.45148		1.60482	-8.59756
	1.60583	-8.31211		1.60605	7.44433		1.60565	-8.59731
	1.60666	-8.31252		1.60688	7.43799		1.60648	-8.59705
	1.60749	-8.31294		1.60772	7.43086		1.60731	-8.59679
	1.60833	-8.31336		1.60855	7.42328		1.60814	-8.59651
	1.60916	-8.31378		1.60938	7.41568		1.60898	-8.59636
	1.60999	-8.3142		1.61021	7.40811		1.60981	-8.59639
	1.61082	-8.31459		1.61104	7.4005		1.61064	-8.59643
	1.61165	-8.31489		1.61188	7.393		1.61147	-8.59646
	1.61248	-8.31504		1.61271	7.38601		1.6123	-8.5965
	1.61332	-8.31516		1.61354	7.37914		1.61313	-8.59653
	1.61415	-8.31527		1.61437	7.37179		1.61397	-8.59675
	1.61498	-8.31538		1.6152	7.36444		1.6148	-8.59727
	1.61581	-8.3155		1.61604	7.35706		1.61563	-8.59782
	1.61664	-8.31555		1.61687	7.34968		1.61646	-8.59838
	1.61748	-8.31553		1.6177	7.34237		1.61729	-8.59893
	1.61831	-8.31545		1.61853	7.33544		1.61812	-8.59949
	1.61914	-8.31535		1.61936	7.329		1.61896	-8.60004
	1.61997	-8.31525		1.6202	7.32174		1.61979	-8.60049
	1.6208	-8.31516		1.62103	7.31438		1.62062	-8.60069
	1.62163	-8.31506		1.62186	7.30701		1.62145	-8.60068
	1.62247	-8.3149		1.62269	7.29971		1.62228	-8.6006
	1.6233	-8.31459		1.62352	7.29265		1.62312	-8.60052
	1.62413	-8.31474		1.62435	7.28615		1.62395	-8.60043
	1.62496	-8.31511		1.62519	7.28011		1.62478	-8.60035
	1.62579	-8.31552		1.62602	7.27334		1.62561	-8.60031
	1.62663	-8.31593		1.62685	7.26571		1.62644	-8.6004
	1.62746	-8.31633		1.62768	7.25799		1.62727	-8.60062
	1.62829	-8.31673		1.62851	7.25028		1.6281	-8.60089
	1.62912	-8.31712		1.62935	7.24262		1.62894	-8.60115
	1.62995	-8.31755		1.63018	7.23487		1.62977	-8.60142
	1.63078	-8.31807		1.63101	7.22785		1.6306	-8.60168
	1.63162	-8.31861		1.63184	7.22148		1.63143	-8.60193
	1.63245	-8.31916		1.63267	7.21449		1.63226	-8.60202
	1.63328	-8.3197		1.6335	7.20749		1.6331	-8.60195
	1.63411	-8.32025		1.63434	7.20048		1.63393	-8.6019
	1.63494	-8.32071		1.63517	7.19348		1.63476	-8.60185
	1.63578	-8.32112		1.636	7.18651		1.63559	-8.6018
	1.63661	-8.32106		1.63683	7.1797		1.63642	-8.60175
	1.63744	-8.32091		1.63766	7.17373		1.63725	-8.60171
	1.63827	-8.32077		1.6385	7.16715		1.63809	-8.60166
	1.6391	-8.32063		1.63933	7.16029		1.63892	-8.60165
	1.63993	-8.32049		1.64016	7.15342		1.63975	-8.60157
	1.64077	-8.32041		1.64099	7.14656		1.64058	-8.60144
	1.6416	-8.32049		1.64182	7.13965		1.64141	-8.6013
	1.64243	-8.32079		1.64265	7.13277		1.64224	-8.60116
	1.64326	-8.32121		1.64349	7.12661		1.64308	-8.60102
	1.64409	-8.32164		1.64432	7.12037		1.64391	-8.60092
	1.64492	-8.32207		1.64515	7.11305		1.64474	-8.60094
[truncated: 33,234 more rows]
