# Supplementary material for: The CRL5–SPSB3 ubiquitin ligase targets nuclear cGAS for degradation
Source: Nature. 2024 Feb 28;627(8005):873–9. doi: 10.1038/s41586-024-07112-w (PMC10972748; doi:10.1038/s41586-024-07112-w)
Supplement: Supplementary file 19 — Source Data Extended Data Fig. 6 [file 41586_2024_7112_MOESM19_ESM.xlsx]

## Sheet: Extended Fig.6b
Extended Fig.6b	NCP			cGASWT-SPSB3			complex
	Elution Volume	Abs(mAU)		Elution Volume	Abs(mAU)		Elution Volume	Abs(mAU)
	-0.015643	-0.0226053		-0.016312	6.464		-0.01536	4.66399
	-0.014812	-0.221372		-0.015481	1.58176		-0.014529	2.14795
	-0.01398	-0.226956		-0.01465	1.44901		-0.013697	2.07414
	-0.013148	-0.232338		-0.013818	1.31864		-0.012865	2.00282
	-0.012317	-0.23772		-0.012987	1.18781		-0.012033	1.93159
	-0.011485	-0.243106		-0.012156	1.05707		-0.011201	1.86038
	-0.010654	-0.248494		-0.011324	0.926474		-0.010369	1.78942
	-0.009822	-0.253881		-0.010493	0.79599		-0.009537	1.71823
	-0.00899	-0.259283		-0.009662	0.665816		-0.008705	1.64692
	-0.008159	-0.264374		-0.00883	0.555473		-0.007873	1.55084
	-0.007327	-0.269216		-0.007999	0.480866		-0.007041	1.43708
	-0.006495	-0.272229		-0.007168	0.418234		-0.006209	1.40366
	-0.005664	-0.27226		-0.006336	0.408272		-0.005377	1.40411
	-0.004832	-0.272271		-0.005505	0.4076		-0.004545	1.40449
	-0.004	-0.272296		-0.004673	0.406965		-0.003713	1.40484
	-0.003169	-0.272337		-0.003842	0.406357		-0.002881	1.40524
	-0.002337	-0.272398		-0.003011	0.406039		-0.002049	1.40547
	-0.001505	-0.272466		-0.002179	0.405575		-0.001217	1.40569
	-0.000674	-0.272529		-0.001348	0.40508		-0.000385	1.40597
	0.000158	-0.272565		-0.000517	0.404583		0.000447	1.40655
	0.00099	-0.272585		0.000315	0.40423		0.001279	1.40696
	0.001821	-0.272603		0.001146	0.404005		0.002111	1.40736
	0.002653	-0.27262		0.001977	0.403801		0.002943	1.40774
	0.003485	-0.272637		0.002809	0.403596		0.003775	1.40814
	0.004316	-0.272655		0.00364	0.403391		0.004607	1.40853
	0.005148	-0.272678		0.004471	0.403184		0.005439	1.40891
	0.00598	-0.272704		0.005303	0.402974		0.006271	1.40943
	0.006811	-0.272731		0.006134	0.402759		0.007103	1.41016
	0.007643	-0.272757		0.006965	0.402589		0.007935	1.4109
	0.008475	-0.272784		0.007797	0.402448		0.008767	1.41164
	0.009306	-0.272811		0.008628	0.402308		0.009599	1.41239
	0.010138	-0.272836		0.009459	0.402167		0.010431	1.41311
	0.01097	-0.272859		0.010291	0.402027		0.011263	1.41376
	0.011801	-0.27289		0.011122	0.401887		0.012095	1.41438
	0.012633	-0.272929		0.011953	0.401823		0.012927	1.41487
	0.013465	-0.272967		0.012785	0.401753		0.013759	1.41535
	0.014296	-0.273006		0.013616	0.40163		0.014591	1.41583
	0.015128	-0.273044		0.014447	0.401497		0.015423	1.41632
	0.01596	-0.273082		0.015279	0.401364		0.016255	1.41681
	0.016791	-0.273141		0.01611	0.401231		0.017087	1.41723
	0.017623	-0.273186		0.016941	0.401098		0.017919	1.41739
	0.018455	-0.273209		0.017773	0.401298		0.01875	1.41758
	0.019286	-0.27323		0.018604	0.401822		0.019582	1.41788
	0.020118	-0.273251		0.019435	0.402375		0.020414	1.41821
	0.020949	-0.273273		0.020267	0.402899		0.021246	1.41853
	0.021781	-0.273294		0.021098	0.403423		0.022078	1.41886
	0.022613	-0.273304		0.021929	0.403945		0.02291	1.41918
	0.023444	-0.273309		0.022761	0.404468		0.023742	1.41953
	0.024276	-0.273317		0.023592	0.404918		0.024574	1.41976
	0.025108	-0.273326		0.024424	0.405207		0.025406	1.41972
	0.025939	-0.273336		0.025255	0.405408		0.026238	1.4196
	0.026771	-0.273345		0.026086	0.405604		0.02707	1.41947
	0.027603	-0.273355		0.026918	0.4058		0.027902	1.41935
	0.028434	-0.273356		0.027749	0.405993		0.028734	1.41922
	0.029266	-0.273348		0.02858	0.406188		0.029566	1.41909
	0.030098	-0.273347		0.029412	0.406353		0.030398	1.41896
	0.030929	-0.273355		0.030243	0.406244		0.03123	1.41911
	0.031761	-0.273362		0.031074	0.406166		0.032062	1.41939
	0.032593	-0.273369		0.031906	0.406393		0.032894	1.41967
	0.033424	-0.273376		0.032737	0.406709		0.033726	1.41995
	0.034256	-0.273383		0.033568	0.407026		0.034558	1.42023
	0.035088	-0.273392		0.0344	0.407342		0.03539	1.42052
	0.035919	-0.2734		0.035231	0.407659		0.036222	1.42097
	0.036751	-0.273402		0.036062	0.408008		0.037054	1.42154
	0.037583	-0.273404		0.036894	0.408296		0.037886	1.42216
	0.038414	-0.273407		0.037725	0.408332		0.038718	1.4228
	0.039246	-0.273409		0.038556	0.40819		0.03955	1.42344
	0.040078	-0.273411		0.039388	0.408047		0.040382	1.42408
	0.040909	-0.273415		0.040219	0.407904		0.041214	1.42472
	0.041741	-0.273414		0.04105	0.407761		0.042046	1.4253
	0.042573	-0.273403		0.041882	0.407624		0.042878	1.42576
	0.043404	-0.273387		0.042713	0.407504		0.04371	1.42596
	0.044236	-0.273372		0.043544	0.407397		0.044542	1.42606
	0.045068	-0.273357		0.044376	0.407292		0.045374	1.42616
	0.045899	-0.273341		0.045207	0.407187		0.046206	1.42626
	0.046731	-0.273325		0.046038	0.407083		0.047038	1.42636
	0.047563	-0.27331		0.04687	0.406978		0.04787	1.42637
	0.048394	-0.273306		0.047701	0.406869		0.048702	1.4262
	0.049226	-0.273311		0.048532	0.406722		0.049534	1.42597
	0.050058	-0.273317		0.049364	0.40647		0.050366	1.42576
	0.050889	-0.273322		0.050195	0.406129		0.051197	1.42555
	0.051721	-0.273327		0.051026	0.405778		0.052029	1.42534
	0.052552	-0.273331		0.051858	0.405419		0.052861	1.42513
	0.053384	-0.273326		0.052689	0.405053		0.053693	1.42492
	0.054216	-0.273306		0.053521	0.404686		0.054525	1.42479
	0.055047	-0.273275		0.054352	0.404355		0.055357	1.42453
	0.055879	-0.273244		0.055183	0.404068		0.056189	1.42383
	0.056711	-0.273213		0.056015	0.403726		0.057021	1.42293
	0.057542	-0.273183		0.056846	0.403339		0.057853	1.42202
	0.058374	-0.273152		0.057677	0.402953		0.058685	1.42111
	0.059206	-0.273137		0.058509	0.402568		0.059517	1.4202
	0.060037	-0.273155		0.05934	0.402181		0.060349	1.41918
	0.060869	-0.273179		0.060171	0.401819		0.061181	1.41806
	0.061701	-0.273203		0.061003	0.401535		0.062013	1.41712
	0.062532	-0.273228		0.061834	0.401358		0.062845	1.41632
	0.063364	-0.273253		0.062665	0.401277		0.063677	1.41553
	0.064196	-0.273278		0.063497	0.401196		0.064509	1.41474
	0.065027	-0.2733		0.064328	0.401114		0.065341	1.41398
	0.065859	-0.273319		0.065159	0.401033		0.066173	1.4133
	0.066691	-0.273345		0.065991	0.400954		0.067005	1.41285
	0.067522	-0.273387		0.066822	0.400878		0.067837	1.41244
	0.068354	-0.273429		0.067653	0.400737		0.068669	1.4119
	0.069186	-0.273471		0.068485	0.40041		0.069501	1.41131
	0.070017	-0.273513		0.069316	0.400018		0.070333	1.41073
	0.070849	-0.273553		0.070147	0.399626		0.071165	1.41014
	0.071681	-0.273581		0.070979	0.399235		0.071997	1.40955
	0.072512	-0.273597		0.07181	0.398846		0.072829	1.40877
	0.073344	-0.273617		0.072641	0.39831		0.073661	1.40781
	0.074176	-0.273637		0.073473	0.39751		0.074493	1.40698
	0.075007	-0.273656		0.074304	0.396955		0.075325	1.40624
	0.075839	-0.273676		0.075135	0.396726		0.076157	1.40549
	0.076671	-0.273696		0.075967	0.396496		0.076989	1.40475
	0.077502	-0.273718		0.076798	0.396267		0.077821	1.404
	0.078334	-0.273743		0.077629	0.396039		0.078653	1.40321
	0.079166	-0.273757		0.078461	0.395881		0.079485	1.40235
	0.079997	-0.273766		0.079292	0.395964		0.080317	1.40157
	0.080829	-0.273774		0.080124	0.396099		0.081149	1.40089
	0.08166	-0.273782		0.080955	0.395926		0.081981	1.40021
	0.082492	-0.27379		0.081786	0.395754		0.082813	1.39953
	0.083324	-0.273801		0.082618	0.395582		0.083645	1.39886
	0.084155	-0.273823		0.083449	0.39541		0.084477	1.39825
	0.084987	-0.273844		0.08428	0.395237		0.085308	1.39785
	0.085819	-0.273854		0.085112	0.395063		0.08614	1.39757
	0.08665	-0.273864		0.085943	0.394747		0.086972	1.3972
	0.087482	-0.273874		0.086774	0.394088		0.087804	1.39681
	0.088314	-0.273883		0.087606	0.393353		0.088636	1.39643
	0.089145	-0.273892		0.088437	0.392622		0.089468	1.39604
	0.089977	-0.273889		0.089268	0.39189		0.0903	1.39565
	0.090809	-0.273877		0.0901	0.391155		0.091132	1.39524
	0.09164	-0.273882		0.090931	0.390463		0.091964	1.39517
	0.092472	-0.273887		0.091762	0.389881		0.092796	1.39638
	0.093304	-0.273891		0.092594	0.389311		0.093628	1.39855
	0.094135	-0.273896		0.093425	0.388736		0.09446	1.40073
	0.094967	-0.2739		0.094256	0.388164		0.095292	1.4029
	0.095799	-0.273907		0.095088	0.387589		0.096124	1.40508
	0.09663	-0.273927		0.095919	0.387016		0.096956	1.40741
	0.097462	-0.27394		0.09675	0.386462		0.097788	1.41015
	0.098294	-0.273949		0.097582	0.385965		0.09862	1.41579
	0.099125	-0.273958		0.098413	0.385431		0.099452	1.4244
	0.099957	-0.273967		0.099244	0.384774		0.100284	1.43303
	0.100789	-0.273977		0.100076	0.38411		0.101116	1.44164
	0.10162	-0.273986		0.100907	0.383448		0.101948	1.45025
	0.102452	-0.273993		0.101738	0.382787		0.10278	1.45884
	0.103284	-0.274011		0.10257	0.382119		0.103612	1.46721
	0.104115	-0.274048		0.103401	0.381405		0.104444	1.47548
	0.104947	-0.274086		0.104232	0.380602		0.105276	1.48389
	0.105779	-0.274123		0.105064	0.379763		0.106108	1.49229
	0.10661	-0.27416		0.105895	0.37889		0.10694	1.5007
	0.107442	-0.274197		0.106726	0.378018		0.107772	1.50912
	0.108274	-0.274222		0.107558	0.377141		0.108604	1.51753
	0.109105	-0.274225		0.108389	0.376267		0.109436	1.52603
	0.109937	-0.274197		0.109221	0.37544		0.110268	1.53493
	0.110769	-0.274169		0.110052	0.374859		0.1111	1.54448
	0.1116	-0.274141		0.110883	0.374556		0.111932	1.55439
	0.112432	-0.274114		0.111715	0.374368		0.112764	1.56431
	0.113263	-0.274086		0.112546	0.37418		0.113596	1.57426
	0.114095	-0.274057		0.113377	0.373992		0.114428	1.58418
	0.114927	-0.274025		0.114209	0.373805		0.11526	1.59407
	0.115758	-0.274008		0.11504	0.37355		0.116092	1.60396
	0.11659	-0.274		0.115871	0.372965		0.116924	1.61509
	0.117422	-0.273991		0.116703	0.372203		0.117755	1.62755
	0.118253	-0.273983		0.117534	0.371837		0.118587	1.63969
	0.119085	-0.273975		0.118365	0.371469		0.119419	1.65181
	0.119917	-0.273968		0.119197	0.371102		0.120251	1.6643
	0.120748	-0.273973		0.120028	0.370735		0.121083	1.67683
	0.12158	-0.273981		0.120859	0.370378		0.121915	1.68926
	0.122412	-0.273985		0.121691	0.370159		0.122747	1.7016
	0.123243	-0.273989		0.122522	0.370183		0.123579	1.71392
	0.124075	-0.273994		0.123353	0.369788		0.124411	1.72622
	0.124907	-0.273998		0.124185	0.369296		0.125243	1.73853
	0.125738	-0.274002		0.125016	0.368804		0.126075	1.75086
	0.12657	-0.274014		0.125847	0.368313		0.126907	1.76315
	0.127402	-0.274041		0.126679	0.367822		0.127739	1.77552
	0.128233	-0.2741		0.12751	0.367434		0.128571	1.78813
	0.129065	-0.274162		0.128341	0.367476		0.129403	1.80111
	0.129897	-0.274224		0.129173	0.367861		0.130235	1.81425
	0.130728	-0.274286		0.130004	0.368442		0.131067	1.82739
	0.13156	-0.274349		0.130835	0.369023		0.131899	1.84058
	0.132392	-0.274408		0.131667	0.369603		0.132731	1.85373
	0.133223	-0.274446		0.132498	0.370184		0.133563	1.86657
	0.134055	-0.274447		0.133329	0.370767		0.134395	1.87822
	0.134887	-0.274424		0.134161	0.371316		0.135227	1.88893
	0.135718	-0.274402		0.134992	0.371532		0.136059	1.8998
	0.13655	-0.274381		0.135824	0.371188		0.136891	1.91064
	0.137382	-0.274359		0.136655	0.370842		0.137723	1.92149
	0.138213	-0.274336		0.137486	0.370499		0.138555	1.93232
	0.139045	-0.274321		0.138318	0.370152		0.139387	1.94317
	0.139877	-0.274309		0.139149	0.369821		0.140219	1.95165
	0.140708	-0.274299		0.13998	0.369572		0.141051	1.95706
	0.14154	-0.274288		0.140812	0.369517		0.141883	1.96274
	0.142372	-0.274277		0.141643	0.369633		0.142715	1.96844
	0.143203	-0.274267		0.142474	0.369789		0.143547	1.97414
	0.144035	-0.274255		0.143306	0.369945		0.144379	1.97985
	0.144866	-0.274234		0.144137	0.3701		0.145211	1.98556
	0.145698	-0.274189		0.144968	0.370257		0.146043	1.9912
	0.14653	-0.274077		0.1458	0.370426		0.146875	1.99678
	0.147361	-0.273958		0.146631	0.370694		0.147707	2.00236
	0.148193	-0.27384		0.147462	0.371188		0.148539	2.00801
	0.149025	-0.273721		0.148294	0.371842		0.149371	2.01368
	0.149856	-0.273602		0.149125	0.372497		0.150203	2.01935
	0.150688	-0.273484		0.149956	0.37315		0.151034	2.02501
	0.15152	-0.273401		0.150788	0.373804		0.151866	2.03038
	0.152351	-0.273332		0.151619	0.37439		0.152698	2.03514
	0.153183	-0.27327		0.15245	0.374766		0.15353	2.03956
	0.154015	-0.273209		0.153282	0.374874		0.154362	2.044
	0.154846	-0.273147		0.154113	0.374679		0.155194	2.04843
	0.155678	-0.273085		0.154944	0.374485		0.156026	2.05286
	0.15651	-0.273023		0.155776	0.374291		0.156858	2.05728
	0.157341	-0.272943		0.156607	0.374099		0.15769	2.06157
	0.158173	-0.27282		0.157438	0.373887		0.158522	2.06441
	0.159005	-0.272628		0.15827	0.373538		0.159354	2.06591
	0.159836	-0.272435		0.159101	0.372789		0.160186	2.06736
	0.160668	-0.272242		0.159932	0.372081		0.161018	2.06881
	0.1615	-0.272049		0.160764	0.371394		0.16185	2.07026
	0.162331	-0.271858		0.161595	0.370707		0.162682	2.0717
	0.163163	-0.271668		0.162426	0.370018		0.163514	2.07315
	0.163995	-0.271487		0.163258	0.369331		0.164346	2.07461
	0.164826	-0.271365		0.164089	0.368671		0.165178	2.07598
	0.165658	-0.271242		0.164921	0.368504		0.16601	2.0772
	0.16649	-0.271118		0.165752	0.368683		0.166842	2.07837
	0.167321	-0.270996		0.166583	0.369081		0.167674	2.07954
	0.168153	-0.270873		0.167415	0.369476		0.168506	2.0807
	0.168985	-0.270747		0.168246	0.369873		0.169338	2.08187
	0.169816	-0.270588		0.169077	0.370267		0.17017	2.08286
	0.170648	-0.270397		0.169909	0.370645		0.171002	2.08353
	0.17148	-0.270194		0.17074	0.370776		0.171834	2.08411
	0.172311	-0.269992		0.171571	0.370836		0.172666	2.08472
	0.173143	-0.269791		0.172403	0.371397		0.173498	2.08534
	0.173974	-0.269589		0.173234	0.371958		0.17433	2.08601
	0.174806	-0.269391		0.174065	0.372517		0.175162	2.08669
	0.175638	-0.26923		0.174897	0.373082		0.175994	2.08736
	0.176469	-0.269085		0.175728	0.373656		0.176826	2.08791
	0.177301	-0.268928		0.176559	0.374475		0.177658	2.0883
	0.178133	-0.268773		0.177391	0.376033		0.17849	2.08874
	0.178964	-0.268616		0.178222	0.378241		0.179322	2.08917
	0.179796	-0.26846		0.179053	0.380626		0.180154	2.08961
	0.180628	-0.268304		0.179885	0.382987		0.180986	2.09004
	0.181459	-0.268148		0.180716	0.38536		0.181818	2.09048
	0.182291	-0.267994		0.181547	0.387746		0.18265	2.09078
	0.183123	-0.267848		0.182379	0.390095		0.183482	2.09075
	0.183954	-0.267701		0.18321	0.392402		0.184313	2.09059
	0.184786	-0.267556		0.184041	0.396301		0.185145	2.09038
	0.185618	-0.267409		0.184873	0.401675		0.185977	2.09017
	0.186449	-0.267263		0.185704	0.407002		0.186809	2.08996
	0.187281	-0.267128		0.186535	0.412388		0.187641	2.08975
	0.188113	-0.267049		0.187367	0.417728		0.188473	2.08952
	0.188944	-0.266963		0.188198	0.423047		0.189305	2.08928
	0.189776	-0.266879		0.189029	0.428277		0.190137	2.08926
	0.190608	-0.266799		0.189861	0.434462		0.190969	2.08958
	0.191439	-0.266712		0.190692	0.443736		0.191801	2.0899
	0.192271	-0.266621		0.191523	0.452978		0.192633	2.09022
	0.193103	-0.26653		0.192355	0.462254		0.193465	2.09055
	0.193934	-0.266427		0.193186	0.471509		0.194297	2.09086
	0.194766	-0.266304		0.194018	0.48077		0.195129	2.09116
	0.195598	-0.266168		0.194849	0.490174		0.195961	2.09187
	0.196429	-0.266032		0.19568	0.500229		0.196793	2.09343
	0.197261	-0.265895		0.196512	0.513036		0.197625	2.09507
	0.198093	-0.265759		0.197343	0.525997		0.198457	2.09672
	0.198924	-0.265622		0.198174	0.538948		0.199289	2.09836
	0.199756	-0.265514		0.199006	0.551979		0.200121	2.1
	0.200588	-0.26548		0.199837	0.565007		0.200953	2.10168
	0.201419	-0.26547		0.200668	0.577923		0.201785	2.10376
	0.202251	-0.265461		0.2015	0.591399		0.202617	2.10661
	0.203083	-0.265452		0.202331	0.608189		0.203449	2.10983
	0.203914	-0.265442		0.203162	0.626988		0.204281	2.11306
	0.204746	-0.265433		0.203994	0.645878		0.205113	2.11627
	0.205577	-0.265424		0.204825	0.664633		0.205945	2.11948
	0.206409	-0.265356		0.205656	0.683364		0.206777	2.12278
	0.207241	-0.265277		0.206488	0.702183		0.207609	2.12671
	0.208072	-0.265195		0.207319	0.720991		0.208441	2.13256
	0.208904	-0.265114		0.20815	0.742033		0.209273	2.14016
	0.209736	-0.265033		0.208982	0.768267		0.210105	2.14774
	0.210567	-0.264952		0.209813	0.794406		0.210937	2.15529
	0.211399	-0.264871		0.210644	0.819494		0.211769	2.16284
	0.212231	-0.264817		0.211476	0.842483		0.212601	2.1704
	0.213062	-0.264782		0.212307	0.86644		0.213433	2.17789
	0.213894	-0.264753		0.213138	0.892138		0.214265	2.18846
	0.214726	-0.264723		0.21397	0.917723		0.215097	2.20379
	0.215557	-0.264694		0.214801	0.947673		0.215929	2.21957
	0.216389	-0.264664		0.215632	0.978788		0.216761	2.23543
	0.217221	-0.264635		0.216464	1.00977		0.217592	2.25129
	0.218052	-0.264613		0.217295	1.04079		0.218424	2.2671
	0.218884	-0.264601		0.218126	1.07188		0.219256	2.28293
	0.219716	-0.264584		0.218958	1.10293		0.220088	2.30153
	0.220547	-0.264567		0.219789	1.13339		0.22092	2.32666
	0.221379	-0.26455		0.22062	1.1648		0.221752	2.35552
	0.222211	-0.264533		0.221452	1.19727		0.222584	2.38436
	0.223042	-0.264516		0.222283	1.22979		0.223416	2.41316
	0.223874	-0.264498		0.223115	1.26219		0.224248	2.4417
	0.224706	-0.26447		0.223946	1.29483		0.22508	2.46919
	0.225537	-0.264438		0.224777	1.32721		0.225912	2.49642
	0.226369	-0.264405		0.225609	1.35829		0.226744	2.52912
	0.227201	-0.264373		0.22644	1.38787		0.227576	2.576
	0.228032	-0.26434		0.227271	1.41759		0.228408	2.62388
	0.228864	-0.264307		0.228103	1.44748		0.22924	2.67186
	0.229696	-0.264275		0.228934	1.4772		0.230072	2.71991
	0.230527	-0.264259		0.229765	1.50701		0.230904	2.76781
	0.231359	-0.264215		0.230597	1.53698		0.231736	2.81546
	0.232191	-0.26415		0.231428	1.56594		0.232568	2.86501
	0.233022	-0.264084		0.232259	1.59162		0.2334	2.92374
	0.233854	-0.264019		0.233091	1.61626		0.234232	2.9833
	0.234686	-0.263954		0.233922	1.64078		0.235064	3.0427
	0.235517	-0.263889		0.234753	1.66526		0.235896	3.10215
	0.236349	-0.263835		0.235585	1.68974		0.236728	3.16182
	0.23718	-0.263749		0.236416	1.71425		0.23756	3.22102
	0.238012	-0.263569		0.237247	1.7388		0.238392	3.28097
	0.238844	-0.263389		0.238079	1.76049		0.239224	3.34735
	0.239675	-0.263209		0.23891	1.78112		0.240056	3.41892
	0.240507	-0.263029		0.239741	1.80136		0.240888	3.49046
	0.241339	-0.262849		0.240573	1.82155		0.24172	3.56229
	0.24217	-0.262666		0.241404	1.84188		0.242552	3.63372
	0.243002	-0.262479		0.242235	1.86208		0.243384	3.70539
	0.243834	-0.262185		0.243067	1.88229		0.244216	3.77623
	0.244665	-0.261864		0.243898	1.89911		0.245048	3.84859
	0.245497	-0.261526		0.244729	1.91341		0.24588	3.92886
	0.246329	-0.261185		0.245561	1.92739		0.246712	4.00913
	0.24716	-0.260843		0.246392	1.94132		0.247544	4.08906
	0.247992	-0.260502		0.247223	1.95524		0.248376	4.16893
	0.248824	-0.260166		0.248055	1.96926		0.249208	4.24883
	0.249655	-0.259585		0.248886	1.98319		0.25004	4.32708
	0.250487	-0.258826		0.249718	1.99561		0.250871	4.40418
	0.251319	-0.258037		0.250549	2.0017		0.251703	4.48461
	0.25215	-0.25725		0.25138	2.00698		0.252535	4.56724
	0.252982	-0.256462		0.252212	2.01225		0.253367	4.65006
	0.253814	-0.255672		0.253043	2.01748		0.254199	4.73267
	0.254645	-0.254881		0.253874	2.02277		0.255031	4.8148
	0.255477	-0.25396		0.254706	2.02802		0.255863	4.89449
	0.256309	-0.252512		0.255537	2.03327		0.256695	4.96991
	0.25714	-0.25094		0.256368	2.03362		0.257527	5.04697
	0.257972	-0.249364		0.2572	2.0332		0.258359	5.12917
	0.258804	-0.247795		0.258031	2.03274		0.259191	5.21116
	0.259635	-0.246215		0.258862	2.03227		0.260023	5.2935
	0.260467	-0.244641		0.259694	2.0318		0.260855	5.37596
	0.261299	-0.243081		0.260525	2.03134		0.261687	5.4563
	0.26213	-0.240758		0.261356	2.03085		0.262519	5.53039
	0.262962	-0.238158		0.262188	2.02897		0.263351	5.6002
	0.263794	-0.235549		0.263019	2.02562		0.264183	5.67247
	0.264625	-0.232937		0.26385	2.02162		0.265015	5.74503
	0.265457	-0.230331		0.264682	2.01797		0.265847	5.81797
	0.266289	-0.227714		0.265513	2.01427		0.266679	5.89111
	0.26712	-0.225117		0.266344	2.01031		0.267511	5.9629
	0.267952	-0.221982		0.267176	2.00622		0.268343	6.02772
	0.268784	-0.218225		0.268007	2.00198		0.269175	6.08165
	0.269615	-0.214357		0.268838	1.99735		0.270007	6.13562
	0.270447	-0.210474		0.26967	1.99239		0.270839	6.18966
	0.271278	-0.206599		0.270501	1.98737		0.271671	6.24389
	0.27211	-0.202733		0.271332	1.98234		0.272503	6.29802
	0.272942	-0.198899		0.272164	1.97731		0.273335	6.35221
	0.273773	-0.194889		0.272995	1.9723		0.274167	6.40295
	0.274605	-0.190012		0.273826	1.96727		0.274999	6.44562
	0.275437	-0.185006		0.274658	1.96297		0.275831	6.487
	0.276268	-0.180026		0.275489	1.95813		0.276663	6.52687
	0.2771	-0.175033		0.27632	1.95246		0.277495	6.56656
	0.277932	-0.170017		0.277152	1.94662		0.278327	6.60496
	0.278763	-0.165041		0.277983	1.9408		0.279159	6.64095
	0.279595	-0.16016		0.278815	1.93498		0.279991	6.67595
	0.280427	-0.15464		0.279646	1.92917		0.280823	6.70765
	0.281258	-0.148898		0.280477	1.92388		0.281655	6.73389
	0.28209	-0.143159		0.281309	1.91865		0.282487	6.75912
	0.282922	-0.137401		0.28214	1.91247		0.283319	6.78378
	0.283753	-0.131647		0.282971	1.90608		0.28415	6.80848
	0.284585	-0.125928		0.283803	1.89965		0.284982	6.83317
	0.285417	-0.12029		0.284634	1.89323		0.285814	6.85795
	0.286248	-0.114353		0.285465	1.88682		0.286646	6.88203
	0.28708	-0.108196		0.286297	1.88052		0.287478	6.89672
	0.287912	-0.101967		0.287128	1.87436		0.28831	6.90944
	0.288743	-0.0957375		0.287959	1.86647		0.289142	6.91946
	0.289575	-0.0895321		0.288791	1.85812		0.289974	6.92955
	0.290407	-0.0833285		0.289622	1.84977		0.290806	6.93961
	0.291238	-0.0773833		0.290453	1.84146		0.291638	6.94959
	0.29207	-0.0714429		0.291285	1.83313		0.29247	6.95933
	0.292902	-0.0651637		0.292116	1.82479		0.293302	6.96516
	0.293733	-0.0588248		0.292947	1.81715		0.294134	6.96843
	0.294565	-0.0524833		0.293779	1.80865		0.294966	6.97092
	0.295397	-0.0461619		0.29461	1.79941		0.295798	6.97339
	0.296228	-0.0402322		0.295441	1.79011		0.29663	6.97588
	0.29706	-0.0347417		0.296273	1.78081		0.297462	6.97838
	0.297892	-0.0294338		0.297104	1.77144		0.298294	6.98062
	0.298723	-0.0237884		0.297935	1.76214		0.299126	6.9801
	0.299555	-0.0179048		0.298767	1.75298		0.299958	6.97407
	0.300386	-0.0120147		0.299598	1.74377		0.30079	6.96423
	0.301218	-0.0061156		0.300429	1.73442		0.301622	6.95343
	0.30205	-0.0002213		0.301261	1.72505		0.302454	6.94272
	0.302881	0.00564427		0.302092	1.71561		0.303286	6.93194
	0.303713	0.0109041		0.302923	1.70625		0.304118	6.92116
	0.304545	0.0158233		0.303755	1.69683		0.30495	6.91011
	0.305376	0.0207131		0.304586	1.68784		0.305782	6.89641
	0.306208	0.025595		0.305418	1.67961		0.306614	6.87981
	0.30704	0.0304876		0.306249	1.67019		0.307446	6.8613
	0.307871	0.0353757		0.30708	1.66033		0.308278	6.84289
	0.308703	0.0402745		0.307912	1.65052		0.30911	6.82422
	0.309535	0.0447363		0.308743	1.64071		0.309942	6.80613
	0.310366	0.0485549		0.309574	1.63087		0.310774	6.78775
	0.311198	0.0521342		0.310406	1.62105		0.311606	6.76914
	0.31203	0.0557154		0.311237	1.61151		0.312438	6.74917
	0.312861	0.0592804		0.312068	1.6014		0.31327	6.72654
	0.313693	0.062849		0.3129	1.59066		0.314102	6.70366
	0.314525	0.0664297		0.313731	1.57987		0.314934	6.68085
	0.315356	0.069844		0.314562	1.56905		0.315766	6.6582
	0.316188	0.0725351		0.315394	1.55823		0.316598	6.63549
	0.31702	0.0748497		0.316225	1.54747		0.317429	6.61295
	0.317851	0.0771444		0.317056	1.53776		0.318261	6.59143
	0.318683	0.0794405		0.317888	1.52925		0.319093	6.56623
	0.319515	0.0817309		0.318719	1.52033		0.319925	6.54062
	0.320346	0.0840429		0.31955	1.51065		0.320757	6.51488
	0.321178	0.0863409		0.320382	1.50053		0.321589	6.48937
	0.32201	0.0880743		0.321213	1.49033		0.322421	6.46372
	0.322841	0.0893752		0.322044	1.48013		0.323253	6.43815
	0.323673	0.0905537		0.322876	1.47023		0.324085	6.41341
	0.324505	0.0917199		0.323707	1.46118		0.324917	6.38738
	0.325336	0.0928861		0.324538	1.45182		0.325749	6.3592
	0.326168	0.0940572		0.32537	1.44189		0.326581	6.33114
	0.327	0.0952237		0.326201	1.43191		0.327413	6.30307
	0.327831	0.0961309		0.327032	1.42193		0.328245	6.27498
	0.328663	0.0966907		0.327864	1.41195		0.329077	6.24724
	0.329495	0.0970695		0.328695	1.40195		0.329909	6.22156
	0.330326	0.0974091		0.329526	1.39336		0.330741	6.19704
	0.331158	0.0977481		0.330358	1.38562		0.331573	6.17002
	0.331989	0.0980909		0.331189	1.3778		0.332405	6.14475
	0.332821	0.0984328		0.33202	1.36995		0.333237	6.12036
	0.333653	0.0986455		0.332852	1.3621		0.334069	6.09365
	0.334484	0.0985004		0.333683	1.35425		0.334901	6.06585
	0.335316	0.098092		0.334515	1.34641		0.335733	6.03822
	0.336148	0.0976265		0.335346	1.33932		0.336565	6.01136
	0.336979	0.0971626		0.336177	1.33299		0.337397	5.98214
	0.337811	0.0967022		0.337009	1.32621		0.338229	5.95221
	0.338643	0.0962393		0.33784	1.31907		0.339061	5.92232
	0.339474	0.0957788		0.338671	1.31192		0.339893	5.89235
	0.340306	0.0950688		0.339503	1.30479		0.340725	5.86247
	0.341138	0.0940471		0.340334	1.29765		0.341557	5.83261
	0.341969	0.0928898		0.341165	1.29056		0.342389	5.80672
	0.342801	0.0917104		0.341997	1.28367		0.343221	5.77985
	0.343633	0.0905361		0.342828	1.27627		0.344053	5.75063
	0.344464	0.0893541		0.343659	1.26828		0.344885	5.72134
	0.345296	0.0881761		0.344491	1.26017		0.345717	5.69203
	0.346128	0.0869781		0.345322	1.25205		0.346549	5.66274
	0.346959	0.0856745		0.346153	1.24394		0.347381	5.63352
	0.347791	0.0842629		0.346985	1.23584		0.348213	5.60624
	0.348623	0.0828337		0.347816	1.2287		0.349045	5.58051
	0.349454	0.0814731		0.348647	1.22198		0.349876	5.55265
	0.350286	0.0801951		0.349479	1.21478		0.350708	5.52489
	0.351118	0.0788884		0.35031	1.20746		0.35154	5.49721
	0.351949	0.0775086		0.351141	1.20019		0.352372	5.46934
	0.352781	0.0760743		0.351973	1.19291		0.353204	5.44164
	0.353613	0.0744614		0.352804	1.18559		0.354036	5.41473
	0.354444	0.0727018		0.353635	1.17877		0.354868	5.39099
	0.355276	0.0709405		0.354467	1.17259		0.3557	5.36456
	0.356108	0.0691779		0.355298	1.16663		0.356532	5.33763
	0.356939	0.0674165		0.356129	1.16065		0.357364	5.31068
	0.357771	0.0656633		0.356961	1.1547		0.358196	5.28388
	0.358603	0.0639564		0.357792	1.14875		0.359028	5.25701
	0.359434	0.0621198		0.358623	1.14277		0.35986	5.23017
	0.360266	0.0601131		0.359455	1.13697		0.360692	5.20764
	0.361098	0.0580927		0.360286	1.13192		0.361524	5.18394
	0.361929	0.0560763		0.361118	1.12656		0.362356	5.15951
	0.362761	0.0540571		0.361949	1.1206		0.363188	5.13451
	0.363592	0.0520341		0.36278	1.11447		0.36402	5.10968
	0.364424	0.0501203		0.363612	1.10837		0.364852	5.08481
	0.365256	0.0482512		0.364443	1.10227		0.365684	5.0601
	0.366087	0.0462879		0.365274	1.09615		0.366516	5.03693
	0.366919	0.0442887		0.366106	1.09098		0.367348	5.01556
	0.367751	0.0422863		0.366937	1.08611		0.36818	4.99344
	0.368582	0.0402795		0.367768	1.08073		0.369012	4.97116
	0.369414	0.0382763		0.3686	1.07516		0.369844	4.94887
	0.370246	0.036322		0.369431	1.0696		0.370676	4.92669
	0.371077	0.0344326		0.370262	1.06409		0.371508	4.90448
	0.371909	0.032443		0.371094	1.05893		0.37234	4.88296
	0.372741	0.0303533		0.371925	1.05398		0.373172	4.86499
	0.373572	0.0282691		0.372756	1.0489		0.374004	4.84416
	0.374404	0.0261828		0.373588	1.04337		0.374836	4.82328
	0.375236	0.0240969		0.374419	1.03755		0.375668	4.80244
	0.376067	0.0220266		0.37525	1.03172		0.3765	4.78147
	0.376899	0.0200871		0.376082	1.02588		0.377332	4.76069
	0.377731	0.0181017		0.376913	1.02005		0.378164	4.73989
	0.378562	0.0159892		0.377744	1.01428		0.378996	4.72148
	0.379394	0.0138469		0.378576	1.00901		0.379828	4.70214
	0.380226	0.0116887		0.379407	1.00409		0.38066	4.68211
	0.381057	0.00954353		0.380238	0.998907		0.381492	4.66217
	0.381889	0.0073882		0.38107	0.99361		0.382324	4.6422
	0.382721	0.00543147		0.381901	0.988309		0.383155	4.62222
	0.383552	0.0035558		0.382732	0.98302		0.383987	4.60244
	0.384384	0.001547		0.383564	0.977729		0.384819	4.58508
	0.385216	-0.0005207		0.384395	0.972887		0.385651	4.56982
	0.386047	-0.0025857		0.385226	0.96862		0.386483	4.55364
	0.386879	-0.0046503		0.386058	0.964293		0.387315	4.53613
	0.387711	-0.0067171		0.386889	0.95981		0.388147	4.5178
	0.388542	-0.0087125		0.38772	0.95533		0.388979	4.49938
	0.389374	-0.010628		0.388552	0.95084		0.389811	4.48094
	0.390206	-0.0126021		0.389383	0.94636		0.390643	4.46284
	0.391037	-0.0146193		0.390215	0.942066		0.391475	4.44657
	0.391869	-0.0166391		0.391046	0.938229		0.392307	4.42945
	0.3927	-0.0186562		0.391877	0.934583		0.393139	4.41195
	0.393532	-0.0206705		0.392709	0.930851		0.393971	4.39438
	0.394364	-0.0226366		0.39354	0.927096		0.394803	4.37692
	0.395195	-0.0243807		0.394371	0.923351		0.395635	4.35945
	0.396027	-0.0261857		0.395203	0.919608		0.396467	4.34188
	0.396859	-0.0280878		0.396034	0.915852		0.397299	4.32695
	0.39769	-0.0299963		0.396865	0.912079		0.398131	4.3117
	0.398522	-0.0319085		0.397697	0.908294		0.398963	4.29534
	0.399354	-0.0338222		0.398528	0.904494		0.399795	4.27893
	0.400185	-0.0357383		0.399359	0.900703		0.400627	4.26248
	0.401017	-0.0374291		0.400191	0.896904		0.401459	4.24601
	0.401849	-0.0390561		0.401022	0.893081		0.402291	4.22959
	0.40268	-0.0406765		0.401853	0.889275		0.403123	4.21458
	0.403512	-0.0422111		0.402685	0.885903		0.403955	4.20074
	0.404344	-0.0437489		0.403516	0.883158		0.404787	4.18594
	0.405175	-0.0453813		0.404347	0.880621		0.405619	4.1711
	0.406007	-0.0470814		0.405179	0.878082		0.406451	4.15627
	0.406839	-0.0487255		0.40601	0.87554		0.407283	4.14139
	0.40767	-0.0502685		0.406841	0.872984		0.408115	4.12655
	0.408502	-0.0518669		0.407673	0.870441		0.408947	4.11202
	0.409334	-0.0535689		0.408504	0.867993		0.409779	4.09844
	0.410165	-0.0552723		0.409335	0.866005		0.410611	4.08387
	0.410997	-0.0569767		0.410167	0.863773		0.411443	4.06876
	0.411829	-0.0586773		0.410998	0.861123		0.412275	4.05378
	0.41266	-0.0603422		0.411829	0.858473		0.413107	4.03854
	0.413492	-0.0618661		0.412661	0.855816		0.413939	4.02343
	0.414324	-0.0633209		0.413492	0.853174		0.414771	4.00847
	0.415155	-0.0648401		0.414323	0.850529		0.415603	3.99631
	0.415987	-0.0663625		0.415155	0.848068		0.416434	3.98377
	0.416819	-0.0678871		0.415986	0.845788		0.417266	3.9707
	0.41765	-0.0694113		0.416817	0.843543		0.418098	3.95756
	0.418482	-0.0709327		0.417649	0.841302		0.41893	3.94439
	0.419314	-0.0723493		0.41848	0.839056		0.419762	3.93126
	0.420145	-0.0736535		0.419312	0.836802		0.420594	3.91817
	0.420977	-0.0749915		0.420143	0.834557		0.421426	3.90644
	0.421809	-0.0763625		0.420974	0.832497		0.422258	3.89525
	0.42264	-0.0777309		0.421806	0.830469		0.42309	3.88243
	0.423472	-0.0791029		0.422637	0.82805		0.423922	3.86939
	0.424304	-0.0804779		0.423468	0.825427		0.424754	3.8564
	0.425135	-0.0817717		0.4243	0.822944		0.425586	3.84344
	0.425967	-0.0829296		0.425131	0.820577		0.426418	3.83041
	0.426798	-0.0841169		0.425962	0.818167		0.42725	3.81862
	0.42763	-0.0853997		0.426794	0.81564		0.428082	3.80854
	0.428462	-0.0866784		0.427625	0.813253		0.428914	3.79815
	0.429293	-0.0879643		0.428456	0.811192		0.429746	3.78764
	0.430125	-0.0892447		0.429288	0.809315		0.430578	3.7771
	0.430957	-0.0905044		0.430119	0.807436		0.43141	3.7665
	0.431788	-0.0916972		0.43095	0.805554		0.432242	3.75593
	0.43262	-0.092855		0.431782	0.803673		0.433074	3.74549
	0.433452	-0.0940434		0.432613	0.80179		0.433906	3.73622
	0.434283	-0.0952403		0.433444	0.799967		0.434738	3.72644
	0.435115	-0.0964339		0.434276	0.798283		0.43557	3.71594
	0.435947	-0.0976254		0.435107	0.796642		0.436402	3.70543
	0.436778	-0.0988205		0.435938	0.795014		0.437234	3.69486
	0.43761	-0.0998869		0.43677	0.793388		0.438066	3.68443
	0.438442	-0.100855		0.437601	0.79176		0.438898	3.67472
	0.439273	-0.101879		0.438432	0.790131		0.43973	3.66629
	0.440105	-0.102931		0.439264	0.78851		0.440562	3.65813
	0.440937	-0.10398		0.440095	0.78675		0.441394	3.6485
	0.441768	-0.105031		0.440926	0.784479		0.442226	3.63828
	0.4426	-0.10609		0.441758	0.781796		0.443058	3.62808
	0.443432	-0.1071		0.442589	0.779106		0.44389	3.61785
	0.444263	-0.108031		0.44342	0.776419		0.444722	3.60762
	0.445095	-0.108994		0.444252	0.773731		0.445554	3.5975
	0.445927	-0.110013		0.445083	0.771053		0.446386	3.58827
	0.446758	-0.111033		0.445915	0.768393		0.447218	3.57878
	0.44759	-0.112056		0.446746	0.76585		0.44805	3.56898
	0.448422	-0.113079		0.447577	0.763429		0.448882	3.55911
	0.449253	-0.114074		0.448409	0.761001		0.449713	3.54929
	0.450085	-0.114951		0.44924	0.758573		0.450545	3.53941
	0.450917	-0.115761		0.450071	0.756148		0.451377	3.52956
	0.451748	-0.116606		0.450903	0.75373		0.452209	3.52071
	0.45258	-0.117472		0.451734	0.751673		0.453041	3.51217
	0.453412	-0.118337		0.452565	0.749934		0.453873	3.50322
	0.454243	-0.119201		0.453397	0.747663		0.454705	3.49413
	0.455075	-0.120064		0.454228	0.745272		0.455537	3.48506
	0.455906	-0.120851		0.455059	0.742878		0.456369	3.476
	0.456738	-0.121551		0.455891	0.740495		0.457201	3.46692
	0.45757	-0.122285		0.456722	0.738109		0.458033	3.45833
	0.458401	-0.123136		0.457553	0.735713		0.458865	3.45017
	0.459233	-0.124029		0.458385	0.733345		0.459697	3.441
	0.460065	-0.124923		0.459216	0.731086		0.460529	3.4315
	0.460896	-0.12582		0.460047	0.728905		0.461361	3.42203
	0.461728	-0.126695		0.460879	0.726716		0.462193	3.41252
	0.46256	-0.127509		0.46171	0.724533		0.463025	3.40306
	0.463391	-0.128301		0.462541	0.722352		0.463857	3.39371
	0.464223	-0.129157		0.463373	0.720313		0.464689	3.38592
	0.465055	-0.130035		0.464204	0.718699		0.465521	3.37808
	0.465886	-0.130912		0.465035	0.717127		0.466353	3.37003
	0.466718	-0.13179		0.465867	0.7152		0.467185	3.36195
	0.46755	-0.132653		0.466698	0.713279		0.468017	3.3539
	0.468381	-0.133427		0.467529	0.711351		0.468849	3.34586
	0.469213	-0.134081		0.468361	0.709424		0.469681	3.33766
	0.470045	-0.134741		0.469192	0.707501		0.470513	3.32998
	0.470876	-0.135409		0.470023	0.705463		0.471345	3.32215
	0.471708	-0.136076		0.470855	0.703359		0.472177	3.31377
	0.47254	-0.136745		0.471686	0.701397		0.473009	3.30522
	0.473371	-0.137413		0.472517	0.699467		0.473841	3.29673
	0.474203	-0.138058		0.473349	0.697536		0.474673	3.28822
	0.475035	-0.13866		0.47418	0.695605		0.475505	3.27975
	0.475866	-0.139309		0.475012	0.69367		0.476337	3.27189
	0.476698	-0.140057		0.475843	0.69172		0.477169	3.26477
	0.47753	-0.140808		0.476674	0.689641		0.478001	3.25713
	0.478361	-0.141558		0.477506	0.687368		0.478833	3.24941
	0.479193	-0.142309		0.478337	0.685049		0.479665	3.24165
	0.480025	-0.143037		0.479168	0.68275		0.480497	3.23389
	0.480856	-0.143699		0.48	0.680268		0.481329	3.22615
	0.481688	-0.144327		0.480831	0.6777		0.482161	3.21857
	0.48252	-0.144988		0.481662	0.675206		0.482993	3.21256
	0.483351	-0.145664		0.482494	0.673188		0.483824	3.20655
	0.484183	-0.14634		0.483325	0.671757		0.484656	3.20048
	0.485015	-0.147016		0.484156	0.670462		0.485488	3.19439
	0.485846	-0.147693		0.484988	0.669169		0.48632	3.1883
	0.486678	-0.148333		0.485819	0.667873		0.487152	3.18221
	0.487509	-0.148914		0.48665	0.666576		0.487984	3.1761
	0.488341	-0.149541		0.487482	0.665282		0.488816	3.17067
	0.489173	-0.15022		0.488313	0.663931		0.489648	3.1651
	0.490004	-0.1509		0.489144	0.662437		0.49048	3.1589
	0.490836	-0.151578		0.489976	0.660985		0.491312	3.15265
	0.491668	-0.152258		0.490807	0.659544		0.492144	3.1468
	0.492499	-0.152923		0.491638	0.658103		0.492976	3.14127
	0.493331	-0.15355		0.49247	0.656671		0.493808	3.13546
	0.494163	-0.154179		0.493301	0.655234		0.49464	3.12954
	0.494994	-0.154848		0.494132	0.653946		0.495472	3.1239
	0.495826	-0.155521		0.494964	0.653241		0.496304	3.11786
	0.496658	-0.156197		0.495795	0.652418		0.497136	3.1115
	0.497489	-0.15687		0.496626	0.651381		0.497968	3.10514
	0.498321	-0.15753		0.497458	0.650344		0.4988	3.0988
	0.499153	-0.158127		0.498289	0.649303		0.499632	3.09245
	0.499984	-0.158668		0.49912	0.648266		0.500464	3.08621
	0.500816	-0.159251		0.499952	0.647208		0.501296	3.08099
	0.501648	-0.159867		0.500783	0.646052		0.502128	3.07604
	0.502479	-0.160482		0.501615	0.644795		0.50296	3.07093
	0.503311	-0.161099		0.502446	0.643518		0.503792	3.06578
	0.504143	-0.161716		0.503277	0.642246		0.504624	3.06065
	0.504974	-0.162299		0.504109	0.640966		0.505456	3.05551
	0.505806	-0.162826		0.50494	0.63969		0.506288	3.05034
	0.506638	-0.163358		0.505771	0.638426		0.50712	3.04553
	0.507469	-0.163914		0.506603	0.637354		0.507952	3.04076
	0.508301	-0.164469		0.507434	0.636686		0.508784	3.03562
	0.509133	-0.165013		0.508265	0.635802		0.509616	3.03037
	0.509964	-0.165528		0.509097	0.634843		0.510448	3.0251
	0.510796	-0.16602		0.509928	0.633883		0.51128	3.0198
	0.511627	-0.16653		0.510759	0.632921		0.512112	3.01452
	0.512459	-0.16707		0.511591	0.631957		0.512944	3.00955
	0.513291	-0.16764		0.512422	0.630947		0.513776	3.005
	0.514122	-0.16822		0.513253	0.629747		0.514608	2.99945
	0.514954	-0.168803		0.514085	0.628401		0.51544	2.99344
	0.515786	-0.169383		0.514916	0.626918		0.516271	2.98741
	0.516617	-0.169962		0.515747	0.625437		0.517103	2.98139
	0.517449	-0.170515		0.516579	0.623958		0.517935	2.97535
	0.518281	-0.170948		0.51741	0.622471		0.518767	2.96931
	0.519112	-0.171408		0.518241	0.621054		0.519599	2.96385
	0.519944	-0.171902		0.519073	0.619895		0.520431	2.95837
	0.520776	-0.172394		0.519904	0.618992		0.521263	2.95277
	0.521607	-0.172887		0.520735	0.618069		0.522095	2.94712
	0.522439	-0.17338		0.521567	0.617146		0.522927	2.9415
	0.523271	-0.173867		0.522398	0.616224		0.523759	2.93588
	0.524102	-0.174322		0.523229	0.615305		0.524591	2.93025
	0.524934	-0.174771		0.524061	0.614382		0.525423	2.92475
	0.525766	-0.175259		0.524892	0.613396		0.526255	2.9193
	0.526597	-0.175748		0.525723	0.612309		0.527087	2.91371
	0.527429	-0.176236		0.526555	0.611296		0.527919	2.90812
	0.528261	-0.176726		0.527386	0.610318		0.528751	2.90252
	0.529092	-0.177208		0.528217	0.609338		0.529583	2.89693
	0.529924	-0.177643		0.529049	0.608364		0.530415	2.89131
	0.530756	-0.17803		0.52988	0.607393		0.531247	2.88603
	0.531587	-0.178469		0.530712	0.606426		0.532079	2.88134
	0.532419	-0.178921		0.531543	0.605486		0.532911	2.87657
	0.533251	-0.179372		0.532374	0.604639		0.533743	2.8718
	0.534082	-0.179824		0.533206	0.603967		0.534575	2.86696
	0.534914	-0.180277		0.534037	0.603262		0.535407	2.86216
	0.535746	-0.180712		0.534868	0.60256		0.536239	2.85736
	0.536577	-0.181107		0.5357	0.601852		0.537071	2.85263
	0.537409	-0.181518		0.536531	0.601158		0.537903	2.84857
	0.538241	-0.181938		0.537362	0.600732		0.538735	2.84427
	0.539072	-0.18236		0.538194	0.600569		0.539567	2.83955
	0.539904	-0.182782		0.539025	0.600427		0.540399	2.83474
	0.540736	-0.183204		0.539856	0.600298		0.541231	2.82992
	0.541567	-0.18362		0.540688	0.600172		0.542063	2.82513
	0.542399	-0.183993		0.541519	0.600043		0.542895	2.82032
	0.543231	-0.184337		0.54235	0.599916		0.543727	2.81578
	0.544062	-0.184712		0.543182	0.599789		0.544559	2.81124
	0.544894	-0.185085		0.544013	0.599669		0.545391	2.80632
	0.545725	-0.18546		0.544844	0.599277		0.546223	2.80152
	0.546557	-0.185833		0.545676	0.598321		0.547055	2.79659
	0.547389	-0.186203		0.546507	0.597363		0.547887	2.79135
	0.54822	-0.186562		0.547338	0.596409		0.548719	2.78597
	0.549052	-0.186898		0.54817	0.595446		0.54955	2.78076
	0.549884	-0.187275		0.549001	0.594504		0.550382	2.77593
	0.550715	-0.187666		0.549832	0.593801		0.551214	2.77098
	0.551547	-0.18806		0.550664	0.593198		0.552046	2.76572
	0.552379	-0.188453		0.551495	0.592703		0.552878	2.76038
	0.55321	-0.188843		0.552326	0.592209		0.55371	2.75504
	0.554042	-0.189225		0.553158	0.591712		0.554542	2.7497
	0.554874	-0.189587		0.553989	0.591218		0.555374	2.74447
	0.555705	-0.189958		0.55482	0.590726		0.556206	2.74023
	0.556537	-0.190359		0.555652	0.59032		0.557038	2.73663
	0.557369	-0.190759		0.556483	0.590083		0.55787	2.7329
	0.5582	-0.191162		0.557315	0.589827		0.558702	2.7291
	0.559032	-0.191564		0.558146	0.589567		0.559534	2.72531
	0.559864	-0.191957		0.558977	0.589308		0.560366	2.72152
	0.560695	-0.192319		0.559808	0.589047		0.561198	2.71773
	0.561527	-0.192657		0.56064	0.588787		0.56203	2.7141
	0.562359	-0.192999		0.561471	0.588527		0.562862	2.71061
	0.56319	-0.193325		0.562303	0.588284		0.563694	2.70697
	0.564022	-0.19363		0.563134	0.588031		0.564526	2.70323
	0.564854	-0.19395		0.563965	0.587767		0.565358	2.69949
	0.565685	-0.194294		0.564797	0.587498		0.56619	2.69575
	0.566517	-0.194634		0.565628	0.58723		0.567022	2.69201
	0.567349	-0.194928		0.566459	0.586962		0.567854	2.68833
	0.56818	-0.195267		0.567291	0.586689		0.568686	2.68479
	0.569012	-0.195636		0.568122	0.586339		0.569518	2.68096
	0.569844	-0.196004		0.568953	0.585932		0.57035	2.67683
	0.570675	-0.196372		0.569785	0.585451		0.571182	2.67262
	0.571507	-0.19674		0.570616	0.584971		0.572014	2.66842
	0.572339	-0.197104		0.571447	0.584493		0.572846	2.66424
	0.57317	-0.197407		0.572279	0.584012		0.573678	2.66005
	0.574002	-0.197702		0.57311	0.583526		0.57451	2.65604
	0.574834	-0.198011		0.573941	0.582954		0.575342	2.65187
	0.575665	-0.19832		0.574773	0.582102		0.576174	2.64724
	0.576497	-0.198629		0.575604	0.580973		0.577006	2.64245
	0.577329	-0.198937		0.576435	0.579734		0.577838	2.63767
	0.57816	-0.199245		0.577267	0.578489		0.57867	2.6329
	0.578992	-0.199532		0.578098	0.577249		0.579502	2.62811
	0.579823	-0.199806		0.578929	0.576008		0.580334	2.62369
	0.580655	-0.200119		0.579761	0.57476		0.581166	2.61971
	0.581487	-0.200433		0.580592	0.573512		0.581998	2.61593
	0.582318	-0.200746		0.581423	0.572395		0.582829	2.61217
	0.58315	-0.201061		0.582255	0.571475		0.583661	2.60842
	0.583982	-0.201373		0.583086	0.57055		0.584493	2.60465
	0.584813	-0.201679		0.583917	0.569636		0.585325	2.6009
	0.585645	-0.201956		0.584749	0.568784		0.586157	2.59728
	0.586477	-0.202276		0.58558	0.567975		0.586989	2.59424
	0.587308	-0.202614		0.586411	0.567323		0.587821	2.59139
	0.58814	-0.202951		0.587243	0.567158		0.588653	2.5885
	0.588972	-0.20329		0.588074	0.567163		0.589485	2.58559
	0.589803	-0.203629		0.588906	0.567183		0.590317	2.58268
	0.590635	-0.203963		0.589737	0.567204		0.591149	2.57978
	0.591467	-0.204251		0.590568	0.567224		0.591981	2.57686
	0.592298	-0.204525		0.5914	0.567245		0.592813	2.57435
	0.59313	-0.204803		0.592231	0.567265		0.593645	2.57173
	0.593962	-0.205076		0.593062	0.567191		0.594477	2.56841
	0.594793	-0.205352		0.593894	0.566765		0.595309	2.56484
	0.595625	-0.205625		0.594725	0.56614		0.596141	2.56126
	0.596457	-0.205902		0.595556	0.565489		0.596973	2.55769
	0.597288	-0.206165		0.596388	0.564837		0.597805	2.55412
	0.59812	-0.206393		0.597219	0.564188		0.598637	2.55078
	0.598952	-0.206652		0.59805	0.563537		0.599469	2.54776
	0.599783	-0.206911		0.598882	0.562899		0.600301	2.54458
	0.600615	-0.207171		0.599713	0.562306		0.601133	2.54102
	0.601447	-0.207431		0.600544	0.56181		0.601965	2.53734
	0.602278	-0.20769		0.601376	0.561326		0.602797	2.53366
	0.60311	-0.207948		0.602207	0.560842		0.603629	2.52998
	0.603942	-0.2082		0.603038	0.560356		0.604461	2.5263
	0.604773	-0.208474		0.60387	0.559872		0.605293	2.52277
	0.605605	-0.208762		0.604701	0.559394		0.606125	2.51958
	0.606436	-0.209052		0.605532	0.558928		0.606957	2.51666
	0.607268	-0.209342		0.606364	0.558278		0.607789	2.51385
	0.6081	-0.20963		0.607195	0.557596		0.608621	2.51105
	0.608931	-0.209915		0.608026	0.556919		0.609453	2.50823
	0.609763	-0.210153		0.608858	0.556243		0.610285	2.50543
	0.610595	-0.210367		0.609689	0.555562		0.611117	2.50288
	0.611426	-0.210584		0.61052	0.554884		0.611949	2.50061
	0.612258	-0.2108		0.611352	0.554273		0.612781	2.49791
	0.61309	-0.211015		0.612183	0.553713		0.613613	2.49479
	0.613921	-0.211232		0.613014	0.553183		0.614445	2.49166
	0.614753	-0.211448		0.613846	0.552655		0.615277	2.48854
	0.615585	-0.211654		0.614677	0.552129		0.616108	2.48541
	0.616416	-0.211844		0.615508	0.551599		0.61694	2.4825
	0.617248	-0.212058		0.61634	0.551072		0.617772	2.48003
	0.61808	-0.212296		0.617171	0.550807		0.618604	2.47754
	0.618911	-0.212554		0.618003	0.550733		0.619436	2.47477
	0.619743	-0.212816		0.618834	0.550798		0.620268	2.47198
	0.620575	-0.213079		0.619665	0.550876		0.6211	2.46918
	0.621406	-0.213341		0.620497	0.550954		0.621932	2.46638
	0.622238	-0.213564		0.621328	0.551031		0.622764	2.46357
	0.62307	-0.21378		0.622159	0.551108		0.623596	2.46073
	0.623901	-0.213992		0.622991	0.551056		0.624428	2.45785
	0.624733	-0.214203		0.623822	0.550796		0.62526	2.45499
	0.625565	-0.214415		0.624653	0.550132		0.626092	2.45213
	0.626396	-0.214625		0.625485	0.549392		0.626924	2.44927
	0.627228	-0.214838		0.626316	0.548649		0.627756	2.44641
	0.62806	-0.215007		0.627147	0.547903		0.628588	2.44354
	0.628891	-0.215154		0.627979	0.54716		0.62942	2.44074
	0.629723	-0.215349		0.62881	0.546422		0.630252	2.43791
	0.630555	-0.215548		0.629641	0.545585		0.631084	2.43477
	0.631386	-0.215749		0.630473	0.544539		0.631916	2.43143
	0.632218	-0.215949		0.631304	0.543257		0.632748	2.42809
	0.63305	-0.21615		0.632135	0.541968		0.63358	2.42474
	0.633881	-0.216347		0.632967	0.540674		0.634412	2.42141
	0.634713	-0.216543		0.633798	0.539382		0.635244	2.41836
	0.635545	-0.216746		0.634629	0.538082		0.636076	2.41602
	0.636376	-0.216952		0.635461	0.537168		0.636908	2.41361
	0.637208	-0.217158		0.636292	0.536479		0.63774	2.41083
	0.638039	-0.217366		0.637123	0.536287		0.638572	2.40805
	0.638871	-0.217572		0.637955	0.53613		0.639404	2.40527
	0.639703	-0.21778		0.638786	0.535983		0.640236	2.40249
	0.640534	-0.217953		0.639617	0.535828		0.641068	2.3997
	0.641366	-0.218128		0.640449	0.535664		0.6419	2.39712
	0.642198	-0.218308		0.64128	0.535467		0.642732	2.39457
	0.643029	-0.218489		0.642111	0.535187		0.643564	2.39181
	0.643861	-0.218669		0.642943	0.534769		0.644396	2.38899
	0.644693	-0.218849		0.643774	0.534257		0.645228	2.38616
	0.645524	-0.21903		0.644606	0.533724		0.64606	2.38334
	0.646356	-0.219187		0.645437	0.533192		0.646892	2.38051
	0.647188	-0.219325		0.646268	0.532659		0.647723	2.37745
	0.648019	-0.219475		0.6471	0.532128		0.648556	2.37426
	0.648851	-0.219625		0.647931	0.531749		0.649387	2.37143
	0.649683	-0.219774		0.648762	0.531438		0.650219	2.36882
	0.650514	-0.219924		0.649594	0.531135		0.651051	2.36621
	0.651346	-0.220075		0.650425	0.530835		0.651883	2.36369
	0.652178	-0.220224		0.651256	0.530534		0.652715	2.36133
	0.653009	-0.220371		0.652088	0.530232		0.653547	2.35906
	0.653841	-0.220573		0.652919	0.529932		0.654379	2.35703
	0.654673	-0.220798		0.65375	0.529601		0.655211	2.3552
	0.655504	-0.221021		0.654582	0.529243		0.656043	2.35289
	0.656336	-0.22125		0.655413	0.528944		0.656875	2.35057
	0.657168	-0.221473		0.656244	0.52867		0.657707	2.34826
	0.657999	-0.2217		0.657076	0.528395		0.658539	2.34595
	0.658831	-0.221881		0.657907	0.52812		0.659371	2.34363
	0.659663	-0.222043		0.658738	0.527845		0.660203	2.3415
	0.660494	-0.222216		0.65957	0.527529		0.661035	2.33957
	0.661326	-0.222386		0.660401	0.5271		0.661867	2.33736
	0.662158	-0.222556		0.661232	0.526714		0.662699	2.33505
	0.662989	-0.222728		0.662064	0.52639		0.663531	2.33274
	0.663821	-0.222898		0.662895	0.526078		0.664363	2.33043
	0.664653	-0.223073		0.663726	0.525766		0.665195	2.32812
	0.665484	-0.22325		0.664558	0.525454		0.666027	2.3258
	0.666316	-0.223422		0.665389	0.525142		0.666859	2.32346
	0.667148	-0.223594		0.66622	0.525142		0.667691	2.32101
	0.667979	-0.223766		0.667052	0.525178		0.668523	2.31847
	0.668811	-0.223938		0.667883	0.525031		0.669355	2.31594
	0.669643	-0.224104		0.668714	0.524834		0.670187	2.31342
	0.670474	-0.224256		0.669546	0.524635		0.671019	2.31089
	0.671306	-0.224369		0.670377	0.524437		0.671851	2.30843
	0.672137	-0.224492		0.671209	0.524238		0.672683	2.30625
	0.672969	-0.224624		0.67204	0.524203		0.673515	2.30415
	0.673801	-0.22476		0.672871	0.524388		0.674347	2.30175
	0.674632	-0.224894		0.673703	0.524554		0.675179	2.29932
	0.675464	-0.225029		0.674534	0.524691		0.676011	2.2969
	0.676296	-0.225164		0.675365	0.524828		0.676843	2.29447
	0.677127	-0.225292		0.676197	0.524965		0.677675	2.29203
	0.677959	-0.225437		0.677028	0.525102		0.678507	2.28994
	0.678791	-0.225622		0.677859	0.525197		0.679339	2.28827
	0.679622	-0.225818		0.678691	0.524898		0.680171	2.2865
	0.680454	-0.226013		0.679522	0.524431		0.681002	2.28468
	0.681286	-0.226207		0.680353	0.523937		0.681835	2.28286
	0.682117	-0.226402		0.681185	0.523437		0.682666	2.28103
	0.682949	-0.226595		0.682016	0.522935		0.683498	2.27921
	0.683781	-0.226783		0.682847	0.522434		0.68433	2.2775
	0.684612	-0.22696		0.683679	0.521934		0.685162	2.27594
	0.685444	-0.227135		0.68451	0.52155		0.685994	2.27427
	0.686276	-0.227309		0.685341	0.521303		0.686826	2.27243
	0.687107	-0.227483		0.686173	0.521155		0.687658	2.2706
	0.687939	-0.227658		0.687004	0.52103		0.68849	2.26877
	0.688771	-0.227832		0.687835	0.520905		0.689322	2.26693
	0.689602	-0.227998		0.688667	0.520781		0.690154	2.265
	0.690434	-0.228178		0.689498	0.520656		0.690986	2.26268
	0.691266	-0.228374		0.690329	0.520527		0.691818	2.26007
	0.692097	-0.228573		0.691161	0.520397		0.69265	2.25747
	0.692929	-0.228772		0.691992	0.520285		0.693482	2.25487
	0.693761	-0.228971		0.692823	0.520175		0.694314	2.25227
	0.694592	-0.22917		0.693655	0.520059		0.695146	2.24967
	0.695424	-0.229324		0.694486	0.519939		0.695978	2.24708
	0.696256	-0.229448		0.695317	0.519819		0.69681	2.24483
	0.697087	-0.229572		0.696149	0.519694		0.697642	2.24299
	0.697919	-0.229695		0.69698	0.51952		0.698474	2.24122
	0.69875	-0.229819		0.697811	0.519355		0.699306	2.23948
	0.699582	-0.229941		0.698643	0.519277		0.700138	2.23774
	0.700414	-0.230063		0.699474	0.519232		0.70097	2.236
	0.701245	-0.230182		0.700306	0.519187		0.701802	2.23426
	0.702077	-0.230295		0.701137	0.519143		0.702634	2.23271
	0.702909	-0.23042		0.701968	0.519098		0.703466	2.23132
	0.70374	-0.230552		0.7028	0.518997		0.704298	2.22961
	0.704572	-0.230686		0.703631	0.518875		0.70513	2.22767
	0.705404	-0.230819		0.704462	0.518909		0.705962	2.22584
	0.706235	-0.230952		0.705294	0.519057		0.706794	2.22406
	0.707067	-0.231085		0.706125	0.519206		0.707626	2.22217
	0.707899	-0.231223		0.706956	0.519355		0.708458	2.22019
	0.70873	-0.231375		0.707788	0.519504		0.70929	2.21829
	0.709562	-0.231542		0.708619	0.519728		0.710122	2.21646
	0.710394	-0.231711		0.70945	0.520132		0.710954	2.21456
	0.711225	-0.231881		0.710282	0.520474		0.711786	2.21266
	0.712057	-0.232049		0.711113	0.52064		0.712618	2.21075
	0.712889	-0.232218		0.711944	0.520772		0.71345	2.20884
	0.71372	-0.232377		0.712776	0.520905		0.714281	2.20693
	0.714552	-0.232533		0.713607	0.521037		0.715113	2.20515
	0.715384	-0.232702		0.714438	0.521175		0.715945	2.20371
	0.716215	-0.232875		0.71527	0.521379		0.716777	2.20226
	0.717047	-0.233047		0.716101	0.521551		0.717609	2.20079
	0.717879	-0.233219		0.716932	0.52158		0.718441	2.19932
	0.71871	-0.233391		0.717764	0.521546		0.719273	2.19785
	0.719542	-0.233538		0.718595	0.521513		0.720105	2.19639
	0.720374	-0.233643		0.719426	0.521478		0.720937	2.19495
	0.721205	-0.233757		0.720258	0.521444		0.721769	2.19364
	0.722037	-0.233873		0.721089	0.521438		0.722601	2.19243
	0.722869	-0.233986		0.72192	0.521381		0.723433	2.19126
	0.7237	-0.234091		0.722752	0.52093		0.724265	2.19009
	0.724532	-0.234196		0.723583	0.520221		0.725097	2.18892
	0.725364	-0.234308		0.724414	0.51951		0.725929	2.18775
	0.726195	-0.23443		0.725246	0.518801		0.726761	2.18662
	0.727027	-0.234541		0.726077	0.51809		0.727593	2.18566
	0.727859	-0.23463		0.726909	0.517344		0.728425	2.18462
	0.72869	-0.234711		0.72774	0.516518		0.729257	2.18284
	0.729522	-0.234793		0.728571	0.515866		0.730089	2.18107
	0.730354	-0.234874		0.729403	0.515457		0.730921	2.1793
	0.731185	-0.234955		0.730234	0.515112		0.731753	2.17754
	0.732017	-0.235023		0.731065	0.51477		0.732585	2.17577
	0.732848	-0.235083		0.731897	0.514427		0.733417	2.17399
	0.73368	-0.235164		0.732728	0.514083		0.734249	2.1722
	0.734512	-0.235257		0.733559	0.513729		0.735081	2.1704
	0.735343	-0.23535		0.734391	0.513367		0.735913	2.1686
	0.736175	-0.235444		0.735222	0.513005		0.736745	2.16679
	0.737007	-0.235537		0.736053	0.512645		0.737577	2.16499
	0.737838	-0.23563		0.736885	0.512283		0.738409	2.16319
	0.73867	-0.235721		0.737716	0.511921		0.739241	2.16137
	0.739502	-0.235856		0.738547	0.511559		0.740073	2.15948
	0.740333	-0.236015		0.739379	0.511134		0.740905	2.15758
	0.741165	-0.236175		0.74021	0.510628		0.741737	2.15571
	0.741997	-0.236334		0.741041	0.509756		0.742569	2.15386
	0.742828	-0.236493		0.741873	0.508666		0.743401	2.15201
	0.74366	-0.236653		0.742704	0.50757		0.744233	2.15014
	0.744492	-0.236801		0.743535	0.506474		0.745065	2.14836
	0.745323	-0.236931		0.744367	0.505421		0.745897	2.14695
	0.746155	-0.237049		0.745198	0.504382		0.746729	2.14596
	0.746987	-0.237165		0.746029	0.50321		0.747561	2.14507
	0.747818	-0.237281		0.746861	0.501948		0.748392	2.14417
	0.74865	-0.237396		0.747692	0.500871		0.749224	2.14328
	0.749482	-0.237512		0.748523	0.499875		0.750056	2.14238
	0.750313	-0.237618		0.749355	0.498881		0.750888	2.14148
	0.751145	-0.237717		0.750186	0.497889		0.75172	2.14063
	0.751977	-0.237834		0.751017	0.496896		0.752552	2.13984
	0.752808	-0.237958		0.751849	0.496009		0.753384	2.13907
	0.75364	-0.238083		0.75268	0.495321		0.754216	2.1383
	0.754472	-0.238208		0.753511	0.49461		0.755048	2.13752
	0.755303	-0.238333		0.754343	0.493826		0.75588	2.13676
	0.756135	-0.238455		0.755174	0.493042		0.756712	2.13598
	0.756967	-0.238565		0.756006	0.492259		0.757544	2.13523
	0.757798	-0.238657		0.756837	0.491475		0.758376	2.13446
	0.75863	-0.238744		0.757668	0.490745		0.759208	2.13356
	0.759462	-0.238831		0.7585	0.490157		0.76004	2.13258
	0.760293	-0.238917		0.759331	0.489642		0.760872	2.13155
	0.761125	-0.239003		0.760162	0.489102		0.761704	2.13044
	0.761957	-0.239089		0.760994	0.488561		0.762536	2.12934
	0.762788	-0.239164		0.761825	0.488018		0.763368	2.12823
	0.76362	-0.239241		0.762656	0.487474		0.7642	2.12706
	0.764451	-0.239325		0.763488	0.486989		0.765032	2.12562
	0.765283	-0.239411		0.764319	0.48683		0.765864	2.12365
	0.766115	-0.239498		0.76515	0.487054		0.766696	2.12168
	0.766946	-0.239584		0.765982	0.487342		0.767528	2.1197
	0.767778	-0.239671		0.766813	0.487679		0.76836	2.11773
	0.76861	-0.239778		0.767644	0.488015		0.769192	2.11576
	0.769441	-0.239907		0.768476	0.488351		0.770024	2.11395
	0.770273	-0.240051		0.769307	0.488687		0.770856	2.11299
	0.771105	-0.240198		0.770138	0.488876		0.771688	2.11203
	0.771936	-0.240345		0.77097	0.488786		0.77252	2.11108
	0.772768	-0.24049		0.771801	0.488619		0.773352	2.11012
	0.7736	-0.240638		0.772632	0.488474		0.774184	2.10916
	0.774431	-0.240774		0.773464	0.488329		0.775016	2.1082
	0.775263	-0.240882		0.774295	0.488184		0.775848	2.10724
	0.776095	-0.240986		0.775126	0.488038		0.77668	2.10627
	0.776926	-0.241088		0.775958	0.487892		0.777512	2.10517
	0.777758	-0.241189		0.776789	0.487745		0.778344	2.10399
	0.77859	-0.241295		0.77762	0.487628		0.779176	2.10281
	0.779421	-0.241406		0.778452	0.48756		0.780008	2.10164
	0.780253	-0.241519		0.779283	0.487508		0.78084	2.10045
	0.781085	-0.241597		0.780114	0.487456		0.781671	2.09927
	0.781916	-0.241653		0.780946	0.487404		0.782503	2.09804
	0.782748	-0.241735		0.781777	0.487352		0.783335	2.09666
	0.78358	-0.24183		0.782609	0.48756		0.784167	2.09511
	0.784411	-0.241924		0.78344	0.488064		0.784999	2.09356
	0.785243	-0.242019		0.784271	0.488568		0.785831	2.09201
	0.786075	-0.242113		0.785103	0.489072		0.786663	2.09046
	0.786906	-0.242214		0.785934	0.489573		0.787495	2.0889
	0.787738	-0.242329		0.786765	0.490074		0.788327	2.08731
	0.78857	-0.242463		0.787597	0.490577		0.789159	2.0856
	0.789401	-0.242608		0.788428	0.490931		0.789991	2.08388
	0.790233	-0.242753		0.789259	0.491036		0.790823	2.08218
	0.791065	-0.242897		0.790091	0.490866		0.791655	2.08046
	0.791896	-0.243043		0.790922	0.490495		0.792487	2.07875
	0.792728	-0.243182		0.791753	0.490125		0.793319	2.07703
	0.793559	-0.243301		0.792585	0.489755		0.794151	2.07533
	0.794391	-0.2434		0.793416	0.489386		0.794983	2.0736
	0.795223	-0.24349		0.794247	0.48904		0.795815	2.07178
	0.796054	-0.243578		0.795079	0.488775		0.796647	2.06986
	0.796886	-0.243665		0.79591	0.488363		0.797479	2.06794
	0.797718	-0.243752		0.796741	0.487661		0.798311	2.06603
	0.798549	-0.243839		0.797573	0.48689		0.799143	2.06411
	0.799381	-0.243935		0.798404	0.486166		0.799975	2.06225
	0.800213	-0.244043		0.799235	0.485464		0.800807	2.0606
	0.801044	-0.244163		0.800067	0.484726		0.801639	2.05899
	0.801876	-0.244289		0.800898	0.483953		0.802471	2.05708
	0.802708	-0.244416		0.801729	0.483219		0.803303	2.05512
	0.803539	-0.244542		0.802561	0.482562		0.804135	2.05316
	0.804371	-0.244669		0.803392	0.482007		0.804967	2.05119
	0.805203	-0.24479		0.804223	0.48145		0.805799	2.04927
	0.806034	-0.244902		0.805055	0.480895		0.806631	2.04766
	0.806866	-0.245027		0.805886	0.48034		0.807463	2.04649
	0.807698	-0.245162		0.806717	0.479768		0.808295	2.04537
	0.808529	-0.245295		0.807549	0.479143		0.809127	2.04427
	0.809361	-0.245429		0.80838	0.478465		0.809959	2.04317
	0.810193	-0.245562		0.809211	0.477815		0.810791	2.04208
	0.811024	-0.245695		0.810043	0.477169		0.811623	2.041
	0.811856	-0.245821		0.810874	0.476521		0.812455	2.03998
	0.812688	-0.24595		0.811706	0.475876		0.813287	2.03901
	0.813519	-0.24609		0.812537	0.475229		0.814119	2.03789
	0.814351	-0.246231		0.813368	0.474567		0.81495	2.03639
	0.815183	-0.246373		0.8142	0.473927		0.815782	2.03488
	0.816014	-0.246515		0.815031	0.473442		0.816614	2.03336
	0.816846	-0.246657		0.815862	0.473043		0.817446	2.03184
	0.817678	-0.246793		0.816694	0.472641		0.818278	2.03033
	0.818509	-0.246916		0.817525	0.472239		0.81911	2.02897
	0.819341	-0.247025		0.818356	0.471837		0.819942	2.02765
	0.820173	-0.247128		0.819188	0.471419		0.820774	2.02606
	0.821004	-0.247231		0.820019	0.470909		0.821606	2.02444
	0.821836	-0.247335		0.82085	0.470191		0.822438	2.02282
	0.822668	-0.247438		0.821682	0.469246		0.82327	2.02121
	0.823499	-0.247525		0.822513	0.468306		0.824102	2.0196
	0.824331	-0.247589		0.823344	0.467364		0.824934	2.0181
	0.825162	-0.247662		0.824176	0.466419		0.825766	2.01679
	0.825994	-0.247747		0.825007	0.465483		0.826598	2.01552
	0.826826	-0.247831		0.825838	0.464545		0.82743	2.01427
	0.827657	-0.247915		0.82667	0.463685		0.828262	2.01304
	0.828489	-0.247999		0.827501	0.463019		0.829094	2.0118
	0.829321	-0.248078		0.828332	0.462353		0.829926	2.01057
	0.830152	-0.248138		0.829164	0.461684		0.830758	2.00933
	0.830984	-0.248188		0.829995	0.46102		0.83159	2.00808
	0.831816	-0.24824		0.830826	0.460366		0.832422	2.00673
	0.832647	-0.248296		0.831658	0.459856		0.833254	2.00517
	0.833479	-0.248353		0.832489	0.459616		0.834086	2.00359
	0.834311	-0.24841		0.83332	0.459378		0.834918	2.00204
	0.835142	-0.248467		0.834152	0.459139		0.83575	2.00047
	0.835974	-0.248529		0.834983	0.458902		0.836582	1.99892
	0.836806	-0.248605		0.835814	0.458663		0.837414	1.99744
	0.837637	-0.248694		0.836646	0.458424		0.838246	1.99597
	0.838469	-0.248792		0.837477	0.458314		0.839078	1.99389
	0.839301	-0.248889		0.838308	0.458508		0.83991	1.99175
	0.840132	-0.248986		0.83914	0.458718		0.840742	1.9896
	0.840964	-0.249084		0.839971	0.458838		0.841574	1.98745
	0.841796	-0.249178		0.840802	0.458958		0.842406	1.9853
	0.842627	-0.249263		0.841634	0.459078		0.843238	1.98321
	0.843459	-0.249339		0.842465	0.459198		0.84407	1.98152
	0.844291	-0.249413		0.843297	0.4593		0.844902	1.98043
	0.845122	-0.249487		0.844128	0.45932		0.845734	1.97975
	0.845954	-0.249561		0.844959	0.459253		0.846566	1.97906
	0.846786	-0.249635		0.845791	0.459185		0.847398	1.97838
	0.847617	-0.249709		0.846622	0.459118		0.848229	1.9777
	0.848449	-0.249773		0.847453	0.45905		0.849061	1.97701
	0.849281	-0.249818		0.848285	0.458982		0.849893	1.97626
	0.850112	-0.249856		0.849116	0.458915		0.850725	1.97537
	0.850944	-0.24989		0.849947	0.458835		0.851557	1.97419
	0.851776	-0.249925		0.850779	0.458741		0.852389	1.97301
	0.852607	-0.24996		0.85161	0.458675		0.853221	1.97183
	0.853439	-0.249995		0.852441	0.458622		0.854053	1.97065
	0.854271	-0.250024		0.853273	0.458566		0.854885	1.96949
	0.855102	-0.250052		0.854104	0.458506		0.855717	1.96846
	0.855934	-0.250105		0.854935	0.458446		0.856549	1.96761
	0.856766	-0.25018		0.855767	0.45837		0.857381	1.96632
	0.857597	-0.250254		0.856598	0.458134		0.858213	1.96495
	0.858429	-0.250328		0.857429	0.457852		0.859045	1.96359
	0.85926	-0.250402		0.858261	0.457645		0.859877	1.96222
	0.860092	-0.250481		0.859092	0.45744		0.860709	1.96084
	0.860924	-0.250571		0.859923	0.457234		0.861541	1.95954
	0.861755	-0.250656		0.860755	0.457028		0.862373	1.95846
	0.862587	-0.250728		0.861586	0.456835		0.863205	1.95739
	0.863419	-0.2508		0.862417	0.456795		0.864037	1.95632
	0.86425	-0.250872		0.863249	0.457036		0.864869	1.95525
	0.865082	-0.250944		0.86408	0.457282		0.865701	1.95423
	0.865914	-0.251015		0.864911	0.457527		0.866533	1.95328
	0.866745	-0.25107		0.865743	0.457772		0.867365	1.95229
	0.867577	-0.25112		0.866574	0.458018		0.868197	1.95118
	0.868409	-0.251187		0.867405	0.458263		0.869029	1.94998
	0.86924	-0.251261		0.868237	0.458477		0.869861	1.94858
	0.870072	-0.251335		0.869068	0.458453		0.870693	1.94717
	0.870904	-0.25141		0.8699	0.458441		0.871525	1.94577
	0.871735	-0.251484		0.870731	0.458438		0.872357	1.94437
	0.872567	-0.251558		0.871562	0.458434		0.873189	1.94296
	0.873399	-0.251631		0.872394	0.458431		0.874021	1.94162
	0.87423	-0.251707		0.873225	0.458427		0.874853	1.94054
	0.875062	-0.251784		0.874056	0.458423		0.875685	1.93959
	0.875894	-0.251862		0.874888	0.45841		0.876517	1.93866
	0.876725	-0.25194		0.875719	0.458302		0.877349	1.93773
	0.877557	-0.252017		0.87655	0.457959		0.878181	1.9368
	0.878389	-0.252091		0.877382	0.457616		0.879013	1.93587
	0.87922	-0.252154		0.878213	0.457272		0.879845	1.93495
	0.880052	-0.252217		0.879044	0.456927		0.880677	1.93473
	0.880884	-0.252287		0.879876	0.456598		0.881508	1.9345
	0.881715	-0.252356		0.880707	0.456361		0.88234	1.93422
	0.882547	-0.252425		0.881538	0.456237		0.883172	1.93394
	0.883379	-0.252491		0.88237	0.456105		0.884004	1.93367
	0.88421	-0.252554		0.883201	0.455969		0.884836	1.93339
	0.885042	-0.252618		0.884032	0.455832		0.885668	1.93309
	0.885873	-0.252691		0.884864	0.455697		0.8865	1.9323
	0.886705	-0.252775		0.885695	0.455559		0.887332	1.93088
	0.887537	-0.25286		0.886526	0.455423		0.888164	1.92918
	0.888368	-0.252947		0.887358	0.455282		0.888996	1.92749
	0.8892	-0.253033		0.888189	0.455095		0.889828	1.92579
	0.890032	-0.253119		0.88902	0.454834		0.89066	1.9241
	0.890863	-0.253208		0.889852	0.454575		0.891492	1.92241
	0.891695	-0.253306		0.890683	0.454315		0.892324	1.92077
	0.892527	-0.253413		0.891514	0.454055		0.893156	1.91948
	0.893358	-0.253523		0.892346	0.453789		0.893988	1.91826
	0.89419	-0.253632		0.893177	0.453494		0.89482	1.91705
	0.895022	-0.253743		0.894008	0.453147		0.895652	1.91583
	0.895853	-0.253853		0.89484	0.452628		0.896484	1.91463
	0.896685	-0.253956		0.895671	0.452109		0.897316	1.91341
	0.897517	-0.254032		0.896502	0.451589		0.898148	1.91222
	0.898348	-0.254078		0.897334	0.451068		0.89898	1.91149
	0.89918	-0.254111		0.898165	0.450539		0.899812	1.91073
	0.900012	-0.254142		0.898997	0.449947		0.900644	1.90987
	0.900843	-0.254174		0.899828	0.449254		0.901476	1.909
	0.901675	-0.254205		0.900659	0.448389		0.902308	1.90814
	0.902507	-0.254238		0.901491	0.44746		0.90314	1.90727
	0.903338	-0.254279		0.902322	0.446527		0.903972	1.90641
	0.90417	-0.254337		0.903153	0.445594		0.904804	1.90557
	0.905002	-0.254392		0.903985	0.444669		0.905636	1.90483
	0.905833	-0.254445		0.904816	0.443781		0.906468	1.90425
	0.906665	-0.254497		0.905647	0.442953		0.9073	1.90366
	0.907497	-0.25455		0.906479	0.442124		0.908132	1.90308
	0.908328	-0.254603		0.90731	0.441257		0.908964	1.9025
	0.90916	-0.254649		0.908141	0.440375		0.909796	1.90192
	0.909992	-0.254676		0.908973	0.43949		0.910628	1.90141
	0.910823	-0.254691		0.909804	0.438609		0.91146	1.90098
	0.911655	-0.254702		0.910635	0.437725		0.912292	1.89976
	0.912487	-0.254712		0.911467	0.43683		0.913123	1.89853
	0.913318	-0.254723		0.912298	0.435929		0.913956	1.8973
	0.91415	-0.254733		0.913129	0.435079		0.914787	1.89608
	0.914982	-0.254743		0.913961	0.43424		0.915619	1.89485
	0.915813	-0.254751		0.914792	0.433396		0.916451	1.89361
	0.916645	-0.254757		0.915623	0.432551		0.917283	1.89226
	0.917476	-0.254765		0.916455	0.431705		0.918115	1.89107
	0.918308	-0.254774		0.917286	0.430928		0.918947	1.88998
	0.91914	-0.254783		0.918117	0.430409		0.919779	1.88898
	0.919971	-0.254791		0.918949	0.429605		0.920611	1.88795
	0.920803	-0.2548		0.91978	0.42865		0.921443	1.88685
	0.921635	-0.254804		0.920611	0.42769		0.922275	1.88571
	0.922466	-0.254799		0.921443	0.426741		0.923107	1.88465
	0.923298	-0.254795		0.922274	0.425775		0.923939	1.88376
	0.92413	-0.254793		0.923105	0.424819		0.924771	1.88308
	0.924961	-0.25479		0.923937	0.423871		0.925603	1.88242
	0.925793	-0.254787		0.924768	0.423176		0.926435	1.88177
	0.926625	-0.254784		0.9256	0.423067		0.927267	1.88111
	0.927456	-0.254778		0.926431	0.422979		0.928099	1.88046
	0.928288	-0.254766		0.927262	0.422892		0.928931	1.87991
	0.92912	-0.254771		0.928094	0.422804		0.929763	1.87959
	0.929951	-0.254806		0.928925	0.422716		0.930595	1.87903
	0.930783	-0.254841		0.929756	0.422665		0.931427	1.87842
	0.931615	-0.254876		0.930588	0.422698		0.932259	1.87782
	0.932446	-0.254911		0.931419	0.422062		0.933091	1.87721
	0.933278	-0.254945		0.93225	0.421409		0.933923	1.87661
	0.93411	-0.254974		0.933082	0.420763		0.934755	1.876
	0.934941	-0.254994		0.933913	0.420114		0.935587	1.87533
	0.935773	-0.254997		0.934744	0.419461		0.936419	1.87465
	0.936605	-0.25499		0.935576	0.418813		0.937251	1.87396
	0.937436	-0.254984		0.936407	0.418374		0.938083	1.87328
	0.938268	-0.254977		0.937238	0.417894		0.938915	1.87259
	0.9391	-0.25497		0.93807	0.417391		0.939747	1.8719
	0.939931	-0.254965		0.938901	0.416894		0.940579	1.87122
	0.940763	-0.254975		0.939732	0.416395		0.941411	1.87068
	0.941595	-0.254988		0.940564	0.415893		0.942243	1.87024
	0.942426	-0.255004		0.941395	0.415399		0.943075	1.8698
	0.943258	-0.25502		0.942226	0.415093		0.943907	1.86936
	0.94409	-0.255037		0.943058	0.414849		0.944739	1.86892
	0.944921	-0.255053		0.943889	0.41457		0.945571	1.86848
	0.945753	-0.25507		0.94472	0.41429		0.946402	1.86804
	0.946585	-0.25509		0.945552	0.414012		0.947235	1.86753
	0.947416	-0.255115		0.946383	0.413733		0.948066	1.86681
	0.948248	-0.255159		0.947214	0.413454		0.948898	1.86573
	0.94908	-0.255204		0.948046	0.413154		0.94973	1.86462
	0.949911	-0.25525		0.948877	0.412845		0.950562	1.86352
	0.950743	-0.255295		0.949708	0.413368		0.951394	1.86241
	0.951574	-0.255341		0.95054	0.413897		0.952226	1.86131
	0.952406	-0.255389		0.951371	0.414419		0.953058	1.8602
	0.953238	-0.255443		0.952202	0.414943		0.95389	1.85994
	0.954069	-0.255498		0.953034	0.415468		0.954722	1.85978
	0.954901	-0.255555		0.953865	0.415982		0.955554	1.85964
	0.955733	-0.255611		0.954697	0.416432		0.956386	1.8595
	0.956564	-0.255668		0.955528	0.416569		0.957218	1.85936
	0.957396	-0.255725		0.956359	0.41641		0.95805	1.85922
	0.958228	-0.255781		0.957191	0.41625		0.958882	1.85908
	0.959059	-0.255835		0.958022	0.416094		0.959714	1.85877
	0.959891	-0.255899		0.958853	0.415952		0.960546	1.85845
	0.960723	-0.25598		0.959685	0.415808		0.961378	1.85822
	0.961554	-0.256062		0.960516	0.4159		0.96221	1.858
	0.962386	-0.256143		0.961347	0.416165		0.963042	1.85777
	0.963218	-0.256225		0.962179	0.416491		0.963874	1.85755
	0.964049	-0.256307		0.96301	0.416826		0.964706	1.85732
	0.964881	-0.256387		0.963841	0.417162		0.965538	1.85696
	0.965713	-0.256462		0.964673	0.417497		0.96637	1.85638
	0.966544	-0.25652		0.965504	0.417831		0.967202	1.85566
	0.967376	-0.256574		0.966335	0.417964		0.968034	1.85494
	0.968208	-0.256629		0.967167	0.417565		0.968866	1.85421
	0.969039	-0.256683		0.967998	0.41698		0.969698	1.85349
	0.969871	-0.256736		0.968829	0.416365		0.97053	1.85276
	0.970703	-0.256775		0.969661	0.415745		0.971362	1.85208
	0.971534	-0.256779		0.970492	0.415124		0.972194	1.85173
	0.972366	-0.256794		0.971323	0.414505		0.973026	1.8516
	0.973198	-0.25682		0.972155	0.413883		0.973858	1.85154
	0.974029	-0.256845		0.972986	0.413816		0.97469	1.8515
	0.974861	-0.256871		0.973817	0.413762		0.975522	1.85145
	0.975693	-0.256897		0.974649	0.41356		0.976354	1.8514
	0.976524	-0.256927		0.97548	0.413329		0.977186	1.85135
	0.977356	-0.256973		0.976311	0.413098		0.978018	1.8513
	0.978188	-0.257034		0.977143	0.412868		0.97885	1.85122
	0.979019	-0.257103		0.977974	0.412637		0.979681	1.85101
	0.979851	-0.257172		0.978805	0.41244		0.980514	1.85077
	0.980682	-0.25724		0.979637	0.41227		0.981345	1.85053
	0.981514	-0.257309		0.980468	0.412118		0.982177	1.85029
	0.982346	-0.257377		0.9813	0.411969		0.983009	1.85006
	0.983177	-0.257443		0.982131	0.411819		0.983841	1.84982
	0.984009	-0.257503		0.982962	0.41167		0.984673	1.8496
	0.984841	-0.257551		0.983794	0.411521		0.985505	1.84985
	0.985672	-0.257596		0.984625	0.411385		0.986337	1.85022
	0.986504	-0.257646		0.985456	0.411281		0.987169	1.85072
	0.987336	-0.257724		0.986288	0.411226		0.988001	1.85147
	0.988167	-0.25779		0.987119	0.411187		0.988833	1.85269
	0.988999	-0.2578		0.98795	0.411149		0.989665	1.85351
	0.989831	-0.257802		0.988782	0.410011		0.990497	1.85407
	0.990662	-0.257846		0.989613	0.408056		0.991329	1.85513
	0.991494	-0.258057		0.990444	0.403055		0.992161	1.85495
	0.992326	-0.258064		0.991276	0.402412		0.992993	1.85443
	0.993157	-0.25807		0.992107	0.401836		0.993825	1.85383
	0.993989	-0.258075		0.992938	0.40126		0.994657	1.85324
	0.994821	-0.25808		0.99377	0.400682		0.995489	1.85264
	0.995652	-0.258086		0.994601	0.400133		0.996321	1.85205
	0.996484	-0.258091		0.995432	0.399657		0.997153	1.85146
	0.997316	-0.258117		0.996264	0.399239		0.997985	1.851
	0.998147	-0.258153		0.997095	0.398849		0.998817	1.85048
	0.998979	-0.258197		0.997926	0.398458		0.999649	1.84987
	0.999811	-0.258242		0.998758	0.398067		1.00048	1.84924
	1.00064	-0.258286		0.999589	0.397676		1.00131	1.84861
	1.00147	-0.258331		1.00042	0.397341		1.00215	1.84798
	1.00231	-0.258375		1.00125	0.397193		1.00298	1.84736
	1.00314	-0.258409		1.00208	0.397359		1.00381	1.84655
	1.00397	-0.25843		1.00292	0.397783		1.00464	1.84562
	1.0048	-0.25844		1.00375	0.398206		1.00547	1.84466
	1.00563	-0.258449		1.00458	0.39863		1.00631	1.84371
	1.00646	-0.258458		1.00541	0.399054		1.00714	1.84275
	1.0073	-0.258467		1.00624	0.399477		1.00797	1.84178
	1.00813	-0.258476		1.00707	0.399889		1.0088	1.84082
	1.00896	-0.258483		1.0079	0.400153		1.00963	1.8399
	1.00979	-0.258483		1.00873	0.400149		1.01046	1.8391
	1.01062	-0.258487		1.00957	0.400055		1.0113	1.83849
	1.01145	-0.258495		1.0104	0.399961		1.01213	1.83794
	1.01229	-0.258502		1.01123	0.39987		1.01296	1.83739
	1.01312	-0.25851		1.01206	0.399783		1.01379	1.83684
	1.01395	-0.258518		1.01289	0.399688		1.01462	1.8363
	1.01478	-0.258526		1.01372	0.399532		1.01546	1.83575
	1.01561	-0.258549		1.01455	0.3993		1.01629	1.8347
	1.01644	-0.25858		1.01538	0.398999		1.01712	1.83353
	1.01727	-0.258626		1.01622	0.3987		1.01795	1.83231
	1.01811	-0.258673		1.01705	0.3984		1.01878	1.83109
	1.01894	-0.258719		1.01788	0.3981		1.01962	1.82986
	1.01977	-0.258765		1.01871	0.39781		1.02045	1.82864
	1.0206	-0.258812		1.01954	0.397589		1.02128	1.82742
	1.02143	-0.25887		1.02037	0.397363		1.02211	1.82644
	1.02226	-0.258939		1.0212	0.396765		1.02294	1.82563
	1.0231	-0.25903		1.02204	0.396162		1.02378	1.82476
	1.02393	-0.259124		1.02287	0.395562		1.02461	1.82389
	1.02476	-0.259217		1.0237	0.394962		1.02544	1.82303
	1.02559	-0.25931		1.02453	0.394356		1.02627	1.82223
	1.02642	-0.259402		1.02536	0.393645		1.0271	1.82145
	1.02726	-0.259483		1.02619	0.392615		1.02794	1.82067
	1.02809	-0.259533		1.02702	0.391729		1.02877	1.81999
	1.02892	-0.259574		1.02785	0.390895		1.0296	1.81958
	1.02975	-0.25961		1.02869	0.390061		1.03043	1.81932
	1.03058	-0.259646		1.02952	0.38923		1.03126	1.81907
	1.03141	-0.259682		1.03035	0.388395		1.0321	1.81882
	1.03225	-0.259718		1.03118	0.387646		1.03293	1.81857
	1.03308	-0.259754		1.03201	0.387311		1.03376	1.81832
	1.03391	-0.259795		1.03284	0.387065		1.03459	1.81835
	1.03474	-0.259837		1.03367	0.386794		1.03542	1.81851
	1.03557	-0.259877		1.03451	0.386525		1.03626	1.81866
	1.0364	-0.259917		1.03534	0.386255		1.03709	1.8188
	1.03723	-0.259957		1.03617	0.385984		1.03792	1.81895
	1.03807	-0.259997		1.037	0.385707		1.03875	1.81909
	1.0389	-0.260037		1.03783	0.385384		1.03958	1.81924
	1.03973	-0.260071		1.03866	0.385164		1.04042	1.81945
	1.04056	-0.260097		1.03949	0.385549		1.04125	1.81971
	1.04139	-0.260118		1.04032	0.385932		1.04208	1.81961
	1.04222	-0.260138		1.04116	0.386317		1.04291	1.81931
	1.04306	-0.260159		1.04199	0.3867		1.04374	1.81902
	1.04389	-0.260178		1.04282	0.387064		1.04458	1.81873
	1.04472	-0.260196		1.04365	0.38726		1.04541	1.81844
	1.04555	-0.260215		1.04448	0.387057		1.04624	1.81815
	1.04638	-0.260245		1.04531	0.386541		1.04707	1.81787
	1.04722	-0.260285		1.04614	0.385911		1.0479	1.81749
	1.04805	-0.260331		1.04698	0.385278		1.04873	1.81701
	1.04888	-0.260377		1.04781	0.384647		1.04957	1.8165
	1.04971	-0.260423		1.04864	0.384017		1.0504	1.816
	1.05054	-0.260469		1.04947	0.383458		1.05123	1.81549
	1.05137	-0.260515		1.0503	0.383198		1.05206	1.81499
	1.05221	-0.260557		1.05113	0.383021		1.05289	1.81436
	1.05304	-0.260609		1.05196	0.382812		1.05373	1.81365
	1.05387	-0.260695		1.05279	0.382601		1.05456	1.81294
	1.0547	-0.260784		1.05363	0.382392		1.05539	1.81224
	1.05553	-0.260874		1.05446	0.382183		1.05622	1.81153
	1.05636	-0.260964		1.05529	0.381985		1.05706	1.81083
	1.0572	-0.261053		1.05612	0.381841		1.05789	1.81012
	1.05803	-0.261139		1.05695	0.381717		1.05872	1.80945
	1.05886	-0.26121		1.05778	0.381495		1.05955	1.80882
	1.05969	-0.261257		1.05861	0.381274		1.06038	1.80785
	1.06052	-0.261301		1.05945	0.381053		1.06122	1.80676
	1.06135	-0.261344		1.06028	0.380833		1.06205	1.80566
	1.06218	-0.261387		1.06111	0.380612		1.06288	1.80456
	1.06302	-0.261431		1.06194	0.380497		1.06371	1.80346
	1.06385	-0.261474		1.06277	0.380851		1.06454	1.80238
	1.06468	-0.261495		1.0636	0.381659		1.06537	1.80137
	1.06551	-0.261497		1.06443	0.382563		1.06621	1.80056
	1.06634	-0.261486		1.06526	0.383421		1.06704	1.79991
	1.06717	-0.261476		1.0661	0.384222		1.06787	1.79928
	1.06801	-0.261465		1.06693	0.385061		1.0687	1.79865
	1.06884	-0.261454		1.06776	0.385969		1.06953	1.79802
	1.06967	-0.261443		1.06859	0.386723		1.07037	1.79738
	1.0705	-0.261441		1.06942	0.387331		1.0712	1.79651
	1.07133	-0.26145		1.07025	0.387851		1.07203	1.79547
	1.07217	-0.261472		1.07109	0.388371		1.07286	1.7943
	1.073	-0.261495		1.07192	0.388892		1.0737	1.7931
	1.07383	-0.261519		1.07275	0.389412		1.07453	1.7919
	1.07466	-0.261542		1.07358	0.38993		1.07536	1.79069
	1.07549	-0.261565		1.07441	0.390462		1.07619	1.78948
	1.07632	-0.261589		1.07524	0.390966		1.07702	1.78829
	1.07716	-0.261614		1.07607	0.39099		1.07786	1.78711
	1.07799	-0.261639		1.0769	0.391014		1.07869	1.78622
	1.07882	-0.261663		1.07774	0.391037		1.07952	1.78547
	1.07965	-0.261688		1.07857	0.391061		1.08035	1.78473
	1.08048	-0.261712		1.0794	0.391086		1.08118	1.78396
	1.08131	-0.261737		1.08023	0.391103		1.08201	1.78315
	1.08214	-0.261761		1.08106	0.390389		1.08285	1.78236
	1.08298	-0.261791		1.08189	0.390142		1.08368	1.7819
	1.08381	-0.261835		1.08272	0.390092		1.08451	1.78177
	1.08464	-0.261887		1.08356	0.390041		1.08534	1.78175
	1.08547	-0.261939		1.08439	0.38999		1.08617	1.78178
	1.0863	-0.26199		1.08522	0.389939		1.08701	1.7818
	1.08713	-0.262042		1.08605	0.389897		1.08784	1.78182
	1.08797	-0.262094		1.08688	0.390197		1.08867	1.78185
	1.0888	-0.262137		1.08771	0.390662		1.0895	1.78196
	1.08963	-0.262175		1.08854	0.391162		1.09033	1.78215
	1.09046	-0.262213		1.08937	0.391662		1.09117	1.78215
	1.09129	-0.26225		1.09021	0.392166		1.092	1.78202
	1.09213	-0.262288		1.09104	0.392666		1.09283	1.78188
	1.09296	-0.262326		1.09187	0.393169		1.09366	1.78175
	1.09379	-0.262363		1.0927	0.3937		1.09449	1.78161
	1.09462	-0.262385		1.09353	0.394258		1.09533	1.78147
	1.09545	-0.262371		1.09436	0.394419		1.09616	1.78132
	1.09628	-0.262377		1.09519	0.394579		1.09699	1.7811
	1.09712	-0.262384		1.09603	0.394744		1.09782	1.78084
	1.09795	-0.26239		1.09686	0.394906		1.09865	1.78057
	1.09878	-0.262396		1.09769	0.39507		1.09949	1.78031
	1.09961	-0.262402		1.09852	0.395256		1.10032	1.78004
	1.10044	-0.262409		1.09935	0.395542		1.10115	1.77977
	1.10127	-0.262434		1.10018	0.39565		1.10198	1.77979
	1.1021	-0.262442		1.10101	0.395687		1.10281	1.77992
	1.10294	-0.262429		1.10184	0.395724		1.10365	1.77986
	1.10377	-0.26241		1.10268	0.395761		1.10448	1.77972
	1.1046	-0.262391		1.10351	0.395798		1.10531	1.77957
	1.10543	-0.262373		1.10434	0.395774		1.10614	1.77943
	1.10626	-0.262354		1.10517	0.395254		1.10697	1.77928
	1.10709	-0.262349		1.106	0.394777		1.10781	1.77899
	1.10793	-0.262361		1.10683	0.394502		1.10864	1.77854
	1.10876	-0.262398		1.10766	0.394226		1.10947	1.7781
	1.10959	-0.26244		1.1085	0.39395		1.1103	1.7777
	1.11042	-0.262483		1.10933	0.393675		1.11113	1.77731
	1.11125	-0.262525		1.11016	0.393411		1.11197	1.77691
	1.11208	-0.262568		1.11099	0.393229		1.1128	1.77651
	1.11292	-0.262606		1.11182	0.393095		1.11363	1.77615
	1.11375	-0.262631		1.11265	0.392865		1.11446	1.7759
	1.11458	-0.262651		1.11348	0.392635		1.11529	1.77582
	1.11541	-0.262668		1.11431	0.392405		1.11613	1.77586
	1.11624	-0.262686		1.11515	0.392175		1.11696	1.77595
	1.11707	-0.262703		1.11598	0.391953		1.11779	1.77604
	1.11791	-0.262721		1.11681	0.391847		1.11862	1.77612
	1.11874	-0.262738		1.11764	0.392159		1.11945	1.77621
	1.11957	-0.262756		1.11847	0.392511		1.12028	1.77607
	1.1204	-0.262773		1.1193	0.392849		1.12112	1.77575
	1.12123	-0.262786		1.12013	0.393195		1.12195	1.77516
	1.12206	-0.262798		1.12096	0.393568		1.12278	1.77444
	1.1229	-0.262811		1.1218	0.393949		1.12361	1.77373
	1.12373	-0.262823		1.12263	0.394331		1.12444	1.77301
	1.12456	-0.262836		1.12346	0.394301		1.12528	1.7723
	1.12539	-0.262836		1.12429	0.394148		1.12611	1.77149
	1.12622	-0.262829		1.12512	0.394097		1.12694	1.77059
	1.12705	-0.262838		1.12595	0.394061		1.12777	1.76942
	1.12789	-0.262851		1.12678	0.394023		1.12861	1.76812
	1.12872	-0.262863		1.12762	0.393986		1.12944	1.7668
	1.12955	-0.262875		1.12845	0.39395		1.13027	1.76548
	1.13038	-0.262887		1.12928	0.393898		1.1311	1.76417
	1.13121	-0.2629		1.13011	0.39384		1.13193	1.76291
	1.13204	-0.262912		1.13094	0.393904		1.13277	1.76195
	1.13288	-0.262907		1.13177	0.393982		1.1336	1.76118
	1.13371	-0.262894		1.1326	0.394061		1.13443	1.76046
	1.13454	-0.262881		1.13343	0.394139		1.13526	1.75975
	1.13537	-0.262868		1.13427	0.394217		1.13609	1.75902
	1.1362	-0.262855		1.1351	0.394296		1.13692	1.75829
	1.13703	-0.262842		1.13593	0.394749		1.13776	1.75756
	1.13787	-0.26281		1.13676	0.395524		1.13859	1.75687
	1.1387	-0.262786		1.13759	0.39636		1.13942	1.75621
	1.13953	-0.262774		1.13842	0.397204		1.14025	1.75534
	1.14036	-0.262762		1.13925	0.398044		1.14108	1.75428
	1.14119	-0.262751		1.14009	0.398883		1.14192	1.75322
	1.14202	-0.262739		1.14092	0.399725		1.14275	1.75215
	1.14286	-0.262728		1.14175	0.40073		1.14358	1.75109
	1.14369	-0.262744		1.14258	0.401558		1.14441	1.75009
	1.14452	-0.262785		1.14341	0.402088		1.14524	1.74927
	1.14535	-0.262838		1.14424	0.402596		1.14608	1.7488
	1.14618	-0.262892		1.14507	0.403105		1.14691	1.74865
	1.14701	-0.262946		1.1459	0.403608		1.14774	1.74853
	1.14785	-0.263		1.14674	0.404121		1.14857	1.74841
	1.14868	-0.263053		1.14757	0.404486		1.1494	1.74829
	1.14951	-0.263101		1.1484	0.404625		1.15024	1.74816
	1.15034	-0.263122		1.14923	0.404951		1.15107	1.74799
	1.15117	-0.263121		1.15006	0.405293		1.1519	1.74776
	1.152	-0.263112		1.15089	0.405631		1.15273	1.74753
	1.15284	-0.263101		1.15173	0.405971		1.15356	1.74731
	1.15367	-0.26309		1.15256	0.40631		1.1544	1.74708
	1.1545	-0.263079		1.15339	0.406662		1.15523	1.74685
	1.15533	-0.263068		1.15422	0.407121		1.15606	1.74662
	1.15616	-0.26306		1.15505	0.407406		1.15689	1.74631
	1.15699	-0.26306		1.15588	0.407566		1.15772	1.74585
	1.15783	-0.263071		1.15671	0.40772		1.15856	1.74529
	1.15866	-0.263087		1.15754	0.407873		1.15939	1.7447
	1.15949	-0.263103		1.15838	0.408026		1.16022	1.74411
	1.16032	-0.263119		1.15921	0.408179		1.16105	1.74352
	1.16115	-0.263134		1.16004	0.408273		1.16188	1.74293
	1.16198	-0.263152		1.16087	0.408405		1.16272	1.74238
	1.16282	-0.263172		1.1617	0.408668		1.16355	1.74207
	1.16365	-0.263197		1.16253	0.408934		1.16438	1.74192
	1.16448	-0.263223		1.16336	0.409199		1.16521	1.74177
	1.16531	-0.263249		1.1642	0.409468		1.16604	1.74161
	1.16614	-0.263275		1.16503	0.409733		1.16688	1.74146
	1.16697	-0.263301		1.16586	0.409878		1.16771	1.74131
	1.1678	-0.263325		1.16669	0.409899		1.16854	1.74115
	1.16864	-0.263336		1.16752	0.410289		1.16937	1.74118
	1.16947	-0.263306		1.16835	0.410686		1.1702	1.74166
	1.1703	-0.263239		1.16918	0.411083		1.17104	1.74264
	1.17113	-0.263164		1.17002	0.411482		1.17187	1.74386
	1.17196	-0.263088		1.17085	0.411879		1.1727	1.74507
	1.1728	-0.263012		1.17168	0.412234		1.17353	1.74629
	1.17363	-0.262937		1.17251	0.41244		1.17436	1.7475
	1.17446	-0.262875		1.17334	0.412585		1.1752	1.74866
	1.17529	-0.262802		1.17417	0.412673		1.17603	1.74991
	1.17612	-0.262671		1.175	0.412745		1.17686	1.752
	1.17695	-0.26252		1.17583	0.412818		1.17769	1.75469
	1.17779	-0.262369		1.17667	0.412891		1.17852	1.75738
	1.17862	-0.262218		1.1775	0.412964		1.17936	1.76006
	1.17945	-0.262068		1.17833	0.412807		1.18019	1.76275
	1.18028	-0.261909		1.17916	0.412702		1.18102	1.7655
	1.18111	-0.26174		1.17999	0.413295		1.18185	1.76847
	1.18194	-0.261542		1.18082	0.41412		1.18268	1.77206
	1.18277	-0.261334		1.18165	0.414944		1.18352	1.77612
	1.18361	-0.261126		1.18249	0.415766		1.18435	1.78027
	1.18444	-0.26092		1.18332	0.416589		1.18518	1.78438
	1.18527	-0.260713		1.18415	0.417635		1.18601	1.7883
	1.1861	-0.260504		1.18498	0.418978		1.18684	1.79201
	1.18693	-0.260286		1.18581	0.420901		1.18768	1.7956
	1.18776	-0.26002		1.18664	0.423052		1.18851	1.79929
	1.1886	-0.259723		1.18747	0.425229		1.18934	1.80361
	1.18943	-0.259419		1.1883	0.427402		1.19017	1.80831
	1.19026	-0.259114		1.18914	0.429568		1.191	1.81302
	1.19109	-0.258809		1.18997	0.431734		1.19183	1.81774
	1.19192	-0.258505		1.1908	0.433743		1.19267	1.82246
	1.19276	-0.258222		1.19163	0.436106		1.1935	1.82717
	1.19359	-0.257919		1.19246	0.438867		1.19433	1.83196
	1.19442	-0.257568		1.19329	0.441715		1.19516	1.83721
	1.19525	-0.257205		1.19412	0.444572		1.19599	1.84308
	1.19608	-0.256841		1.19495	0.447409		1.19683	1.84896
	1.19691	-0.25648		1.19579	0.450252		1.19766	1.85484
	1.19775	-0.256118		1.19662	0.453259		1.19849	1.86071
	1.19858	-0.255747		1.19745	0.456457		1.19932	1.86659
	1.19941	-0.255367		1.19828	0.459824		1.20016	1.87249
	1.20024	-0.254957		1.19911	0.463237		1.20099	1.87889
	1.20107	-0.254539		1.19994	0.466663		1.20182	1.88622
	1.2019	-0.254121		1.20077	0.470084		1.20265	1.89376
	1.20274	-0.253704		1.20161	0.4735		1.20348	1.90131
	1.20357	-0.253305		1.20244	0.476889		1.20432	1.90885
	1.2044	-0.252932		1.20327	0.480145		1.20515	1.9164
	1.20523	-0.252549		1.2041	0.483668		1.20598	1.92394
	1.20606	-0.252134		1.20493	0.487277		1.20681	1.93166
	1.20689	-0.2517		1.20576	0.490897		1.20764	1.93981
	1.20772	-0.251263		1.20659	0.494508		1.20847	1.94826
	1.20856	-0.250825		1.20742	0.49811		1.20931	1.9567
	1.20939	-0.250388		1.20826	0.501729		1.21014	1.96512
	1.21022	-0.24995		1.20909	0.505023		1.21097	1.97357
	1.21105	-0.249539		1.20992	0.508274		1.2118	1.98182
	1.21188	-0.249154		1.21075	0.511574		1.21263	1.9896
	1.21271	-0.248739		1.21158	0.514852		1.21347	1.99759
	1.21355	-0.248299		1.21241	0.518137		1.2143	2.00622
	1.21438	-0.247858		1.21324	0.521423		1.21513	2.01483
	1.21521	-0.247417		1.21408	0.524712		1.21596	2.02349
	1.21604	-0.246976		1.21491	0.528072		1.21679	2.03219
	1.21687	-0.246554		1.21574	0.531481		1.21763	2.04069
	1.21771	-0.246183		1.21657	0.534896		1.21846	2.04839
	1.21854	-0.245829		1.2174	0.538301		1.21929	2.05521
	1.21937	-0.245464		1.21823	0.541704		1.22012	2.06184
	1.2202	-0.245098		1.21906	0.545118		1.22095	2.06846
	1.22103	-0.244734		1.21989	0.548521		1.22179	2.07506
	1.22186	-0.24437		1.22073	0.551742		1.22262	2.08166
	1.2227	-0.244005		1.22156	0.554195		1.22345	2.08828
	1.22353	-0.243659		1.22239	0.556853		1.22428	2.09453
	1.22436	-0.243335		1.22322	0.559625		1.22511	2.10026
	1.22519	-0.243022		1.22405	0.562391		1.22595	2.10599
	1.22602	-0.242712		1.22488	0.565122		1.22678	2.11176
	1.22685	-0.2424		1.22571	0.567651		1.22761	2.1175
	1.22768	-0.24209		1.22655	0.570126		1.22844	2.12325
	1.22852	-0.24178		1.22738	0.572346		1.22927	2.12902
	1.22935	-0.241504		1.22821	0.574421		1.23011	2.13451
	1.23018	-0.241263		1.22904	0.57654		1.23094	2.1394
	1.23101	-0.241024		1.22987	0.57868		1.23177	2.14389
	1.23184	-0.24078		1.2307	0.580822		1.2326	2.1483
	1.23267	-0.240536		1.23153	0.582965		1.23343	2.15271
	1.23351	-0.240293		1.23236	0.585102		1.23427	2.15711
	1.23434	-0.240048		1.2332	0.586924		1.2351	2.16153
	1.23517	-0.239826		1.23403	0.588334		1.23593	2.16582
	1.236	-0.239652		1.23486	0.58966		1.23676	2.16953
	1.23683	-0.239476		1.23569	0.591024		1.23759	2.17263
	1.23767	-0.239283		1.23652	0.592385		1.23843	2.17554
	1.2385	-0.239089		1.23735	0.593746		1.23926	2.17832
	1.23933	-0.238895		1.23819	0.595107		1.24009	2.18093
	1.24016	-0.2387		1.23902	0.596423		1.24092	2.18355
	1.24099	-0.238506		1.23985	0.597592		1.24175	2.18636
	1.24182	-0.238333		1.24068	0.598465		1.24259	2.18897
	1.24266	-0.238199		1.24151	0.599162		1.24342	2.1905
	1.24349	-0.238098		1.24234	0.599843		1.24425	2.19164
	1.24432	-0.238008		1.24317	0.600524		1.24508	2.19272
	1.24515	-0.237917		1.244	0.601206		1.24591	2.19378
	1.24598	-0.237826		1.24483	0.601884		1.24674	2.19485
	1.24681	-0.237735		1.24567	0.602333		1.24758	2.19592
	1.24764	-0.23765		1.2465	0.602739		1.24841	2.19688
	1.24848	-0.237575		1.24733	0.603277		1.24924	2.19733
	1.24931	-0.23751		1.24816	0.603857		1.25007	2.19716
	1.25014	-0.237449		1.24899	0.604437		1.2509	2.1966
	1.25097	-0.237388		1.24982	0.605017		1.25174	2.19604
	1.2518	-0.237327		1.25066	0.605597		1.25257	2.19548
	1.25263	-0.237266		1.25149	0.606151		1.2534	2.19491
	1.25347	-0.237222		1.25232	0.60662		1.25423	2.19432
	1.2543	-0.237226		1.25315	0.606802		1.25507	2.19337
	1.25513	-0.237237		1.25398	0.606843		1.2559	2.19184
	1.25596	-0.237241		1.25481	0.606883		1.25673	2.19085
	1.25679	-0.237245		1.25564	0.606923		1.25756	2.18986
	1.25762	-0.237248		1.25647	0.606962		1.25839	2.18886
	1.25846	-0.237252		1.25731	0.607007		1.25923	2.18787
	1.25929	-0.237255		1.25814	0.607073		1.26006	2.18688
	1.26012	-0.237269		1.25897	0.607174		1.26089	2.18596
	1.26095	-0.237292		1.2598	0.607293		1.26172	2.18525
	1.26178	-0.237304		1.26063	0.607412		1.26255	2.18453
	1.26261	-0.237308		1.26146	0.607533		1.26338	2.18379
	1.26345	-0.237313		1.26229	0.607653		1.26422	2.18305
	1.26428	-0.237317		1.26313	0.607773		1.26505	2.18231
	1.26511	-0.237321		1.26396	0.607617		1.26588	2.18157
	1.26594	-0.23732		1.26479	0.607354		1.26671	2.1808
	1.26677	-0.237312		1.26562	0.607156		1.26754	2.17989
	1.2676	-0.237315		1.26645	0.606982		1.26838	2.1786
	1.26844	-0.237334		1.26728	0.606808		1.26921	2.17696
	1.26927	-0.237354		1.26811	0.606633		1.27004	2.17532
	1.2701	-0.237373		1.26894	0.606458		1.27087	2.17369
	1.27093	-0.237392		1.26978	0.606236		1.27171	2.17205
	1.27176	-0.237414		1.27061	0.605905		1.27254	2.17042
	1.27259	-0.237443		1.27144	0.605405		1.27337	2.16887
	1.27343	-0.237501		1.27227	0.604846		1.2742	2.16729
	1.27426	-0.23759		1.2731	0.604287		1.27503	2.16539
	1.27509	-0.237686		1.27393	0.603726		1.27587	2.16347
	1.27592	-0.237782		1.27476	0.603167		1.2767	2.16154
	1.27675	-0.237878		1.2756	0.602591		1.27753	2.1596
	1.27758	-0.237974		1.27643	0.601948		1.27836	2.15768
	1.27842	-0.238086		1.27726	0.601118		1.27919	2.15586
	1.27925	-0.238232		1.27809	0.600224		1.28002	2.15438
	1.28008	-0.238405		1.27892	0.599386		1.28086	2.15325
	1.28091	-0.238593		1.27975	0.598582		1.28169	2.15228
	1.28174	-0.23878		1.28058	0.59775		1.28252	2.15131
	1.28257	-0.238967		1.28141	0.596863		1.28335	2.15035
	1.28341	-0.239153		1.28225	0.596121		1.28418	2.14937
	1.28424	-0.23932		1.28308	0.595471		1.28502	2.14846
	1.28507	-0.239451		1.28391	0.594595		1.28585	2.14756
	1.2859	-0.239549		1.28474	0.593637		1.28668	2.14624
	1.28673	-0.239628		1.28557	0.592681		1.28751	2.14446
	1.28756	-0.239707		1.2864	0.591723		1.28834	2.14267
	1.2884	-0.239787		1.28723	0.590765		1.28918	2.14089
	1.28923	-0.239866		1.28807	0.589734		1.29001	2.13911
	1.29006	-0.239943		1.2889	0.588528		1.29084	2.13741
	1.29089	-0.240013		1.28973	0.58716		1.29167	2.13606
	1.29172	-0.240106		1.29056	0.585718		1.2925	2.13506
	1.29255	-0.240233		1.29139	0.58428		1.29334	2.13415
	1.29339	-0.240368		1.29222	0.582845		1.29417	2.13326
	1.29422	-0.240502		1.29305	0.581405		1.295	2.1323
	1.29505	-0.240637		1.29388	0.580009		1.29583	2.1313
	1.29588	-0.240771		1.29472	0.578846		1.29666	2.13029
	1.29671	-0.240914		1.29555	0.577922		1.2975	2.12919
	1.29754	-0.241061		1.29638	0.57703		1.29833	2.12746
	1.29838	-0.2412		1.29721	0.576133		1.29916	2.12573
	1.29921	-0.241334		1.29804	0.575236		1.29999	2.124
	1.30004	-0.241467		1.29887	0.574343		1.30082	2.12227
	1.30087	-0.241601		1.2997	0.573451		1.30166	2.12054
	1.3017	-0.241734		1.30053	0.572536		1.30249	2.11881
	1.30253	-0.241874		1.30137	0.571455		1.30332	2.11709
	1.30337	-0.242027		1.3022	0.570168		1.30415	2.11539
	1.3042	-0.242191		1.30303	0.568847		1.30498	2.11336
	1.30503	-0.242358		1.30386	0.567527		1.30582	2.11054
	1.30586	-0.242525		1.30469	0.566199		1.30665	2.10772
	1.30669	-0.242692		1.30552	0.564873		1.30748	2.1049
	1.30752	-0.242858		1.30635	0.563498		1.30831	2.10207
	1.30836	-0.24302		1.30719	0.561923		1.30914	2.09928
	1.30919	-0.243165		1.30802	0.560088		1.30998	2.09677
	1.31002	-0.243293		1.30885	0.558152		1.31081	2.0947
	1.31085	-0.243413		1.30968	0.556211		1.31164	2.0927
	1.31168	-0.24353		1.31051	0.554266		1.31247	2.09071
	1.31251	-0.243655		1.31134	0.552329		1.3133	2.08872
	1.31335	-0.243786		1.31217	0.550413		1.31414	2.08674
	1.31418	-0.243917		1.313	0.548623		1.31497	2.08475
	1.31501	-0.244035		1.31384	0.546874		1.3158	2.08285
	1.31584	-0.244121		1.31467	0.545075		1.31663	2.08125
	1.31667	-0.244216		1.3155	0.543279		1.31746	2.07937
	1.3175	-0.244321		1.31633	0.541475		1.31829	2.07732
	1.31834	-0.244426		1.31716	0.539676		1.31913	2.07527
	1.31917	-0.24453		1.31799	0.537878		1.31996	2.07323
	1.32	-0.244635		1.31882	0.536188		1.32079	2.07118
	1.32083	-0.244732		1.31966	0.534594		1.32162	2.06905
	1.32166	-0.244805		1.32049	0.532962		1.32245	2.06655
	1.32249	-0.244874		1.32132	0.531321		1.32329	2.06378
	1.32333	-0.244961		1.32215	0.529679		1.32412	2.06088
	1.32416	-0.245048		1.32298	0.528039		1.32495	2.05797
	1.32499	-0.245136		1.32381	0.526395		1.32578	2.05505
	1.32582	-0.245223		1.32464	0.524913		1.32662	2.05214
	1.32665	-0.245311		1.32548	0.523726		1.32745	2.0493
	1.32748	-0.245414		1.32631	0.522718		1.32828	2.04688
	1.32831	-0.245552		1.32714	0.521764		1.32911	2.04499
	1.32915	-0.245716		1.32797	0.520811		1.32994	2.04293
	1.32998	-0.245883		1.3288	0.519856		1.33078	2.04088
	1.33081	-0.246051		1.32963	0.5189		1.33161	2.03882
	1.33164	-0.246218		1.33046	0.517989		1.33244	2.03676
	1.33247	-0.246385		1.33129	0.51717		1.33327	2.03471
	1.3333	-0.246533		1.33213	0.516383		1.3341	2.03264
	1.33414	-0.246634		1.33296	0.515582		1.33493	2.03049
	1.33497	-0.24671		1.33379	0.514773		1.33577	2.02807
	1.3358	-0.246777		1.33462	0.513905		1.3366	2.02559
	1.33663	-0.246842		1.33545	0.513014		1.33743	2.02309
	1.33746	-0.246908		1.33628	0.512124		1.33826	2.02058
	1.3383	-0.246975		1.33711	0.511213		1.33909	2.0181
	1.33913	-0.247044		1.33795	0.510192		1.33993	2.0156
	1.33996	-0.247125		1.33878	0.508956		1.34076	2.01316
	1.34079	-0.247224		1.33961	0.507698		1.34159	2.01093
	1.34162	-0.247337		1.34044	0.506444		1.34242	2.00891
	1.34245	-0.24745		1.34127	0.505187		1.34326	2.00689
	1.34329	-0.247562		1.3421	0.503932		1.34409	2.00487
	1.34412	-0.247676		1.34293	0.502756		1.34492	2.00285
	1.34495	-0.247789		1.34377	0.501813		1.34575	2.00095
	1.34578	-0.247898		1.3446	0.500872		1.34658	1.99949
	1.34661	-0.248002		1.34543	0.499905		1.34741	1.99868
	1.34744	-0.248106		1.34626	0.498938		1.34825	1.99746
	1.34827	-0.248209		1.34709	0.497972		1.34908	1.99617
	1.34911	-0.248311		1.34792	0.497005		1.34991	1.99488
	1.34994	-0.248415		1.34875	0.496099		1.35074	1.99358
	1.35077	-0.248518		1.34959	0.495399		1.35157	1.9923
	1.3516	-0.248621		1.35042	0.494695		1.35241	1.991
	1.35243	-0.24873		1.35125	0.493727		1.35324	1.9896
	1.35326	-0.248854		1.35208	0.492765		1.35407	1.98787
	1.3541	-0.248984		1.35291	0.491802		1.3549	1.98606
	1.35493	-0.249115		1.35374	0.490831		1.35573	1.98425
	1.35576	-0.249246		1.35457	0.489865		1.35657	1.98244
	1.35659	-0.249377		1.3554	0.48894		1.3574	1.98063
	1.35742	-0.2495		1.35624	0.488118		1.35823	1.97882
	1.35825	-0.249605		1.35707	0.4874		1.35906	1.97735
	1.35909	-0.24969		1.3579	0.486705		1.35989	1.97586
	1.35992	-0.249762		1.35873	0.486006		1.36073	1.97409
	1.36075	-0.249834		1.35956	0.485311		1.36156	1.9723
	1.36158	-0.249906		1.36039	0.484615		1.36239	1.97053
	1.36241	-0.249977		1.36122	0.483932		1.36322	1.96875
	1.36325	-0.250046		1.36206	0.483267		1.36405	1.96698
	1.36408	-0.250098		1.36289	0.482495		1.36489	1.9653
	1.36491	-0.250141		1.36372	0.481614		1.36572	1.9638
	1.36574	-0.250221		1.36455	0.480736		1.36655	1.96246
	1.36657	-0.250311		1.36538	0.479856		1.36738	1.96111
	1.3674	-0.250401		1.36621	0.478978		1.36821	1.95977
	1.36824	-0.250492		1.36704	0.478071		1.36905	1.95844
	1.36907	-0.250582		1.36787	0.477048		1.36988	1.95708
	1.3699	-0.250667		1.36871	0.475866		1.37071	1.95577
	1.37073	-0.250723		1.36954	0.4745		1.37154	1.95459
	1.37156	-0.250794		1.37037	0.473137		1.37237	1.95292
	1.37239	-0.250881		1.3712	0.471766		1.37321	1.95107
	1.37322	-0.250968		1.37203	0.470401		1.37404	1.94921
	1.37406	-0.251055		1.37286	0.469048		1.37487	1.94736
	1.37489	-0.251142		1.37369	0.46775		1.3757	1.94551
	1.37572	-0.251232		1.37452	0.466546		1.37653	1.94368
	1.37655	-0.251335		1.37536	0.465404		1.37736	1.94213
	1.37738	-0.251432		1.37619	0.464283		1.3782	1.94082
	1.37821	-0.251483		1.37702	0.463161		1.37903	1.93965
	1.37905	-0.251534		1.37785	0.462036		1.37986	1.93848
	1.37988	-0.251586		1.37868	0.460911		1.38069	1.93732
	1.38071	-0.251637		1.37951	0.459881		1.38152	1.93614
	1.38154	-0.251687		1.38034	0.459041		1.38236	1.93495
	1.38237	-0.251729		1.38118	0.45821		1.38319	1.93355
	1.38321	-0.25176		1.38201	0.457373		1.38402	1.93186
	1.38404	-0.251833		1.38284	0.456536		1.38485	1.92985
	1.38487	-0.25191		1.38367	0.455699		1.38569	1.9278
	1.3857	-0.251986		1.3845	0.454861		1.38652	1.92575
	1.38653	-0.252063		1.38533	0.45407		1.38735	1.92372
	1.38736	-0.252139		1.38616	0.453372		1.38818	1.92169
	1.3882	-0.252216		1.38699	0.452734		1.38901	1.91976
	1.38903	-0.252296		1.38783	0.452181		1.38984	1.91818
	1.38986	-0.252385		1.38866	0.45165		1.39068	1.91657
	1.39069	-0.252483		1.38949	0.45112		1.39151	1.91495
	1.39152	-0.252581		1.39032	0.450588		1.39234	1.91334
	1.39235	-0.252679		1.39115	0.450066		1.39317	1.91172
	1.39318	-0.252777		1.39198	0.449661		1.394	1.91011
	1.39402	-0.252872		1.39281	0.449567		1.39484	1.90856
	1.39485	-0.252951		1.39365	0.44928		1.39567	1.90729
	1.39568	-0.25302		1.39448	0.448821		1.3965	1.9061
	1.39651	-0.253088		1.39531	0.44836		1.39733	1.90494
	1.39734	-0.253155		1.39614	0.447903		1.39817	1.90378
	1.39817	-0.253223		1.39697	0.447445		1.399	1.90263
	1.39901	-0.253291		1.3978	0.446971		1.39983	1.90155
	1.39984	-0.25336		1.39863	0.446388		1.40066	1.90053
	1.40067	-0.253437		1.39946	0.445857		1.40149	1.89962
	1.4015	-0.253527		1.4003	0.445677		1.40233	1.89895
	1.40233	-0.253597		1.40113	0.445498		1.40316	1.89804
	1.40316	-0.253665		1.40196	0.445318		1.40399	1.89712
	1.404	-0.253734		1.40279	0.445138		1.40482	1.8962
	1.40483	-0.253803		1.40362	0.444971		1.40565	1.89527
	1.40566	-0.253872		1.40445	0.444911		1.40648	1.89435
	1.40649	-0.253929		1.40528	0.444966		1.40732	1.89341
	1.40732	-0.253958		1.40612	0.444891		1.40815	1.89231
	1.40816	-0.254014		1.40695	0.444785		1.40898	1.89112
	1.40899	-0.254089		1.40778	0.444678		1.40981	1.88988
	1.40982	-0.254163		1.40861	0.444571		1.41064	1.88863
	1.41065	-0.254237		1.40944	0.444466		1.41148	1.88738
	1.41148	-0.254311		1.41027	0.444397		1.41231	1.88613
	1.41231	-0.254381		1.4111	0.444547		1.41314	1.88488
	1.41314	-0.254429		1.41193	0.444567		1.41397	1.88412
	1.41398	-0.254451		1.41277	0.444476		1.4148	1.88365
	1.41481	-0.25445		1.4136	0.444384		1.41564	1.88333
	1.41564	-0.254449		1.41443	0.444293		1.41647	1.88301
	1.41647	-0.254449		1.41526	0.444201		1.4173	1.88269
	1.4173	-0.254449		1.41609	0.444099		1.41813	1.88237
	1.41813	-0.254449		1.41692	0.443945		1.41896	1.88205
	1.41897	-0.254462		1.41776	0.443858		1.4198	1.88162
	1.4198	-0.254528		1.41859	0.443997		1.42063	1.88102
	1.42063	-0.254622		1.41942	0.444139		1.42146	1.88
	1.42146	-0.254719		1.42025	0.444281		1.42229	1.87898
	1.42229	-0.254816		1.42108	0.444422		1.42312	1.87796
	1.42312	-0.254914		1.42191	0.444564		1.42396	1.87693
	1.42396	-0.255011		1.42274	0.444713		1.42479	1.87591
	1.42479	-0.255107		1.42357	0.444808		1.42562	1.87488
	1.42562	-0.255157		1.4244	0.444505		1.42645	1.87422
	1.42645	-0.255214		1.42524	0.444158		1.42728	1.87338
	1.42728	-0.255281		1.42607	0.44381		1.42812	1.87245
	1.42811	-0.255347		1.4269	0.443462		1.42895	1.87152
	1.42895	-0.255413		1.42773	0.443115		1.42978	1.8706
	1.42978	-0.25548		1.42856	0.44274		1.43061	1.86966
	1.43061	-0.255546		1.42939	0.442211		1.43144	1.86874
	1.43144	-0.255602		1.43023	0.44159		1.43228	1.86783
	1.43227	-0.255644		1.43106	0.440931		1.43311	1.86699
	1.4331	-0.255678		1.43189	0.440277		1.43394	1.8662
	1.43394	-0.255712		1.43272	0.439624		1.43477	1.86543
	1.43477	-0.255745		1.43355	0.438967		1.4356	1.86465
	1.4356	-0.255779		1.43438	0.438343		1.43644	1.86387
	1.43643	-0.255813		1.43521	0.437935		1.43727	1.86309
	1.43726	-0.255847		1.43604	0.437861		1.4381	1.8623
	1.43809	-0.255884		1.43688	0.438059		1.43893	1.86147
	1.43893	-0.255953		1.43771	0.438257		1.43976	1.86055
	1.43976	-0.256021		1.43854	0.43845		1.4406	1.85963
	1.44059	-0.256089		1.43937	0.438632		1.44143	1.8587
	1.44142	-0.256157		1.4402	0.438805		1.44226	1.85778
	1.44225	-0.256225		1.44103	0.438953		1.44309	1.85685
	1.44308	-0.256296		1.44186	0.438749		1.44392	1.85594
	1.44392	-0.256386		1.4427	0.438224		1.44476	1.8553
	1.44475	-0.256483		1.44353	0.437642		1.44559	1.85484
	1.44558	-0.256581		1.44436	0.437056		1.44642	1.85445
	1.44641	-0.256679		1.44519	0.436469		1.44725	1.85406
	1.44724	-0.256776		1.44602	0.435881		1.44808	1.85367
	1.44807	-0.256872		1.44685	0.435297		1.44891	1.85328
	1.44891	-0.256968		1.44768	0.434842		1.44975	1.8529
	1.44974	-0.257029		1.44851	0.434377		1.45058	1.85257
	1.45057	-0.257063		1.44935	0.433823		1.45141	1.85193
	1.4514	-0.25709		1.45018	0.433259		1.45224	1.85081
	1.45223	-0.257117		1.45101	0.432699		1.45307	1.84976
	1.45306	-0.257144		1.45184	0.43214		1.45391	1.84878
	1.4539	-0.257171		1.45267	0.43158		1.45474	1.84773
	1.45473	-0.257199		1.4535	0.431141		1.45557	1.84662
	1.45556	-0.257235		1.45433	0.430767		1.4564	1.84545
	1.45639	-0.257302		1.45517	0.429848		1.45724	1.84416
	1.45722	-0.257396		1.456	0.428881		1.45807	1.84299
	1.45805	-0.25749		1.45683	0.427921		1.4589	1.84184
	1.45889	-0.257585		1.45766	0.426952		1.45973	1.8407
	1.45972	-0.257679		1.45849	0.425991		1.46056	1.83955
	1.46055	-0.257774		1.45932	0.424969		1.46139	1.83841
	1.46138	-0.257865		1.46015	0.423691		1.46223	1.83726
	1.46221	-0.257933		1.46098	0.423027		1.46306	1.83647
	1.46304	-0.258004		1.46182	0.42257		1.46389	1.83587
	1.46388	-0.258078		1.46265	0.422112		1.46472	1.83534
	1.46471	-0.258153		1.46348	0.421659		1.46555	1.83481
	1.46554	-0.258227		1.46431	0.421207		1.46639	1.83428
	1.46637	-0.258301		1.46514	0.420755		1.46722	1.83374
	1.4672	-0.258374		1.46597	0.42074		1.46805	1.83321
	1.46803	-0.258433		1.4668	0.420515		1.46888	1.83287
	1.46887	-0.258469		1.46764	0.420006		1.46972	1.83255
	1.4697	-0.258489		1.46847	0.419486		1.47055	1.83212
	1.47053	-0.258508		1.4693	0.418967		1.47138	1.83167
	1.47136	-0.258525		1.47013	0.418444		1.47221	1.83123
	1.47219	-0.258543		1.47096	0.417924		1.47304	1.83078
	1.47302	-0.258563		1.47179	0.41746		1.47388	1.83034
	1.47385	-0.258586		1.47262	0.417068		1.47471	1.82985
	1.47469	-0.258617		1.47345	0.416797		1.47554	1.82925
	1.47552	-0.258649		1.47429	0.41653		1.47637	1.82818
	1.47635	-0.258681		1.47512	0.416264		1.4772	1.82704
	1.47718	-0.258713		1.47595	0.415999		1.47803	1.82591
	1.47801	-0.258745		1.47678	0.415733		1.47887	1.82478
	1.47884	-0.258777		1.47761	0.41533		1.4797	1.82365
	1.47968	-0.258809		1.47844	0.414596		1.48053	1.82252
	1.48051	-0.258812		1.47927	0.413752		1.48136	1.8215
	1.48134	-0.258846		1.48011	0.412875		1.48219	1.82026
	1.48217	-0.258894		1.48094	0.412003		1.48303	1.81895
	1.483	-0.258942		1.48177	0.411124		1.48386	1.81763
	1.48384	-0.258991		1.4826	0.410252		1.48469	1.81632
	1.48467	-0.259039		1.48343	0.409375		1.48552	1.815
	1.4855	-0.259088		1.48426	0.408811		1.48635	1.81368
	1.48633	-0.259134		1.48509	0.408361		1.48719	1.81218
	1.48716	-0.259179		1.48592	0.408109		1.48802	1.81068
	1.48799	-0.259223		1.48676	0.407855		1.48885	1.80923
	1.48883	-0.259267		1.48759	0.407601		1.48968	1.80779
	1.48966	-0.259311		1.48842	0.407347		1.49051	1.80636
	1.49049	-0.259356		1.48925	0.407094		1.49135	1.80492
	1.49132	-0.2594		1.49008	0.406904		1.49218	1.80347
	1.49215	-0.259449		1.49091	0.406801		1.49301	1.80235
	1.49298	-0.259504		1.49174	0.406592		1.49384	1.80183
	1.49381	-0.259544		1.49258	0.406396		1.49467	1.80168
	1.49465	-0.259582		1.49341	0.40621		1.49551	1.80154
	1.49548	-0.25962		1.49424	0.406013		1.49634	1.8014
	1.49631	-0.259658		1.49507	0.405805		1.49717	1.80126
	1.49714	-0.259696		1.4959	0.405644		1.498	1.80112
	1.49797	-0.259734		1.49673	0.405952		1.49883	1.80097
	1.4988	-0.259744		1.49756	0.406374		1.49967	1.80065
	1.49964	-0.259755		1.49839	0.40677		1.5005	1.79986
	1.50047	-0.259769		1.49923	0.407159		1.50133	1.79894
	1.5013	-0.259782		1.50006	0.40755		1.50216	1.798
	1.50213	-0.259796		1.50089	0.40794		1.50299	1.79707
	1.50296	-0.259809		1.50172	0.408329		1.50383	1.79615
	1.50379	-0.259823		1.50255	0.408199		1.50466	1.79521
	1.50463	-0.25983		1.50338	0.407753		1.50549	1.79414
	1.50546	-0.259839		1.50421	0.407123		1.50632	1.79275
	1.50629	-0.259859		1.50505	0.406454		1.50715	1.79114
	1.50712	-0.259879		1.50588	0.405785		1.50799	1.78943
	1.50795	-0.259898		1.50671	0.405118		1.50882	1.78762
	1.50879	-0.259918		1.50754	0.404451		1.50965	1.78577
	1.50962	-0.259939		1.50837	0.404007		1.51048	1.78392
	1.51045	-0.259971		1.5092	0.403853		1.51131	1.78214
	1.51128	-0.260023		1.51003	0.403735		1.51215	1.78049
	1.51211	-0.260086		1.51086	0.403608		1.51298	1.7791
	1.51294	-0.260148		1.5117	0.40348		1.51381	1.77779
	1.51378	-0.260211		1.51253	0.403351		1.51464	1.77648
	1.51461	-0.260274		1.51336	0.403223		1.51547	1.77517
	1.51544	-0.260337		1.51419	0.403069		1.51631	1.77386
	1.51627	-0.2604		1.51502	0.402809		1.51714	1.77259
	1.5171	-0.260463		1.51585	0.402712		1.51797	1.77172
	1.51793	-0.260539		1.51669	0.402853		1.5188	1.7708
	1.51876	-0.26062		1.51752	0.403039		1.51963	1.76976
	1.5196	-0.260701		1.51835	0.403228		1.52046	1.7687
	1.52043	-0.260781		1.51918	0.403415		1.5213	1.76765
	1.52126	-0.260863		1.52001	0.403602		1.52213	1.76659
	1.52209	-0.260944		1.52084	0.403881		1.52296	1.76554
	1.52292	-0.260985		1.52167	0.404129		1.52379	1.76466
	1.52375	-0.261011		1.5225	0.404066		1.52462	1.76395
	1.52459	-0.261024		1.52334	0.403934		1.52546	1.76332
	1.52542	-0.261036		1.52417	0.403803		1.52629	1.76271
	1.52625	-0.26105		1.525	0.40367		1.52712	1.7621
	1.52708	-0.261064		1.52583	0.403539		1.52795	1.76149
	1.52791	-0.261078		1.52666	0.403337		1.52879	1.76088
	1.52875	-0.261091		1.52749	0.402956		1.52962	1.76021
	1.52958	-0.261105		1.52832	0.402294		1.53045	1.75948
	1.53041	-0.26114		1.52916	0.401564		1.53128	1.75878
	1.53124	-0.261183		1.52999	0.400829		1.53211	1.75808
	1.53207	-0.261225		1.53082	0.400097		1.53295	1.75739
	1.5329	-0.261267		1.53165	0.39936		1.53378	1.75669
	1.53374	-0.261309		1.53248	0.398624		1.53461	1.75599
	1.53457	-0.261353		1.53331	0.39799		1.53544	1.75523
	1.5354	-0.26141		1.53414	0.397558		1.53627	1.75417
	1.53623	-0.261469		1.53497	0.397442		1.5371	1.75271
	1.53706	-0.261525		1.53581	0.397368		1.53794	1.75114
	1.53789	-0.261581		1.53664	0.397294		1.53877	1.74955
	1.53872	-0.261637		1.53747	0.39722		1.5396	1.74798
	1.53956	-0.261693		1.5383	0.397146		1.54043	1.74638
	1.54039	-0.261749		1.53913	0.397104		1.54127	1.74481
	1.54122	-0.261802		1.53996	0.397063		1.5421	1.74366
	1.54205	-0.261852		1.54079	0.396806		1.54293	1.74254
	1.54288	-0.261933		1.54163	0.396522		1.54376	1.74132
	1.54371	-0.262026		1.54246	0.396237		1.54459	1.74009
	1.54455	-0.26212		1.54329	0.395954		1.54542	1.73885
	1.54538	-0.262215		1.54412	0.39567		1.54626	1.73761
	1.54621	-0.262308		1.54495	0.395426		1.54709	1.73637
	1.54704	-0.262398		1.54578	0.395347		1.54792	1.73546
	1.54787	-0.262477		1.54661	0.395258		1.54875	1.7348
	1.5487	-0.262551		1.54744	0.395154		1.54958	1.7339
	1.54954	-0.262623		1.54828	0.395041		1.55042	1.73296
	1.55037	-0.262693		1.54911	0.394925		1.55125	1.73203
	1.5512	-0.262763		1.54994	0.394809		1.55208	1.73109
	1.55203	-0.262833		1.55077	0.394694		1.55291	1.73016
	1.55286	-0.262903		1.5516	0.394598		1.55374	1.72919
	1.5537	-0.262965		1.55243	0.394539		1.55458	1.72795
	1.55453	-0.263024		1.55326	0.394514		1.55541	1.72719
	1.55536	-0.263077		1.5541	0.394501		1.55624	1.72646
	1.55619	-0.263129		1.55493	0.394488		1.55707	1.72574
	1.55702	-0.263182		1.55576	0.394475		1.5579	1.72502
	1.55785	-0.263234		1.55659	0.394461		1.55874	1.72429
	1.55869	-0.263286		1.55742	0.394293		1.55957	1.7236
	1.55952	-0.263328		1.55825	0.393906		1.5604	1.72316
	1.56035	-0.263364		1.55908	0.393513		1.56123	1.72243
	1.56118	-0.263416		1.55991	0.393157		1.56206	1.72132
	1.56201	-0.263475		1.56075	0.392802		1.5629	1.72008
	1.56284	-0.263533		1.56158	0.392445		1.56373	1.71883
	1.56367	-0.263592		1.56241	0.39209		1.56456	1.71758
	1.56451	-0.26365		1.56324	0.391795		1.56539	1.71633
	1.56534	-0.263713		1.56407	0.391776		1.56622	1.71504
	1.56617	-0.263788		1.5649	0.391816		1.56706	1.71375
	1.567	-0.263855		1.56573	0.391818		1.56789	1.71265
	1.56783	-0.263914		1.56656	0.391816		1.56872	1.71164
	1.56866	-0.263972		1.5674	0.391814		1.56955	1.71063
	1.5695	-0.264031		1.56823	0.391812		1.57038	1.70963
	1.57033	-0.264089		1.56906	0.39181		1.57122	1.70861
	1.57116	-0.264147		1.56989	0.392009		1.57205	1.7076
	1.57199	-0.264181		1.57072	0.392426		1.57288	1.70655
	1.57282	-0.264213		1.57155	0.392966		1.57371	1.70526
	1.57365	-0.264252		1.57238	0.393537		1.57454	1.70389
	1.57449	-0.264292		1.57322	0.394107		1.57538	1.70251
	1.57532	-0.264332		1.57405	0.394678		1.57621	1.70113
	1.57615	-0.264372		1.57488	0.395249		1.57704	1.69975
	1.57698	-0.264411		1.57571	0.395669		1.57787	1.69838
	1.57781	-0.26445		1.57654	0.395803		1.5787	1.69729
	1.57864	-0.26449		1.57737	0.395953		1.57953	1.69654
	1.57948	-0.264544		1.5782	0.396152		1.58037	1.69597
	1.58031	-0.264609		1.57903	0.396349		1.5812	1.69543
	1.58114	-0.264675		1.57987	0.396546		1.58203	1.6949
	1.58197	-0.264741		1.5807	0.396744		1.58286	1.69436
	1.5828	-0.264807		1.58153	0.396961		1.5837	1.69382
	1.58363	-0.264873		1.58236	0.397358		1.58453	1.6934
	1.58447	-0.264914		1.58319	0.397426		1.58536	1.69321
	1.5853	-0.264944		1.58402	0.397159		1.58619	1.69325
	1.58613	-0.264986		1.58485	0.396823		1.58702	1.69334
	1.58696	-0.265034		1.58569	0.396488		1.58786	1.69343
	1.58779	-0.265082		1.58652	0.396152		1.58869	1.69351
	1.58862	-0.26513		1.58735	0.395815		1.58952	1.6936
	1.58946	-0.265178		1.58818	0.395508		1.59035	1.69379
	1.59029	-0.265229		1.58901	0.395394		1.59118	1.6942
	1.59112	-0.265282		1.58984	0.395616		1.59201	1.69442
	1.59195	-0.265333		1.59067	0.395934		1.59285	1.69455
	1.59278	-0.265382		1.5915	0.396253		1.59368	1.69468
	1.59361	-0.265431		1.59234	0.396572		1.59451	1.69481
	1.59445	-0.26548		1.59317	0.396891		1.59534	1.69494
	1.59528	-0.265529		1.594	0.397185		1.59617	1.69508
	1.59611	-0.265579		1.59483	0.397427		1.59701	1.69479
	1.59694	-0.265634		1.59566	0.397485		1.59784	1.69431
	1.59777	-0.265697		1.59649	0.397486		1.59867	1.69377
	1.5986	-0.265767		1.59733	0.397487		1.5995	1.69323
	1.59944	-0.265838		1.59816	0.397487		1.60034	1.6927
	1.60027	-0.265909		1.59899	0.397488		1.60117	1.69216
	1.6011	-0.26598		1.59982	0.397473		1.602	1.69162
	1.60193	-0.266051		1.60065	0.397396		1.60283	1.69148
	1.60276	-0.266107		1.60148	0.397491		1.60366	1.69174
	1.60359	-0.266156		1.60231	0.397874		1.6045	1.69215
	1.60443	-0.266204		1.60314	0.398317		1.60533	1.69258
	1.60526	-0.266252		1.60398	0.398759		1.60616	1.693
	1.60609	-0.2663		1.60481	0.399203		1.60699	1.69342
	1.60692	-0.266348		1.60564	0.399646		1.60782	1.69385
	1.60775	-0.266396		1.60647	0.400135		1.60865	1.69418
	1.60858	-0.266451		1.6073	0.400592		1.60949	1.69427
	1.60942	-0.266515		1.60813	0.400884		1.61032	1.69392
	1.61025	-0.266575		1.60896	0.401091		1.61115	1.69348
	1.61108	-0.266633		1.6098	0.401298		1.61198	1.69304
	1.61191	-0.266691		1.61063	0.401505		1.61281	1.69261
	1.61274	-0.266749		1.61146	0.401712		1.61365	1.69221
	1.61357	-0.266807		1.61229	0.401845		1.61448	1.69181
	1.61441	-0.266864		1.61312	0.401872		1.61531	1.69156
	1.61524	-0.266914		1.61395	0.40204		1.61614	1.69156
	1.61607	-0.266972		1.61478	0.402372		1.61697	1.6917
	1.6169	-0.267037		1.61561	0.402704		1.61781	1.69189
	1.61773	-0.267104		1.61645	0.403035		1.61864	1.69207
	1.61856	-0.267172		1.61728	0.403367		1.61947	1.69226
	1.6194	-0.267239		1.61811	0.403689		1.6203	1.69244
	1.62023	-0.267306		1.61894	0.40392		1.62113	1.69247
	1.62106	-0.267361		1.61977	0.404026		1.62197	1.69232
	1.62189	-0.267401		1.6206	0.404074		1.6228	1.69217
	1.62272	-0.267427		1.62143	0.404112		1.62363	1.69203
	1.62355	-0.26745		1.62227	0.40415		1.62446	1.69189
	1.62439	-0.267472		1.6231	0.404187		1.62529	1.69176
	1.62522	-0.267495		1.62393	0.404224		1.62613	1.69162
	1.62605	-0.267517		1.62476	0.404562		1.62696	1.6914
	1.62688	-0.267532		1.62559	0.405235		1.62779	1.69097
	1.62771	-0.267533		1.62642	0.405917		1.62862	1.69029
	1.62854	-0.26754		1.62725	0.406551		1.62945	1.6895
	1.62938	-0.267551		1.62809	0.407184		1.63029	1.6887
	1.63021	-0.267561		1.62892	0.407815		1.63112	1.68791
	1.63104	-0.267571		1.62975	0.408445		1.63195	1.68712
	1.63187	-0.26758		1.63058	0.408946		1.63278	1.68634
	1.6327	-0.26759		1.63141	0.409098		1.63361	1.6858
	1.63353	-0.267604		1.63224	0.408902		1.63445	1.68506
	1.63437	-0.267628		1.63307	0.408584		1.63528	1.68404
	1.6352	-0.267663		1.6339	0.408266		1.63611	1.68298
	1.63603	-0.2677		1.63474	0.407947		1.63694	1.68192
	1.63686	-0.267737		1.63557	0.407629		1.63777	1.68085
	1.63769	-0.267774		1.6364	0.407325		1.63861	1.67979
	1.63852	-0.267811		1.63723	0.40716		1.63944	1.67879
	1.63935	-0.267843		1.63806	0.407052		1.64027	1.67791
	1.64019	-0.267858		1.63889	0.406909		1.6411	1.67714
	1.64102	-0.267853		1.63972	0.406761		1.64193	1.6764
	1.64185	-0.26784		1.64055	0.406612		1.64277	1.67566
	1.64268	-0.267826		1.64139	0.406465		1.6436	1.67493
	1.64351	-0.267812		1.64222	0.406318		1.64443	1.6742
	1.64434	-0.267799		1.64305	0.405905		1.64526	1.67344
	1.64518	-0.267785		1.64388	0.405381		1.64609	1.67266
[truncated: 35,848 more rows]
