# Supplementary material for: The CRL5–SPSB3 ubiquitin ligase targets nuclear cGAS for degradation
Source: Nature. 2024 Feb 28;627(8005):873–9. doi: 10.1038/s41586-024-07112-w (PMC10972748; doi:10.1038/s41586-024-07112-w)
Supplement: Supplementary file 20 — Source Data Extended Data Fig. 7 [file 41586_2024_7112_MOESM20_ESM.xlsx]

## Sheet: Extended Fig.7a
Extended Fig.7a	NCP			cGAS(siteC)-SPSB3			Complex
	Elution Volume	Abs(mAU)		Elution Volume	Abs(mAU)		Elution Volume	Abs(mAU)
	-0.015643	-0.0282567		-0.01586	2.96423		-0.015709	4.6272
	-0.014812	-0.276715		-0.015029	0.762705		-0.014878	1.12836
	-0.01398	-0.283695		-0.014197	0.704142		-0.014046	1.03181
	-0.013148	-0.290423		-0.013366	0.646529		-0.013215	0.938177
	-0.012317	-0.29715		-0.012535	0.588747		-0.012384	0.844772
	-0.011485	-0.303883		-0.011703	0.530759		-0.011553	0.751496
	-0.010654	-0.310617		-0.010872	0.472377		-0.010722	0.658487
	-0.009822	-0.317351		-0.010041	0.413741		-0.00989	0.564781
	-0.00899	-0.324104		-0.00921	0.35488		-0.009059	0.470845
	-0.008159	-0.330468		-0.008378	0.296142		-0.008228	0.380872
	-0.007327	-0.33652		-0.007547	0.238506		-0.007397	0.295558
	-0.006495	-0.340286		-0.006716	0.200741		-0.006566	0.26351
	-0.005664	-0.340325		-0.005884	0.199479		-0.005734	0.263191
	-0.004832	-0.340339		-0.005053	0.198959		-0.004903	0.262907
	-0.004	-0.34037		-0.004222	0.19845		-0.004072	0.26265
	-0.003169	-0.340421		-0.00339	0.198073		-0.003241	0.262463
	-0.002337	-0.340498		-0.002559	0.197702		-0.00241	0.262142
	-0.001505	-0.340582		-0.001728	0.197155		-0.001578	0.26172
	-0.000674	-0.340661		-0.000897	0.196595		-0.000747	0.261298
	0.000158	-0.340706		-6.5e-05	0.19624		8.4e-05	0.260736
	0.00099	-0.340732		0.000766	0.196118		0.000915	0.260025
	0.001821	-0.340753		0.001597	0.195967		0.001746	0.259403
	0.002653	-0.340774		0.002429	0.195818		0.002578	0.258781
	0.003485	-0.340796		0.00326	0.195669		0.003409	0.258161
	0.004316	-0.340819		0.004091	0.195519		0.00424	0.25756
	0.005148	-0.340848		0.004923	0.195304		0.005071	0.25684
	0.00598	-0.34088		0.005754	0.194938		0.005902	0.255937
	0.006811	-0.340913		0.006585	0.194566		0.006734	0.255136
	0.007643	-0.340947		0.007417	0.194295		0.007565	0.254477
	0.008475	-0.34098		0.008248	0.194039		0.008396	0.253817
	0.009306	-0.341014		0.009079	0.193791		0.009227	0.253153
	0.010138	-0.341045		0.00991	0.193545		0.010058	0.252485
	0.01097	-0.341074		0.010742	0.193308		0.01089	0.251857
	0.011801	-0.341113		0.011573	0.193123		0.011721	0.25152
	0.012633	-0.341161		0.012404	0.192984		0.012552	0.251602
	0.013465	-0.341209		0.013236	0.192697		0.013383	0.252067
	0.014296	-0.341257		0.014067	0.192282		0.014214	0.252532
	0.015128	-0.341305		0.014898	0.191864		0.015046	0.252996
	0.01596	-0.341353		0.01573	0.191445		0.015877	0.253461
	0.016791	-0.341427		0.016561	0.191023		0.016708	0.253927
	0.017623	-0.341482		0.017392	0.190604		0.017539	0.254423
	0.018455	-0.341511		0.018223	0.190256		0.01837	0.255187
	0.019286	-0.341538		0.019055	0.190134		0.019202	0.256269
	0.020118	-0.341564		0.019886	0.190441		0.020033	0.257478
	0.020949	-0.341591		0.020717	0.190733		0.020864	0.258687
	0.021781	-0.341618		0.021549	0.191026		0.021695	0.259897
	0.022613	-0.34163		0.02238	0.191318		0.022526	0.261104
	0.023444	-0.341636		0.023211	0.191587		0.023358	0.26228
	0.024276	-0.341646		0.024043	0.191763		0.024189	0.26318
	0.025108	-0.341658		0.024874	0.191859		0.02502	0.263712
	0.025939	-0.34167		0.025705	0.19197		0.025851	0.263162
	0.026771	-0.341682		0.026537	0.192085		0.026682	0.262611
	0.027603	-0.341694		0.027368	0.1922		0.027514	0.262062
	0.028434	-0.341695		0.028199	0.192315		0.028345	0.261511
	0.029266	-0.341685		0.02903	0.19243		0.029176	0.260968
	0.030098	-0.341684		0.029862	0.192607		0.030007	0.260458
	0.030929	-0.341693		0.030693	0.192858		0.030838	0.259987
	0.031761	-0.341702		0.031524	0.192993		0.03167	0.259433
	0.032593	-0.341711		0.032356	0.193025		0.032501	0.258862
	0.033424	-0.34172		0.033187	0.193057		0.033332	0.258293
	0.034256	-0.341729		0.034018	0.19309		0.034163	0.257721
	0.035088	-0.34174		0.03485	0.193122		0.034994	0.257151
	0.035919	-0.34175		0.035681	0.193168		0.035826	0.256595
	0.036751	-0.341753		0.036512	0.193253		0.036657	0.256114
	0.037583	-0.341755		0.037343	0.193287		0.037488	0.25578
	0.038414	-0.341759		0.038175	0.193182		0.038319	0.255574
	0.039246	-0.341761		0.039006	0.193076		0.03915	0.25537
	0.040078	-0.341764		0.039837	0.19297		0.039982	0.255165
	0.040909	-0.341768		0.040669	0.192865		0.040813	0.25496
	0.041741	-0.341768		0.0415	0.192766		0.041644	0.25476
	0.042573	-0.341754		0.042331	0.19271		0.042475	0.254777
	0.043404	-0.341734		0.043163	0.192791		0.043306	0.254856
	0.044236	-0.341715		0.043994	0.193084		0.044138	0.254808
	0.045068	-0.341696		0.044825	0.193481		0.044969	0.25476
	0.045899	-0.341676		0.045656	0.193879		0.0458	0.254713
	0.046731	-0.341656		0.046488	0.194277		0.046631	0.254665
	0.047563	-0.341638		0.047319	0.194675		0.047462	0.254616
	0.048394	-0.341633		0.04815	0.19502		0.048294	0.254424
	0.049226	-0.341639		0.048982	0.195251		0.049125	0.254012
	0.050058	-0.341646		0.049813	0.195437		0.049956	0.253603
	0.050889	-0.341652		0.050644	0.195579		0.050787	0.253196
	0.051721	-0.341659		0.051476	0.195721		0.051618	0.252789
	0.052552	-0.341664		0.052307	0.195863		0.05245	0.25238
	0.053384	-0.341658		0.053138	0.196005		0.053281	0.251973
	0.054216	-0.341632		0.05397	0.1962		0.054112	0.251565
	0.055047	-0.341594		0.054801	0.196548		0.054943	0.250727
	0.055879	-0.341555		0.055632	0.196993		0.055774	0.25007
	0.056711	-0.341517		0.056463	0.197423		0.056606	0.249545
	0.057542	-0.341478		0.057295	0.19785		0.057437	0.249027
	0.058374	-0.34144		0.058126	0.198277		0.058268	0.248515
	0.059206	-0.341421		0.058957	0.198702		0.059099	0.248024
	0.060037	-0.341444		0.059789	0.19911		0.05993	0.247513
	0.060869	-0.341473		0.06062	0.199304		0.060762	0.246698
	0.061701	-0.341504		0.061451	0.199132		0.061593	0.245606
	0.062532	-0.341535		0.062283	0.198949		0.062424	0.244067
	0.063364	-0.341566		0.063114	0.198763		0.063255	0.24247
	0.064196	-0.341597		0.063945	0.198578		0.064086	0.24087
	0.065027	-0.341625		0.064776	0.198385		0.064917	0.239265
	0.065859	-0.341648		0.065608	0.198192		0.065749	0.237668
	0.066691	-0.341681		0.066439	0.197994		0.06658	0.236179
	0.067522	-0.341734		0.06727	0.197776		0.067411	0.235775
	0.068354	-0.341786		0.068102	0.197549		0.068242	0.235658
	0.069186	-0.341838		0.068933	0.197308		0.069073	0.235614
	0.070017	-0.341891		0.069764	0.197068		0.069905	0.235578
	0.070849	-0.341941		0.070596	0.196827		0.070736	0.235543
	0.071681	-0.341977		0.071427	0.196587		0.071567	0.235507
	0.072512	-0.341996		0.072258	0.196372		0.072398	0.235471
	0.073344	-0.342021		0.07309	0.196278		0.073229	0.23551
	0.074176	-0.342046		0.073921	0.196343		0.074061	0.236044
	0.075007	-0.34207		0.074752	0.196538		0.074892	0.238508
	0.075839	-0.342095		0.075583	0.196762		0.075723	0.241307
	0.076671	-0.34212		0.076415	0.196988		0.076554	0.24411
	0.077502	-0.342147		0.077246	0.197213		0.077385	0.246902
	0.078334	-0.342179		0.078077	0.197437		0.078217	0.249688
	0.079166	-0.342197		0.078909	0.19771		0.079048	0.252369
	0.079997	-0.342207		0.07974	0.198046		0.079879	0.254914
	0.080829	-0.342217		0.080571	0.197895		0.08071	0.257045
	0.08166	-0.342228		0.081403	0.197366		0.081541	0.259055
	0.082492	-0.342238		0.082234	0.196835		0.082373	0.261066
	0.083324	-0.342251		0.083065	0.196305		0.083204	0.263067
	0.084155	-0.342279		0.083896	0.195774		0.084035	0.265079
	0.084987	-0.342305		0.084728	0.195193		0.084866	0.26711
	0.085819	-0.342318		0.085559	0.194389		0.085697	0.269244
	0.08665	-0.34233		0.08639	0.193442		0.086529	0.271611
	0.087482	-0.342342		0.087222	0.192468		0.08736	0.274129
	0.088314	-0.342354		0.088053	0.191496		0.088191	0.276699
	0.089145	-0.342365		0.088884	0.190527		0.089022	0.279257
	0.089977	-0.342362		0.089716	0.189551		0.089853	0.281795
	0.090809	-0.342347		0.090547	0.188582		0.090685	0.284348
	0.09164	-0.342353		0.091378	0.187642		0.091516	0.286903
	0.092472	-0.342358		0.092209	0.186718		0.092347	0.289499
	0.093304	-0.342364		0.093041	0.185662		0.093178	0.292222
	0.094135	-0.34237		0.093872	0.184601		0.094009	0.294983
	0.094967	-0.342376		0.094703	0.183529		0.094841	0.297743
	0.095799	-0.342384		0.095535	0.182468		0.095672	0.300502
	0.09663	-0.342409		0.096366	0.1814		0.096503	0.30328
	0.097462	-0.342425		0.097197	0.180342		0.097334	0.305885
	0.098294	-0.342436		0.098029	0.179286		0.098165	0.308321
	0.099125	-0.342448		0.09886	0.178249		0.098997	0.311278
	0.099957	-0.342459		0.099691	0.177199		0.099828	0.314495
	0.100789	-0.342471		0.100523	0.176155		0.100659	0.317725
	0.10162	-0.342482		0.101354	0.175104		0.10149	0.32096
	0.102452	-0.342492		0.102185	0.174056		0.102321	0.324192
	0.103284	-0.342514		0.103016	0.173007		0.103153	0.327522
	0.104115	-0.34256		0.103848	0.171967		0.103984	0.331268
	0.104947	-0.342607		0.104679	0.170899		0.104815	0.334997
	0.105779	-0.342654		0.10551	0.169759		0.105646	0.338576
	0.10661	-0.342701		0.106342	0.168621		0.106477	0.342113
	0.107442	-0.342746		0.107173	0.167478		0.107309	0.345669
	0.108274	-0.342778		0.108004	0.16634		0.10814	0.349219
	0.109105	-0.342781		0.108836	0.165204		0.108971	0.352777
	0.109937	-0.342747		0.109667	0.164072		0.109802	0.356205
	0.110769	-0.342712		0.110498	0.162915		0.110633	0.359611
	0.1116	-0.342677		0.111329	0.161498		0.111465	0.363163
	0.112432	-0.342642		0.112161	0.160084		0.112296	0.366635
	0.113263	-0.342607		0.112992	0.158665		0.113127	0.370171
	0.114095	-0.342571		0.113823	0.157251		0.113958	0.373777
	0.114927	-0.342532		0.114655	0.155841		0.114789	0.377406
	0.115758	-0.34251		0.115486	0.154409		0.115621	0.380644
	0.11659	-0.3425		0.116317	0.152877		0.116452	0.382188
	0.117422	-0.342489		0.117149	0.151336		0.117283	0.382962
	0.118253	-0.342479		0.11798	0.149726		0.118114	0.383646
	0.119085	-0.342469		0.118811	0.148099		0.118945	0.384314
	0.119917	-0.34246		0.119643	0.146479		0.119777	0.384983
	0.120748	-0.342466		0.120474	0.144855		0.120608	0.385654
	0.12158	-0.342477		0.121305	0.143241		0.121439	0.386323
	0.122412	-0.342482		0.122136	0.142113		0.12227	0.387317
	0.123243	-0.342487		0.122968	0.141519		0.123101	0.388493
	0.124075	-0.342492		0.123799	0.141141		0.123933	0.389711
	0.124907	-0.342497		0.12463	0.140763		0.124764	0.390937
	0.125738	-0.342503		0.125462	0.140384		0.125595	0.39216
	0.12657	-0.342517		0.126293	0.140004		0.126426	0.393384
	0.127402	-0.342552		0.127124	0.139623		0.127257	0.394606
	0.128233	-0.342625		0.127956	0.139252		0.128089	0.395661
	0.129065	-0.342703		0.128787	0.13891		0.12892	0.396574
	0.129897	-0.34278		0.129618	0.138368		0.129751	0.397583
	0.130728	-0.342858		0.130449	0.137803		0.130582	0.39864
	0.13156	-0.342936		0.131281	0.137241		0.131413	0.399698
	0.132392	-0.34301		0.132112	0.136679		0.132245	0.400752
	0.133223	-0.343058		0.132943	0.136113		0.133076	0.401811
	0.134055	-0.343058		0.133775	0.135553		0.133907	0.402836
	0.134887	-0.34303		0.134606	0.135149		0.134738	0.403719
	0.135718	-0.343003		0.135437	0.134616		0.135569	0.404443
	0.13655	-0.342976		0.136269	0.133987		0.136401	0.405112
	0.137382	-0.342948		0.1371	0.133354		0.137232	0.405777
	0.138213	-0.342921		0.137931	0.132729		0.138063	0.406438
	0.139045	-0.342901		0.138762	0.132097		0.138894	0.4071
	0.139877	-0.342887		0.139594	0.131467		0.139725	0.407765
	0.140708	-0.342873		0.140425	0.130837		0.140557	0.407948
	0.14154	-0.34286		0.141256	0.130201		0.141388	0.407952
	0.142372	-0.342846		0.142088	0.129568		0.142219	0.408026
	0.143203	-0.342833		0.142919	0.12893		0.14305	0.408125
	0.144035	-0.342819		0.14375	0.128294		0.143881	0.408224
	0.144866	-0.342793		0.144582	0.127655		0.144713	0.408322
	0.145698	-0.342736		0.145413	0.12702		0.145544	0.408421
	0.14653	-0.342596		0.146244	0.126419		0.146375	0.40863
	0.147361	-0.342448		0.147076	0.125904		0.147206	0.409021
	0.148193	-0.342299		0.147907	0.125472		0.148037	0.409552
	0.149025	-0.342151		0.148738	0.125043		0.148869	0.41011
	0.149856	-0.342002		0.149569	0.124616		0.1497	0.410666
	0.150688	-0.341855		0.150401	0.124185		0.150531	0.411225
	0.15152	-0.341751		0.151232	0.123755		0.151362	0.411784
	0.152351	-0.341664		0.152063	0.123347		0.152193	0.412296
	0.153183	-0.341587		0.152895	0.123223		0.153025	0.412618
	0.154015	-0.341511		0.153726	0.123207		0.153856	0.412567
	0.154846	-0.341433		0.154557	0.123235		0.154687	0.412286
	0.155678	-0.341357		0.155389	0.123263		0.155518	0.411968
	0.15651	-0.341278		0.15622	0.123291		0.156349	0.411648
	0.157341	-0.341179		0.157051	0.123319		0.157181	0.411329
	0.158173	-0.341025		0.157882	0.123348		0.158012	0.41101
	0.159005	-0.340785		0.158714	0.12338		0.158843	0.410843
	0.159836	-0.340544		0.159545	0.123383		0.159674	0.410938
	0.160668	-0.340303		0.160376	0.123321		0.160505	0.41137
	0.1615	-0.340062		0.161208	0.12326		0.161337	0.411873
	0.162331	-0.339822		0.162039	0.123198		0.162168	0.412375
	0.163163	-0.339585		0.16287	0.123136		0.162999	0.412878
	0.163995	-0.339359		0.163702	0.123069		0.16383	0.41338
	0.164826	-0.339206		0.164533	0.122931		0.164661	0.413861
	0.165658	-0.339052		0.165364	0.122603		0.165493	0.414289
	0.16649	-0.338898		0.166196	0.12233		0.166324	0.415082
	0.167321	-0.338745		0.167027	0.122058		0.167155	0.416073
	0.168153	-0.338592		0.167858	0.121785		0.167986	0.417124
	0.168985	-0.338434		0.168689	0.121514		0.168817	0.418193
	0.169816	-0.338235		0.169521	0.12125		0.169649	0.419266
	0.170648	-0.337996		0.170352	0.12101		0.17048	0.420315
	0.17148	-0.337743		0.171183	0.120942		0.171311	0.421244
	0.172311	-0.33749		0.172015	0.121017		0.172142	0.422318
	0.173143	-0.337239		0.172846	0.121165		0.172973	0.423676
	0.173974	-0.336986		0.173677	0.121325		0.173805	0.425111
	0.174806	-0.336738		0.174509	0.121484		0.174636	0.426546
	0.175638	-0.336538		0.17534	0.121642		0.175467	0.427981
	0.176469	-0.336356		0.176171	0.121801		0.176298	0.429414
	0.177301	-0.33616		0.177002	0.122089		0.177129	0.430938
	0.178133	-0.335966		0.177834	0.122643		0.177961	0.433075
	0.178964	-0.335771		0.178665	0.123472		0.178792	0.436451
	0.179796	-0.335575		0.179496	0.12434		0.179623	0.440452
	0.180628	-0.335381		0.180328	0.125211		0.180454	0.444447
	0.181459	-0.335185		0.181159	0.126079		0.181285	0.448451
	0.182291	-0.334993		0.18199	0.126948		0.182117	0.452464
	0.183123	-0.33481		0.182822	0.127821		0.182948	0.456384
	0.183954	-0.334627		0.183653	0.128696		0.183779	0.460178
	0.184786	-0.334445		0.184484	0.130503		0.18461	0.467711
	0.185618	-0.334262		0.185315	0.132545		0.185441	0.478099
	0.186449	-0.334079		0.186147	0.134606		0.186273	0.48848
	0.187281	-0.33391		0.186978	0.136676		0.187104	0.498849
	0.188113	-0.333811		0.187809	0.138736		0.187935	0.509212
	0.188944	-0.333703		0.188641	0.140801		0.188766	0.519563
	0.189776	-0.333599		0.189472	0.142781		0.189597	0.529844
	0.190608	-0.333499		0.190303	0.145891		0.190429	0.54297
	0.191439	-0.33339		0.191135	0.149922		0.19126	0.559498
	0.192271	-0.333277		0.191966	0.154038		0.192091	0.576944
	0.193103	-0.333163		0.192797	0.15817		0.192922	0.594314
	0.193934	-0.333034		0.193629	0.162299		0.193753	0.611705
	0.194766	-0.332881		0.19446	0.166426		0.194585	0.629194
	0.195598	-0.332711		0.195291	0.170457		0.195416	0.646878
	0.196429	-0.33254		0.196122	0.174969		0.196247	0.666059
	0.197261	-0.332369		0.196954	0.180759		0.197078	0.689313
	0.198093	-0.332198		0.197785	0.186711		0.197909	0.714489
	0.198924	-0.332027		0.198616	0.192653		0.198741	0.739808
	0.199756	-0.331892		0.199448	0.198583		0.199572	0.765014
	0.200588	-0.33185		0.200279	0.204639		0.200403	0.790339
	0.201419	-0.331837		0.20111	0.210606		0.201234	0.81534
	0.202251	-0.331826		0.201942	0.216726		0.202065	0.840021
	0.203083	-0.331815		0.202773	0.224499		0.202897	0.870978
	0.203914	-0.331803		0.203604	0.233141		0.203728	0.905681
	0.204746	-0.331792		0.204435	0.2418		0.204559	0.940117
	0.205577	-0.33178		0.205267	0.250437		0.20539	0.974752
	0.206409	-0.331695		0.206098	0.259061		0.206221	1.00952
	0.207241	-0.331596		0.206929	0.267744		0.207052	1.04413
	0.208072	-0.331494		0.207761	0.276317		0.207884	1.07832
	0.208904	-0.331392		0.208592	0.286044		0.208715	1.11934
	0.209736	-0.331291		0.209423	0.298539		0.209546	1.16743
	0.210567	-0.33119		0.210255	0.311133		0.210377	1.21746
	0.211399	-0.331089		0.211086	0.323717		0.211208	1.26743
	0.212231	-0.331021		0.211917	0.336314		0.21204	1.31734
	0.213062	-0.330978		0.212748	0.348947		0.212871	1.36713
	0.213894	-0.330941		0.21358	0.361337		0.213702	1.41691
	0.214726	-0.330904		0.214411	0.373751		0.214533	1.47047
	0.215557	-0.330867		0.215242	0.388619		0.215364	1.53288
	0.216389	-0.330831		0.216074	0.403833		0.216196	1.59869
	0.217221	-0.330794		0.216905	0.419109		0.217027	1.66452
	0.218052	-0.330766		0.217736	0.434321		0.217858	1.73031
	0.218884	-0.330751		0.218568	0.449548		0.218689	1.79255
	0.219716	-0.33073		0.219399	0.464617		0.21952	1.85098
	0.220547	-0.330709		0.22023	0.479383		0.220352	1.90983
	0.221379	-0.330687		0.221062	0.49485		0.221183	1.97587
	0.222211	-0.330666		0.221893	0.510883		0.222014	2.04942
	0.223042	-0.330645		0.222724	0.526623		0.222845	2.12286
	0.223874	-0.330622		0.223555	0.541044		0.223676	2.19619
	0.224706	-0.330587		0.224387	0.555307		0.224508	2.26964
	0.225537	-0.330547		0.225218	0.570614		0.225339	2.343
	0.226369	-0.330506		0.226049	0.585736		0.22617	2.41376
	0.227201	-0.330466		0.226881	0.600549		0.227001	2.48257
	0.228032	-0.330425		0.227712	0.615139		0.227832	2.55479
	0.228864	-0.330384		0.228543	0.629698		0.228664	2.62776
	0.229696	-0.330344		0.229375	0.644277		0.229495	2.70086
	0.230527	-0.330324		0.230206	0.658796		0.230326	2.77376
	0.231359	-0.330269		0.231037	0.673366		0.231157	2.84679
	0.232191	-0.330187		0.231868	0.687003		0.231988	2.91779
	0.233022	-0.330105		0.2327	0.699601		0.23282	2.98588
	0.233854	-0.330024		0.233531	0.711811		0.233651	3.05492
	0.234686	-0.329942		0.234362	0.723919		0.234482	3.12492
	0.235517	-0.329861		0.235194	0.736061		0.235313	3.19477
	0.236349	-0.329794		0.236025	0.748132		0.236144	3.26476
	0.23718	-0.329686		0.236856	0.760237		0.236976	3.3348
	0.238012	-0.329461		0.237688	0.771927		0.237807	3.40417
	0.238844	-0.329236		0.238519	0.782417		0.238638	3.47019
	0.239675	-0.329011		0.23935	0.79252		0.239469	3.53332
	0.240507	-0.328786		0.240182	0.802568		0.2403	3.59691
	0.241339	-0.328561		0.241013	0.812551		0.241132	3.66051
	0.24217	-0.328332		0.241844	0.822647		0.241963	3.72413
	0.243002	-0.328099		0.242675	0.83266		0.242794	3.78774
	0.243834	-0.327731		0.243507	0.842686		0.243625	3.85126
	0.244665	-0.32733		0.244338	0.851354		0.244456	3.91068
	0.245497	-0.326908		0.245169	0.858894		0.245288	3.96374
	0.246329	-0.326481		0.246001	0.865978		0.246119	4.0163
	0.24716	-0.326054		0.246832	0.872977		0.24695	4.06885
	0.247992	-0.325627		0.247663	0.879972		0.247781	4.12125
	0.248824	-0.325208		0.248495	0.886971		0.248612	4.17357
	0.249655	-0.324481		0.249326	0.893941		0.249444	4.22641
	0.250487	-0.323532		0.250157	0.899995		0.250275	4.27436
	0.251319	-0.322546		0.250988	0.903656		0.251106	4.31312
	0.25215	-0.321562		0.25182	0.906555		0.251937	4.34872
	0.252982	-0.320578		0.252651	0.909438		0.252768	4.38405
	0.253814	-0.31959		0.253482	0.912309		0.2536	4.41925
	0.254645	-0.318601		0.254314	0.915192		0.254431	4.45449
	0.255477	-0.317451		0.255145	0.918065		0.255262	4.48983
	0.256309	-0.31564		0.255976	0.920921		0.256093	4.52208
	0.25714	-0.313675		0.256808	0.921778		0.256924	4.54599
	0.257972	-0.311705		0.257639	0.921674		0.257756	4.56415
	0.258804	-0.309744		0.25847	0.921332		0.258587	4.58202
	0.259635	-0.307768		0.259302	0.920954		0.259418	4.59993
	0.260467	-0.305802		0.260133	0.920579		0.260249	4.61777
	0.261299	-0.303852		0.260964	0.920204		0.26108	4.63562
	0.26213	-0.300948		0.261795	0.919827		0.261912	4.65306
	0.262962	-0.297698		0.262627	0.918855		0.262743	4.66561
	0.263794	-0.294436		0.263458	0.917192		0.263574	4.67241
	0.264625	-0.291171		0.264289	0.915088		0.264405	4.67804
	0.265457	-0.287914		0.265121	0.912911		0.265236	4.68365
	0.266289	-0.284643		0.265952	0.910728		0.266068	4.68926
	0.26712	-0.281396		0.266783	0.908548		0.266899	4.69487
	0.267952	-0.277478		0.267615	0.906368		0.26773	4.70049
	0.268784	-0.272781		0.268446	0.904258		0.268561	4.7036
	0.269615	-0.267946		0.269277	0.902316		0.269392	4.70217
	0.270447	-0.263093		0.270108	0.899691		0.270224	4.69816
	0.271278	-0.258249		0.27094	0.896918		0.271055	4.69358
	0.27211	-0.253417		0.271771	0.894133		0.271886	4.68914
	0.272942	-0.248623		0.272602	0.891342		0.272717	4.68497
	0.273773	-0.243611		0.273434	0.888569		0.273548	4.68086
	0.274605	-0.237515		0.274265	0.885783		0.27438	4.67596
	0.275437	-0.231257		0.275096	0.883228		0.275211	4.66859
	0.276268	-0.225032		0.275928	0.880464		0.276042	4.6588
	0.2771	-0.218791		0.276759	0.877557		0.276873	4.64818
	0.277932	-0.212521		0.27759	0.874674		0.277704	4.63753
	0.278763	-0.206302		0.278421	0.871636		0.278536	4.62693
	0.279595	-0.2002		0.279253	0.868438		0.279367	4.61631
	0.280427	-0.1933		0.280084	0.865206		0.280198	4.60561
	0.281258	-0.186122		0.280915	0.861999		0.281029	4.59454
	0.28209	-0.178949		0.281747	0.858801		0.28186	4.58128
	0.282922	-0.171752		0.282578	0.855192		0.282692	4.56374
	0.283753	-0.164559		0.283409	0.851287		0.283523	4.5462
	0.284585	-0.157411		0.284241	0.847376		0.284354	4.52866
	0.285417	-0.150363		0.285072	0.843469		0.285185	4.51118
	0.286248	-0.142941		0.285903	0.839574		0.286016	4.49364
	0.28708	-0.135245		0.286735	0.835726		0.286848	4.4764
	0.287912	-0.127458		0.287566	0.832109		0.287679	4.45953
	0.288743	-0.119672		0.288397	0.828278		0.28851	4.44107
	0.289575	-0.111915		0.289228	0.824089		0.289341	4.42206
	0.290407	-0.104161		0.29006	0.819837		0.290172	4.40307
	0.291238	-0.0967291		0.290891	0.815593		0.291004	4.38414
	0.29207	-0.0893037		0.291722	0.811339		0.291835	4.36515
	0.292902	-0.0814546		0.292554	0.807074		0.292666	4.34633
	0.293733	-0.073531		0.293385	0.80288		0.293497	4.32774
	0.294565	-0.0656042		0.294216	0.798563		0.294328	4.30791
	0.295397	-0.0577024		0.295048	0.793911		0.29516	4.28631
	0.296228	-0.0502903		0.295879	0.789138		0.295991	4.26468
	0.29706	-0.0434271		0.29671	0.784363		0.296822	4.24312
	0.297892	-0.0367923		0.297541	0.77957		0.297653	4.22144
	0.298723	-0.0297355		0.298373	0.774788		0.298484	4.19988
	0.299555	-0.022381		0.299204	0.77015		0.299316	4.17884
	0.300386	-0.0150183		0.300035	0.765722		0.300147	4.15707
	0.301218	-0.0076445		0.300867	0.760861		0.300978	4.1327
	0.30205	-0.0002766		0.301698	0.755618		0.301809	4.10838
	0.302881	0.00705533		0.302529	0.750333		0.30264	4.08403
	0.303713	0.0136301		0.303361	0.74506		0.303472	4.05959
	0.304545	0.0197791		0.304192	0.739809		0.304303	4.03527
	0.305376	0.0258913		0.305023	0.734652		0.305134	4.01157
	0.306208	0.0319938		0.305854	0.729773		0.305965	3.98902
	0.30704	0.0381095		0.306686	0.724857		0.306796	3.96527
	0.307871	0.0442197		0.307517	0.719705		0.307628	3.94107
	0.308703	0.0503431		0.308348	0.714445		0.308459	3.91677
	0.309535	0.0559203		0.30918	0.709187		0.30929	3.89249
	0.310366	0.0606936		0.310011	0.703956		0.310121	3.86824
	0.311198	0.0651677		0.310842	0.69872		0.310952	3.84485
	0.31203	0.0696443		0.311674	0.694037		0.311784	3.82308
	0.312861	0.0741005		0.312505	0.68956		0.312615	3.80031
	0.313693	0.0785612		0.313336	0.684802		0.313446	3.77596
	0.314525	0.0830372		0.314168	0.679943		0.314277	3.75166
	0.315356	0.087305		0.314999	0.675066		0.315108	3.72722
	0.316188	0.0906689		0.31583	0.670209		0.31594	3.70284
	0.31702	0.0935622		0.316661	0.665333		0.316771	3.67872
	0.317851	0.0964305		0.317493	0.660708		0.317602	3.65539
	0.318683	0.0993006		0.318324	0.656468		0.318433	3.63171
	0.319515	0.102164		0.319155	0.652071		0.319264	3.60636
	0.320346	0.105054		0.319987	0.64753		0.320096	3.58108
	0.321178	0.107926		0.320818	0.642992		0.320927	3.55573
	0.32201	0.110093		0.321649	0.638444		0.321758	3.53036
	0.322841	0.111719		0.322481	0.633893		0.322589	3.50521
	0.323673	0.113192		0.323312	0.629403		0.32342	3.48243
	0.324505	0.11465		0.324143	0.625403		0.324252	3.46264
	0.325336	0.116108		0.324974	0.621359		0.325083	3.44208
	0.326168	0.117571		0.325806	0.617069		0.325914	3.42247
	0.327	0.11903		0.326637	0.612732		0.326745	3.40362
	0.327831	0.120164		0.327468	0.608394		0.327576	3.38345
	0.328663	0.120863		0.3283	0.604045		0.328408	3.36203
	0.329495	0.121337		0.329131	0.599735		0.329239	3.34082
	0.330326	0.121761		0.329962	0.596055		0.33007	3.32136
	0.331158	0.122185		0.330794	0.592743		0.330901	3.30125
	0.331989	0.122614		0.331625	0.589252		0.331732	3.27927
	0.332821	0.123041		0.332456	0.585415		0.332564	3.25726
	0.333653	0.123307		0.333288	0.581498		0.333395	3.2353
	0.334484	0.123125		0.334119	0.577592		0.334226	3.21339
	0.335316	0.122615		0.33495	0.573686		0.335057	3.19154
	0.336148	0.122033		0.335781	0.569909		0.335888	3.1713
	0.336979	0.121453		0.336613	0.566434		0.33672	3.15293
	0.337811	0.120878		0.337444	0.562856		0.337551	3.1333
	0.338643	0.120299		0.338275	0.558928		0.338382	3.11368
	0.339474	0.119723		0.339107	0.55501		0.339213	3.09408
	0.340306	0.118836		0.339938	0.551099		0.340044	3.07441
	0.341138	0.117559		0.340769	0.547179		0.340876	3.0548
	0.341969	0.116112		0.341601	0.543259		0.341707	3.03554
	0.342801	0.114638		0.342432	0.539688		0.342538	3.01943
	0.343633	0.11317		0.343263	0.536469		0.343369	3.00202
	0.344464	0.111693		0.344094	0.53308		0.3442	2.9836
	0.345296	0.11022		0.344926	0.529641		0.345031	2.96523
	0.346128	0.108723		0.345757	0.526202		0.345863	2.94687
	0.346959	0.107093		0.346588	0.522777		0.346694	2.9285
	0.347791	0.105329		0.34742	0.519347		0.347525	2.91037
	0.348623	0.103542		0.348251	0.516052		0.348356	2.89351
	0.349454	0.101841		0.349082	0.512983		0.349187	2.87706
	0.350286	0.100244		0.349914	0.509915		0.350019	2.85923
	0.351118	0.0986105		0.350745	0.506787		0.35085	2.84152
	0.351949	0.0968858		0.351576	0.503663		0.351681	2.82378
	0.352781	0.0950928		0.352408	0.500551		0.352512	2.80599
	0.353613	0.0930767		0.353239	0.497437		0.353343	2.78836
	0.354444	0.0908773		0.35407	0.494392		0.354175	2.77256
	0.355276	0.0886756		0.354901	0.491573		0.355006	2.75848
	0.356108	0.0864723		0.355733	0.48881		0.355837	2.74275
	0.356939	0.0842707		0.356564	0.485932		0.356668	2.72631
	0.357771	0.0820792		0.357395	0.483056		0.357499	2.70975
	0.358603	0.0799455		0.358227	0.480189		0.358331	2.69329
	0.359434	0.0776498		0.359058	0.47732		0.359162	2.67693
	0.360266	0.0751414		0.359889	0.474442		0.359993	2.66107
	0.361098	0.0726159		0.360721	0.471777		0.360824	2.64724
	0.361929	0.0700953		0.361552	0.469254		0.361655	2.63285
	0.362761	0.0675714		0.362383	0.466612		0.362487	2.61776
	0.363592	0.0650426		0.363214	0.463951		0.363318	2.60267
	0.364424	0.0626504		0.364046	0.461302		0.364149	2.58757
	0.365256	0.060314		0.364877	0.458642		0.36498	2.57252
	0.366087	0.0578599		0.365708	0.455987		0.365811	2.55768
	0.366919	0.0553608		0.36654	0.453529		0.366643	2.54436
	0.367751	0.0528579		0.367371	0.451246		0.367474	2.53113
	0.368582	0.0503493		0.368202	0.448818		0.368305	2.51696
	0.369414	0.0478454		0.369034	0.446266		0.369136	2.50267
	0.370246	0.0454025		0.369865	0.443723		0.369967	2.48847
	0.371077	0.0430408		0.370696	0.441176		0.370799	2.47425
	0.371909	0.0405537		0.371527	0.438629		0.37163	2.46026
	0.372741	0.0379417		0.372359	0.436159		0.372461	2.44769
	0.373572	0.0353363		0.37319	0.433836		0.373292	2.43657
	0.374404	0.0327285		0.374021	0.431476		0.374123	2.42407
	0.375236	0.0301212		0.374853	0.428996		0.374955	2.41134
	0.376067	0.0275332		0.375684	0.426513		0.375786	2.39856
	0.376899	0.0251089		0.376515	0.424028		0.376617	2.38581
	0.377731	0.0226272		0.377347	0.421538		0.377448	2.3731
	0.378562	0.0199865		0.378178	0.41909		0.378279	2.36085
	0.379394	0.0173086		0.379009	0.416984		0.379111	2.35033
	0.380226	0.0146108		0.379841	0.415262		0.379942	2.34017
	0.381057	0.0119294		0.380672	0.413655		0.380773	2.3285
	0.381889	0.00923525		0.381503	0.412073		0.381604	2.31602
	0.382721	0.00678933		0.382334	0.410499		0.382435	2.30353
	0.383552	0.00444475		0.383166	0.408991		0.383267	2.29099
	0.384384	0.00193375		0.383997	0.407563		0.384098	2.27846
	0.385216	-0.0006509		0.384828	0.406223		0.384929	2.26725
	0.386047	-0.0032321		0.38566	0.404915		0.38576	2.25709
	0.386879	-0.0058129		0.386491	0.40323		0.386591	2.24503
	0.387711	-0.0083963		0.387322	0.401236		0.387423	2.23242
	0.388542	-0.0108906		0.388154	0.399243		0.388254	2.21981
	0.389374	-0.013285		0.388985	0.397254		0.389085	2.20715
	0.390206	-0.0157526		0.389816	0.395264		0.389916	2.19446
	0.391037	-0.0182741		0.390647	0.393304		0.390747	2.18191
	0.391869	-0.0207988		0.391479	0.391442		0.391579	2.17073
	0.3927	-0.0233203		0.39231	0.389577		0.39241	2.1593
	0.393532	-0.0258382		0.393141	0.387538		0.393241	2.1473
	0.394364	-0.0282958		0.393973	0.385502		0.394072	2.13537
	0.395195	-0.0304758		0.394804	0.383465		0.394903	2.1233
	0.396027	-0.0327322		0.395635	0.381425		0.395735	2.11134
	0.396859	-0.0351098		0.396467	0.379397		0.396566	2.09931
	0.39769	-0.0374953		0.397298	0.377439		0.397397	2.08912
	0.398522	-0.0398857		0.398129	0.375649		0.398228	2.07972
	0.399354	-0.0422778		0.398961	0.373881		0.399059	2.07021
	0.400185	-0.0446728		0.399792	0.372119		0.399891	2.06069
	0.401017	-0.0467863		0.400623	0.37036		0.400722	2.0512
	0.401849	-0.0488201		0.401454	0.368601		0.401553	2.04169
	0.40268	-0.0508456		0.402286	0.366835		0.402384	2.0322
	0.403512	-0.0527638		0.403117	0.365117		0.403215	2.02316
	0.404344	-0.0546862		0.403948	0.36353		0.404047	2.01491
	0.405175	-0.0567266		0.40478	0.361952		0.404878	2.00572
	0.406007	-0.0588518		0.405611	0.360368		0.405709	1.99641
	0.406839	-0.0609069		0.406442	0.358786		0.40654	1.987
	0.40767	-0.0628356		0.407274	0.3572		0.407371	1.97768
	0.408502	-0.0648337		0.408105	0.35562		0.408203	1.96824
	0.409334	-0.0669612		0.408936	0.354101		0.409034	1.95893
	0.410165	-0.0690903		0.409767	0.352812		0.409865	1.95082
	0.410997	-0.0712208		0.410599	0.351614		0.410696	1.94228
	0.411829	-0.0733466		0.41143	0.350258		0.411527	1.93332
	0.41266	-0.0754278		0.412261	0.348899		0.412359	1.92425
	0.413492	-0.0773326		0.413093	0.347539		0.41319	1.91515
	0.414324	-0.0791511		0.413924	0.346168		0.414021	1.90607
	0.415155	-0.0810502		0.414755	0.344817		0.414852	1.89708
	0.415987	-0.0829532		0.415587	0.343595		0.415683	1.88946
	0.416819	-0.0848588		0.416418	0.342491		0.416515	1.88224
	0.41765	-0.0867642		0.417249	0.341303		0.417346	1.87372
	0.418482	-0.0886659		0.41808	0.340087		0.418177	1.86514
	0.419314	-0.0904367		0.418912	0.338872		0.419008	1.85652
	0.420145	-0.0920668		0.419743	0.337661		0.419839	1.84791
	0.420977	-0.0937394		0.420574	0.336444		0.420671	1.83937
	0.421809	-0.0954531		0.421406	0.335163		0.421502	1.83108
	0.42264	-0.0971637		0.422237	0.333729		0.422333	1.82378
	0.423472	-0.0988786		0.423068	0.33219		0.423164	1.81563
	0.424304	-0.100597		0.4239	0.330596		0.423995	1.80689
	0.425135	-0.102215		0.424731	0.329006		0.424827	1.79815
	0.425967	-0.103662		0.425562	0.32741		0.425658	1.78935
	0.426798	-0.105146		0.426394	0.325817		0.426489	1.78061
	0.42763	-0.10675		0.427225	0.324368		0.42732	1.77189
	0.428462	-0.108348		0.428056	0.32333		0.428151	1.76518
	0.429293	-0.109955		0.428887	0.322538		0.428983	1.75874
	0.430125	-0.111556		0.429719	0.321729		0.429814	1.75188
	0.430957	-0.11313		0.43055	0.320918		0.430645	1.74499
	0.431788	-0.114622		0.431381	0.320107		0.431476	1.73814
	0.43262	-0.116069		0.432213	0.319296		0.432307	1.7316
	0.433452	-0.117554		0.433044	0.318496		0.433139	1.72555
	0.434283	-0.11905		0.433875	0.317803		0.43397	1.71958
	0.435115	-0.120542		0.434707	0.31721		0.434801	1.71363
	0.435947	-0.122032		0.435538	0.316523		0.435632	1.7069
	0.436778	-0.123526		0.436369	0.315828		0.436463	1.69992
	0.43761	-0.124859		0.4372	0.315174		0.437295	1.69293
	0.438442	-0.126069		0.438032	0.314535		0.438126	1.68592
	0.439273	-0.127348		0.438863	0.313845		0.438957	1.67893
	0.440105	-0.128664		0.439694	0.313124		0.439788	1.67197
	0.440937	-0.129975		0.440526	0.312375		0.440619	1.66517
	0.441768	-0.131289		0.441357	0.3116		0.441451	1.65838
	0.4426	-0.132613		0.442188	0.3108		0.442282	1.65154
	0.443432	-0.133875		0.44302	0.309997		0.443113	1.64471
	0.444263	-0.135039		0.443851	0.309197		0.443944	1.63791
	0.445095	-0.136242		0.444682	0.308396		0.444775	1.63108
	0.445927	-0.137516		0.445513	0.307596		0.445607	1.62426
	0.446758	-0.138791		0.446345	0.306804		0.446438	1.61828
	0.44759	-0.14007		0.447176	0.305981		0.447269	1.61243
	0.448422	-0.141349		0.448007	0.305001		0.4481	1.60606
	0.449253	-0.142593		0.448839	0.304018		0.448931	1.59957
	0.450085	-0.143688		0.44967	0.303035		0.449763	1.59309
	0.450917	-0.144701		0.450501	0.302052		0.450594	1.58657
	0.451748	-0.145757		0.451333	0.301064		0.451425	1.58008
	0.45258	-0.14684		0.452164	0.300115		0.452256	1.57396
	0.453412	-0.147922		0.452995	0.299388		0.453087	1.5683
	0.454243	-0.149001		0.453827	0.298814		0.453919	1.56274
	0.455075	-0.150079		0.454658	0.298297		0.45475	1.55716
	0.455906	-0.151063		0.455489	0.297778		0.455581	1.5516
	0.456738	-0.151939		0.45632	0.297257		0.456412	1.546
	0.45757	-0.152856		0.457152	0.29674		0.457243	1.54043
	0.458401	-0.15392		0.457983	0.296239		0.458075	1.53486
	0.459233	-0.155037		0.458814	0.295805		0.458906	1.53028
	0.460065	-0.156154		0.459646	0.295227		0.459737	1.52573
	0.460896	-0.157275		0.460477	0.294354		0.460568	1.52103
	0.461728	-0.158369		0.461308	0.293487		0.461399	1.51625
	0.46256	-0.159386		0.46214	0.292614		0.462231	1.5115
	0.463391	-0.160377		0.462971	0.291745		0.463062	1.50681
	0.464223	-0.161446		0.463802	0.290884		0.463893	1.50208
	0.465055	-0.162544		0.464633	0.290084		0.464724	1.49801
	0.465886	-0.16364		0.465465	0.289342		0.465555	1.49444
	0.466718	-0.164738		0.466296	0.288526		0.466387	1.49079
	0.46755	-0.165816		0.467127	0.287698		0.467218	1.48707
	0.468381	-0.166783		0.467959	0.286875		0.468049	1.48336
	0.469213	-0.167601		0.46879	0.28605		0.46888	1.47965
	0.470045	-0.168426		0.469621	0.28522		0.469711	1.47594
	0.470876	-0.169261		0.470453	0.284404		0.470543	1.4724
	0.471708	-0.170095		0.471284	0.283647		0.471374	1.46927
	0.47254	-0.170932		0.472115	0.283078		0.472205	1.46595
	0.473371	-0.171766		0.472947	0.282614		0.473036	1.46256
	0.474203	-0.172573		0.473778	0.282152		0.473867	1.45918
	0.475035	-0.173324		0.474609	0.28169		0.474699	1.45579
	0.475866	-0.174136		0.47544	0.281228		0.47553	1.45242
	0.476698	-0.175071		0.476272	0.280788		0.476361	1.44903
	0.47753	-0.17601		0.477103	0.280436		0.477192	1.44651
	0.478361	-0.176947		0.477934	0.279996		0.478023	1.44369
	0.479193	-0.177886		0.478766	0.279363		0.478855	1.44061
	0.480025	-0.178796		0.479597	0.278732		0.479686	1.43752
	0.480856	-0.179624		0.480428	0.278101		0.480517	1.43443
	0.481688	-0.180409		0.48126	0.277464		0.481348	1.43134
	0.48252	-0.181235		0.482091	0.276837		0.482179	1.42825
	0.483351	-0.18208		0.482922	0.276229		0.483011	1.42518
	0.484183	-0.182924		0.483753	0.27564		0.483842	1.422
	0.485015	-0.18377		0.484585	0.27504		0.484673	1.41841
	0.485846	-0.184617		0.485416	0.274436		0.485504	1.41489
	0.486678	-0.185417		0.486247	0.273831		0.486335	1.41163
	0.487509	-0.186143		0.487079	0.273228		0.487167	1.4083
	0.488341	-0.186926		0.48791	0.272627		0.487998	1.40477
	0.489173	-0.187775		0.488741	0.272087		0.488829	1.40126
	0.490004	-0.188625		0.489573	0.271697		0.48966	1.39822
	0.490836	-0.189473		0.490404	0.271322		0.490491	1.39513
	0.491668	-0.190323		0.491235	0.270959		0.491323	1.3918
	0.492499	-0.191154		0.492067	0.270566		0.492154	1.38848
	0.493331	-0.191938		0.492898	0.270153		0.492985	1.38516
	0.494163	-0.192724		0.493729	0.269739		0.493816	1.38184
	0.494994	-0.19356		0.49456	0.269325		0.494647	1.37852
	0.495826	-0.194402		0.495392	0.268752		0.495479	1.37522
	0.496658	-0.195247		0.496223	0.268066		0.49631	1.37162
	0.497489	-0.196087		0.497054	0.267212		0.497141	1.36767
	0.498321	-0.196913		0.497886	0.266356		0.497972	1.3636
	0.499153	-0.197659		0.498717	0.265502		0.498803	1.35955
	0.499984	-0.198334		0.499548	0.264645		0.499635	1.35549
	0.500816	-0.199064		0.50038	0.263791		0.500466	1.35144
	0.501648	-0.199834		0.501211	0.263082		0.501297	1.34764
	0.502479	-0.200602		0.502042	0.262718		0.502128	1.34409
	0.503311	-0.201374		0.502873	0.262232		0.502959	1.34061
	0.504143	-0.202145		0.503705	0.261727		0.50379	1.33714
	0.504974	-0.202873		0.504536	0.261223		0.504622	1.33366
	0.505806	-0.203533		0.505367	0.260721		0.505453	1.3302
	0.506638	-0.204197		0.506199	0.260215		0.506284	1.32673
	0.507469	-0.204892		0.50703	0.259711		0.507115	1.32336
	0.508301	-0.205586		0.507861	0.259299		0.507946	1.32012
	0.509133	-0.206267		0.508693	0.259065		0.508778	1.3165
	0.509964	-0.20691		0.509524	0.258946		0.509609	1.31259
	0.510796	-0.207525		0.510355	0.258827		0.51044	1.30868
	0.511627	-0.208162		0.511186	0.258707		0.511271	1.30477
	0.512459	-0.208838		0.512018	0.258589		0.512102	1.30085
	0.513291	-0.20955		0.512849	0.258469		0.512934	1.29696
	0.514122	-0.210275		0.51368	0.258146		0.513765	1.29329
	0.514954	-0.211003		0.514512	0.257626		0.514596	1.28949
	0.515786	-0.211728		0.515343	0.256946		0.515427	1.2855
	0.516617	-0.212452		0.516174	0.256272		0.516258	1.28149
	0.517449	-0.213144		0.517006	0.255595		0.51709	1.27748
	0.518281	-0.213685		0.517837	0.254915		0.517921	1.27347
	0.519112	-0.21426		0.518668	0.25424		0.518752	1.26945
	0.519944	-0.214877		0.5195	0.253673		0.519583	1.2658
	0.520776	-0.215493		0.520331	0.253343		0.520414	1.2625
	0.521607	-0.216109		0.521162	0.253082		0.521246	1.25928
	0.522439	-0.216726		0.521993	0.252827		0.522077	1.25608
	0.523271	-0.217333		0.522825	0.252571		0.522908	1.25286
	0.524102	-0.217902		0.523656	0.252314		0.523739	1.24966
	0.524934	-0.218463		0.524487	0.252059		0.52457	1.24646
	0.525766	-0.219073		0.525319	0.251805		0.525402	1.24337
	0.526597	-0.219684		0.52615	0.251549		0.526233	1.24058
	0.527429	-0.220295		0.526981	0.250919		0.527064	1.23767
	0.528261	-0.220907		0.527813	0.250132		0.527895	1.23463
	0.529092	-0.22151		0.528644	0.249344		0.528726	1.23156
	0.529924	-0.222054		0.529475	0.248558		0.529558	1.22851
	0.530756	-0.222537		0.530306	0.24777		0.530389	1.22547
	0.531587	-0.223086		0.531138	0.246984		0.53122	1.22242
	0.532419	-0.223651		0.531969	0.246209		0.532051	1.21973
	0.533251	-0.224215		0.5328	0.245444		0.532882	1.2168
	0.534082	-0.22478		0.533632	0.244677		0.533714	1.2136
	0.534914	-0.225346		0.534463	0.24391		0.534545	1.21037
	0.535746	-0.22589		0.535294	0.243142		0.535376	1.20714
	0.536577	-0.226384		0.536126	0.242375		0.536207	1.20394
	0.537409	-0.226897		0.536957	0.241609		0.537038	1.2007
	0.538241	-0.227423		0.537788	0.240897		0.53787	1.19783
	0.539072	-0.227951		0.53862	0.240348		0.538701	1.19544
	0.539904	-0.228477		0.539451	0.239886		0.539532	1.19334
	0.540736	-0.229005		0.540282	0.239435		0.540363	1.1913
	0.541567	-0.229525		0.541113	0.238982		0.541194	1.18914
	0.542399	-0.229991		0.541945	0.238529		0.542026	1.18687
	0.543231	-0.230422		0.542776	0.238081		0.542857	1.1846
	0.544062	-0.23089		0.543607	0.237662		0.543688	1.18233
	0.544894	-0.231356		0.544439	0.237382		0.544519	1.18
	0.545725	-0.231825		0.54527	0.236968		0.54535	1.17738
	0.546557	-0.232291		0.546101	0.236431		0.546182	1.17447
	0.547389	-0.232754		0.546933	0.235871		0.547013	1.17155
	0.54822	-0.233202		0.547764	0.235309		0.547844	1.16864
	0.549052	-0.233623		0.548595	0.234749		0.548675	1.16573
	0.549884	-0.234093		0.549426	0.234189		0.549506	1.16284
	0.550715	-0.234583		0.550258	0.233483		0.550338	1.16034
	0.551547	-0.235075		0.551089	0.232705		0.551169	1.15812
	0.552379	-0.235566		0.55192	0.232026		0.552	1.15566
	0.55321	-0.236054		0.552752	0.231362		0.552831	1.15316
	0.554042	-0.236532		0.553583	0.230704		0.553662	1.15067
	0.554874	-0.236984		0.554414	0.230042		0.554494	1.14819
	0.555705	-0.237448		0.555246	0.229384		0.555325	1.1457
	0.556537	-0.237949		0.556077	0.228778		0.556156	1.14337
	0.557369	-0.238449		0.556908	0.228318		0.556987	1.14122
	0.5582	-0.238952		0.557739	0.227677		0.557818	1.13895
	0.559032	-0.239454		0.558571	0.22694		0.55865	1.13661
	0.559864	-0.239947		0.559402	0.226191		0.559481	1.13427
	0.560695	-0.240398		0.560233	0.225449		0.560312	1.13193
	0.561527	-0.240821		0.561065	0.224704		0.561143	1.12959
	0.562359	-0.241249		0.561896	0.223961		0.561974	1.12723
	0.56319	-0.241656		0.562727	0.22315		0.562806	1.12474
	0.564022	-0.242037		0.563559	0.222402		0.563637	1.1218
	0.564854	-0.242438		0.56439	0.221737		0.564468	1.1185
	0.565685	-0.242868		0.565221	0.221082		0.565299	1.1152
	0.566517	-0.243292		0.566052	0.220429		0.56613	1.11191
	0.567349	-0.24366		0.566884	0.219777		0.566962	1.10862
	0.56818	-0.244084		0.567715	0.219122		0.567793	1.10537
	0.569012	-0.244545		0.568546	0.218808		0.568624	1.10235
	0.569844	-0.245005		0.569378	0.218659		0.569455	1.09946
	0.570675	-0.245464		0.570209	0.218413		0.570286	1.09642
	0.571507	-0.245925		0.57104	0.218151		0.571118	1.09333
	0.572339	-0.24638		0.571872	0.217889		0.571949	1.09027
	0.57317	-0.246758		0.572703	0.217629		0.57278	1.08718
	0.574002	-0.247128		0.573534	0.217368		0.573611	1.08408
	0.574834	-0.247514		0.574366	0.217106		0.574442	1.08126
	0.575665	-0.247899		0.575197	0.216846		0.575274	1.07891
	0.576497	-0.248286		0.576028	0.216635		0.576105	1.07675
	0.577329	-0.248672		0.576859	0.216441		0.576936	1.07467
	0.57816	-0.249056		0.577691	0.216252		0.577767	1.0726
	0.578992	-0.249415		0.578522	0.216061		0.578598	1.07053
	0.579823	-0.249757		0.579353	0.215871		0.57943	1.06845
	0.580655	-0.250149		0.580185	0.21568		0.580261	1.06633
	0.581487	-0.250542		0.581016	0.215402		0.581092	1.0641
	0.582318	-0.250933		0.581847	0.215087		0.581923	1.06151
	0.58315	-0.251326		0.582679	0.214735		0.582754	1.0586
	0.583982	-0.251716		0.58351	0.214383		0.583586	1.0557
	0.584813	-0.252098		0.584341	0.21403		0.584417	1.0528
	0.585645	-0.252445		0.585172	0.213677		0.585248	1.04989
	0.586477	-0.252845		0.586004	0.213322		0.586079	1.04705
	0.587308	-0.253267		0.586835	0.213109		0.58691	1.04451
	0.58814	-0.253689		0.587666	0.212993		0.587742	1.04214
	0.588972	-0.254112		0.588498	0.212798		0.588573	1.0396
	0.589803	-0.254536		0.589329	0.212595		0.589404	1.03698
	0.590635	-0.254954		0.59016	0.212392		0.590235	1.03437
	0.591467	-0.255314		0.590992	0.212189		0.591066	1.03176
	0.592298	-0.255656		0.591823	0.211987		0.591898	1.0292
	0.59313	-0.256004		0.592654	0.211731		0.592729	1.02693
	0.593962	-0.256345		0.593486	0.21135		0.59356	1.0249
	0.594793	-0.25669		0.594317	0.210892		0.594391	1.02249
	0.595625	-0.257032		0.595148	0.210412		0.595222	1.01932
	0.596457	-0.257378		0.595979	0.209928		0.596054	1.01612
	0.597288	-0.257706		0.596811	0.209473		0.596885	1.01292
	0.59812	-0.257991		0.597642	0.209047		0.597716	1.00974
	0.598952	-0.258315		0.598473	0.208604		0.598547	1.00659
	0.599783	-0.258639		0.599305	0.2083		0.599378	1.00363
	0.600615	-0.258963		0.600136	0.208089		0.60021	1.0008
	0.601447	-0.259289		0.600967	0.207865		0.601041	0.998143
	0.602278	-0.259612		0.601799	0.20763		0.601872	0.995509
	0.60311	-0.259935		0.60263	0.207394		0.602703	0.992872
	0.603942	-0.26025		0.603461	0.207158		0.603534	0.99024
	0.604773	-0.260592		0.604292	0.206923		0.604366	0.987673
	0.605605	-0.260953		0.605124	0.206629		0.605197	0.985447
	0.606436	-0.261315		0.605955	0.206248		0.606028	0.983617
	0.607268	-0.261677		0.606786	0.205804		0.606859	0.981401
	0.6081	-0.262037		0.607618	0.205342		0.60769	0.978983
	0.608931	-0.262393		0.608449	0.204882		0.608522	0.976565
	0.609763	-0.262692		0.60928	0.204423		0.609353	0.974143
	0.610595	-0.262959		0.610112	0.203962		0.610184	0.971723
	0.611426	-0.26323		0.610943	0.203524		0.611015	0.969357
	0.612258	-0.2635		0.611774	0.203185		0.611846	0.967168
	0.61309	-0.263769		0.612606	0.202972		0.612678	0.964961
	0.613921	-0.26404		0.613437	0.202818		0.613509	0.962693
	0.614753	-0.264309		0.614268	0.202673		0.61434	0.960419
	0.615585	-0.264567		0.615099	0.202528		0.615171	0.958136
	0.616416	-0.264805		0.615931	0.202383		0.616002	0.955849
	0.617248	-0.265072		0.616762	0.202238		0.616834	0.953539
	0.61808	-0.265371		0.617593	0.202053		0.617665	0.951077
	0.618911	-0.265692		0.618425	0.201781		0.618496	0.948504
	0.619743	-0.26602		0.619256	0.201389		0.619327	0.945948
	0.620575	-0.266348		0.620087	0.200962		0.620158	0.943396
	0.621406	-0.266676		0.620919	0.200536		0.62099	0.940838
	0.622238	-0.266955		0.62175	0.200107		0.621821	0.938285
	0.62307	-0.267225		0.622581	0.19968		0.622652	0.935752
	0.623901	-0.26749		0.623412	0.199268		0.623483	0.933414
	0.624733	-0.267754		0.624244	0.198894		0.624314	0.931449
	0.625565	-0.268019		0.625075	0.198595		0.625146	0.929341
	0.626396	-0.268282		0.625906	0.198319		0.625977	0.927151
	0.627228	-0.268548		0.626738	0.198041		0.626808	0.92497
	0.62806	-0.268759		0.627569	0.197764		0.627639	0.922786
	0.628891	-0.268943		0.6284	0.197488		0.62847	0.920587
	0.629723	-0.269187		0.629232	0.197217		0.629302	0.91846
	0.630555	-0.269435		0.630063	0.19702		0.630133	0.916502
	0.631386	-0.269687		0.630894	0.196672		0.630964	0.914551
	0.632218	-0.269937		0.631725	0.196183		0.631795	0.912487
	0.63305	-0.270187		0.632557	0.195669		0.632626	0.910426
	0.633881	-0.270434		0.633388	0.195154		0.633458	0.90836
	0.634713	-0.270679		0.634219	0.19464		0.634289	0.906305
	0.635545	-0.270932		0.635051	0.194125		0.63512	0.904304
	0.636376	-0.271189		0.635882	0.193665		0.635951	0.902675
	0.637208	-0.271447		0.636713	0.193298		0.636782	0.901552
	0.638039	-0.271707		0.637545	0.193048		0.637614	0.90028
	0.638871	-0.271965		0.638376	0.192827		0.638445	0.898987
	0.639703	-0.272225		0.639207	0.192605		0.639276	0.897704
	0.640534	-0.272441		0.640039	0.192384		0.640107	0.896414
	0.641366	-0.27266		0.64087	0.192162		0.640938	0.895122
	0.642198	-0.272885		0.641701	0.19196		0.64177	0.893768
	0.643029	-0.273111		0.642532	0.19178		0.642601	0.892324
	0.643861	-0.273336		0.643364	0.19151		0.643432	0.891071
	0.644693	-0.273562		0.644195	0.191212		0.644263	0.889956
	0.645524	-0.273787		0.645026	0.190913		0.645094	0.888853
	0.646356	-0.273984		0.645858	0.190614		0.645926	0.887803
	0.647188	-0.274156		0.646689	0.190315		0.646757	0.886816
	0.648019	-0.274344		0.64752	0.190021		0.647588	0.885813
	0.648851	-0.274531		0.648352	0.189767		0.648419	0.885122
	0.649683	-0.274717		0.649183	0.189562		0.64925	0.884513
	0.650514	-0.274905		0.650014	0.189382		0.650082	0.882826
	0.651346	-0.275093		0.650845	0.189217		0.650913	0.88114
	0.652178	-0.27528		0.651677	0.18905		0.651744	0.879458
	0.653009	-0.275464		0.652508	0.188872		0.652575	0.87777
	0.653841	-0.275716		0.653339	0.188688		0.653406	0.876085
	0.654673	-0.275998		0.654171	0.18844		0.654238	0.874444
	0.655504	-0.276277		0.655002	0.188126		0.655069	0.872896
	0.656336	-0.276562		0.655833	0.187825		0.6559	0.871283
	0.657168	-0.276842		0.656665	0.187535		0.656731	0.869648
	0.657999	-0.277125		0.657496	0.187245		0.657562	0.868022
	0.658831	-0.277351		0.658327	0.186955		0.658394	0.866393
	0.659663	-0.277554		0.659159	0.186665		0.659225	0.864759
	0.660494	-0.277769		0.65999	0.18642		0.660056	0.863129
	0.661326	-0.277982		0.660821	0.186296		0.660887	0.861473
	0.662158	-0.278196		0.661652	0.186297		0.661718	0.8598
	0.662989	-0.278409		0.662484	0.186346		0.662549	0.858107
	0.663821	-0.278623		0.663315	0.186394		0.663381	0.856404
	0.664653	-0.278841		0.664146	0.186443		0.664212	0.854702
	0.665484	-0.279063		0.664978	0.186491		0.665043	0.853004
	0.666316	-0.279278		0.665809	0.186534		0.665874	0.851321
	0.667148	-0.279493		0.66664	0.186527		0.666705	0.849782
	0.667979	-0.279707		0.667472	0.186413		0.667537	0.848191
	0.668811	-0.279922		0.668303	0.186211		0.668368	0.845822
	0.669643	-0.28013		0.669134	0.185985		0.669199	0.843458
	0.670474	-0.28032		0.669965	0.18576		0.67003	0.841097
	0.671306	-0.280461		0.670797	0.185535		0.670861	0.838736
	0.672137	-0.280614		0.671628	0.185309		0.671693	0.836378
	0.672969	-0.28078		0.672459	0.185217		0.672524	0.83409
	0.673801	-0.280949		0.673291	0.185274		0.673355	0.832002
	0.674632	-0.281118		0.674122	0.185333		0.674186	0.830428
	0.675464	-0.281286		0.674953	0.185367		0.675017	0.829069
	0.676296	-0.281455		0.675785	0.1854		0.675849	0.827709
	0.677127	-0.281615		0.676616	0.185434		0.67668	0.826324
	0.677959	-0.281797		0.677447	0.185468		0.677511	0.824965
	0.678791	-0.282028		0.678279	0.185456		0.678342	0.823615
	0.679622	-0.282272		0.67911	0.185341		0.679173	0.822404
	0.680454	-0.282516		0.679941	0.185118		0.680005	0.820801
	0.681286	-0.282759		0.680772	0.184848		0.680836	0.818689
	0.682117	-0.283003		0.681604	0.184573		0.681667	0.816583
	0.682949	-0.283244		0.682435	0.1843		0.682498	0.814476
	0.683781	-0.283479		0.683266	0.184026		0.683329	0.812357
	0.684612	-0.2837		0.684098	0.183759		0.684161	0.810218
	0.685444	-0.283918		0.684929	0.183573		0.684992	0.807876
	0.686276	-0.284137		0.68576	0.183437		0.685823	0.80542
	0.687107	-0.284354		0.686592	0.1833		0.686654	0.803136
	0.687939	-0.284572		0.687423	0.183163		0.687485	0.800838
	0.688771	-0.28479		0.688254	0.183026		0.688317	0.79854
	0.689602	-0.284997		0.689085	0.182889		0.689148	0.796249
	0.690434	-0.285222		0.689917	0.182752		0.689979	0.793981
	0.691266	-0.285467		0.690748	0.182587		0.69081	0.792006
	0.692097	-0.285716		0.691579	0.182401		0.691641	0.790914
	0.692929	-0.285965		0.692411	0.182225		0.692473	0.789502
	0.693761	-0.286214		0.693242	0.182057		0.693304	0.788027
	0.694592	-0.286462		0.694073	0.181888		0.694135	0.786546
	0.695424	-0.286654		0.694905	0.181719		0.694966	0.785064
	0.696256	-0.28681		0.695736	0.18155		0.695797	0.783585
	0.697087	-0.286965		0.696567	0.181366		0.696629	0.782113
	0.697919	-0.287119		0.697398	0.181156		0.69746	0.780737
	0.69875	-0.287273		0.69823	0.181043		0.698291	0.779588
	0.699582	-0.287427		0.699061	0.181009		0.699122	0.778709
	0.700414	-0.287579		0.699892	0.180983		0.699953	0.777894
	0.701245	-0.287728		0.700724	0.180956		0.700785	0.777061
	0.702077	-0.287868		0.701555	0.18093		0.701616	0.776159
	0.702909	-0.288025		0.702386	0.180887		0.702447	0.775239
	0.70374	-0.288191		0.703218	0.180775		0.703278	0.774336
	0.704572	-0.288358		0.704049	0.180632		0.704109	0.773422
	0.705404	-0.288524		0.70488	0.180486		0.704941	0.772152
	0.706235	-0.28869		0.705711	0.180329		0.705772	0.770848
	0.707067	-0.288857		0.706543	0.180165		0.706603	0.769548
	0.707899	-0.289029		0.707374	0.18		0.707434	0.768247
	0.70873	-0.289219		0.708205	0.179834		0.708265	0.766942
	0.709562	-0.289427		0.709037	0.179716		0.709097	0.765728
	0.710394	-0.289639		0.709868	0.179699		0.709928	0.765305
	0.711225	-0.289851		0.710699	0.179721		0.710759	0.764651
	0.712057	-0.290062		0.711531	0.179749		0.71159	0.763785
	0.712889	-0.290273		0.712362	0.179777		0.712421	0.762906
	0.71372	-0.290471		0.713193	0.179806		0.713253	0.762028
	0.714552	-0.290666		0.714025	0.179834		0.714084	0.761145
	0.715384	-0.290878		0.714856	0.179872		0.714915	0.760268
	0.716215	-0.291094		0.715687	0.179947		0.715746	0.758866
	0.717047	-0.291308		0.716518	0.180032		0.716577	0.757286
	0.717879	-0.291524		0.71735	0.180073		0.717409	0.755886
	0.71871	-0.291739		0.718181	0.180109		0.71824	0.754492
	0.719542	-0.291923		0.719012	0.180146		0.719071	0.753099
	0.720374	-0.292054		0.719844	0.180182		0.719902	0.751698
	0.721205	-0.292196		0.720675	0.180219		0.720733	0.750302
	0.722037	-0.292341		0.721506	0.180294		0.721565	0.749284
	0.722869	-0.292483		0.722338	0.180425		0.722396	0.748837
	0.7237	-0.292613		0.723169	0.18055		0.723227	0.748333
	0.724532	-0.292745		0.724	0.180665		0.724058	0.747811
	0.725364	-0.292885		0.724831	0.180781		0.724889	0.747297
	0.726195	-0.293038		0.725663	0.180897		0.725721	0.746778
	0.727027	-0.293177		0.726494	0.181013		0.726552	0.746256
	0.727859	-0.293287		0.727325	0.181129		0.727383	0.745719
	0.72869	-0.293389		0.728157	0.181231		0.728214	0.744984
	0.729522	-0.293491		0.728988	0.18125		0.729045	0.744276
	0.730354	-0.293592		0.729819	0.181183		0.729877	0.743601
	0.731185	-0.293694		0.730651	0.181116		0.730708	0.742927
	0.732017	-0.293779		0.731482	0.18105		0.731539	0.742251
	0.732848	-0.293854		0.732313	0.180983		0.73237	0.741574
	0.73368	-0.293955		0.733145	0.180913		0.733201	0.740901
	0.734512	-0.294071		0.733976	0.180831		0.734033	0.740573
	0.735343	-0.294188		0.734807	0.180833		0.734864	0.740445
	0.736175	-0.294304		0.735638	0.180977		0.735695	0.740555
	0.737007	-0.294421		0.73647	0.181135		0.736526	0.740672
	0.737838	-0.294537		0.737301	0.181294		0.737357	0.740788
	0.73867	-0.294651		0.738132	0.181453		0.738189	0.740903
	0.739502	-0.29482		0.738964	0.181613		0.73902	0.741019
	0.740333	-0.295019		0.739795	0.181702		0.739851	0.740945
	0.741165	-0.295218		0.740626	0.181646		0.740682	0.740578
	0.741997	-0.295417		0.741458	0.181494		0.741513	0.73954
	0.742828	-0.295616		0.742289	0.181293		0.742345	0.738504
	0.74366	-0.295816		0.74312	0.181092		0.743176	0.737456
	0.744492	-0.296002		0.743951	0.180891		0.744007	0.736414
	0.745323	-0.296164		0.744783	0.18069		0.744838	0.735369
	0.746155	-0.296311		0.745614	0.180492		0.745669	0.734378
	0.746987	-0.296456		0.746445	0.180292		0.746501	0.733763
	0.747818	-0.296601		0.747277	0.180051		0.747332	0.733447
	0.74865	-0.296745		0.748108	0.179769		0.748163	0.733255
	0.749482	-0.29689		0.748939	0.179486		0.748994	0.733063
	0.750313	-0.297023		0.749771	0.179203		0.749825	0.732871
	0.751145	-0.297146		0.750602	0.178919		0.750657	0.73268
	0.751977	-0.297292		0.751433	0.178635		0.751488	0.732494
	0.752808	-0.297448		0.752264	0.178346		0.752319	0.73261
	0.75364	-0.297604		0.753096	0.17801		0.75315	0.732867
	0.754472	-0.29776		0.753927	0.177616		0.753981	0.733063
	0.755303	-0.297917		0.754758	0.17721		0.754813	0.733262
	0.756135	-0.298069		0.75559	0.176803		0.755644	0.733468
	0.756967	-0.298206		0.756421	0.176405		0.756475	0.733675
	0.757798	-0.298322		0.757252	0.17603		0.757306	0.733881
	0.75863	-0.29843		0.758084	0.175685		0.758137	0.734026
	0.759462	-0.298538		0.758915	0.175376		0.758969	0.734006
	0.760293	-0.298646		0.759746	0.175079		0.7598	0.733842
	0.761125	-0.298753		0.760578	0.174804		0.760631	0.733648
	0.761957	-0.298861		0.761409	0.17453		0.761462	0.733454
	0.762788	-0.298955		0.76224	0.174256		0.762293	0.733258
	0.76362	-0.299051		0.763071	0.17398		0.763125	0.733064
	0.764451	-0.299157		0.763903	0.173709		0.763956	0.732869
	0.765283	-0.299264		0.764734	0.173446		0.764787	0.732743
	0.766115	-0.299372		0.765565	0.173158		0.765618	0.73262
	0.766946	-0.29948		0.766397	0.172795		0.766449	0.732474
	0.767778	-0.299588		0.767228	0.172433		0.767281	0.732324
	0.76861	-0.299722		0.768059	0.172068		0.768112	0.732175
	0.769441	-0.299883		0.768891	0.171706		0.768943	0.732025
	0.770273	-0.300064		0.769722	0.17135		0.769774	0.731875
	0.771105	-0.300247		0.770553	0.171052		0.770605	0.731694
	0.771936	-0.300431		0.771384	0.170907		0.771437	0.731458
	0.772768	-0.300613		0.772216	0.170901		0.772268	0.731103
	0.7736	-0.300797		0.773047	0.170911		0.773099	0.730721
	0.774431	-0.300968		0.773878	0.17092		0.77393	0.730337
	0.775263	-0.301102		0.77471	0.170929		0.774761	0.729953
	0.776095	-0.301233		0.775541	0.170938		0.775593	0.729568
	0.776926	-0.30136		0.776372	0.170899		0.776424	0.729103
	0.777758	-0.301486		0.777204	0.17067		0.777255	0.728423
	0.77859	-0.301618		0.778035	0.170382		0.778086	0.727442
	0.779421	-0.301758		0.778866	0.170063		0.778917	0.726339
	0.780253	-0.301899		0.779698	0.169747		0.779748	0.725213
	0.781085	-0.301997		0.780529	0.169431		0.78058	0.724093
	0.781916	-0.302066		0.78136	0.169114		0.781411	0.722973
	0.782748	-0.302169		0.782191	0.168816		0.782242	0.721845
	0.78358	-0.302287		0.783023	0.168599		0.783073	0.721274
	0.784411	-0.302405		0.783854	0.168425		0.783904	0.720936
	0.785243	-0.302523		0.784685	0.168209		0.784736	0.720722
	0.786075	-0.302641		0.785517	0.167994		0.785567	0.720531
	0.786906	-0.302768		0.786348	0.16778		0.786398	0.72034
	0.787738	-0.302911		0.787179	0.167565		0.787229	0.720149
	0.78857	-0.303078		0.788011	0.167354		0.78806	0.719959
	0.789401	-0.30326		0.788842	0.167176		0.788892	0.719527
	0.790233	-0.303441		0.789673	0.167049		0.789723	0.718915
	0.791065	-0.303622		0.790504	0.166905		0.790554	0.718176
	0.791896	-0.303803		0.791336	0.166754		0.791385	0.717419
	0.792728	-0.303977		0.792167	0.166603		0.792216	0.716664
	0.793559	-0.304127		0.792998	0.166452		0.793048	0.715907
	0.794391	-0.30425		0.79383	0.1663		0.793879	0.715149
	0.795223	-0.304363		0.794661	0.166172		0.79471	0.714421
	0.796054	-0.304472		0.795492	0.166096		0.795541	0.713772
	0.796886	-0.304581		0.796324	0.165932		0.796372	0.713095
	0.797718	-0.30469		0.797155	0.165636		0.797204	0.712397
	0.798549	-0.304799		0.797986	0.165339		0.798035	0.711697
	0.799381	-0.304919		0.798818	0.165043		0.798866	0.711001
	0.800213	-0.305054		0.799649	0.164749		0.799697	0.710303
	0.801044	-0.305204		0.80048	0.164443		0.800528	0.709603
	0.801876	-0.305362		0.801311	0.164112		0.80136	0.709013
	0.802708	-0.30552		0.802143	0.16388		0.802191	0.708269
	0.803539	-0.305678		0.802974	0.163972		0.803022	0.707233
	0.804371	-0.305836		0.803805	0.164063		0.803853	0.706149
	0.805203	-0.305988		0.804637	0.164155		0.804684	0.705065
	0.806034	-0.306128		0.805468	0.164247		0.805516	0.704003
	0.806866	-0.306283		0.806299	0.164345		0.806347	0.703022
	0.807698	-0.306452		0.807131	0.164487		0.807178	0.702073
	0.808529	-0.306619		0.807962	0.164638		0.808009	0.701089
	0.809361	-0.306786		0.808793	0.164622		0.808841	0.700029
	0.810193	-0.306953		0.809624	0.164545		0.809672	0.698935
	0.811024	-0.307119		0.810456	0.164472		0.810503	0.697839
	0.811856	-0.307276		0.811287	0.164404		0.811334	0.696744
	0.812688	-0.307438		0.812118	0.164333		0.812165	0.695648
	0.813519	-0.307612		0.81295	0.164253		0.812997	0.694573
	0.814351	-0.307789		0.813781	0.164003		0.813828	0.693592
	0.815183	-0.307966		0.814612	0.163665		0.814659	0.692731
	0.816014	-0.308144		0.815444	0.163172		0.81549	0.69194
	0.816846	-0.308322		0.816275	0.16268		0.816321	0.691173
	0.817678	-0.308491		0.817106	0.162187		0.817153	0.690403
	0.818509	-0.308645		0.817937	0.161694		0.817984	0.689634
	0.819341	-0.308781		0.818769	0.161203		0.818815	0.688865
	0.820173	-0.30891		0.8196	0.16075		0.819646	0.68829
	0.821004	-0.309039		0.820431	0.160343		0.820477	0.687915
	0.821836	-0.309168		0.821263	0.160199		0.821308	0.687636
	0.822668	-0.309298		0.822094	0.160055		0.82214	0.687387
	0.823499	-0.309407		0.822925	0.159911		0.822971	0.687137
	0.824331	-0.309486		0.823757	0.159767		0.823802	0.686888
	0.825162	-0.309578		0.824588	0.159623		0.824633	0.686638
	0.825994	-0.309683		0.825419	0.159495		0.825464	0.68631
	0.826826	-0.309788		0.82625	0.15941		0.826296	0.685856
	0.827657	-0.309894		0.827082	0.159221		0.827127	0.684875
	0.828489	-0.309999		0.827913	0.158987		0.827958	0.683611
	0.829321	-0.310098		0.828744	0.158754		0.828789	0.682352
	0.830152	-0.310172		0.829576	0.15852		0.82962	0.681082
	0.830984	-0.310234		0.830407	0.158287		0.830452	0.679813
	0.831816	-0.3103		0.831238	0.158056		0.831283	0.678565
	0.832647	-0.31037		0.83207	0.157843		0.832114	0.677405
	0.833479	-0.310441		0.832901	0.157644		0.832945	0.676215
	0.834311	-0.310513		0.833732	0.15745		0.833776	0.674963
	0.835142	-0.310584		0.834564	0.157256		0.834608	0.673696
	0.835974	-0.310661		0.835395	0.157061		0.835439	0.672428
	0.836806	-0.310756		0.836226	0.156867		0.83627	0.671155
	0.837637	-0.310868		0.837057	0.15668		0.837101	0.669886
	0.838469	-0.310989		0.837889	0.156575		0.837932	0.66865
	0.839301	-0.311111		0.83872	0.156622		0.838764	0.667328
	0.840132	-0.311233		0.839551	0.1566		0.839595	0.665817
	0.840964	-0.311354		0.840383	0.156578		0.840426	0.664216
	0.841796	-0.311473		0.841214	0.156557		0.841257	0.662613
	0.842627	-0.311579		0.842045	0.156535		0.842088	0.661011
	0.843459	-0.311673		0.842877	0.156513		0.84292	0.659413
	0.844291	-0.311766		0.843708	0.156466		0.843751	0.657955
	0.845122	-0.311858		0.844539	0.155991		0.844582	0.65675
	0.845954	-0.311951		0.845371	0.155413		0.845413	0.655541
	0.846786	-0.312043		0.846202	0.154811		0.846244	0.654281
	0.847617	-0.312136		0.847033	0.15421		0.847076	0.653026
	0.848449	-0.312216		0.847864	0.153608		0.847907	0.651761
	0.849281	-0.312273		0.848696	0.153006		0.848738	0.650504
	0.850112	-0.312319		0.849527	0.152417		0.849569	0.649239
	0.850944	-0.312363		0.850358	0.152029		0.8504	0.648017
	0.851776	-0.312407		0.85119	0.151839		0.851232	0.647204
	0.852607	-0.31245		0.852021	0.151757		0.852063	0.646662
	0.853439	-0.312494		0.852852	0.151675		0.852894	0.646161
	0.854271	-0.31253		0.853684	0.151593		0.853725	0.645659
	0.855102	-0.312565		0.854515	0.151511		0.854556	0.645156
	0.855934	-0.312632		0.855346	0.151434		0.855388	0.644655
	0.856766	-0.312725		0.856177	0.151431		0.856219	0.644077
	0.857597	-0.312817		0.857009	0.151518		0.85705	0.643403
	0.858429	-0.31291		0.85784	0.151455		0.857881	0.642678
	0.85926	-0.313003		0.858671	0.151392		0.858712	0.641949
	0.860092	-0.313101		0.859503	0.151329		0.859544	0.641266
	0.860924	-0.313213		0.860334	0.151266		0.860375	0.640604
	0.861755	-0.31332		0.861165	0.151203		0.861206	0.639915
	0.862587	-0.31341		0.861997	0.151111		0.862037	0.639163
	0.863419	-0.3135		0.862828	0.150777		0.862868	0.63831
	0.86425	-0.31359		0.863659	0.150478		0.8637	0.637249
	0.865082	-0.31368		0.864491	0.150207		0.864531	0.636016
	0.865914	-0.313769		0.865322	0.14993		0.865362	0.634786
	0.866745	-0.313838		0.866153	0.149631		0.866193	0.633557
	0.867577	-0.3139		0.866984	0.149325		0.867024	0.632326
	0.868409	-0.313984		0.867816	0.149018		0.867856	0.631096
	0.86924	-0.314076		0.868647	0.148803		0.868687	0.630208
	0.870072	-0.314169		0.869478	0.148606		0.869518	0.629757
	0.870904	-0.314262		0.87031	0.148351		0.870349	0.629331
	0.871735	-0.314355		0.871141	0.148085		0.87118	0.62891
	0.872567	-0.314447		0.871972	0.147819		0.872012	0.628488
	0.873399	-0.314539		0.872804	0.147552		0.872843	0.628065
	0.87423	-0.314633		0.873635	0.147288		0.873674	0.627643
	0.875062	-0.314731		0.874466	0.147018		0.874505	0.627267
	0.875894	-0.314828		0.875297	0.14675		0.875336	0.62694
	0.876725	-0.314925		0.876129	0.146547		0.876168	0.626558
	0.877557	-0.315022		0.87696	0.146356		0.876999	0.626122
	0.878389	-0.315114		0.877791	0.146165		0.87783	0.625686
	0.87922	-0.315192		0.878623	0.145973		0.878661	0.625249
	0.880052	-0.315271		0.879454	0.145781		0.879492	0.624814
	0.880884	-0.315358		0.880285	0.145597		0.880324	0.624451
	0.881715	-0.315445		0.881117	0.145477		0.881155	0.624281
	0.882547	-0.315532		0.881948	0.14544		0.881986	0.624007
	0.883379	-0.315614		0.882779	0.145432		0.882817	0.62345
	0.88421	-0.315692		0.88361	0.145427		0.883648	0.622865
	0.885042	-0.315772		0.884442	0.145422		0.88448	0.622277
	0.885873	-0.315864		0.885273	0.145416		0.885311	0.621689
	0.886705	-0.315968		0.886104	0.145411		0.886142	0.62111
	0.887537	-0.316076		0.886936	0.145502		0.886973	0.620616
	0.888368	-0.316183		0.887767	0.145549		0.887804	0.620178
	0.8892	-0.316291		0.888598	0.14551		0.888636	0.619687
	0.890032	-0.316399		0.88943	0.145461		0.889467	0.619169
	0.890863	-0.31651		0.890261	0.145411		0.890298	0.618649
	0.891695	-0.316633		0.891092	0.145362		0.891129	0.618128
	0.892527	-0.316766		0.891923	0.145312		0.89196	0.617608
	0.893358	-0.316903		0.892755	0.145158		0.892792	0.616816
	0.89419	-0.317041		0.893586	0.14492		0.893623	0.615692
	0.895022	-0.317178		0.894417	0.144819		0.894454	0.614579
	0.895853	-0.317316		0.895249	0.144734		0.895285	0.613532
	0.896685	-0.317445		0.89608	0.144649		0.896116	0.612485
	0.897517	-0.31754		0.896911	0.144564		0.896948	0.611439
	0.898348	-0.317597		0.897743	0.144478		0.897779	0.610391
	0.89918	-0.317638		0.898574	0.14443		0.89861	0.609364
	0.900012	-0.317678		0.899405	0.144537		0.899441	0.608376
	0.900843	-0.317717		0.900237	0.144531		0.900272	0.607203
	0.901675	-0.317756		0.901068	0.144499		0.901104	0.60578
	0.902507	-0.317797		0.901899	0.144465		0.901935	0.604311
	0.903338	-0.317849		0.90273	0.144431		0.902766	0.602841
	0.90417	-0.317921		0.903562	0.144398		0.903597	0.601367
	0.905002	-0.31799		0.904393	0.144364		0.904428	0.599932
	0.905833	-0.318056		0.905224	0.144308		0.90526	0.598687
	0.906665	-0.318122		0.906056	0.144172		0.906091	0.597591
	0.907497	-0.318188		0.906887	0.143983		0.906922	0.596515
	0.908328	-0.318254		0.907718	0.143789		0.907753	0.59545
	0.90916	-0.318311		0.90855	0.143595		0.908584	0.594389
	0.909992	-0.318346		0.909381	0.143402		0.909416	0.593328
	0.910823	-0.318364		0.910212	0.143209		0.910247	0.592263
	0.911655	-0.318377		0.911043	0.143058		0.911078	0.59118
	0.912487	-0.31839		0.911875	0.143013		0.911909	0.590089
	0.913318	-0.318403		0.912706	0.143129		0.91274	0.589141
	0.91415	-0.318416		0.913537	0.143255		0.913572	0.588327
	0.914982	-0.318429		0.914369	0.143381		0.914403	0.587496
	0.915813	-0.318439		0.9152	0.143507		0.915234	0.586606
	0.916645	-0.318446		0.916031	0.143632		0.916065	0.585697
	0.917476	-0.318457		0.916863	0.143747		0.916896	0.584804
	0.918308	-0.318467		0.917694	0.14379		0.917728	0.583986
	0.91914	-0.318478		0.918525	0.143742		0.918559	0.583277
	0.919971	-0.318489		0.919357	0.143647		0.91939	0.582683
	0.920803	-0.318499		0.920188	0.14354		0.920221	0.582134
	0.921635	-0.318504		0.921019	0.143433		0.921052	0.581583
	0.922466	-0.318499		0.92185	0.143327		0.921884	0.581034
	0.923298	-0.318494		0.922682	0.14322		0.922715	0.580484
	0.92413	-0.318491		0.923513	0.143056		0.923546	0.580075
	0.924961	-0.318487		0.924344	0.142886		0.924377	0.580044
	0.925793	-0.318484		0.925176	0.142761		0.925208	0.580115
	0.926625	-0.31848		0.926007	0.142652		0.92604	0.580243
	0.927456	-0.318473		0.926838	0.142543		0.926871	0.580372
	0.928288	-0.318457		0.92767	0.142433		0.927702	0.580502
	0.92912	-0.318464		0.928501	0.142324		0.928533	0.580631
	0.929951	-0.318508		0.929332	0.142279		0.929364	0.580775
	0.930783	-0.318552		0.930163	0.142335		0.930196	0.580973
	0.931615	-0.318595		0.930995	0.142465		0.931027	0.581208
	0.932446	-0.318639		0.931826	0.142614		0.931858	0.581437
	0.933278	-0.318681		0.932657	0.142763		0.932689	0.581665
	0.93411	-0.318718		0.933489	0.142912		0.93352	0.581892
	0.934941	-0.318742		0.93432	0.143061		0.934352	0.58212
	0.935773	-0.318746		0.935151	0.143181		0.935183	0.582338
	0.936605	-0.318738		0.935983	0.143176		0.936014	0.582492
	0.937436	-0.31873		0.936814	0.143062		0.936845	0.582601
	0.938268	-0.318722		0.937645	0.142915		0.937676	0.582838
	0.9391	-0.318713		0.938477	0.142766		0.938507	0.58312
	0.939931	-0.318707		0.939308	0.142616		0.939339	0.583404
	0.940763	-0.318719		0.940139	0.142467		0.94017	0.583684
	0.941595	-0.318735		0.94097	0.142317		0.941001	0.583967
	0.942426	-0.318755		0.941802	0.14227		0.941832	0.584375
	0.943258	-0.318775		0.942633	0.142268		0.942663	0.585068
	0.94409	-0.318796		0.943464	0.142266		0.943495	0.585719
	0.944921	-0.318816		0.944296	0.142264		0.944326	0.586271
	0.945753	-0.318837		0.945127	0.142261		0.945157	0.586823
	0.946585	-0.318862		0.945958	0.142259		0.945988	0.58738
	0.947416	-0.318894		0.94679	0.142257		0.946819	0.587937
	0.948248	-0.318948		0.947621	0.142313		0.947651	0.588486
	0.94908	-0.319005		0.948452	0.14241		0.948482	0.58902
	0.949911	-0.319062		0.949283	0.142472		0.949313	0.589614
	0.950743	-0.319119		0.950115	0.142521		0.950144	0.590335
	0.951574	-0.319176		0.950946	0.142569		0.950975	0.591053
	0.952406	-0.319236		0.951777	0.142618		0.951807	0.591773
	0.953238	-0.319303		0.952609	0.142667		0.952638	0.592494
	0.954069	-0.319372		0.95344	0.142683		0.953469	0.593213
	0.954901	-0.319443		0.954271	0.142561		0.9543	0.593865
	0.955733	-0.319514		0.955103	0.142421		0.955131	0.594254
	0.956564	-0.319585		0.955934	0.142285		0.955963	0.594324
	0.957396	-0.319656		0.956765	0.142149		0.956794	0.594284
	0.958228	-0.319726		0.957596	0.142012		0.957625	0.594244
	0.959059	-0.319794		0.958428	0.141876		0.958456	0.594204
	0.959891	-0.319873		0.959259	0.141739		0.959287	0.594164
	0.960723	-0.319975		0.96009	0.141698		0.960119	0.594074
	0.961554	-0.320077		0.960922	0.141697		0.96095	0.593894
	0.962386	-0.320179		0.961753	0.141693		0.961781	0.593745
	0.963218	-0.320281		0.962584	0.141686		0.962612	0.593651
	0.964049	-0.320383		0.963416	0.14168		0.963443	0.593556
	0.964881	-0.320483		0.964247	0.141674		0.964275	0.593462
	0.965713	-0.320577		0.965078	0.141668		0.965106	0.593369
	0.966544	-0.320651		0.96591	0.14162		0.965937	0.59326
	0.967376	-0.320718		0.966741	0.141521		0.966768	0.593108
	0.968208	-0.320786		0.967572	0.141471		0.967599	0.59288
	0.969039	-0.320854		0.968403	0.141432		0.968431	0.592498
	0.969871	-0.32092		0.969235	0.141394		0.969262	0.59209
	0.970703	-0.320969		0.970066	0.141356		0.970093	0.591681
	0.971534	-0.320974		0.970897	0.14132		0.970924	0.591272
	0.972366	-0.320992		0.971729	0.141276		0.971755	0.590865
	0.973198	-0.321024		0.97256	0.14119		0.972587	0.590456
	0.974029	-0.321057		0.973391	0.141068		0.973418	0.590061
	0.974861	-0.321089		0.974223	0.140935		0.974249	0.589702
	0.975693	-0.321121		0.975054	0.140798		0.97508	0.589365
	0.976524	-0.321158		0.975885	0.140662		0.975911	0.589027
	0.977356	-0.321216		0.976716	0.140525		0.976743	0.58869
	0.978188	-0.321293		0.977548	0.140389		0.977574	0.588352
	0.979019	-0.321379		0.978379	0.140304		0.978405	0.587996
	0.979851	-0.321465		0.97921	0.140254		0.979236	0.587498
	0.980682	-0.32155		0.980042	0.14018		0.980067	0.586954
	0.981514	-0.321636		0.980873	0.140089		0.980899	0.586431
	0.982346	-0.321721		0.981704	0.139998		0.98173	0.585907
	0.983177	-0.321804		0.982536	0.139907		0.982561	0.585384
	0.984009	-0.321879		0.983367	0.139818		0.983392	0.584861
	0.984841	-0.321939		0.984198	0.13973		0.984223	0.58435
	0.985672	-0.321995		0.985029	0.139647		0.985055	0.583939
	0.986504	-0.322057		0.985861	0.139593		0.985886	0.583649
	0.987336	-0.322155		0.986692	0.139552		0.986717	0.583377
	0.988167	-0.322237		0.987523	0.139488		0.987548	0.583109
	0.988999	-0.322251		0.988355	0.13944		0.988379	0.582839
	0.989831	-0.322252		0.989186	0.13949		0.989211	0.582568
	0.990662	-0.322308		0.990017	0.139448		0.990042	0.582297
	0.991494	-0.322571		0.990849	0.139417		0.990873	0.581978
	0.992326	-0.32258		0.99168	0.139676		0.991704	0.581483
	0.993157	-0.322587		0.992511	0.139741		0.992535	0.580889
	0.993989	-0.322594		0.993343	0.139795		0.993367	0.58024
	0.994821	-0.3226		0.994174	0.139826		0.994198	0.579593
	0.995652	-0.322607		0.995005	0.139774		0.995029	0.578944
	0.996484	-0.322614		0.995836	0.139627		0.99586	0.578293
	0.997316	-0.322647		0.996668	0.139429		0.996691	0.577702
	0.998147	-0.322691		0.997499	0.139231		0.997523	0.577484
	0.998979	-0.322746		0.99833	0.139035		0.998354	0.577456
	0.999811	-0.322802		0.999162	0.138837		0.999185	0.577535
	1.00064	-0.322858		0.999993	0.138644		1.00002	0.577616
	1.00147	-0.322914		1.00082	0.138467		1.00085	0.577695
	1.00231	-0.322969		1.00166	0.138314		1.00168	0.577775
	1.00314	-0.323012		1.00249	0.138183		1.00251	0.577845
	1.00397	-0.323037		1.00332	0.13805		1.00334	0.57785
	1.0048	-0.32305		1.00415	0.137919		1.00417	0.577792
	1.00563	-0.323061		1.00498	0.137787		1.005	0.577754
	1.00646	-0.323072		1.00581	0.137661		1.00584	0.577719
	1.0073	-0.323084		1.00664	0.137558		1.00667	0.577683
	1.00813	-0.323095		1.00747	0.137391		1.0075	0.577648
	1.00896	-0.323104		1.00831	0.13707		1.00833	0.577613
	1.00979	-0.323103		1.00914	0.136748		1.00916	0.57761
	1.01062	-0.323109		1.00997	0.136427		1.00999	0.577756
	1.01145	-0.323119		1.0108	0.136106		1.01082	0.577997
	1.01229	-0.323128		1.01163	0.135785		1.01165	0.578283
	1.01312	-0.323137		1.01246	0.135445		1.01248	0.578569
	1.01395	-0.323147		1.01329	0.135123		1.01331	0.578856
	1.01478	-0.323158		1.01412	0.134928		1.01415	0.579142
	1.01561	-0.323186		1.01496	0.134812		1.01498	0.579421
	1.01644	-0.323225		1.01579	0.134697		1.01581	0.579654
	1.01727	-0.323283		1.01662	0.134581		1.01664	0.579802
	1.01811	-0.323341		1.01745	0.134465		1.01747	0.579823
	1.01894	-0.323398		1.01828	0.134363		1.0183	0.579843
	1.01977	-0.323456		1.01911	0.134303		1.01913	0.579864
	1.0206	-0.323515		1.01994	0.134333		1.01997	0.579883
	1.02143	-0.323587		1.02078	0.13445		1.0208	0.579901
	1.02226	-0.323674		1.02161	0.134567		1.02163	0.579911
	1.0231	-0.323788		1.02244	0.134684		1.02246	0.579897
	1.02393	-0.323905		1.02327	0.134801		1.02329	0.579843
	1.02476	-0.324021		1.0241	0.134906		1.02412	0.57977
	1.02559	-0.324137		1.02493	0.134984		1.02495	0.579697
	1.02642	-0.324253		1.02576	0.134989		1.02578	0.579624
	1.02726	-0.324354		1.02659	0.134782		1.02662	0.57955
	1.02809	-0.324416		1.02743	0.134522		1.02745	0.579476
	1.02892	-0.324467		1.02826	0.134262		1.02828	0.579384
	1.02975	-0.324512		1.02909	0.134		1.02911	0.579492
	1.03058	-0.324557		1.02992	0.13374		1.02994	0.580083
	1.03141	-0.324602		1.03075	0.133478		1.03077	0.580684
	1.03225	-0.324647		1.03158	0.133224		1.0316	0.581288
	1.03308	-0.324693		1.03241	0.133072		1.03243	0.581892
	1.03391	-0.324744		1.03324	0.133041		1.03326	0.582497
	1.03474	-0.324796		1.03408	0.133009		1.03409	0.583201
	1.03557	-0.324846		1.03491	0.132978		1.03493	0.583968
	1.0364	-0.324896		1.03574	0.132946		1.03576	0.584136
	1.03723	-0.324946		1.03657	0.132931		1.03659	0.584288
	1.03807	-0.324997		1.0374	0.133021		1.03742	0.584441
	1.0389	-0.325046		1.03823	0.133134		1.03825	0.584593
	1.03973	-0.325089		1.03906	0.133055		1.03908	0.584744
	1.04056	-0.325121		1.0399	0.132975		1.03991	0.584865
	1.04139	-0.325147		1.04073	0.132896		1.04075	0.584853
	1.04222	-0.325173		1.04156	0.132816		1.04158	0.58469
	1.04306	-0.325198		1.04239	0.132734		1.04241	0.584427
	1.04389	-0.325222		1.04322	0.132636		1.04324	0.584162
	1.04472	-0.325245		1.04405	0.13256		1.04407	0.583898
	1.04555	-0.325269		1.04488	0.132733		1.0449	0.583635
	1.04638	-0.325307		1.04571	0.133006		1.04573	0.583371
	1.04722	-0.325356		1.04655	0.13328		1.04656	0.583081
	1.04805	-0.325413		1.04738	0.133553		1.0474	0.582737
	1.04888	-0.325471		1.04821	0.133826		1.04823	0.582284
	1.04971	-0.325528		1.04904	0.134143		1.04906	0.581831
	1.05054	-0.325586		1.04987	0.134645		1.04989	0.581379
	1.05137	-0.325643		1.0507	0.135036		1.05072	0.580924
	1.05221	-0.325696		1.05153	0.135192		1.05155	0.580474
	1.05304	-0.325761		1.05236	0.135348		1.05238	0.579934
	1.05387	-0.325869		1.0532	0.135504		1.05321	0.579346
	1.0547	-0.325981		1.05403	0.13566		1.05404	0.579298
	1.05553	-0.326092		1.05486	0.135792		1.05488	0.579249
	1.05636	-0.326205		1.05569	0.135795		1.05571	0.579201
	1.0572	-0.326316		1.05652	0.135727		1.05654	0.579153
	1.05803	-0.326424		1.05735	0.135778		1.05737	0.579105
	1.05886	-0.326512		1.05818	0.135844		1.0582	0.579102
	1.05969	-0.326572		1.05902	0.135909		1.05903	0.579246
	1.06052	-0.326626		1.05985	0.135974		1.05986	0.579062
	1.06135	-0.32668		1.06068	0.136036		1.06069	0.578744
	1.06218	-0.326734		1.06151	0.136054		1.06153	0.578422
	1.06302	-0.326788		1.06234	0.135949		1.06236	0.578099
	1.06385	-0.326842		1.06317	0.135802		1.06319	0.577779
	1.06468	-0.326869		1.064	0.13561		1.06402	0.577461
	1.06551	-0.326871		1.06483	0.135416		1.06485	0.577177
	1.06634	-0.326858		1.06567	0.135224		1.06568	0.576803
	1.06717	-0.326845		1.0665	0.13503		1.06651	0.576282
	1.06801	-0.326831		1.06733	0.134892		1.06734	0.57576
	1.06884	-0.326818		1.06816	0.134955		1.06817	0.575235
	1.06967	-0.326804		1.06899	0.135052		1.06901	0.574711
	1.0705	-0.326801		1.06982	0.135117		1.06984	0.574176
	1.07133	-0.326812		1.07065	0.135183		1.07067	0.573414
	1.07217	-0.32684		1.07149	0.135248		1.0715	0.572161
	1.073	-0.326869		1.07232	0.135313		1.07233	0.570768
	1.07383	-0.326898		1.07315	0.135356		1.07316	0.569466
	1.07466	-0.326927		1.07398	0.135292		1.07399	0.568223
	1.07549	-0.326956		1.07481	0.135121		1.07482	0.566885
	1.07632	-0.326986		1.07564	0.134951		1.07566	0.565484
	1.07716	-0.327018		1.07647	0.134782		1.07649	0.564071
	1.07799	-0.327048		1.0773	0.134618		1.07732	0.563151
	1.07882	-0.327079		1.07814	0.134467		1.07815	0.56225
	1.07965	-0.32711		1.07897	0.134314		1.07898	0.561295
	1.08048	-0.32714		1.0798	0.134148		1.07981	0.56033
	1.08131	-0.327171		1.08063	0.134203		1.08064	0.559366
	1.08214	-0.327201		1.08146	0.134319		1.08147	0.558403
	1.08298	-0.327238		1.08229	0.13457		1.08231	0.557441
	1.08381	-0.327294		1.08312	0.134824		1.08314	0.556601
	1.08464	-0.327359		1.08396	0.135077		1.08397	0.555872
	1.08547	-0.327424		1.08479	0.135331		1.0848	0.555161
	1.0863	-0.327488		1.08562	0.135584		1.08563	0.554454
	1.08713	-0.327553		1.08645	0.135562		1.08646	0.553744
	1.08797	-0.327617		1.08728	0.135418		1.08729	0.553036
	1.0888	-0.327672		1.08811	0.135147		1.08812	0.552328
	1.08963	-0.327719		1.08894	0.134859		1.08895	0.551659
	1.09046	-0.327766		1.08977	0.134571		1.08979	0.551049
	1.09129	-0.327813		1.09061	0.134284		1.09062	0.550276
	1.09213	-0.32786		1.09144	0.133997		1.09145	0.549468
	1.09296	-0.327907		1.09227	0.133784		1.09228	0.548663
	1.09379	-0.327954		1.0931	0.133857		1.09311	0.547858
	1.09462	-0.327981		1.09393	0.133852		1.09394	0.547048
	1.09545	-0.327964		1.09476	0.133798		1.09477	0.546239
	1.09628	-0.327972		1.09559	0.133743		1.0956	0.544977
	1.09712	-0.32798		1.09642	0.133688		1.09644	0.543567
	1.09795	-0.327987		1.09726	0.133634		1.09727	0.542149
	1.09878	-0.327995		1.09809	0.133575		1.0981	0.540722
	1.09961	-0.328003		1.09892	0.133373		1.09893	0.5393
	1.10044	-0.328012		1.09975	0.133153		1.09976	0.537877
	1.10127	-0.328043		1.10058	0.132914		1.10059	0.536448
	1.1021	-0.328053		1.10141	0.132676		1.10142	0.535304
	1.10294	-0.328036		1.10224	0.132438		1.10225	0.534376
	1.10377	-0.328012		1.10308	0.132199		1.10309	0.533504
	1.1046	-0.327989		1.10391	0.131963		1.10392	0.532632
	1.10543	-0.327966		1.10474	0.131764		1.10475	0.531765
	1.10626	-0.327943		1.10557	0.131618		1.10558	0.530897
	1.10709	-0.327936		1.1064	0.131381		1.10641	0.530026
	1.10793	-0.327951		1.10723	0.131122		1.10724	0.529248
	1.10876	-0.327997		1.10806	0.130862		1.10807	0.528664
	1.10959	-0.32805		1.10889	0.130603		1.1089	0.528202
	1.11042	-0.328103		1.10973	0.130341		1.10973	0.527759
	1.11125	-0.328157		1.11056	0.130089		1.11057	0.527314
	1.11208	-0.328209		1.11139	0.129877		1.1114	0.526867
	1.11292	-0.328257		1.11222	0.129746		1.11223	0.526422
	1.11375	-0.328289		1.11305	0.129724		1.11306	0.525996
	1.11458	-0.328313		1.11388	0.129704		1.11389	0.52572
	1.11541	-0.328335		1.11471	0.129683		1.11472	0.525099
	1.11624	-0.328357		1.11554	0.129662		1.11555	0.524422
	1.11707	-0.328379		1.11637	0.129641		1.11638	0.52375
	1.11791	-0.328401		1.11721	0.12962		1.11722	0.523074
	1.11874	-0.328422		1.11804	0.12958		1.11805	0.5224
	1.11957	-0.328445		1.11887	0.129264		1.11888	0.521727
	1.1204	-0.328466		1.1197	0.128945		1.11971	0.521175
	1.12123	-0.328482		1.12053	0.12863		1.12054	0.520687
	1.12206	-0.328498		1.12136	0.128314		1.12137	0.520214
	1.1229	-0.328513		1.1222	0.127995		1.1222	0.519742
	1.12373	-0.328529		1.12303	0.127608		1.12303	0.51927
	1.12456	-0.328545		1.12386	0.12712		1.12386	0.5188
	1.12539	-0.328545		1.12469	0.126887		1.1247	0.518327
	1.12622	-0.328537		1.12552	0.126759		1.12553	0.517856
	1.12705	-0.328548		1.12635	0.126631		1.12636	0.517448
	1.12789	-0.328563		1.12718	0.126504		1.12719	0.517108
	1.12872	-0.328579		1.12801	0.126375		1.12802	0.516762
	1.12955	-0.328594		1.12885	0.126259		1.12885	0.516396
	1.13038	-0.328609		1.12968	0.126264		1.12968	0.516024
	1.13121	-0.328625		1.13051	0.126299		1.13051	0.515651
	1.13204	-0.32864		1.13134	0.126353		1.13135	0.515311
	1.13288	-0.328633		1.13217	0.126407		1.13218	0.515122
	1.13371	-0.328618		1.133	0.126465		1.13301	0.514898
	1.13454	-0.328601		1.13383	0.126525		1.13384	0.514612
	1.13537	-0.328585		1.13466	0.126586		1.13467	0.514325
	1.1362	-0.328569		1.13549	0.12671		1.1355	0.514038
	1.13703	-0.328553		1.13633	0.126882		1.13633	0.513752
	1.13787	-0.328513		1.13716	0.126991		1.13716	0.513465
	1.1387	-0.328483		1.13799	0.127087		1.138	0.513219
	1.13953	-0.328467		1.13882	0.127183		1.13883	0.512852
	1.14036	-0.328453		1.13965	0.127279		1.13966	0.512346
	1.14119	-0.328439		1.14048	0.127374		1.14049	0.511802
	1.14202	-0.328424		1.14132	0.127473		1.14132	0.511259
	1.14286	-0.32841		1.14215	0.127587		1.14215	0.510718
	1.14369	-0.328431		1.14298	0.12759		1.14298	0.510177
	1.14452	-0.328481		1.14381	0.127522		1.14381	0.509604
	1.14535	-0.328548		1.14464	0.127446		1.14464	0.509118
	1.14618	-0.328615		1.14547	0.12737		1.14548	0.508877
	1.14701	-0.328682		1.1463	0.127294		1.14631	0.508735
	1.14785	-0.32875		1.14713	0.127218		1.14714	0.508593
	1.14868	-0.328817		1.14796	0.127223		1.14797	0.50845
	1.14951	-0.328876		1.1488	0.127271		1.1488	0.508308
	1.15034	-0.328902		1.14963	0.127347		1.14963	0.508134
	1.15117	-0.328901		1.15046	0.127426		1.15046	0.507886
	1.152	-0.32889		1.15129	0.127506		1.15129	0.507784
	1.15284	-0.328876		1.15212	0.127585		1.15213	0.507767
	1.15367	-0.328862		1.15295	0.127665		1.15296	0.50775
	1.1545	-0.328848		1.15378	0.127677		1.15379	0.507732
	1.15533	-0.328834		1.15461	0.127577		1.15462	0.507715
	1.15616	-0.328824		1.15545	0.12774		1.15545	0.507698
	1.15699	-0.328824		1.15628	0.127943		1.15628	0.507968
	1.15783	-0.328839		1.15711	0.128145		1.15711	0.507938
	1.15866	-0.328859		1.15794	0.128349		1.15794	0.507597
	1.15949	-0.328878		1.15877	0.128551		1.15878	0.507211
	1.16032	-0.328898		1.1596	0.128754		1.15961	0.506824
	1.16115	-0.328918		1.16043	0.129216		1.16044	0.506436
	1.16198	-0.32894		1.16127	0.129619		1.16127	0.50605
	1.16282	-0.328966		1.1621	0.129955		1.1621	0.505647
	1.16365	-0.328996		1.16293	0.130287		1.16293	0.505286
	1.16448	-0.329029		1.16376	0.130619		1.16376	0.505072
	1.16531	-0.329061		1.16459	0.130952		1.16459	0.504912
	1.16614	-0.329094		1.16542	0.131284		1.16542	0.504753
	1.16697	-0.329126		1.16625	0.131372		1.16626	0.504594
	1.1678	-0.329157		1.16708	0.131485		1.16709	0.504436
	1.16864	-0.32917		1.16792	0.131834		1.16792	0.504246
	1.16947	-0.329133		1.16875	0.132201		1.16875	0.504002
	1.1703	-0.329049		1.16958	0.132569		1.16958	0.503811
	1.17113	-0.328955		1.17041	0.132938		1.17041	0.503647
	1.17196	-0.32886		1.17124	0.133307		1.17124	0.503483
	1.1728	-0.328765		1.17207	0.133661		1.17207	0.503321
	1.17363	-0.328671		1.1729	0.133986		1.17291	0.503158
	1.17446	-0.328594		1.17373	0.134262		1.17374	0.502995
	1.17529	-0.328502		1.17457	0.134528		1.17457	0.502958
	1.17612	-0.328338		1.1754	0.134794		1.1754	0.502902
	1.17695	-0.32815		1.17623	0.135061		1.17623	0.502793
	1.17779	-0.327961		1.17706	0.135326		1.17706	0.502674
	1.17862	-0.327773		1.17789	0.1356		1.17789	0.502553
	1.17945	-0.327585		1.17872	0.135953		1.17872	0.502434
	1.18028	-0.327386		1.17955	0.136238		1.17955	0.502322
	1.18111	-0.327174		1.18039	0.136446		1.18039	0.502347
	1.18194	-0.326927		1.18122	0.136649		1.18122	0.502496
	1.18277	-0.326667		1.18205	0.136853		1.18205	0.502708
	1.18361	-0.326407		1.18288	0.137056		1.18288	0.502934
	1.18444	-0.32615		1.18371	0.137256		1.18371	0.503159
	1.18527	-0.325892		1.18454	0.137558		1.18454	0.503384
	1.1861	-0.32563		1.18537	0.137946		1.18537	0.503609
	1.18693	-0.325357		1.1862	0.138755		1.1862	0.503742
	1.18776	-0.325026		1.18704	0.13975		1.18704	0.503636
	1.1886	-0.324654		1.18787	0.140754		1.18787	0.503351
	1.18943	-0.324273		1.1887	0.141756		1.1887	0.503036
	1.19026	-0.323892		1.18953	0.14276		1.18953	0.50272
	1.19109	-0.323512		1.19036	0.143757		1.19036	0.502405
	1.19192	-0.323132		1.19119	0.144731		1.19119	0.50209
	1.19276	-0.322777		1.19202	0.145934		1.19202	0.50176
	1.19359	-0.322398		1.19285	0.147352		1.19285	0.501291
	1.19442	-0.32196		1.19369	0.148808		1.19369	0.500723
	1.19525	-0.321507		1.19452	0.150262		1.19452	0.500222
	1.19608	-0.321052		1.19535	0.151719		1.19535	0.499756
	1.19691	-0.3206		1.19618	0.153181		1.19618	0.499291
	1.19775	-0.320147		1.19701	0.154416		1.19701	0.498825
	1.19858	-0.319684		1.19784	0.15556		1.19784	0.49836
	1.19941	-0.319209		1.19867	0.156746		1.19867	0.498211
	1.20024	-0.318696		1.19951	0.157951		1.1995	0.498426
	1.20107	-0.318174		1.20034	0.159146		1.20033	0.498411
	1.2019	-0.317651		1.20117	0.160347		1.20117	0.498119
	1.20274	-0.31713		1.202	0.161552		1.202	0.497828
	1.20357	-0.316632		1.20283	0.162836		1.20283	0.497536
	1.2044	-0.316165		1.20366	0.164191		1.20366	0.497245
	1.20523	-0.315686		1.20449	0.16567		1.20449	0.496914
	1.20606	-0.315168		1.20532	0.167208		1.20532	0.496451
	1.20689	-0.314625		1.20616	0.168759		1.20615	0.496179
	1.20772	-0.314078		1.20699	0.170314		1.20698	0.496285
	1.20856	-0.313532		1.20782	0.17187		1.20782	0.496503
	1.20939	-0.312985		1.20865	0.173301		1.20865	0.496721
	1.21022	-0.312438		1.20948	0.174496		1.20948	0.496938
	1.21105	-0.311924		1.21031	0.175657		1.21031	0.497153
	1.21188	-0.311442		1.21114	0.176861		1.21114	0.497318
	1.21271	-0.310924		1.21198	0.178084		1.21197	0.497428
	1.21355	-0.310374		1.21281	0.179309		1.2128	0.497513
	1.21438	-0.309822		1.21364	0.180531		1.21363	0.497581
	1.21521	-0.309271		1.21447	0.181759		1.21446	0.497649
	1.21604	-0.30872		1.2153	0.183021		1.2153	0.497717
	1.21687	-0.308192		1.21613	0.184313		1.21613	0.497785
	1.21771	-0.307729		1.21696	0.185666		1.21696	0.497899
	1.21854	-0.307286		1.21779	0.18703		1.21779	0.498077
	1.21937	-0.306831		1.21863	0.188398		1.21862	0.498134
	1.2202	-0.306373		1.21946	0.189772		1.21945	0.498055
	1.22103	-0.305917		1.22029	0.191137		1.22028	0.497976
	1.22186	-0.305462		1.22112	0.192566		1.22111	0.497897
	1.2227	-0.305006		1.22195	0.194077		1.22195	0.497818
	1.22353	-0.304574		1.22278	0.195619		1.22278	0.497736
	1.22436	-0.304169		1.22361	0.197194		1.22361	0.497644
	1.22519	-0.303777		1.22445	0.198766		1.22444	0.49759
	1.22602	-0.30339		1.22528	0.200333		1.22527	0.497604
	1.22685	-0.303		1.22611	0.201909		1.2261	0.497645
	1.22768	-0.302612		1.22694	0.203427		1.22693	0.497685
	1.22852	-0.302225		1.22777	0.204517		1.22776	0.497726
	1.22935	-0.30188		1.2286	0.205435		1.2286	0.497767
	1.23018	-0.301579		1.22943	0.206302		1.22943	0.497839
	1.23101	-0.30128		1.23026	0.207148		1.23026	0.497946
	1.23184	-0.300975		1.2311	0.207999		1.23109	0.498077
	1.23267	-0.30067		1.23193	0.208847		1.23192	0.498222
	1.23351	-0.300366		1.23276	0.209695		1.23275	0.498362
	1.23434	-0.30006		1.23359	0.210274		1.23358	0.498493
	1.23517	-0.299783		1.23442	0.210665		1.23441	0.498623
	1.236	-0.299565		1.23525	0.211054		1.23524	0.498744
	1.23683	-0.299345		1.23608	0.211446		1.23608	0.498801
	1.23767	-0.299104		1.23691	0.211839		1.23691	0.498747
	1.2385	-0.298861		1.23775	0.212207		1.23774	0.498514
	1.23933	-0.298618		1.23858	0.212558		1.23857	0.49824
	1.24016	-0.298376		1.23941	0.212922		1.2394	0.497967
	1.24099	-0.298133		1.24024	0.213274		1.24023	0.497694
	1.24182	-0.297917		1.24107	0.213569		1.24106	0.497438
	1.24266	-0.297749		1.2419	0.213824		1.24189	0.497386
	1.24349	-0.297623		1.24273	0.21407		1.24273	0.497702
	1.24432	-0.297509		1.24357	0.214316		1.24356	0.497907
	1.24515	-0.297396		1.2444	0.214562		1.24439	0.498009
	1.24598	-0.297282		1.24523	0.214809		1.24522	0.498112
	1.24681	-0.297169		1.24606	0.214974		1.24605	0.498215
	1.24764	-0.297063		1.24689	0.215097		1.24688	0.498317
	1.24848	-0.296968		1.24772	0.215285		1.24771	0.49826
	1.24931	-0.296887		1.24855	0.215511		1.24855	0.497773
	1.25014	-0.296811		1.24938	0.215736		1.24938	0.497322
	1.25097	-0.296735		1.25022	0.215961		1.25021	0.49723
	1.2518	-0.296658		1.25105	0.216187		1.25104	0.497138
	1.25263	-0.296582		1.25188	0.216392		1.25187	0.497046
	1.25347	-0.296527		1.25271	0.21652		1.2527	0.496953
	1.2543	-0.296532		1.25354	0.216479		1.25353	0.496867
	1.25513	-0.296546		1.25437	0.216342		1.25436	0.4968
	1.25596	-0.296552		1.2552	0.216205		1.25519	0.496696
	1.25679	-0.296556		1.25603	0.216069		1.25602	0.496443
	1.25762	-0.29656		1.25687	0.215932		1.25686	0.496156
	1.25846	-0.296565		1.2577	0.21579		1.25769	0.495869
	1.25929	-0.296569		1.25853	0.215599		1.25852	0.49558
	1.26012	-0.296587		1.25936	0.215511		1.25935	0.495292
	1.26095	-0.296616		1.26019	0.215557		1.26018	0.495094
	1.26178	-0.29663		1.26102	0.215629		1.26101	0.495076
	1.26261	-0.296635		1.26185	0.215701		1.26184	0.495018
	1.26345	-0.296641		1.26269	0.215772		1.26267	0.494905
	1.26428	-0.296646		1.26352	0.215844		1.26351	0.494793
	1.26511	-0.296652		1.26435	0.215894		1.26434	0.49468
	1.26594	-0.29665		1.26518	0.215794		1.26517	0.494569
	1.26677	-0.29664		1.26601	0.215471		1.266	0.494429
	1.2676	-0.296644		1.26684	0.215057		1.26683	0.494214
	1.26844	-0.296668		1.26767	0.214642		1.26766	0.493956
	1.26927	-0.296692		1.2685	0.214224		1.26849	0.493688
	1.2701	-0.296716		1.26934	0.213808		1.26933	0.49342
	1.27093	-0.29674		1.27017	0.213429		1.27016	0.49315
	1.27176	-0.296767		1.271	0.213128		1.27099	0.492881
	1.27259	-0.296804		1.27183	0.212952		1.27182	0.492606
	1.27343	-0.296876		1.27266	0.212832		1.27265	0.492312
	1.27426	-0.296988		1.27349	0.212712		1.27348	0.492088
	1.27509	-0.297107		1.27432	0.212592		1.27431	0.492089
	1.27592	-0.297227		1.27515	0.212472		1.27514	0.492201
	1.27675	-0.297347		1.27599	0.21235		1.27597	0.492311
	1.27758	-0.297467		1.27682	0.212205		1.2768	0.492422
	1.27842	-0.297608		1.27765	0.212104		1.27764	0.492534
	1.27925	-0.29779		1.27848	0.212062		1.27847	0.492727
	1.28008	-0.298007		1.27931	0.212034		1.2793	0.493084
	1.28091	-0.298241		1.28014	0.212005		1.28013	0.49347
	1.28174	-0.298475		1.28097	0.211977		1.28096	0.493851
	1.28257	-0.298708		1.28181	0.211949		1.28179	0.494232
	1.28341	-0.298941		1.28264	0.211965		1.28262	0.494613
	1.28424	-0.29915		1.28347	0.21194		1.28346	0.494994
	1.28507	-0.299314		1.2843	0.211761		1.28429	0.495409
	1.2859	-0.299436		1.28513	0.211519		1.28512	0.495942
	1.28673	-0.299535		1.28596	0.211277		1.28595	0.49642
	1.28756	-0.299634		1.28679	0.211034		1.28678	0.49664
	1.2884	-0.299733		1.28762	0.210791		1.28761	0.496798
	1.28923	-0.299832		1.28845	0.210495		1.28844	0.496966
	1.29006	-0.299929		1.28929	0.210098		1.28927	0.497145
	1.29089	-0.300017		1.29012	0.209509		1.29011	0.497316
	1.29172	-0.300132		1.29095	0.208872		1.29094	0.497375
	1.29255	-0.300291		1.29178	0.208268		1.29177	0.497006
	1.29339	-0.30046		1.29261	0.207656		1.2926	0.496842
	1.29422	-0.300628		1.29344	0.207003		1.29343	0.496861
	1.29505	-0.300796		1.29427	0.206352		1.29426	0.49688
	1.29588	-0.300964		1.29511	0.20582		1.29509	0.496898
	1.29671	-0.301142		1.29594	0.205415		1.29592	0.496917
	1.29754	-0.301327		1.29677	0.205005		1.29675	0.496961
	1.29838	-0.3015		1.2976	0.204594		1.29758	0.497175
	1.29921	-0.301667		1.29843	0.204182		1.29842	0.497349
	1.30004	-0.301834		1.29926	0.20377		1.29925	0.497318
	1.30087	-0.302001		1.30009	0.20336		1.30008	0.497288
	1.3017	-0.302168		1.30093	0.202851		1.30091	0.497257
	1.30253	-0.302343		1.30176	0.202167		1.30174	0.497227
	1.30337	-0.302534		1.30259	0.20143		1.30257	0.4972
	1.3042	-0.302738		1.30342	0.200677		1.3034	0.497201
	1.30503	-0.302947		1.30425	0.199925		1.30424	0.497307
	1.30586	-0.303156		1.30508	0.199174		1.30507	0.497631
	1.30669	-0.303364		1.30591	0.198422		1.3059	0.498008
	1.30752	-0.303572		1.30674	0.197761		1.30673	0.498384
	1.30836	-0.303775		1.30757	0.197315		1.30756	0.498762
	1.30919	-0.303956		1.30841	0.196941		1.30839	0.499139
	1.31002	-0.304116		1.30924	0.196502		1.30922	0.499518
	1.31085	-0.304266		1.31007	0.196062		1.31005	0.499877
	1.31168	-0.304413		1.3109	0.195622		1.31089	0.500028
	1.31251	-0.304568		1.31173	0.195182		1.31172	0.500001
	1.31335	-0.304732		1.31256	0.194727		1.31255	0.499974
	1.31418	-0.304897		1.31339	0.194189		1.31338	0.499948
	1.31501	-0.305044		1.31423	0.193568		1.31421	0.49992
	1.31584	-0.305151		1.31506	0.192946		1.31504	0.499851
	1.31667	-0.305271		1.31589	0.192325		1.31587	0.499536
	1.3175	-0.305401		1.31672	0.191699		1.3167	0.49905
	1.31834	-0.305532		1.31755	0.191077		1.31753	0.498498
	1.31917	-0.305663		1.31838	0.190456		1.31837	0.497936
	1.32	-0.305794		1.31921	0.189792		1.3192	0.497377
	1.32083	-0.305914		1.32004	0.18902		1.32003	0.49682
	1.32166	-0.306006		1.32088	0.18808		1.32086	0.496262
	1.32249	-0.306092		1.32171	0.187019		1.32169	0.495704
	1.32333	-0.306201		1.32254	0.185956		1.32252	0.495214
	1.32416	-0.30631		1.32337	0.184897		1.32335	0.495019
	1.32499	-0.306419		1.3242	0.183835		1.32418	0.494856
	1.32582	-0.306528		1.32503	0.182829		1.32502	0.494693
	1.32665	-0.306639		1.32586	0.181975		1.32585	0.49453
	1.32748	-0.306767		1.32669	0.181362		1.32668	0.494366
	1.32831	-0.30694		1.32753	0.180918		1.32751	0.494268
	1.32915	-0.307145		1.32836	0.180472		1.32834	0.494467
	1.32998	-0.307354		1.32919	0.180024		1.32917	0.494698
	1.33081	-0.307563		1.33002	0.17958		1.33	0.494907
	1.33164	-0.307772		1.33085	0.179147		1.33083	0.495115
	1.33247	-0.307981		1.33168	0.178842		1.33167	0.495324
	1.3333	-0.308166		1.33251	0.178598		1.3325	0.495532
	1.33414	-0.308293		1.33335	0.178254		1.33333	0.495701
	1.33497	-0.308388		1.33418	0.177883		1.33416	0.495617
	1.3358	-0.308471		1.33501	0.17751		1.33499	0.495072
	1.33663	-0.308553		1.33584	0.177136		1.33582	0.494089
	1.33746	-0.308635		1.33667	0.176765		1.33665	0.493103
	1.3383	-0.308718		1.3375	0.176397		1.33748	0.492118
	1.33913	-0.308805		1.33833	0.175968		1.33831	0.491136
	1.33996	-0.308907		1.33916	0.175378		1.33915	0.490179
	1.34079	-0.30903		1.34	0.174689		1.33998	0.489347
	1.34162	-0.309171		1.34083	0.173999		1.34081	0.488746
	1.34245	-0.309313		1.34166	0.17331		1.34164	0.488545
	1.34329	-0.309453		1.34249	0.172624		1.34247	0.48838
	1.34412	-0.309595		1.34332	0.171949		1.3433	0.488217
	1.34495	-0.309736		1.34415	0.171323		1.34413	0.488055
	1.34578	-0.309873		1.34498	0.170791		1.34496	0.487893
	1.34661	-0.310003		1.34581	0.170321		1.3458	0.487731
	1.34744	-0.310132		1.34665	0.169815		1.34663	0.487337
	1.34827	-0.310261		1.34748	0.169291		1.34746	0.486742
	1.34911	-0.310389		1.34831	0.168765		1.34829	0.486046
	1.34994	-0.310518		1.34914	0.168243		1.34912	0.485345
	1.35077	-0.310647		1.34997	0.167757		1.34995	0.484642
	1.3516	-0.310776		1.3508	0.167339		1.35078	0.48394
	1.35243	-0.310912		1.35163	0.166857		1.35161	0.483242
	1.35326	-0.311067		1.35247	0.16636		1.35244	0.482744
	1.3541	-0.311231		1.3533	0.165864		1.35328	0.482293
	1.35493	-0.311394		1.35413	0.165369		1.35411	0.481206
	1.35576	-0.311558		1.35496	0.164872		1.35494	0.480089
	1.35659	-0.311721		1.35579	0.164377		1.35577	0.478971
	1.35742	-0.311876		1.35662	0.163877		1.3566	0.477857
	1.35825	-0.312006		1.35745	0.163354		1.35743	0.47673
	1.35909	-0.312112		1.35828	0.162813		1.35826	0.475636
	1.35992	-0.312202		1.35912	0.162273		1.35909	0.474627
	1.36075	-0.312292		1.35995	0.161734		1.35993	0.473841
	1.36158	-0.312382		1.36078	0.161193		1.36076	0.473099
	1.36241	-0.312472		1.36161	0.16068		1.36159	0.472346
	1.36325	-0.312557		1.36244	0.160303		1.36242	0.471606
	1.36408	-0.312622		1.36327	0.160167		1.36325	0.470856
	1.36491	-0.312676		1.3641	0.160164		1.36408	0.470119
	1.36574	-0.312776		1.36494	0.160161		1.36491	0.469033
	1.36657	-0.312889		1.36577	0.160158		1.36574	0.467951
	1.3674	-0.313002		1.3666	0.160155		1.36658	0.466919
	1.36824	-0.313115		1.36743	0.160152		1.36741	0.465876
	1.36907	-0.313228		1.36826	0.16006		1.36824	0.464835
	1.3699	-0.313334		1.36909	0.159702		1.36907	0.463798
	1.37073	-0.313404		1.36992	0.159238		1.3699	0.462761
	1.37156	-0.313492		1.37075	0.158749		1.37073	0.461767
	1.37239	-0.313601		1.37159	0.158258		1.37156	0.460895
	1.37322	-0.31371		1.37242	0.157766		1.37239	0.460264
	1.37406	-0.313819		1.37325	0.157275		1.37322	0.459633
	1.37489	-0.313928		1.37408	0.156826		1.37406	0.459005
	1.37572	-0.31404		1.37491	0.156489		1.37489	0.458378
	1.37655	-0.314169		1.37574	0.156197		1.37572	0.457749
	1.37738	-0.31429		1.37657	0.155912		1.37655	0.457355
	1.37821	-0.314354		1.3774	0.155626		1.37738	0.457502
	1.37905	-0.314418		1.37824	0.155341		1.37821	0.457425
	1.37988	-0.314482		1.37907	0.155056		1.37904	0.457348
	1.38071	-0.314546		1.3799	0.154811		1.37987	0.457271
	1.38154	-0.314609		1.38073	0.154717		1.38071	0.457194
	1.38237	-0.314661		1.38156	0.154758		1.38154	0.457118
	1.38321	-0.3147		1.38239	0.154803		1.38237	0.457029
	1.38404	-0.314791		1.38322	0.154848		1.3832	0.456481
	1.38487	-0.314887		1.38406	0.154892		1.38403	0.455805
	1.3857	-0.314982		1.38489	0.154937		1.38486	0.455108
	1.38653	-0.315078		1.38572	0.154977		1.38569	0.454403
	1.38736	-0.315174		1.38655	0.154975		1.38652	0.453701
	1.3882	-0.31527		1.38738	0.154894		1.38735	0.453
	1.38903	-0.315369		1.38821	0.154784		1.38819	0.4523
	1.38986	-0.315482		1.38904	0.15464		1.38902	0.45174
	1.39069	-0.315604		1.38987	0.154497		1.38985	0.451229
	1.39152	-0.315726		1.39071	0.154353		1.39068	0.450655
	1.39235	-0.315849		1.39154	0.15421		1.39151	0.450081
	1.39318	-0.315972		1.39237	0.154093		1.39234	0.449508
	1.39402	-0.31609		1.3932	0.154034		1.39317	0.448964
	1.39485	-0.316188		1.39403	0.153959		1.394	0.448462
	1.39568	-0.316275		1.39486	0.153829		1.39484	0.448064
	1.39651	-0.31636		1.39569	0.153694		1.39567	0.448182
	1.39734	-0.316444		1.39653	0.153557		1.3965	0.448519
	1.39817	-0.316529		1.39736	0.153425		1.39733	0.448875
	1.39901	-0.316614		1.39819	0.153306		1.39816	0.449231
	1.39984	-0.3167		1.39902	0.15321		1.39899	0.449588
	1.40067	-0.316797		1.39985	0.153133		1.39982	0.449944
	1.4015	-0.316908		1.40068	0.153131		1.40065	0.450301
	1.40233	-0.316996		1.40151	0.153179		1.40149	0.45047
	1.40316	-0.317082		1.40234	0.153227		1.40232	0.450505
	1.404	-0.317167		1.40318	0.153275		1.40315	0.450491
	1.40483	-0.317253		1.40401	0.153319		1.40398	0.450471
	1.40566	-0.31734		1.40484	0.153304		1.40481	0.45045
	1.40649	-0.317411		1.40567	0.153112		1.40564	0.450429
	1.40732	-0.317447		1.4065	0.152784		1.40647	0.450408
	1.40816	-0.317518		1.40733	0.152201		1.4073	0.450344
	1.40899	-0.317611		1.40816	0.151618		1.40813	0.450147
	1.40982	-0.317704		1.40899	0.151033		1.40897	0.449781
	1.41065	-0.317796		1.40983	0.150453		1.4098	0.449378
	1.41148	-0.317889		1.41066	0.149884		1.41063	0.448977
	1.41231	-0.317976		1.41149	0.149443		1.41146	0.448576
	1.41314	-0.318036		1.41232	0.149048		1.41229	0.448174
	1.41398	-0.318063		1.41315	0.148765		1.41312	0.44769
	1.41481	-0.318063		1.41398	0.148483		1.41395	0.446994
	1.41564	-0.318062		1.41481	0.148201		1.41478	0.446449
	1.41647	-0.318061		1.41565	0.147919		1.41562	0.445949
	1.4173	-0.318061		1.41648	0.147637		1.41645	0.445448
	1.41813	-0.318062		1.41731	0.147348		1.41728	0.444946
	1.41897	-0.318077		1.41814	0.147051		1.41811	0.444445
	1.4198	-0.31816		1.41897	0.146703		1.41894	0.443945
	1.42063	-0.318278		1.4198	0.14634		1.41977	0.443629
	1.42146	-0.318399		1.42063	0.145974		1.4206	0.443384
	1.42229	-0.31852		1.42146	0.145611		1.42143	0.44316
	1.42312	-0.318642		1.4223	0.145247		1.42226	0.442938
	1.42396	-0.318763		1.42313	0.144885		1.4231	0.442717
	1.42479	-0.318884		1.42396	0.144526		1.42393	0.442493
	1.42562	-0.318946		1.42479	0.144248		1.42476	0.442272
	1.42645	-0.319018		1.42562	0.14407		1.42559	0.442106
	1.42728	-0.319101		1.42645	0.143891		1.42642	0.442005
	1.42811	-0.319184		1.42728	0.143711		1.42725	0.441951
	1.42895	-0.319267		1.42811	0.143533		1.42808	0.441905
	1.42978	-0.31935		1.42895	0.143358		1.42891	0.441857
	1.43061	-0.319432		1.42978	0.143207		1.42975	0.441811
	1.43144	-0.319502		1.43061	0.143097		1.43058	0.441763
	1.43227	-0.319555		1.43144	0.142986		1.43141	0.441752
	1.4331	-0.319597		1.43227	0.142875		1.43224	0.441817
	1.43394	-0.31964		1.4331	0.142765		1.43307	0.442029
	1.43477	-0.319682		1.43393	0.142655		1.4339	0.442258
	1.4356	-0.319724		1.43477	0.142544		1.43473	0.442488
	1.43643	-0.319766		1.4356	0.142447		1.43556	0.442718
	1.43726	-0.319809		1.43643	0.142395		1.4364	0.442948
	1.43809	-0.319856		1.43726	0.142227		1.43723	0.443178
	1.43893	-0.319941		1.43809	0.142031		1.43806	0.443326
	1.43976	-0.320026		1.43892	0.141835		1.43889	0.443186
	1.44059	-0.320111		1.43975	0.141638		1.43972	0.442828
	1.44142	-0.320196		1.44058	0.141442		1.44055	0.442449
	1.44225	-0.320282		1.44141	0.141232		1.44138	0.442067
	1.44308	-0.320369		1.44225	0.140945		1.44221	0.441688
	1.44392	-0.320483		1.44308	0.140627		1.44304	0.441308
	1.44475	-0.320604		1.44391	0.14032		1.44388	0.441
	1.44558	-0.320727		1.44474	0.140013		1.44471	0.440723
	1.44641	-0.320848		1.44557	0.139706		1.44554	0.440435
	1.44724	-0.32097		1.4464	0.139399		1.44637	0.440159
	1.44807	-0.32109		1.44723	0.139115		1.4472	0.439905
	1.44891	-0.32121		1.44807	0.138986		1.44803	0.439642
	1.44974	-0.321286		1.4489	0.139113		1.44886	0.439363
	1.45057	-0.321329		1.44973	0.139293		1.44969	0.439149
	1.4514	-0.321363		1.45056	0.139471		1.45053	0.439089
	1.45223	-0.321396		1.45139	0.139639		1.45136	0.439129
	1.45306	-0.32143		1.45222	0.139797		1.45219	0.4392
	1.4539	-0.321464		1.45305	0.139965		1.45302	0.439276
	1.45473	-0.321498		1.45389	0.140145		1.45385	0.439353
	1.45556	-0.321544		1.45472	0.140207		1.45468	0.439429
	1.45639	-0.321627		1.45555	0.140081		1.45551	0.439506
	1.45722	-0.321745		1.45638	0.139898		1.45634	0.439425
	1.45805	-0.321863		1.45721	0.139712		1.45718	0.439219
	1.45889	-0.321981		1.45804	0.139525		1.45801	0.438925
	1.45972	-0.322099		1.45887	0.139338		1.45884	0.438595
	1.46055	-0.322217		1.4597	0.139151		1.45967	0.438266
	1.46138	-0.322332		1.46053	0.139011		1.4605	0.437937
	1.46221	-0.322416		1.46137	0.138939		1.46133	0.437606
	1.46304	-0.322505		1.4622	0.138916		1.46216	0.437253
	1.46388	-0.322598		1.46303	0.138896		1.46299	0.436874
	1.46471	-0.322691		1.46386	0.138876		1.46382	0.436794
	1.46554	-0.322784		1.46469	0.138855		1.46466	0.436862
	1.46637	-0.322877		1.46552	0.138835		1.46549	0.436931
	1.4672	-0.322968		1.46635	0.138743		1.46632	0.436999
	1.46803	-0.323041		1.46718	0.138539		1.46715	0.437068
	1.46887	-0.323086		1.46802	0.13834		1.46798	0.437117
	1.4697	-0.323111		1.46885	0.138144		1.46881	0.437124
	1.47053	-0.323135		1.46968	0.137945		1.46964	0.437151
	1.47136	-0.323157		1.47051	0.137747		1.47047	0.437219
	1.47219	-0.323179		1.47134	0.137551		1.47131	0.437297
	1.47302	-0.323203		1.47217	0.137353		1.47214	0.437376
	1.47385	-0.323232		1.473	0.137156		1.47297	0.437454
	1.47469	-0.323271		1.47384	0.136984		1.4738	0.43752
	1.47552	-0.323312		1.47467	0.13682		1.47463	0.437474
	1.47635	-0.323352		1.4755	0.136655		1.47546	0.437268
	1.47718	-0.323391		1.47633	0.136491		1.47629	0.436751
	1.47801	-0.323431		1.47716	0.136327		1.47712	0.436121
	1.47884	-0.323471		1.47799	0.136162		1.47796	0.435491
	1.47968	-0.323511		1.47882	0.136135		1.47879	0.434859
	1.48051	-0.323515		1.47965	0.136153		1.47962	0.434227
	1.48134	-0.323558		1.48049	0.136179		1.48045	0.433811
	1.48217	-0.323617		1.48132	0.136205		1.48128	0.433636
	1.483	-0.323678		1.48215	0.13623		1.48211	0.433685
	1.48384	-0.323739		1.48298	0.136256		1.48294	0.433804
	1.48467	-0.323799		1.48381	0.136282		1.48377	0.433922
	1.4855	-0.32386		1.48464	0.136295		1.4846	0.434041
	1.48633	-0.323918		1.48547	0.136289		1.48544	0.434159
	1.48716	-0.323973		1.4863	0.136261		1.48627	0.434281
	1.48799	-0.324028		1.48714	0.136232		1.4871	0.434416
	1.48883	-0.324084		1.48797	0.136203		1.48793	0.434593
	1.48966	-0.324139		1.4888	0.136174		1.48876	0.434799
	1.49049	-0.324194		1.48963	0.136145		1.48959	0.43501
	1.49132	-0.32425		1.49046	0.1361		1.49042	0.435222
	1.49215	-0.324311		1.49129	0.135988		1.49125	0.435435
	1.49298	-0.32438		1.49212	0.135719		1.49209	0.435646
	1.49381	-0.32443		1.49296	0.135407		1.49292	0.435814
	1.49465	-0.324478		1.49379	0.135094		1.49375	0.435965
	1.49548	-0.324525		1.49462	0.13478		1.49458	0.43613
	1.49631	-0.324573		1.49545	0.134468		1.49541	0.4363
	1.49714	-0.32462		1.49628	0.134155		1.49624	0.43647
	1.49797	-0.324668		1.49711	0.134034		1.49707	0.436638
	1.4988	-0.32468		1.49794	0.13408		1.4979	0.436808
	1.49964	-0.324694		1.49877	0.134247		1.49874	0.437028
	1.50047	-0.324711		1.49961	0.134414		1.49957	0.437329
	1.5013	-0.324728		1.50044	0.13458		1.5004	0.437912
	1.50213	-0.324745		1.50127	0.134747		1.50123	0.438621
	1.50296	-0.324762		1.5021	0.134912		1.50206	0.439371
	1.50379	-0.324779		1.50293	0.13503		1.50289	0.440156
	1.50463	-0.324787		1.50376	0.13509		1.50372	0.440946
	1.50546	-0.324799		1.50459	0.135107		1.50455	0.441732
	1.50629	-0.324823		1.50543	0.135123		1.50538	0.4423
	1.50712	-0.324848		1.50626	0.135139		1.50622	0.442569
	1.50795	-0.324873		1.50709	0.135157		1.50705	0.442724
	1.50879	-0.324898		1.50792	0.135174		1.50788	0.442833
	1.50962	-0.324923		1.50875	0.135192		1.50871	0.442942
	1.51045	-0.324963		1.50958	0.1352		1.50954	0.44305
	1.51128	-0.325029		1.51041	0.135088		1.51037	0.443159
	1.51211	-0.325107		1.51124	0.134922		1.5112	0.443243
	1.51294	-0.325185		1.51208	0.134752		1.51204	0.443233
	1.51378	-0.325264		1.51291	0.134582		1.51287	0.442962
	1.51461	-0.325342		1.51374	0.134413		1.5137	0.442495
	1.51544	-0.325421		1.51457	0.134242		1.51453	0.442027
	1.51627	-0.3255		1.5154	0.134053		1.51536	0.441559
	1.5171	-0.325579		1.51623	0.133798		1.51619	0.441092
	1.51793	-0.325673		1.51706	0.13347		1.51702	0.440706
	1.51876	-0.325775		1.51789	0.133123		1.51785	0.440592
	1.5196	-0.325876		1.51873	0.132777		1.51868	0.440852
	1.52043	-0.325977		1.51956	0.132432		1.51952	0.44137
	1.52126	-0.326078		1.52039	0.132086		1.52035	0.441966
	1.52209	-0.32618		1.52122	0.131735		1.52118	0.442563
	1.52292	-0.326232		1.52205	0.131344		1.52201	0.44316
	1.52375	-0.326264		1.52288	0.130819		1.52284	0.443757
	1.52459	-0.32628		1.52371	0.130259		1.52367	0.444232
	1.52542	-0.326295		1.52455	0.129695		1.5245	0.444602
	1.52625	-0.326312		1.52538	0.129135		1.52533	0.444988
	1.52708	-0.326329		1.52621	0.128572		1.52616	0.445383
	1.52791	-0.326347		1.52704	0.128014		1.527	0.445777
	1.52875	-0.326364		1.52787	0.127477		1.52783	0.446172
	1.52958	-0.326382		1.5287	0.127051		1.52866	0.446567
	1.53041	-0.326425		1.52953	0.126667		1.52949	0.446935
	1.53124	-0.326478		1.53036	0.126287		1.53032	0.447252
	1.53207	-0.326531		1.5312	0.125906		1.53115	0.447419
	1.5329	-0.326584		1.53203	0.125526		1.53198	0.447476
	1.53374	-0.326637		1.53286	0.125145		1.53282	0.447533
	1.53457	-0.326691		1.53369	0.12489		1.53365	0.447589
	1.5354	-0.326763		1.53452	0.124699		1.53448	0.447646
	1.53623	-0.326836		1.53535	0.124513		1.53531	0.447696
	1.53706	-0.326906		1.53618	0.124327		1.53614	0.447729
	1.53789	-0.326976		1.53702	0.12414		1.53697	0.44788
	1.53872	-0.327047		1.53785	0.123953		1.5378	0.448189
	1.53956	-0.327116		1.53868	0.123767		1.53863	0.448544
	1.54039	-0.327186		1.53951	0.123483		1.53946	0.448897
	1.54122	-0.327252		1.54034	0.123092		1.54029	0.44925
	1.54205	-0.327315		1.54117	0.122735		1.54113	0.449603
	1.54288	-0.327416		1.542	0.12239		1.54196	0.449704
	1.54371	-0.327532		1.54283	0.122045		1.54279	0.449537
	1.54455	-0.32765		1.54367	0.121701		1.54362	0.449208
	1.54538	-0.327768		1.5445	0.121354		1.54445	0.448796
	1.54621	-0.327886		1.54533	0.121017		1.54528	0.448385
	1.54704	-0.327997		1.54616	0.120718		1.54611	0.447975
	1.54787	-0.328096		1.54699	0.12052		1.54695	0.447564
	1.5487	-0.328189		1.54782	0.120355		1.54778	0.447231
	1.54954	-0.328278		1.54865	0.120191		1.54861	0.447009
	1.55037	-0.328366		1.54949	0.120027		1.54944	0.447004
	1.5512	-0.328454		1.55032	0.119863		1.55027	0.447127
	1.55203	-0.328542		1.55115	0.1197		1.5511	0.447251
	1.55286	-0.328628		1.55198	0.119669		1.55193	0.447375
	1.5537	-0.328706		1.55281	0.119599		1.55276	0.447496
	1.55453	-0.32878		1.55364	0.119465		1.5536	0.447657
	1.55536	-0.328846		1.55447	0.119322		1.55443	0.448005
	1.55619	-0.328912		1.5553	0.119178		1.55526	0.448524
	1.55702	-0.328977		1.55614	0.119036		1.55609	0.448934
	1.55785	-0.329043		1.55697	0.118892		1.55692	0.449293
	1.55869	-0.329107		1.5578	0.118813		1.55775	0.449653
	1.55952	-0.32916		1.55863	0.118776		1.55858	0.450013
	1.56035	-0.329205		1.55946	0.118692		1.55941	0.450373
	1.56118	-0.329271		1.56029	0.118577		1.56024	0.450613
	1.56201	-0.329343		1.56112	0.118458		1.56107	0.450524
	1.56284	-0.329416		1.56195	0.11834		1.56191	0.450204
	1.56367	-0.32949		1.56279	0.118222		1.56274	0.449749
	1.56451	-0.329563		1.56362	0.118127		1.56357	0.449294
	1.56534	-0.329641		1.56445	0.118145		1.5644	0.448838
	1.56617	-0.329735		1.56528	0.118329		1.56523	0.448382
	1.567	-0.329819		1.56611	0.118582		1.56606	0.447924
	1.56783	-0.329893		1.56694	0.118836		1.56689	0.447451
	1.56866	-0.329966		1.56777	0.119089		1.56773	0.447045
	1.5695	-0.330039		1.56861	0.119341		1.56856	0.446801
	1.57033	-0.330112		1.56944	0.119594		1.56939	0.446578
	1.57116	-0.330184		1.57027	0.119763		1.57022	0.446353
	1.57199	-0.330226		1.5711	0.119853		1.57105	0.446128
	1.57282	-0.330266		1.57193	0.119919		1.57188	0.445913
	1.57365	-0.330315		1.57276	0.119981		1.57271	0.445799
	1.57449	-0.330365		1.57359	0.120042		1.57354	0.44587
	1.57532	-0.330415		1.57442	0.120104		1.57438	0.446018
	1.57615	-0.330465		1.57526	0.120166		1.57521	0.446202
	1.57698	-0.330514		1.57609	0.12023		1.57604	0.446387
	1.57781	-0.330562		1.57692	0.1203		1.57687	0.446573
	1.57864	-0.330613		1.57775	0.120392		1.5777	0.446758
	1.57948	-0.33068		1.57858	0.120496		1.57853	0.44686
	1.58031	-0.330761		1.57941	0.120599		1.57936	0.446719
	1.58114	-0.330844		1.58024	0.120701		1.58019	0.44627
	1.58197	-0.330926		1.58107	0.120804		1.58102	0.44558
	1.5828	-0.331009		1.5819	0.120898		1.58186	0.44489
	1.58363	-0.331092		1.58274	0.120943		1.58269	0.444195
	1.58447	-0.331143		1.58357	0.12091		1.58352	0.443504
	1.5853	-0.33118		1.5844	0.120832		1.58435	0.442859
	1.58613	-0.331233		1.58523	0.120745		1.58518	0.442361
	1.58696	-0.331293		1.58606	0.120659		1.58601	0.442052
	1.58779	-0.331353		1.58689	0.120573		1.58684	0.441866
	1.58862	-0.331413		1.58773	0.120486		1.58767	0.441693
	1.58946	-0.331473		1.58856	0.120327		1.58851	0.441517
	1.59029	-0.331536		1.58939	0.120067		1.58934	0.441343
	1.59112	-0.331602		1.59022	0.119702		1.59017	0.441168
	1.59195	-0.331666		1.59105	0.11929		1.591	0.440873
	1.59278	-0.331727		1.59188	0.118876		1.59183	0.440385
	1.59361	-0.331789		1.59271	0.118462		1.59266	0.439879
	1.59445	-0.33185		1.59354	0.118048		1.59349	0.439363
	1.59528	-0.331912		1.59438	0.117693		1.59432	0.438846
	1.59611	-0.331974		1.59521	0.117412		1.59516	0.43833
	1.59694	-0.332042		1.59604	0.117163		1.59599	0.437814
	1.59777	-0.332121		1.59687	0.116918		1.59682	0.437369
	1.5986	-0.332208		1.5977	0.116672		1.59765	0.437059
	1.59944	-0.332297		1.59853	0.116427		1.59848	0.436778
	1.60027	-0.332386		1.59936	0.116182		1.59931	0.436482
	1.6011	-0.332475		1.60019	0.11596		1.60014	0.436189
	1.60193	-0.332564		1.60102	0.115804		1.60097	0.435894
	1.60276	-0.332634		1.60186	0.115747		1.6018	0.435597
	1.60359	-0.332695		1.60269	0.115743		1.60264	0.435338
	1.60443	-0.332755		1.60352	0.115748		1.60347	0.435213
	1.60526	-0.332815		1.60435	0.115754		1.6043	0.4351
	1.60609	-0.332875		1.60518	0.115759		1.60513	0.434815
	1.60692	-0.332935		1.60601	0.115765		1.60596	0.434499
	1.60775	-0.332995		1.60685	0.115657		1.60679	0.434199
	1.60858	-0.333064		1.60768	0.115418		1.60762	0.433913
	1.60942	-0.333144		1.60851	0.115071		1.60845	0.433617
	1.61025	-0.333219		1.60934	0.114687		1.60929	0.433261
	1.61108	-0.333291		1.61017	0.114303		1.61012	0.432686
	1.61191	-0.333364		1.611	0.113931		1.61095	0.431982
	1.61274	-0.333437		1.61183	0.113584		1.61178	0.431154
	1.61357	-0.333509		1.61266	0.113252		1.61261	0.430328
	1.61441	-0.33358		1.61349	0.112925		1.61344	0.429501
	1.61524	-0.333643		1.61433	0.112682		1.61427	0.428673
	1.61607	-0.333715		1.61516	0.112552		1.6151	0.427831
	1.6169	-0.333797		1.61599	0.112423		1.61593	0.426906
	1.61773	-0.33388		1.61682	0.112294		1.61677	0.425978
	1.61856	-0.333964		1.61765	0.112165		1.6176	0.425247
	1.6194	-0.334048		1.61848	0.112033		1.61843	0.424513
	1.62023	-0.334132		1.61931	0.111884		1.61926	0.423779
	1.62106	-0.334201		1.62014	0.111703		1.62009	0.423048
	1.62189	-0.334252		1.62098	0.111494		1.62092	0.422344
	1.62272	-0.334284		1.62181	0.11128		1.62175	0.421846
	1.62355	-0.334312		1.62264	0.111066		1.62258	0.421661
	1.62439	-0.33434		1.62347	0.110851		1.62342	0.421474
	1.62522	-0.334368		1.6243	0.110637		1.62425	0.421283
	1.62605	-0.334396		1.62513	0.110461		1.62508	0.421092
	1.62688	-0.334415		1.62597	0.110355		1.62591	0.4209
	1.62771	-0.334416		1.6268	0.110308		1.62674	0.420709
	1.62854	-0.334425		1.62763	0.110298		1.62757	0.420483
	1.62938	-0.334439		1.62846	0.110289		1.6284	0.420105
	1.63021	-0.334451		1.62929	0.11028		1.62923	0.419699
	1.63104	-0.334463		1.63012	0.11027		1.63007	0.41925
	1.63187	-0.334475		1.63095	0.110296		1.6309	0.418798
	1.6327	-0.334488		1.63178	0.11042		1.63173	0.418348
	1.63353	-0.334505		1.63261	0.110574		1.63256	0.417898
	1.63437	-0.334535		1.63345	0.110686		1.63339	0.417451
	1.6352	-0.334579		1.63428	0.110798		1.63422	0.417025
	1.63603	-0.334625		1.63511	0.110909		1.63505	0.416605
	1.63686	-0.334671		1.63594	0.111021		1.63588	0.416176
	1.63769	-0.334717		1.63677	0.111132		1.63671	0.41574
	1.63852	-0.334764		1.6376	0.111237		1.63755	0.415305
	1.63935	-0.334803		1.63843	0.111269		1.63838	0.414868
	1.64019	-0.334822		1.63926	0.111194		1.63921	0.414432
	1.64102	-0.334816		1.6401	0.111086		1.64004	0.41401
	1.64185	-0.334799		1.64093	0.110978		1.64087	0.413595
	1.64268	-0.334782		1.64176	0.11087		1.6417	0.413121
	1.64351	-0.334765		1.64259	0.110761		1.64253	0.412564
	1.64434	-0.334749		1.64342	0.110603		1.64336	0.412006
	1.64518	-0.334732		1.64425	0.110404		1.6442	0.411446
[truncated: 29,697 more rows]
