# Supplementary material for: The CRL5–SPSB3 ubiquitin ligase targets nuclear cGAS for degradation
Source: Nature. 2024 Feb 28;627(8005):873–9. doi: 10.1038/s41586-024-07112-w (PMC10972748; doi:10.1038/s41586-024-07112-w)
Supplement: Supplementary file 21 — Source Data Extended Data Fig. 9 [file 41586_2024_7112_MOESM21_ESM.xlsx]

## Sheet: Extended Fig.9a
cGAS									cGAS									cGAS									cGAS									cGAS									cGAS
D465A									E509A									Y510A									R512A									E515A									465/512A
	time	31nM	62nM	125nM	250nM	500nM	1000nM			time	31nM	62nM	125nM	250nM	500nM	1000nM			time	31nM	62nM	125nM	250nM	500nM	1000nM			time	31nM	62nM	125nM	250nM	500nM	1000nM			time	31nM	62nM	125nM	250nM	500nM	1000nM			time	31nM	62nM	125nM
	0	0.00036107	-0.0018354	-0.0043306	-0.0022269	0.00038849	-0.0054109			0	0.00308895	0.0007044	-0.0004238	-0.0014151	-0.0004818	-0.0024489			0	0.00021381	-0.0007897	-0.0005781	-0.0007037	0.00075345	-0.0008402			0	0.0020535	-0.0014564	-0.0049957	0.00071943	-0.0019525	-0.0048037			0	0.00231922	0.00489258	0.00115051	0.00287881	-0.0018361	-0.0074648			0	-0.000447	0.00105982	-0.00066
	0.2	0.00109174	-0.000925367	-0.00252137	0.000702903	0.00220302	0.000618793			0.2	0.0025424	0.00020949	0.0009595	-0.0011489	8.901e-05	2.087e-05			0.2	0.00044568	-0.0013792	0.0002262	-0.0001061	0.0010432	0.0019667			0.2	0.00244133	-0.0004557	-0.00374	0.00255553	-0.0005581	0.0010219			0.2	0.00313359	0.00717811	0.00393748	0.00483974	0.00269937	-0.0058453			0.2	-0.0003902	0.00101994	0.00014872
	0.4	0.00179191	-3.577e-05	-0.000831233	0.00340899	0.00412079	0.00659993			0.4	0.0020658	-0.0002521	0.002223	-0.0008764	0.00071188	0.00246065			0.4	0.00064873	-0.0019056	0.00096876	0.00047011	0.00142485	0.00477638			0.4	0.00283724	0.00049245	-0.0025576	0.00430203	0.00098448	0.00685716			0.4	0.0039667	0.00921672	0.00652595	0.00676698	0.00713075	-0.003797			0.4	-0.0003497	0.00097732	0.00092979
	0.6	0.00246156	0.00083321	0.00073975	0.00589141	0.00614179	0.0125325			0.6	0.00165825	-0.0006813	0.00336775	-0.0005946	0.00138595	0.00486939			0.6	0.000823	-0.002369	0.0016495	0.00102482	0.00189848	0.00758884			0.6	0.00324124	0.00138814	-0.0014484	0.00595891	0.00267519	0.0127021			0.6	0.00481855	0.0110084	0.00891591	0.00866052	0.0114581	-0.00132			0.6	-0.0003258	0.00093197	0.0016832
	0.8	0.00310069	0.00168161	0.0021916	0.00815016	0.00826602	0.0184165			0.8	0.00132075	-0.0010762	0.00439272	-0.0003055	0.00211218	0.00724909			0.8	0.00096849	-0.0027693	0.00226842	0.00155807	0.00246406	0.0104041			0.8	0.00365333	0.00223135	-0.0004125	0.00752617	0.00451406	0.0185567			0.8	0.00568912	0.0125532	0.0111074	0.0105204	0.0156814	0.00158583			0.8	-0.0003183	0.00088386	0.00240893
	1	0.00370931	0.00250946	0.00352434	0.0101853	0.0104935	0.024252			1	0.00105125	-0.0014387	0.00529893	-9.06e-06	0.00288959	0.00959975			1	0.00108518	-0.0031066	0.00282553	0.00206986	0.0031216	0.0132221			1	0.00407351	0.00302209	0.00055005	0.00900383	0.00650108	0.024421			1	0.00657843	0.0138511	0.0131003	0.0123465	0.0198007	0.00492038			1	-0.0003272	0.00083303	0.003107
	1.2	0.00428741	0.00331673	0.00473793	0.0119967	0.0128242	0.0300389			1.2	0.00085178	-0.0017679	0.00608539	0.00029462	0.00371816	0.0119194			1.2	0.00117307	-0.0033807	0.00332082	0.00256019	0.00387108	0.0160429			1.2	0.00450178	0.00376036	0.00143938	0.0103919	0.00863626	0.0302949			1.2	0.00748648	0.014902	0.0148947	0.014139	0.0238159	0.00868368			1.2	-0.0003526	0.00077946	0.00377739
	1.4	0.004835	0.00410342	0.0058324	0.0135844	0.0152581	0.0357772			1.4	0.00072134	-0.0020638	0.00675208	0.00060659	0.0045979	0.014209			1.4	0.00123217	-0.0035918	0.00375431	0.00302905	0.00471253	0.0188664			1.4	0.00493813	0.00444615	0.00225543	0.0116903	0.0109196	0.0361785			1.4	0.00841325	0.015706	0.0164906	0.0158977	0.0277271	0.0128757			1.4	-0.0003944	0.00072314	0.00442012
	1.6	0.00535207	0.00486956	0.00680774	0.0149485	0.0177953	0.041467			1.6	0.00065992	-0.0023269	0.00730001	0.00092684	0.00552979	0.0164695			1.6	0.00126247	-0.0037399	0.00412598	0.00347645	0.00564592	0.0216928			1.6	0.00538257	0.00507947	0.00299821	0.0128991	0.0133511	0.0420718			1.6	0.00935876	0.0162631	0.017888	0.0176227	0.0315342	0.0174965			1.6	-0.0004528	0.00066409	0.00503518
	1.8	0.00583863	0.00561512	0.00766395	0.016089	0.0204357	0.0471082			1.8	0.00066852	-0.0025565	0.00772718	0.00125439	0.00651386	0.018699			1.8	0.00126398	-0.0038248	0.00443584	0.00390239	0.00667127	0.0245219			1.8	0.0058351	0.00566032	0.00366772	0.0140183	0.0159307	0.0479748			1.8	0.010323	0.0165733	0.0190869	0.0193141	0.0352373	0.0225461			1.8	-0.0005276	0.00060229	0.00562259
	2	0.00619964	0.006595	0.00870666	0.0167732	0.0232577	0.0534341			2	0.00036232	-0.0029014	0.00805372	0.00173098	0.00791065	0.021157			2	0.00121363	-0.0037398	0.00473209	0.00433631	0.00787917	0.0274458			2	0.00595986	0.00636923	0.00476177	0.014547	0.0190461	0.0545686			2	0.0113735	0.0156525	0.019654	0.0207539	0.038886	0.0290986			2	-0.0006466	0.0003067	0.00618777
	2.2	0.00639344	0.00757578	0.00949589	0.0172196	0.0261823	0.0595734			2.2	0.00039453	-0.0032435	0.00823388	0.0022658	0.00908305	0.0233398			2.2	0.00113558	-0.0035483	0.00492051	0.00477221	0.00918047	0.0302642			2.2	0.00614157	0.00711795	0.00558331	0.0150201	0.0222975	0.0611482			2.2	0.0123884	0.0149006	0.0202576	0.0225297	0.0424605	0.0355302			2.2	-0.0008435	0.0001423	0.00677855
	2.4	0.00669843	0.00847324	0.0101688	0.0174276	0.0292694	0.0654247			2.4	0.00062338	-0.0033477	0.0081316	0.0026502	0.0102065	0.0253031			2.4	0.00104515	-0.0032954	0.00496646	0.0051847	0.0105166	0.0329901			2.4	0.00641921	0.00775258	0.00621449	0.0155525	0.0254556	0.0674644			2.4	0.013366	0.0141455	0.0207883	0.0242161	0.0459371	0.0422257			2.4	-0.0009763	0.0001226	0.00736556
	2.6	0.00724704	0.00912911	0.0107358	0.0176277	0.0324255	0.0708575			2.6	0.00101951	-0.0033116	0.00789568	0.0029641	0.0113602	0.0272516			2.6	0.00089642	-0.0030312	0.0048748	0.00545493	0.0118561	0.0357124			2.6	0.00686456	0.00815786	0.00661477	0.0163257	0.0284878	0.0734428			2.6	0.0142655	0.0134979	0.0212436	0.0256878	0.0491459	0.0490372			2.6	-0.0009678	0.0001289	0.00799397
	2.8	0.00795252	0.00962315	0.011045	0.0178005	0.0356335	0.0757105			2.8	0.00151205	-0.0032871	0.00760077	0.00325297	0.0125191	0.0291687			2.8	0.00065643	-0.0027507	0.00466289	0.00564787	0.0132071	0.0383341			2.8	0.00749838	0.00842559	0.00684857	0.0173541	0.0315222	0.0789441			2.8	0.0152058	0.01288	0.0216772	0.0269804	0.0521977	0.0558264			2.8	-0.0009343	0.00027485	0.00855007
	3	0.00878707	0.0100012	0.0110126	0.0181272	0.0389487	0.0802988			3	0.002148	-0.0031794	0.00737561	0.0035019	0.0137299	0.0311956			3	0.00039174	-0.0025407	0.00443317	0.00587281	0.0146389	0.0411058			3	0.00828433	0.00850726	0.00685046	0.0186012	0.0346247	0.0842449			3	0.0162355	0.0125369	0.0222052	0.0283492	0.0553043	0.0625766			3	-0.0009337	0.00053815	0.0090478
	3.2	0.00956339	0.0101715	0.0107656	0.0186948	0.0422473	0.0847618			3.2	0.0027015	-0.0029095	0.00725126	0.00368312	0.0149355	0.0333618			3.2	0.00012324	-0.0023942	0.00432168	0.00619634	0.0161066	0.0440348			3.2	0.00909178	0.00828854	0.00668821	0.0200858	0.0377788	0.089316			3.2	0.0172742	0.0123024	0.0227397	0.0296196	0.0584221	0.0695312			3.2	-0.0009401	0.0007191	0.00942996
	3.4	0.0101761	0.0102232	0.0103433	0.0195414	0.0453485	0.089243			3.4	0.00315465	-0.0025682	0.00725286	0.00382238	0.0160788	0.0358127			3.4	-0.0001555	-0.0022547	0.00434936	0.00667197	0.0175666	0.0471381			3.4	0.00995587	0.00786364	0.00639911	0.0217792	0.041044	0.0943916			3.4	0.0181685	0.0122562	0.0232896	0.0308112	0.0615321	0.0764928			3.4	-0.0009973	0.00071625	0.00956992
	3.6	0.0103625	0.0101456	0.00988129	0.0206244	0.0481035	0.0938219			3.6	0.00344225	-0.0022304	0.00732586	0.0040355	0.0169906	0.0382873			3.6	-0.0003612	-0.0020494	0.0044732	0.00739583	0.0189565	0.0501849			3.6	0.0105958	0.00742643	0.00614611	0.0233799	0.0444204	0.0995384			3.6	0.0186436	0.0125843	0.0239034	0.0320632	0.0647832	0.0834123			3.6	-0.0012163	0.00063375	0.00949549
	3.8	0.0101199	0.00986567	0.00946205	0.0220703	0.0504957	0.0986318			3.8	0.0035599	-0.0019923	0.0073951	0.00434645	0.0177675	0.0408102			3.8	-0.000473	-0.0018325	0.00467432	0.00830492	0.0202726	0.0531359			3.8	0.0108163	0.0069569	0.00589788	0.0247767	0.0476078	0.10482			3.8	0.0185241	0.0133697	0.0245922	0.0334461	0.0681196	0.0902423			3.8	-0.0015351	0.0005413	0.00922728
	4	0.00940339	0.00945677	0.00940376	0.0237554	0.0525538	0.103465			4	0.00345375	-0.0019098	0.00745051	0.00461061	0.018536	0.0433618			4	-0.0005946	-0.0015728	0.00493462	0.00933424	0.021518	0.0559023			4	0.0104887	0.00650722	0.00577598	0.025947	0.0504641	0.110035			4	0.0178634	0.0145038	0.0253228	0.0349623	0.0715475	0.0968597			4	-0.0017658	0.0004882	0.00878369
	4.2	0.00845905	0.00900898	0.00966533	0.0255412	0.054465	0.108243			4.2	0.00315975	-0.0019798	0.00753209	0.00478139	0.0194257	0.0462354			4.2	-0.0007488	-0.0012774	0.00520704	0.0103337	0.0227578	0.0585687			4.2	0.00983766	0.00606442	0.00584845	0.0269884	0.0529867	0.11525			4.2	0.0166169	0.0158688	0.0260332	0.0365685	0.0751662	0.103141			4.2	-0.0018792	0.0006153	0.00823778
	4.4	0.00739937	0.00865015	0.0101786	0.0273655	0.056403	0.112846			4.4	0.00263095	-0.0021348	0.00769647	0.00492893	0.0204011	0.0493238			4.4	-0.0009497	-0.0009642	0.00542825	0.0112372	0.0239842	0.0610783			4.4	0.00890251	0.00576605	0.00595341	0.0278132	0.0553313	0.120378			4.4	0.0149243	0.017234	0.0267027	0.0382643	0.0789472	0.109135			4.4	-0.0019359	0.00100895	0.00769909
	4.6	0.00641747	0.00848026	0.0106683	0.0290655	0.0585834	0.117156			4.6	0.0019513	-0.0023192	0.00790215	0.00519351	0.0216264	0.0525245			4.6	-0.0011654	-0.0007578	0.00567224	0.0119929	0.0252666	0.0635267			4.6	0.00785019	0.00558954	0.00584897	0.0284546	0.0576538	0.125359			4.6	0.0133044	0.0182186	0.0275354	0.0399527	0.0827724	0.114867			4.6	-0.0020247	0.0016468	0.00708629
	4.8	0.00557723	0.00839354	0.0111175	0.0307237	0.0607945	0.120986			4.8	0.00120675	-0.0024127	0.0082137	0.00547621	0.0228935	0.0556786			4.8	-0.001343	-0.0006917	0.00593955	0.0125602	0.0266339	0.0659908			4.8	0.00683816	0.00543659	0.00558682	0.0290309	0.0599792	0.130076			4.8	0.0119819	0.0187481	0.0283668	0.0415647	0.0864806	0.12042			4.8	-0.0021073	0.00222725	0.00645112
	5	0.00495107	0.0082907	0.0112786	0.0322638	0.0630002	0.124559			5	0.00053238	-0.0024047	0.00853815	0.00580285	0.0241146	0.0584942			5	-0.0013719	-0.0007356	0.00630823	0.012948	0.0280269	0.0685428			5	0.00606429	0.00534034	0.00522503	0.02956	0.062257	0.134662			5	0.0112002	0.0190678	0.0290643	0.0431235	0.0900412	0.125925			5	-0.0022078	0.0026853	0.00592091
	5.2	0.00445928	0.00815828	0.0113048	0.0335399	0.0652069	0.128035			5.2	4.9905e-05	-0.0022713	0.00887225	0.0060668	0.0251717	0.0608317			5.2	-0.0012929	-0.0008703	0.00674853	0.0132532	0.0293698	0.0711412			5.2	0.00543012	0.00538925	0.00491093	0.0299672	0.0643877	0.139157			5.2	0.0109022	0.019314	0.029498	0.0446087	0.0934641	0.131457			5.2	-0.0024463	0.00292156	0.005617
	5.4	0.00400521	0.00789465	0.0112689	0.0345797	0.0673912	0.131516			5.4	-0.000216	-0.0020461	0.00921325	0.0063822	0.026027	0.0628618			5.4	-0.0011007	-0.0011128	0.00727051	0.013491	0.0306365	0.0738429			5.4	0.00495594	0.0054568	0.00469165	0.0303739	0.0663342	0.143638			5.4	0.0108382	0.0195901	0.0298696	0.0460805	0.0967941	0.137027			5.4	-0.0028278	0.0029381	0.00557288
	5.6	0.00362943	0.00746205	0.0111637	0.0355419	0.069469	0.134958			5.6	-0.0003104	-0.0017993	0.00958505	0.0067383	0.0265418	0.0647761			5.6	-0.0008282	-0.0013626	0.00774197	0.0136901	0.0318222	0.0765365			5.6	0.00478741	0.00554964	0.00458703	0.0310375	0.0680407	0.148111			5.6	0.0108325	0.0199633	0.0302258	0.0475	0.100081	0.142651			5.6	-0.0032902	0.0027497	0.00572824
	5.8	0.00341572	0.00713458	0.0110795	0.0363556	0.0715935	0.138353			5.8	-0.000148	-0.0015028	0.00983515	0.00722795	0.0268707	0.0664234			5.8	-0.0005187	-0.0015414	0.00808535	0.0138762	0.0329377	0.0791601			5.8	0.00486971	0.00581797	0.00459347	0.0318897	0.0696274	0.15257			5.8	0.0111077	0.0203637	0.0307065	0.0488803	0.103178	0.148388			5.8	-0.0038045	0.00265175	0.00619839
	6	0.00344194	0.00694216	0.011005	0.0370935	0.0737391	0.141663			6	0.00014381	-0.0012174	0.0100111	0.00780215	0.0270822	0.0680086			6	-0.0002215	-0.0016638	0.00822502	0.0140168	0.0340098	0.081681			6	0.00509016	0.00624228	0.00461441	0.0330044	0.0711666	0.156989			6	0.011536	0.0207519	0.0313327	0.0504006	0.106053	0.154096			6	-0.0044201	0.00268365	0.00698027
	6.2	0.00374555	0.00689714	0.0108752	0.037931	0.0759039	0.144941			6.2	0.00034947	-0.0009908	0.0101315	0.00845355	0.027296	0.0698071			6.2	1.6302e-05	-0.0017413	0.00814808	0.0141055	0.0350775	0.0841985			6.2	0.00563478	0.00668003	0.00457781	0.0343702	0.0729148	0.161301			6.2	0.0122813	0.0211515	0.0321406	0.052	0.108687	0.159687			6.2	-0.0049236	0.0027708	0.00800213
	6.4	0.00440867	0.00690818	0.0106201	0.0387912	0.0781341	0.148294			6.4	0.00044	-0.000858	0.0102632	0.00909915	0.0276017	0.0717325			6.4	0.00018025	-0.0017651	0.00791552	0.0142848	0.0362166	0.0866201			6.4	0.00650843	0.00707095	0.00458607	0.0359342	0.0749607	0.165444			6.4	0.0134176	0.0215811	0.0329576	0.0536551	0.111295	0.165047			6.4	-0.0052188	0.0028536	0.00914818
	6.6	0.00520277	0.00707814	0.0105033	0.0397926	0.0803661	0.15184			6.6	0.00041815	-0.0006188	0.0103912	0.00968165	0.0281037	0.0736365			6.6	0.00023103	-0.0017591	0.0076077	0.0144931	0.0373979	0.0890604			6.6	0.00750765	0.00734717	0.00484408	0.0375608	0.0771414	0.169557			6.6	0.0146238	0.0220181	0.0336202	0.0552575	0.113937	0.170232			6.6	-0.0052569	0.00288905	0.0104333
	6.8	0.00603145	0.00729532	0.0104069	0.0409224	0.082517	0.155646			6.8	0.0002261	-0.0004022	0.0105316	0.0102532	0.0287347	0.0754782			6.8	0.00024571	-0.0017627	0.00729442	0.014746	0.0385118	0.0914609			6.8	0.00851933	0.0074884	0.00523943	0.0393092	0.079465	0.173666			6.8	0.0156992	0.022553	0.0340843	0.0568929	0.116714	0.175158			6.8	-0.0051396	0.00268135	0.0115604
	7	0.00676653	0.0075448	0.0104306	0.0422087	0.0845805	0.159664			7	-5.495e-05	-0.0003172	0.0106473	0.0109639	0.0296107	0.077211			7	0.00022586	-0.0017986	0.00695772	0.0150885	0.0395609	0.093848			7	0.00950394	0.00751255	0.00593621	0.0411098	0.0819374	0.177832			7	0.0166534	0.0230638	0.0346289	0.0584776	0.11969	0.179899			7	-0.0048852	0.0022967	0.0123789
	7.2	0.00729807	0.00770801	0.0105606	0.0434878	0.086522	0.163801			7.2	-0.0003876	-0.0003416	0.0107081	0.0117836	0.0306325	0.0785905			7.2	0.00030094	-0.0018395	0.00660707	0.0154868	0.0405215	0.096063			7.2	0.010157	0.00754189	0.00672361	0.0427743	0.0845405	0.182086			7.2	0.0173354	0.0235635	0.0351952	0.0600475	0.122785	0.184504			7.2	-0.0045781	0.00203995	0.012853
	7.4	0.00746589	0.00793633	0.0109271	0.0447441	0.0885281	0.167959			7.4	-0.0006629	-0.0004035	0.0106877	0.0126734	0.0317364	0.0798316			7.4	0.00038179	-0.0018968	0.00627412	0.0158216	0.041422	0.098144			7.4	0.0104654	0.00764728	0.00759052	0.0442593	0.0871242	0.186337			7.4	0.0176578	0.0239567	0.0358815	0.0615662	0.125876	0.189066			7.4	-0.004269	0.00204965	0.0130066
	7.6	0.00734631	0.00825053	0.0115266	0.0457719	0.0907265	0.171893			7.6	-0.0007622	-0.0005388	0.0106383	0.0134926	0.0328584	0.0810706			7.6	0.00045951	-0.0018875	0.00599189	0.0161588	0.0422434	0.100022			7.6	0.0104952	0.00783144	0.0083828	0.0454529	0.0897933	0.190354			7.6	0.0176821	0.0241134	0.036778	0.0631	0.128937	0.193685			7.6	-0.0038142	0.002397	0.0129491
	7.8	0.00718692	0.00872404	0.0122371	0.046747	0.0931854	0.175454			7.8	-0.0007287	-0.0006196	0.0106488	0.0141347	0.0341444	0.0825438			7.8	0.00055452	-0.0018104	0.00581618	0.0165463	0.0430745	0.101808			7.8	0.0105349	0.00806835	0.00914317	0.0464089	0.0925657	0.194158			7.8	0.0174706	0.0239666	0.0379729	0.0644899	0.132103	0.198303			7.8	-0.0031783	0.00315255	0.0128365
	8	0.00716666	0.00931313	0.0129727	0.0475744	0.0957711	0.178576			8	-0.0006684	-0.0004613	0.0105845	0.0146067	0.0353848	0.0841711			8	0.00066799	-0.001682	0.00577008	0.0169455	0.043895	0.103412			8	0.0106118	0.00837407	0.0096182	0.0470089	0.0953768	0.197705			8	0.0170212	0.0234679	0.0392036	0.0657641	0.13529	0.202948			8	-0.0024163	0.0041739	0.0127639
	8.2	0.00727282	0.00987365	0.0135946	0.0483618	0.0984234	0.181343			8.2	-0.0004925	-0.0002434	0.0104577	0.0149792	0.0364787	0.0859544			8.2	0.00072948	-0.0016457	0.00596776	0.0172952	0.0447321	0.1049			8.2	0.0107108	0.00864326	0.0098856	0.0474704	0.0980123	0.20112			8.2	0.016553	0.0226068	0.0404611	0.0669276	0.138536	0.207684			8.2	-0.0016544	0.00518028	0.0126248
	8.4	0.00745634	0.010225	0.0140921	0.0491837	0.100822	0.1838			8.4	-0.0001239	1.9e-05	0.0104472	0.0152082	0.0373378	0.0875464			8.4	0.00081498	-0.0016841	0.00639419	0.0176152	0.0455113	0.106331			8.4	0.0107359	0.00878811	0.0100673	0.0478206	0.100325	0.20448			8.4	0.0161054	0.0215819	0.0415818	0.0680709	0.141755	0.212561			8.4	-0.0009031	0.00591739	0.0124577
	8.6	0.00775101	0.0102553	0.0142367	0.0500379	0.102962	0.186111			8.6	0.0003177	0.00032065	0.0104557	0.0153471	0.0381369	0.0888278			8.6	0.00083258	-0.0017939	0.00696262	0.018034	0.0462986	0.107807			8.6	0.0107571	0.00874334	0.0101321	0.0482753	0.102442	0.207959			8.6	0.0158439	0.0207459	0.0425346	0.0692495	0.144779	0.217518			8.6	-0.0003283	0.00634598	0.012242
	8.8	0.00795744	0.00992354	0.0142441	0.0507424	0.104801	0.188395			8.8	0.0008228	0.0006923	0.0103635	0.0154765	0.0387945	0.0899798			8.8	0.00066578	-0.0019124	0.00757295	0.0185137	0.0470302	0.109298			8.8	0.0106682	0.00848777	0.0101613	0.0486893	0.104264	0.211534			8.8	0.0155687	0.0201901	0.0432161	0.0706541	0.14749	0.222487			8.8	-2.605e-05	0.00643297	0.0121283
	9	0.00804958	0.00940283	0.0141828	0.0514576	0.106336	0.190784			9	0.00125915	0.00102245	0.0101862	0.0155484	0.039395	0.0911747			9	0.000382	-0.0020046	0.00817374	0.0190553	0.0477368	0.110869			9	0.0105015	0.00809974	0.0101554	0.0490818	0.105835	0.215195			9	0.0154395	0.0199828	0.0436522	0.0721949	0.150055	0.227409			9	-4.025e-05	0.00634676	0.0120792
	9.2	0.00812825	0.00896077	0.0141427	0.0520913	0.107477	0.193229			9.2	0.00158835	0.0013381	0.00994455	0.0156177	0.0399234	0.0924682			9.2	4.515e-05	-0.00195	0.00863806	0.0196237	0.0484492	0.112528			9.2	0.0104224	0.0076554	0.0101686	0.049373	0.107119	0.218801			9.2	0.0155268	0.0200457	0.0438007	0.0738516	0.152555	0.232162			9.2	-0.0002845	0.00604465	0.0121341
	9.4	0.00827342	0.00872769	0.0140598	0.052698	0.108356	0.195783			9.4	0.00167715	0.00158365	0.00951025	0.0156435	0.0403802	0.0939723			9.4	-0.000439	-0.0017913	0.00890227	0.0201471	0.04924	0.114246			9.4	0.0103663	0.00727489	0.0101257	0.0496066	0.108373	0.22244			9.4	0.0159376	0.0202955	0.0437569	0.0755964	0.154872	0.236785			9.4	-0.0007127	0.00567425	0.0124327
	9.6	0.00849515	0.00872703	0.0140327	0.0533605	0.109029	0.1986			9.6	0.001534	0.0017736	0.00898965	0.0155432	0.0407307	0.0958874			9.6	-0.0009847	-0.0015812	0.00899154	0.0206044	0.0500081	0.116005			9.6	0.010337	0.00699223	0.0101422	0.0498655	0.109602	0.226099			9.6	0.0163607	0.020607	0.043413	0.0774148	0.157228	0.241167			9.6	-0.0012551	0.00529621	0.0129176
	9.8	0.0087723	0.00877788	0.014125	0.0541716	0.109679	0.201632			9.8	0.00110505	0.0019226	0.0085732	0.015291	0.0411136	0.0980671			9.8	-0.0015467	-0.0014158	0.0089266	0.0210299	0.0507766	0.117754			9.8	0.0103851	0.00669537	0.0101958	0.0501343	0.110906	0.229548			9.8	0.0167933	0.0209637	0.042851	0.0790565	0.159607	0.245457			9.8	-0.0017549	0.00485917	0.0134721
	10	0.00900775	0.00880486	0.0144726	0.0551924	0.110549	0.204745			10	0.00066315	0.0019557	0.00839385	0.0149748	0.0416166	0.100232			10	-0.0021158	-0.001328	0.00875448	0.0214388	0.0515479	0.119442			10	0.0104026	0.00632547	0.0103861	0.0506711	0.112258	0.232651			10	0.0171317	0.0214571	0.0422155	0.0804825	0.161871	0.249556			10	-0.0022201	0.00428084	0.0140016
	10.2	0.00916808	0.00891309	0.0152617	0.0564428	0.111604	0.207833			10.2	0.0003207	0.00183885	0.00845475	0.0146591	0.0423521	0.102116			10.2	-0.0026581	-0.0013602	0.00850709	0.0217876	0.0522533	0.121058			10.2	0.0103368	0.00600556	0.0108507	0.0513541	0.113755	0.235561			10.2	0.0173379	0.0219651	0.0417247	0.0818887	0.163964	0.253599			10.2	-0.0026987	0.00366755	0.0144929
	10.4	0.00935238	0.00915233	0.0163502	0.0578317	0.112946	0.210924			10.4	0.00014475	0.0016231	0.0086729	0.014399	0.0433589	0.103739			10.4	-0.0030071	-0.0014602	0.00820492	0.0221537	0.0529169	0.122659			10.4	0.0101599	0.00584289	0.0114396	0.0521495	0.11551	0.238327			10.4	0.0175536	0.0223493	0.0414935	0.0833473	0.16615	0.257466			10.4	-0.0032217	0.00305765	0.0147595
	10.6	0.00946576	0.00942353	0.0176597	0.059112	0.114505	0.213899			10.6	0.00011555	0.00132185	0.0091642	0.0142635	0.0445892	0.105014			10.6	-0.0031425	-0.0016174	0.0078763	0.0224763	0.0536561	0.124242			10.6	0.00986465	0.00580023	0.0121318	0.0528744	0.117443	0.240931			10.6	0.0180096	0.0224815	0.0416402	0.0846976	0.168446	0.261161			10.6	-0.0037197	0.00234085	0.0148676
	10.8	0.0093608	0.00982295	0.0190696	0.0600432	0.116278	0.216828			10.8	0.0002591	0.001005	0.0098698	0.0141641	0.0458396	0.106049			10.8	-0.0030448	-0.0017132	0.00757339	0.0227645	0.0544869	0.125871			10.8	0.00946296	0.00609981	0.0127612	0.0534838	0.119509	0.243547			10.8	0.0185469	0.0223841	0.0420302	0.0857645	0.170883	0.264522			10.8	-0.0042354	0.0017492	0.0148898
	11	0.00906434	0.0103543	0.0204719	0.0604771	0.118358	0.219613			11	0.00051715	0.00078245	0.0106896	0.0141899	0.0469761	0.107047			11	-0.0027845	-0.0017312	0.00738031	0.0230329	0.0554468	0.127464			11	0.00920374	0.00668938	0.0133696	0.0538243	0.121793	0.246142			11	0.0190806	0.0220992	0.0426557	0.0866837	0.173437	0.267742			11	-0.0046821	0.0013528	0.0147916
	11.2	0.00882872	0.0108939	0.021618	0.0608452	0.120829	0.222218			11.2	0.0008486	0.0006197	0.0115191	0.0142659	0.0480261	0.10816			11.2	-0.0023984	-0.0017068	0.00734267	0.0234149	0.0565874	0.129006			11.2	0.00919913	0.00738191	0.0137495	0.0541164	0.124288	0.248604			11.2	0.0195973	0.0216828	0.0435789	0.0874826	0.176088	0.270928			11.2	-0.004881	0.00112085	0.0145885
	11.4	0.00859013	0.0114579	0.0225336	0.0613076	0.12346	0.224429			11.4	0.0011278	0.00045795	0.0123777	0.0143849	0.0489919	0.109346			11.4	-0.0019482	-0.0017054	0.00750857	0.0238227	0.0577908	0.130415			11.4	0.00946951	0.00816083	0.0140697	0.0544301	0.126734	0.250802			11.4	0.0198968	0.02117	0.0446253	0.0881627	0.178737	0.274167			11.4	-0.0048746	0.0009342	0.0142919
	11.6	0.00830529	0.0119085	0.0232927	0.0619173	0.126265	0.226325			11.6	0.0013171	0.0002406	0.0130796	0.0146465	0.0496009	0.110691			11.6	-0.0015472	-0.0017517	0.00778924	0.0241913	0.0589933	0.131676			11.6	0.00983275	0.00898577	0.0142462	0.0548	0.12909	0.252945			11.6	0.0198323	0.0206712	0.0455818	0.0889984	0.181369	0.277573			11.6	-0.0047909	0.0007808	0.0139288
	11.8	0.00792774	0.0121513	0.0238437	0.0627396	0.12917	0.227977			11.8	0.0014696	-8.305e-05	0.0135837	0.015127	0.0499685	0.112029			11.8	-0.0012347	-0.0018754	0.0081502	0.0244516	0.0601659	0.132816			11.8	0.0100349	0.00969222	0.0143334	0.0552301	0.131404	0.255167			11.8	0.0196942	0.0203109	0.0464743	0.0901628	0.183989	0.281236			11.8	-0.0047074	0.00058635	0.0133446
	12	0.00765217	0.012172	0.024221	0.0636639	0.131936	0.22949			12	0.0016289	-0.0003705	0.0139703	0.0157113	0.05016	0.113264			12	-0.0009949	-0.0020585	0.00850569	0.0246901	0.0612037	0.133981			12	0.010132	0.0102109	0.0143646	0.0558942	0.133848	0.257571			12	0.0196039	0.0200144	0.0473069	0.0914878	0.186606	0.284999			12	-0.0045945	0.0002531	0.0127163
	12.2	0.00731387	0.0118659	0.0244816	0.0645388	0.134409	0.230913			12.2	0.0017077	-0.0004514	0.0141588	0.016274	0.0502568	0.114422			12.2	-0.0008692	-0.0022395	0.00880561	0.0249554	0.0620975	0.135197			12.2	0.0101	0.0104965	0.0144401	0.0567754	0.136354	0.260113			12.2	0.019483	0.0199156	0.0477899	0.0929216	0.189286	0.288705			12.2	-0.004463	-0.0001238	0.0121614
	12.4	0.00693992	0.0112071	0.0247288	0.0652167	0.136632	0.232396			12.4	0.00171135	-0.0003033	0.0142191	0.0166867	0.0501105	0.115573			12.4	-0.0008308	-0.0023744	0.00903043	0.0251946	0.0628926	0.136503			12.4	0.0099761	0.0104446	0.0145955	0.0576462	0.13891	0.262854			12.4	0.0193332	0.0200458	0.0478704	0.0944267	0.192107	0.292218			12.4	-0.0043871	-0.0004937	0.011835
	12.6	0.00657641	0.0104583	0.0249117	0.0656644	0.138551	0.233965			12.6	0.0016178	9.11e-05	0.0141775	0.0168183	0.0498806	0.116547			12.6	-0.0007815	-0.0024412	0.00925514	0.0253819	0.0636801	0.137762			12.6	0.00979297	0.0101713	0.0148636	0.0584602	0.14135	0.265685			12.6	0.0192014	0.0203099	0.0477218	0.0957709	0.19514	0.295619			12.6	-0.0043626	-0.000673	0.0116938
	12.8	0.00634169	0.00986075	0.0249571	0.0659839	0.140129	0.235604			12.8	0.00142795	0.00057825	0.0140346	0.0167144	0.0495485	0.117414			12.8	-0.0006779	-0.002499	0.00945844	0.0255053	0.0644333	0.138959			12.8	0.00965926	0.00974748	0.0152111	0.0593297	0.143773	0.268585			12.8	0.0190017	0.020506	0.047439	0.0970039	0.198311	0.299019			12.8	-0.0042721	-0.0006832	0.0118024
	13	0.00604778	0.00931652	0.0248162	0.0662656	0.141506	0.237489			13	0.00110735	0.0009913	0.0137283	0.0163323	0.0491553	0.118213			13	-0.0005891	-0.0025609	0.00962801	0.0255719	0.0651385	0.140014			13	0.00940066	0.0092615	0.0155154	0.0602701	0.146127	0.271651			13	0.018644	0.020656	0.0471589	0.0983153	0.201561	0.302546			13	-0.0040778	-0.0003611	0.0121742
	13.2	0.00565484	0.00893306	0.0244878	0.0663078	0.142804	0.239622			13.2	0.0007945	0.00130695	0.0134398	0.0158917	0.048703	0.119084			13.2	-0.0004421	-0.002707	0.00977545	0.0256015	0.0657578	0.141015			13.2	0.0090305	0.0088032	0.0156419	0.0611715	0.148344	0.274833			13.2	0.0182383	0.0206292	0.0468792	0.0996677	0.20489	0.306154			13.2	-0.0037963	0.0003487	0.0126325
	13.4	0.00524864	0.00867829	0.0240806	0.0661807	0.144086	0.241797			13.4	0.00049145	0.0014395	0.0131497	0.0156281	0.0484174	0.119962			13.4	-0.0002951	-0.0029062	0.00991616	0.0256792	0.0663902	0.141891			13.4	0.00873595	0.00838689	0.0155452	0.0620483	0.150388	0.27787			13.4	0.0179606	0.0205087	0.0467509	0.101065	0.208066	0.309827			13.4	-0.003341	0.0013388	0.0131476
	13.6	0.00496709	0.00866805	0.0236728	0.0660165	0.145317	0.243929			13.6	0.0003756	0.00131625	0.0129237	0.015579	0.0482817	0.120967			13.6	-0.0001561	-0.0031553	0.0100693	0.0258827	0.0669165	0.142806			13.6	0.0085867	0.00808673	0.0152645	0.0630421	0.152359	0.280656			13.6	0.0180293	0.0204906	0.0467953	0.102564	0.210973	0.313414			13.6	-0.0027098	0.00250215	0.0137198
	13.8	0.00494543	0.00883683	0.0234216	0.0657532	0.146378	0.2461			13.8	0.0004475	0.00099925	0.0127776	0.0156825	0.0483059	0.12179			13.8	-7.656e-05	-0.003336	0.0102497	0.0262209	0.0673921	0.143686			13.8	0.00863543	0.00798309	0.0149019	0.0638992	0.154119	0.283307			13.8	0.0184347	0.0206393	0.0470674	0.10423	0.213695	0.316825			13.8	-0.0020015	0.0037339	0.0143833
	14	0.00530361	0.0092639	0.0232642	0.0653536	0.147217	0.248224			14	0.00073395	0.00063695	0.0127949	0.015935	0.0485352	0.122518			14	3.09e-06	-0.0034189	0.0104392	0.0266869	0.0679523	0.144636			14	0.00885942	0.00807564	0.0144387	0.0645387	0.155612	0.285803			14	0.0190263	0.0209546	0.0474523	0.105849	0.216433	0.319951			14	-0.0013791	0.00484775	0.0150435
	14.2	0.00592316	0.00985336	0.023189	0.0649399	0.147864	0.250331			14.2	0.00102545	0.00016065	0.012949	0.0162656	0.04896	0.123024			14.2	-8.91e-06	-0.0033718	0.0106304	0.027216	0.0686299	0.145566			14.2	0.00926512	0.00836188	0.0139429	0.0649891	0.15695	0.288196			14.2	0.0195337	0.0214503	0.0479988	0.107322	0.219063	0.322816			14.2	-0.0010019	0.00572529	0.0157272
	14.4	0.00653466	0.0107746	0.0231972	0.0647207	0.148393	0.252403			14.4	0.00128995	-0.0004454	0.0131106	0.0165661	0.0494356	0.123482			14.4	-0.0001117	-0.0032176	0.0107933	0.0277193	0.069257	0.146552			14.4	0.00970476	0.00901078	0.0135271	0.0654854	0.158197	0.290479			14.4	0.0198034	0.022031	0.0486664	0.108569	0.221619	0.325443			14.4	-0.0008205	0.00667404	0.0163466
	14.6	0.00712852	0.0118103	0.0231509	0.0646747	0.148923	0.25443			14.6	0.0014587	-0.0011555	0.0132246	0.0169241	0.0500173	0.123886			14.6	-0.0002773	-0.002993	0.0109379	0.0281196	0.0699691	0.14754			14.6	0.0101488	0.00981483	0.0131867	0.0659634	0.15951	0.292626			14.6	0.0199152	0.0227625	0.049357	0.109838	0.223955	0.32796			14.6	-0.0008067	0.00755295	0.0166593
	14.8	0.00774371	0.0128241	0.0231412	0.0651791	0.149727	0.256332			14.8	0.001642	-0.0019852	0.0133893	0.0173064	0.0506744	0.124578			14.8	-0.0005375	-0.002812	0.0110345	0.0284013	0.0707247	0.148645			14.8	0.0105943	0.0106046	0.0130768	0.0665709	0.160811	0.294573			14.8	0.0198174	0.0235061	0.0500589	0.111146	0.226073	0.330423			14.8	-0.0009775	0.00819762	0.0167113
	15	0.00815855	0.0137864	0.0232963	0.0661094	0.150786	0.258076			15	0.0017716	-0.002849	0.0135863	0.0178201	0.0512639	0.125554			15	-0.0008778	-0.0026679	0.0110953	0.028483	0.0713751	0.149781			15	0.010932	0.0114313	0.0132976	0.0672822	0.161982	0.296345			15	0.019489	0.0241231	0.0506362	0.11251	0.227862	0.332946			15	-0.0013538	0.00865714	0.016596
	15.2	0.00838529	0.0145799	0.0236866	0.0674338	0.152138	0.259624			15.2	0.0018995	-0.0035772	0.0138015	0.0184263	0.0517096	0.126941			15.2	-0.0012659	-0.002499	0.011041	0.0283784	0.071916	0.150939			15.2	0.0110592	0.0122875	0.0138241	0.0680142	0.163072	0.297997			15.2	0.0189815	0.0246688	0.0510987	0.113821	0.229394	0.335548			15.2	-0.0019117	0.0089551	0.0164087
	15.4	0.00861122	0.0149978	0.0242712	0.0687867	0.153462	0.261186			15.4	0.00208625	-0.0040276	0.0140001	0.0192006	0.0522203	0.128556			15.4	-0.0016516	-0.0023119	0.0108871	0.0282076	0.0724554	0.152069			15.4	0.0110005	0.0129457	0.0146191	0.068639	0.164112	0.29968			15.4	0.0185105	0.0252596	0.0513596	0.114987	0.230678	0.338249			15.4	-0.0027414	0.00884953	0.0161626
	15.6	0.00895654	0.0150477	0.0250888	0.0702034	0.15467	0.262714			15.6	0.00238165	-0.0040963	0.0141286	0.0199539	0.0527449	0.130249			15.6	-0.0020699	-0.002149	0.0106292	0.0281012	0.0729626	0.153071			15.6	0.0109291	0.0133841	0.0157299	0.0691306	0.164997	0.301302			15.6	0.0177963	0.0256063	0.0514902	0.115857	0.231948	0.340999			15.6	-0.0036284	0.00832726	0.0160854
	15.8	0.00909498	0.0148308	0.0259567	0.0715363	0.155553	0.264159			15.8	0.00265885	-0.0037501	0.0141505	0.020536	0.0532607	0.131726			15.8	-0.0024447	-0.002017	0.0103404	0.0280871	0.0735316	0.153808			15.8	0.0107629	0.0136741	0.0170054	0.0695076	0.165714	0.302773			15.8	0.0168699	0.0257592	0.0514493	0.116503	0.233258	0.343808			15.8	-0.004481	0.00760782	0.0162109
	16	0.0091134	0.0144631	0.0266871	0.0727727	0.156385	0.265529			16	0.0027966	-0.0031331	0.0141067	0.0206624	0.0537436	0.132794			16	-0.0027818	-0.0019605	0.0100256	0.0280823	0.0742368	0.154312			16	0.0105894	0.0137987	0.0182663	0.0697754	0.166486	0.304169			16	0.0160258	0.0258187	0.0514529	0.116994	0.234485	0.346638			16	-0.0052246	0.00676065	0.0165007
	16.2	0.00902584	0.0141	0.0272071	0.0737819	0.157181	0.266947			16.2	0.00286935	-0.0023878	0.0140097	0.0204821	0.0542877	0.133407			16.2	-0.0030833	-0.002014	0.00975505	0.0280651	0.0750635	0.154569			16.2	0.0104545	0.0137418	0.0194398	0.0701498	0.167228	0.305593			16.2	0.0154916	0.0257964	0.051603	0.11751	0.235743	0.349419			16.2	-0.0058699	0.00591155	0.0168709
	16.4	0.00896647	0.0137791	0.0275609	0.0746738	0.15816	0.268376			16.4	0.00292595	-0.0017131	0.013927	0.0200268	0.0547174	0.133809			16.4	-0.0033599	-0.0021538	0.00948072	0.0280799	0.0759079	0.154767			16.4	0.0103623	0.0135385	0.0203918	0.0706388	0.16814	0.307119			16.4	0.0151487	0.0255607	0.0518935	0.11821	0.237152	0.352142			16.4	-0.0062209	0.0052024	0.0172596
	16.6	0.00886091	0.0135364	0.0279033	0.0752707	0.159357	0.269893			16.6	0.00288115	-0.0011456	0.0139046	0.0195139	0.0551276	0.134127			16.6	-0.0035813	-0.002303	0.00923308	0.0281161	0.0767291	0.155086			16.6	0.0103465	0.013213	0.0210954	0.0710428	0.169222	0.308912			16.6	0.0151428	0.0252062	0.0523399	0.119024	0.238678	0.354784			16.6	-0.0063412	0.0047773	0.0176469
	16.8	0.00894065	0.0134023	0.0281734	0.0753948	0.160743	0.271452			16.8	0.00268495	-0.0007216	0.0139568	0.0191022	0.0555441	0.134532			16.8	-0.0037453	-0.0024972	0.00901391	0.0282419	0.0774803	0.155606			16.8	0.0103407	0.0128098	0.0215372	0.0711646	0.170441	0.310965			16.8	0.0156093	0.0246867	0.0528424	0.119593	0.240348	0.357469			16.8	-0.006191	0.0045275	0.0179321
	17	0.00927183	0.0132941	0.0284869	0.0753142	0.162052	0.27305			17	0.0024162	-0.0005198	0.0140286	0.0189158	0.0561475	0.135051			17	-0.0038395	-0.0026286	0.00883443	0.0285425	0.0781895	0.156263			17	0.0104863	0.0122544	0.0218737	0.071102	0.171631	0.313235			17	0.0163738	0.0240286	0.0533376	0.119902	0.242306	0.360171			17	-0.0057749	0.0043752	0.0182298
	17.2	0.00985634	0.0132142	0.0286934	0.0751393	0.163157	0.274661			17.2	0.00208755	-0.0005283	0.0141611	0.0188989	0.0568128	0.135626			17.2	-0.0038309	-0.0027032	0.00871308	0.0291052	0.0787843	0.15711			17.2	0.0105437	0.0116706	0.0220594	0.0707866	0.172807	0.315524			17.2	0.0173907	0.0234033	0.0537697	0.12001	0.244495	0.363019			17.2	-0.005096	0.004195	0.0185201
	17.4	0.0105539	0.0129954	0.0288166	0.075038	0.164076	0.276332			17.4	0.00174355	-0.0006603	0.0143769	0.0190864	0.0576076	0.135888			17.4	-0.0037437	-0.0026823	0.00866848	0.0298444	0.0793703	0.157952			17.4	0.0105507	0.0110325	0.022057	0.0704642	0.173733	0.31777			17.4	0.0186501	0.0230283	0.0542667	0.119887	0.246859	0.365964			17.4	-0.0043513	0.00385315	0.0187771
	17.6	0.0112139	0.0127555	0.0286765	0.0752505	0.16492	0.27808			17.6	0.00146055	-0.0009082	0.0146756	0.019322	0.0584402	0.136016			17.6	-0.003576	-0.0025976	0.00863776	0.0307249	0.079902	0.15876			17.6	0.0103193	0.0104872	0.021803	0.0704047	0.174589	0.319895			17.6	0.0199261	0.0229685	0.0548114	0.119633	0.249358	0.369036			17.6	-0.0038268	0.00332	0.0188377
	17.8	0.0115887	0.0125166	0.0283057	0.0759652	0.165818	0.279934			17.8	0.0011712	-0.0012085	0.0149528	0.0195361	0.0592688	0.136113			17.8	-0.0033833	-0.0023723	0.00863047	0.031646	0.0803789	0.159547			17.8	0.00986273	0.0100678	0.0211713	0.0708075	0.175535	0.321904			17.8	0.0210673	0.0233165	0.0554164	0.119713	0.251894	0.372			17.8	-0.003577	0.0028236	0.0186303
	18	0.0116505	0.0123165	0.02772	0.0770036	0.166766	0.281821			18	0.0009391	-0.0016269	0.0152655	0.0197198	0.0599202	0.136347			18	-0.0031585	-0.0021565	0.00869512	0.0325437	0.0807567	0.16039			18	0.00920558	0.00976593	0.0202866	0.0716522	0.176566	0.323681			18	0.0222684	0.0239867	0.0559606	0.120299	0.25459	0.374864			18	-0.0034685	0.00241815	0.0180398
	18.2	0.0115674	0.0120382	0.0270806	0.0781403	0.167968	0.283713			18.2	0.0008305	-0.0021173	0.0156853	0.0199029	0.0604866	0.136652			18.2	-0.0029113	-0.0019298	0.00889673	0.0332837	0.081171	0.161284			18.2	0.00867307	0.00945997	0.0191784	0.0729016	0.177714	0.325395			18.2	0.0233534	0.0248566	0.0564019	0.121375	0.257356	0.377584			18.2	-0.0033911	0.00201925	0.0170755
	18.4	0.0113912	0.0118467	0.0265745	0.0794471	0.169525	0.285512			18.4	0.00077855	-0.0025683	0.016213	0.0199759	0.0609605	0.137274			18.4	-0.0027265	-0.0017551	0.00927686	0.0338765	0.0815624	0.162215			18.4	0.00825841	0.00928224	0.0181481	0.0744014	0.179039	0.327114			18.4	0.0239892	0.0255938	0.0566623	0.122859	0.260097	0.380302			18.4	-0.0033499	0.0016239	0.0159555
	18.6	0.0112085	0.0116167	0.0262859	0.0808028	0.171131	0.287057			18.6	0.00056525	-0.0028843	0.0166755	0.0201213	0.0612573	0.138021			18.6	-0.0026031	-0.0015956	0.0098212	0.0343405	0.0819588	0.163094			18.6	0.00792984	0.0092654	0.0172125	0.0760495	0.180334	0.328701			18.6	0.02424	0.0262231	0.056788	0.124682	0.262702	0.382994			18.6	-0.0032448	0.00142585	0.0148966
	18.8	0.0111248	0.011344	0.0263005	0.0821341	0.172616	0.28825			18.8	0.0003381	-0.0030676	0.0169504	0.0204624	0.0614544	0.138814			18.8	-0.0025201	-0.0014909	0.0104051	0.0347121	0.0824083	0.163799			18.8	0.00779364	0.00940564	0.0165646	0.0777641	0.181455	0.330045			18.8	0.0241972	0.026814	0.0569087	0.126531	0.265239	0.385805			18.8	-0.0031461	0.00127625	0.0140388
	19	0.0112292	0.011072	0.0266868	0.0834081	0.173891	0.28926			19	0.00017595	-0.0030596	0.0169372	0.0210625	0.061567	0.139445			19	-0.0025413	-0.0014117	0.0109223	0.0350538	0.0829331	0.164298			19	0.0078624	0.00974361	0.0162843	0.079632	0.182466	0.331201			19	0.0238073	0.0272992	0.0570381	0.128304	0.267585	0.388739			19	-0.0030124	0.00114655	0.0134805
	19.2	0.0114007	0.0111241	0.0272837	0.0846497	0.17494	0.290066			19.2	4.015e-05	-0.0028214	0.0165815	0.0218149	0.0615576	0.139909			19.2	-0.0026831	-0.0014264	0.0112736	0.0353676	0.0834672	0.164503			19.2	0.00802438	0.0103316	0.0163012	0.0814116	0.183421	0.332087			19.2	0.023047	0.0276099	0.0573353	0.130069	0.269755	0.391714			19.2	-0.0028149	0.0011785	0.0132469
	19.4	0.0115495	0.0114367	0.0278214	0.0856712	0.175588	0.290789			19.4	-5.755e-05	-0.0023851	0.0159561	0.022631	0.0613004	0.140009			19.4	-0.0028957	-0.0015499	0.0114205	0.0355547	0.0839831	0.16452			19.4	0.00831556	0.0109926	0.0163957	0.0831804	0.184316	0.332855			19.4	0.0223402	0.0279664	0.0577628	0.131857	0.271777	0.394534			19.4	-0.002692	0.0014289	0.0132691
	19.6	0.0116519	0.0121398	0.0283279	0.086423	0.176096	0.291502			19.6	8.26e-05	-0.0018122	0.0152364	0.023365	0.0610674	0.13992			19.6	-0.0031265	-0.0017998	0.0113444	0.0355413	0.0845198	0.164544			19.6	0.00877034	0.0117185	0.0165244	0.0847749	0.185114	0.333648			19.6	0.0217997	0.0283333	0.0582871	0.133589	0.273629	0.397167			19.6	-0.0026708	0.00181475	0.0133439
	19.8	0.0119164	0.0131879	0.0289738	0.0869326	0.176512	0.292365			19.8	0.0004647	-0.0011963	0.0146039	0.023967	0.0608662	0.139842			19.8	-0.0034031	-0.002086	0.0111128	0.0353553	0.0850478	0.164671			19.8	0.00940588	0.0124333	0.016804	0.0861877	0.18593	0.334689			19.8	0.0213003	0.0285903	0.0587303	0.135308	0.275365	0.399538			19.8	-0.0027425	0.0024241	0.0134708
	20	0.0122551	0.0144617	0.0297797	0.0872387	0.176949	0.293299			20	0.00104545	-0.000466	0.0140985	0.0243711	0.0606972	0.140088			20	-0.0036135	-0.0023309	0.0107952	0.0349821	0.085575	0.165011			20	0.0100554	0.0130323	0.0171542	0.0870314	0.186923	0.335968			20	0.0205618	0.0286339	0.0591409	0.136871	0.27692	0.401684			20	-0.0028535	0.00329275	0.013729
	20.2	0.0125736	0.0155864	0.0307654	0.0873819	0.177298	0.294304			20.2	0.00157515	0.00026535	0.0137308	0.0246176	0.0606652	0.140492			20.2	-0.0037031	-0.0025119	0.010469	0.0345312	0.0861584	0.165601			20.2	0.0106577	0.0133686	0.0176775	0.0874774	0.18802	0.337489			20.2	0.0196924	0.0283692	0.0593883	0.138132	0.278354	0.403754			20.2	-0.0030282	0.00439245	0.0141671
	20.4	0.0127678	0.0165368	0.0317401	0.0873577	0.177607	0.295293			20.4	0.0020496	0.00076525	0.0134232	0.0247116	0.0609024	0.140976			20.4	-0.0036728	-0.0026724	0.0101158	0.0341995	0.0868139	0.166318			20.4	0.0110212	0.0136012	0.0182979	0.087364	0.18906	0.339027			20.4	0.0186337	0.0276717	0.0596018	0.139268	0.279778	0.405906			20.4	-0.0031654	0.00561565	0.0146677
	20.6	0.0127722	0.0172091	0.0325867	0.0872889	0.17793	0.296318			20.6	0.0023981	0.000963	0.0132124	0.0246964	0.0613624	0.141435			20.6	-0.0036014	-0.0027774	0.00978067	0.0340258	0.0875025	0.167003			20.6	0.0112484	0.0136444	0.0189612	0.0869635	0.190207	0.340565			20.6	0.0173368	0.0267232	0.059846	0.140454	0.281242	0.408021			20.6	-0.0031773	0.0067674	0.0153297
	20.8	0.0124793	0.017632	0.033106	0.0871202	0.178458	0.297353			20.8	0.0026744	0.00103785	0.0129834	0.0247814	0.0618983	0.141915			20.8	-0.0034504	-0.0028616	0.00947314	0.0340582	0.0881555	0.167758			20.8	0.0113296	0.0135363	0.0195483	0.0863101	0.191489	0.341863			20.8	0.0160176	0.0258025	0.0602711	0.141519	0.282569	0.410081			20.8	-0.0029564	0.00758345	0.0160347
	21	0.0118716	0.0177551	0.0332789	0.0871004	0.179216	0.298437			21	0.0028956	0.00109405	0.0127712	0.0250649	0.0623384	0.142372			21	-0.0032957	-0.0029696	0.00918735	0.0342534	0.0887015	0.168474			21	0.0113719	0.0132501	0.0198633	0.0858732	0.192661	0.342922			21	0.0149758	0.025161	0.0608503	0.142626	0.283795	0.412111			21	-0.0025989	0.0079946	0.0166145
	21.2	0.0110393	0.0178623	0.0331918	0.0872931	0.180205	0.299599			21.2	0.0032779	0.0012303	0.0125033	0.0254597	0.0626599	0.142965			21.2	-0.003141	-0.0030382	0.00889351	0.0345785	0.0891096	0.169136			21.2	0.0113517	0.0131081	0.0200212	0.0855376	0.193823	0.343827			21.2	0.0141836	0.0249546	0.0615296	0.143935	0.284911	0.414144			21.2	-0.0022562	0.00805265	0.0169584
	21.4	0.0101623	0.0179267	0.0330515	0.0875763	0.181286	0.300926			21.4	0.0037251	0.00158575	0.0122274	0.0259464	0.0628185	0.143738			21.4	-0.0029309	-0.0030048	0.00870808	0.0349407	0.0894757	0.169805			21.4	0.0114033	0.0130269	0.020047	0.085232	0.195005	0.344738			21.4	0.0137102	0.0252582	0.0622138	0.145453	0.286009	0.41609			21.4	-0.0017499	0.0078795	0.0171569
	21.6	0.00949304	0.0178675	0.0329101	0.0877267	0.182434	0.302383			21.6	0.00421095	0.0020229	0.0118716	0.0264405	0.062893	0.144478			21.6	-0.0026778	-0.0029146	0.00869346	0.0353366	0.0897837	0.170506			21.6	0.0115307	0.0130887	0.0201177	0.0848971	0.196142	0.345747			21.6	0.0136353	0.0256801	0.0628152	0.147018	0.287165	0.41814			21.6	-0.0011499	0.00753935	0.0172685
	21.8	0.00912111	0.0176511	0.0327839	0.0878709	0.183657	0.303827			21.8	0.00458905	0.00246675	0.0115338	0.0266877	0.0630714	0.145051			21.8	-0.002441	-0.0027722	0.00883581	0.035672	0.0900866	0.171123			21.8	0.0116871	0.0133113	0.0201583	0.0845767	0.197292	0.346918			21.8	0.0137569	0.0260707	0.0632837	0.148718	0.288464	0.420351			21.8	-0.000494	0.00712585	0.0172784
	22	0.00896657	0.0173961	0.03265	0.0880681	0.184867	0.305098			22	0.004734	0.0028122	0.0111207	0.0267011	0.0635309	0.145407			22	-0.002278	-0.0026299	0.00910785	0.0360809	0.0904627	0.171658			22	0.0116388	0.0138874	0.0203347	0.0842678	0.198532	0.34822			22	0.0140659	0.0264623	0.0636402	0.150626	0.289918	0.422719			22	5.7e-06	0.0066732	0.0172011
	22.2	0.00883656	0.0169001	0.0326347	0.08834	0.185982	0.30603			22.2	0.00466185	0.002998	0.0106686	0.0265405	0.0640348	0.14546			22.2	-0.0022173	-0.0025414	0.00944728	0.0365679	0.0908799	0.17211			22.2	0.0114431	0.0144398	0.0207218	0.0842958	0.199749	0.349406			22.2	0.0146643	0.0268987	0.0641521	0.152635	0.29155	0.425175			22.2	0.0004318	0.00626485	0.0171552
	22.4	0.0085508	0.0164074	0.0327041	0.0886542	0.187086	0.306553			22.4	0.004501	0.00302005	0.0101701	0.0262587	0.0645492	0.145378			22.4	-0.0023176	-0.0024677	0.00976045	0.0370997	0.0912841	0.172455			22.4	0.0110787	0.0149801	0.0213315	0.0847205	0.201052	0.350372			22.4	0.0153674	0.027273	0.0648539	0.154482	0.293294	0.42786			22.4	0.0006258	0.00587845	0.0171304
	22.6	0.0081175	0.0160854	0.033048	0.0891844	0.188096	0.306803			22.6	0.0042471	0.0030226	0.0098807	0.0259224	0.0648226	0.145304			22.6	-0.0025667	-0.0023584	0.00996004	0.0376432	0.091596	0.172697			22.6	0.010485	0.0154352	0.0221681	0.0855187	0.202493	0.351131			22.6	0.0161083	0.0276202	0.0657056	0.156159	0.295117	0.43063			22.6	0.0007132	0.00549315	0.017104
	22.8	0.00755081	0.0160375	0.033623	0.0898006	0.189009	0.306925			22.8	0.0038389	0.0030175	0.0098611	0.0256794	0.0648041	0.145234			22.8	-0.0029134	-0.0022518	0.0100382	0.0381344	0.0917709	0.172803			22.8	0.00964973	0.0156966	0.023051	0.0864875	0.204039	0.351909			22.8	0.0170404	0.0280254	0.0666569	0.157719	0.296973	0.433266			22.8	0.00046225	0.0051474	0.0171133
	23	0.00694746	0.0161358	0.0343673	0.0905394	0.189745	0.307085			23	0.0034815	0.00300395	0.0101037	0.0253056	0.0645233	0.145048			23	-0.0033286	-0.0021123	0.00998966	0.0384106	0.0918509	0.172866			23	0.00886307	0.0156762	0.0239624	0.0877203	0.205411	0.352834			23	0.0181305	0.0284129	0.0675441	0.159002	0.298992	0.435683			23	-5.37e-05	0.00485705	0.0171898
	23.2	0.00641688	0.0165784	0.0352922	0.091296	0.190387	0.307374			23.2	0.00316055	0.00291195	0.010746	0.0247956	0.0642448	0.144986			23.2	-0.0037046	-0.001943	0.00989691	0.0384851	0.0919458	0.172969			23.2	0.00816097	0.0156302	0.0248227	0.0887771	0.206546	0.353989			23.2	0.0192025	0.0287079	0.0682494	0.159924	0.30114	0.43787			23.2	-0.0008254	0.0045144	0.0172657
	23.4	0.00613299	0.0171022	0.0363847	0.092078	0.191025	0.307905			23.4	0.00276365	0.0026966	0.0117307	0.0241893	0.0640032	0.145027			23.4	-0.0040067	-0.0017698	0.00986546	0.0383812	0.0920666	0.173056			23.4	0.00753072	0.0154846	0.0256217	0.089669	0.20757	0.355411			23.4	0.0202271	0.0289458	0.0686015	0.160647	0.303371	0.439728			23.4	-0.0017835	0.0041426	0.0174259
	23.6	0.00601903	0.0175717	0.0373109	0.0928766	0.191755	0.308604			23.6	0.0023854	0.00237315	0.0128571	0.0235878	0.0638282	0.145162			23.6	-0.0042244	-0.001665	0.00992415	0.0382058	0.0923052	0.173159			23.6	0.00698898	0.0150307	0.0260645	0.0903207	0.208557	0.357008			23.6	0.0212742	0.0291656	0.0687203	0.161282	0.305615	0.441196			23.6	-0.0029019	0.00379515	0.0175921
	23.8	0.00592483	0.0176558	0.0378891	0.0937675	0.192423	0.309532			23.8	0.0020515	0.00187645	0.0139777	0.0229325	0.0637229	0.145261			23.8	-0.004403	-0.0015959	0.0100874	0.0381032	0.0926894	0.173308			23.8	0.00650476	0.0142586	0.0261829	0.0910704	0.209332	0.358637			23.8	0.0222465	0.0291436	0.0686875	0.161917	0.307834	0.442441			23.8	-0.0039409	0.0035444	0.0176415
	24	0.00592649	0.0177227	0.0381233	0.0945016	0.193154	0.310705			24	0.00172015	0.0012171	0.0150534	0.0224012	0.0637125	0.145368			24	-0.0045524	-0.0015798	0.0103264	0.0381582	0.0931821	0.173473			24	0.00625349	0.0134567	0.0259475	0.0916847	0.210013	0.36021			24	0.023017	0.0290519	0.0687986	0.162442	0.30991	0.443543			24	-0.0047261	0.0033196	0.0175096
	24.2	0.00615033	0.0176992	0.0379112	0.0952933	0.193959	0.312192			24.2	0.0014424	0.00048805	0.0158472	0.0220193	0.0637331	0.145621			24.2	-0.0047596	-0.0015725	0.0106217	0.0382362	0.0936744	0.173634			24.2	0.00634581	0.0125883	0.0254197	0.0923966	0.210791	0.361731			24.2	0.023421	0.0289774	0.0690174	0.162804	0.311794	0.444549			24.2	-0.0052057	0.00301555	0.0172486
	24.4	0.00656246	0.0177247	0.0373765	0.0962697	0.194731	0.313852			24.4	0.0013956	-0.0001166	0.0163657	0.0218785	0.0637568	0.146012			24.4	-0.0049118	-0.001532	0.0108638	0.038376	0.0941653	0.173914			24.4	0.00682687	0.0117447	0.0248033	0.0932551	0.211461	0.363139			24.4	0.0235773	0.0288765	0.069426	0.162894	0.313389	0.445567			24.4	-0.0053727	0.0026667	0.0168481
	24.6	0.00701974	0.0177173	0.0367063	0.0974554	0.195362	0.315649			24.6	0.0015011	-0.0005983	0.0167363	0.0218594	0.0637684	0.146458			24.6	-0.0049967	-0.0014756	0.0110653	0.0385186	0.0946214	0.174208			24.6	0.00753497	0.0111565	0.0242442	0.094315	0.211825	0.36446			24.6	0.0236345	0.0287013	0.0697745	0.162947	0.314783	0.446833			24.6	-0.0053245	0.002447	0.0163916
	24.8	0.00757404	0.0178863	0.0362067	0.0985573	0.195917	0.317484			24.8	0.0019087	-0.0009568	0.0169914	0.0220042	0.0639052	0.146861			24.8	-0.0049327	-0.0014416	0.0112448	0.0386365	0.0951164	0.17451			24.8	0.00842555	0.0111057	0.023944	0.0952278	0.212041	0.365743			24.8	0.0235874	0.0285539	0.0700888	0.162895	0.316109	0.448303			24.8	-0.0051672	0.0024241	0.0160058
	25	0.00819874	0.0180643	0.035798	0.0994465	0.196488	0.31932			25	0.00244655	-0.0012149	0.017138	0.0222821	0.0641928	0.147328			25	-0.0046955	-0.0014675	0.0114443	0.0387474	0.0956067	0.174815			25	0.00925269	0.0113741	0.0237369	0.0959493	0.212352	0.366977			25	0.0235393	0.0283213	0.0703063	0.162956	0.317374	0.449966			25	-0.0050141	0.0026541	0.0157782
	25.2	0.00899521	0.0181088	0.0354864	0.0999797	0.197121	0.321022			25.2	0.00304945	-0.0014497	0.0171752	0.0226685	0.0647383	0.147793			25.2	-0.0043593	-0.0016144	0.0116185	0.0389734	0.096138	0.175129			25.2	0.0100179	0.0119692	0.0235792	0.0965319	0.21276	0.368178			25.2	0.0236345	0.0279971	0.0704662	0.163137	0.318604	0.451792			25.2	-0.0049591	0.00320845	0.0156625
	25.4	0.0098654	0.0179386	0.0351558	0.100262	0.197802	0.322518			25.4	0.0034777	-0.0016278	0.01713	0.0231462	0.065511	0.148317			25.4	-0.0040895	-0.0019625	0.0117385	0.0393084	0.0967341	0.175375			25.4	0.0107423	0.0127539	0.0232934	0.0969275	0.213339	0.369261			25.4	0.0238471	0.0277675	0.0706046	0.163554	0.319949	0.453775			25.4	-0.0050088	0.0040236	0.0155105
	25.6	0.0105986	0.017677	0.0348303	0.100255	0.198501	0.323717			25.6	0.00376325	-0.0017892	0.0169069	0.0236888	0.0665884	0.148819			25.6	-0.003965	-0.0024189	0.0118113	0.0396873	0.0974378	0.175615			25.6	0.0114302	0.0137282	0.0230237	0.0973001	0.214133	0.370202			25.6	0.0239248	0.0276651	0.0708247	0.164038	0.321324	0.455804			25.6	-0.0051489	0.00493885	0.0153057
	25.8	0.011093	0.0172514	0.0345017	0.10021	0.199269	0.324585			25.8	0.00385975	-0.0018854	0.0165623	0.0241248	0.067742	0.149316			25.8	-0.0040243	-0.0029034	0.0119244	0.0401376	0.0981575	0.175836			25.8	0.0121465	0.0145472	0.0228688	0.0977531	0.215184	0.370846			25.8	0.0238792	0.0274806	0.0710897	0.164618	0.322612	0.457909			25.8	-0.0051943	0.00585255	0.0151031
	26	0.0115049	0.016687	0.0341824	0.100114	0.200129	0.325038			26	0.0037832	-0.0019559	0.0161754	0.0244841	0.0688004	0.149772			26	-0.0042526	-0.0032914	0.0120515	0.0406697	0.0988371	0.176079			26	0.012798	0.0152547	0.0228852	0.0981463	0.216468	0.371262			26	0.0236528	0.0272041	0.0713193	0.165258	0.323892	0.459905			26	-0.0051828	0.0067242	0.0148786
	26.2	0.0118162	0.0160891	0.0340201	0.100121	0.20112	0.325223			26.2	0.00350065	-0.0018857	0.0159661	0.0248647	0.0696122	0.150002			26.2	-0.0045527	-0.0035561	0.0121448	0.0412362	0.0993952	0.176333			26.2	0.0133246	0.0158698	0.023063	0.0984933	0.218044	0.37157			26.2	0.0233561	0.0269304	0.0715186	0.16601	0.325269	0.461642			26.2	-0.0050117	0.0074566	0.0147408
	26.4	0.0120158	0.0155662	0.0340054	0.100054	0.202355	0.325204			26.4	0.0030823	-0.0018045	0.0159076	0.0250502	0.0702762	0.149944			26.4	-0.0048714	-0.00372	0.0121461	0.0417698	0.0997763	0.176664			26.4	0.0136151	0.0164426	0.0233684	0.0987825	0.219997	0.37198			26.4	0.0230746	0.0265921	0.0716852	0.166839	0.326615	0.463063			26.4	-0.0047977	0.0080039	0.0148048
	26.6	0.0122372	0.0151451	0.034037	0.0999719	0.203673	0.325057			26.6	0.0026632	-0.0017189	0.0159386	0.0249456	0.0707612	0.149608			26.6	-0.005098	-0.0038585	0.0120871	0.0423302	0.0999699	0.177073			26.6	0.0138917	0.0168562	0.0237506	0.0988328	0.222072	0.372508			26.6	0.0228256	0.0264139	0.0719067	0.167741	0.327938	0.464238			26.6	-0.0045531	0.0083486	0.0150349
	26.8	0.0125144	0.0149477	0.0340425	0.0995806	0.204993	0.324783			26.8	0.00217075	-0.0016599	0.0160309	0.0248539	0.0711308	0.149141			26.8	-0.0051798	-0.0040011	0.0118981	0.0428927	0.100031	0.177519			26.8	0.0141525	0.0170755	0.0240901	0.0985274	0.224076	0.373189			26.8	0.0226025	0.0266136	0.0722914	0.168718	0.32927	0.465197			26.8	-0.004347	0.0083552	0.0153482
	27	0.0125825	0.0148323	0.034021	0.0991385	0.206203	0.324466			27	0.0017419	-0.0016649	0.0159649	0.024816	0.0714538	0.148583			27	-0.0051367	-0.0042068	0.0115888	0.0434098	0.100021	0.177899			27	0.0142537	0.0169244	0.0244666	0.0981808	0.225887	0.373979			27	0.0225617	0.0271768	0.0727269	0.169697	0.330535	0.466137			27	-0.0042118	0.0079627	0.0156648
	27.2	0.0124025	0.0148312	0.0339023	0.0987974	0.207245	0.324142			27.2	0.0014523	-0.0017957	0.0156039	0.0247136	0.0717731	0.148055			27.2	-0.0050413	-0.0043962	0.0111961	0.0439018	0.0999804	0.178246			27.2	0.0141171	0.016408	0.0248619	0.0978111	0.227434	0.374841			27.2	0.0227849	0.0277893	0.0731254	0.170719	0.331643	0.467138			27.2	-0.004172	0.0072642	0.0160218
	27.4	0.011906	0.0147434	0.0337693	0.0986716	0.207918	0.324066			27.4	0.0013592	-0.0019752	0.015016	0.024539	0.0720345	0.147651			27.4	-0.0048878	-0.0044702	0.0108475	0.0443204	0.099905	0.178525			27.4	0.0137955	0.0156065	0.0253413	0.0975657	0.228492	0.375822			27.4	0.0230154	0.0283	0.0735695	0.171721	0.332696	0.468262			27.4	-0.0040454	0.00644625	0.016465
	27.6	0.0114068	0.014816	0.0338537	0.0986348	0.208389	0.324253			27.6	0.00129975	-0.0020904	0.0142951	0.0244492	0.072182	0.147586			27.6	-0.0047417	-0.0044378	0.0105376	0.0446268	0.0997982	0.178746			27.6	0.013486	0.0148717	0.0259599	0.0973529	0.229316	0.376842			27.6	0.0231591	0.028697	0.074063	0.172703	0.333868	0.469494			27.6	-0.0036576	0.0055646	0.0170556
	27.8	0.0108354	0.0149364	0.0340906	0.0990336	0.208549	0.324696			27.8	0.00129625	-0.0021889	0.0135012	0.0242306	0.0721592	0.147826			27.8	-0.0046476	-0.0042984	0.0102389	0.0447196	0.0996605	0.17898			27.8	0.0131184	0.0143378	0.0267086	0.0974012	0.229958	0.377854			27.8	0.0233047	0.0288873	0.0745439	0.173791	0.335125	0.470819			27.8	-0.0032915	0.00478575	0.017709
	28	0.0101979	0.01522	0.0345735	0.0996095	0.20847	0.325327			28	0.001316	-0.002181	0.0129922	0.023796	0.0720254	0.148235			28	-0.0045885	-0.0040716	0.00999879	0.0446511	0.0995322	0.179199			28	0.0127577	0.0140714	0.0275553	0.0975922	0.230341	0.378856			28	0.0234674	0.0288738	0.0749667	0.175122	0.33644	0.472189			28	-0.0030471	0.0042455	0.01841
	28.2	0.00938597	0.0156455	0.0350858	0.100234	0.208282	0.326145			28.2	0.0013423	-0.0021339	0.0128568	0.0232844	0.0717333	0.148754			28.2	-0.0046047	-0.0038564	0.00986971	0.0444134	0.0994551	0.179323			28.2	0.0123858	0.0139996	0.0282687	0.0978911	0.230372	0.379835			28.2	0.0236128	0.0287831	0.0751994	0.176733	0.337915	0.473693			28.2	-0.0029644	0.0039134	0.0188824
	28.4	0.0085878	0.016383	0.0356325	0.100852	0.208133	0.326923			28.4	0.00150175	-0.0021627	0.0130171	0.0229762	0.0714124	0.14936			28.4	-0.0046994	-0.0037556	0.00980536	0.04411	0.0995069	0.1794			28.4	0.0119872	0.0140499	0.0286956	0.0983431	0.230343	0.380652			28.4	0.0237416	0.0288237	0.0753858	0.178519	0.339499	0.475263			28.4	-0.0030837	0.0036685	0.0190285
	28.6	0.0077848	0.0171371	0.0360537	0.101627	0.207985	0.32775			28.6	0.00174725	-0.002287	0.01345	0.0228749	0.0710912	0.150167			28.6	-0.0048577	-0.003773	0.00980168	0.0437504	0.0997102	0.179468			28.6	0.0115207	0.0139508	0.0286681	0.099174	0.23015	0.381325			28.6	0.0239463	0.028868	0.0754916	0.180331	0.341095	0.476969			28.6	-0.0035374	0.003531	0.0188563
	28.8	0.00723806	0.0177027	0.0364406	0.10241	0.207928	0.328728			28.8	0.0020898	-0.0024033	0.0140976	0.0230466	0.0707732	0.151214			28.8	-0.0051004	-0.003903	0.00993687	0.0434471	0.100075	0.179602			28.8	0.0112755	0.0135955	0.0283	0.100422	0.229809	0.382035			28.8	0.0241977	0.0289941	0.0755963	0.181992	0.342782	0.478841			28.8	-0.0040065	0.0033748	0.018529
	29	0.00697157	0.0180388	0.0366483	0.103196	0.207926	0.329834			29	0.0024491	-0.0025065	0.014825	0.0235517	0.0705006	0.152428			29	-0.0054214	-0.0040622	0.0101965	0.0432337	0.100618	0.179867			29	0.011352	0.0131654	0.0275643	0.101987	0.229458	0.382774			29	0.0244546	0.029046	0.0757575	0.183462	0.344568	0.480898			29	-0.0043541	0.0031086	0.0181315
	29.2	0.0070212	0.0181375	0.0368396	0.103976	0.207976	0.330871			29.2	0.0029154	-0.0025007	0.0155008	0.0242103	0.070415	0.153675			29.2	-0.0057079	-0.0041399	0.0106445	0.0431247	0.101351	0.18033			29.2	0.0117342	0.0127074	0.026937	0.103995	0.229243	0.383522			29.2	0.0246035	0.0289964	0.0760912	0.184674	0.346275	0.482942			29.2	-0.0044968	0.0027238	0.0178648
	29.4	0.00749243	0.0180425	0.0369595	0.104708	0.20821	0.331877			29.4	0.0033865	-0.0023713	0.0161271	0.0249305	0.0703576	0.154826			29.4	-0.0058799	-0.0041061	0.0113225	0.0431469	0.102165	0.180898			29.4	0.0123757	0.0122906	0.0266292	0.106187	0.229092	0.384281			29.4	0.0248864	0.0287992	0.0765016	0.185828	0.347859	0.484877			29.4	-0.004411	0.00244995	0.0177098
	29.6	0.00834972	0.0177917	0.0369877	0.105147	0.208721	0.332774			29.6	0.0039392	-0.0021655	0.0166533	0.0256573	0.0702159	0.155804			29.6	-0.0059131	-0.0039113	0.0121082	0.0432788	0.10294	0.181517			29.6	0.013116	0.0119426	0.0267276	0.10842	0.229197	0.385119			29.6	0.0252212	0.0287297	0.0770968	0.186925	0.349295	0.486563			29.6	-0.0042155	0.00232475	0.0176437
	29.8	0.0094086	0.0176456	0.0369677	0.105383	0.209534	0.333537			29.8	0.00450245	-0.001925	0.0170781	0.0263108	0.0701681	0.156531			29.8	-0.0057984	-0.0036169	0.0128411	0.0434847	0.103623	0.182085			29.8	0.0138955	0.0117548	0.0271647	0.110501	0.229689	0.385903			29.8	0.0255545	0.0288189	0.0778359	0.187965	0.350527	0.488034			29.8	-0.0040009	0.00239795	0.0176257
	30	0.0107393	0.0176526	0.0369401	0.105539	0.210503	0.334054			30	0.0050772	-0.0016319	0.0174075	0.0268374	0.0703025	0.157025			30	-0.005521	-0.0033281	0.0134844	0.0437981	0.104118	0.182619			30	0.0147263	0.0115389	0.0278664	0.112335	0.230422	0.386523			30	0.0258313	0.0291066	0.078747	0.188856	0.351574	0.489384			30	-0.0037896	0.0025908	0.0176246
	30.2	0.0122336	0.0178371	0.0368525	0.10558	0.211385	0.33435			30.2	0.0055216	-0.0013527	0.0176166	0.0273747	0.070467	0.157261			30.2	-0.0050684	-0.0031457	0.0139296	0.0441992	0.104377	0.183072			30.2	0.0156049	0.0111875	0.0285313	0.113664	0.231066	0.386925			30.2	0.0259569	0.0296966	0.0798378	0.189644	0.352506	0.490753			30.2	-0.0036169	0.0028739	0.0176071
	30.4	0.0136788	0.0181111	0.036757	0.105513	0.212136	0.334332			30.4	0.0058753	-0.0011308	0.0176558	0.027892	0.0707265	0.157324			30.4	-0.0045216	-0.0030167	0.0140815	0.044606	0.10451	0.183416			30.4	0.016427	0.0107669	0.0291447	0.114604	0.231607	0.387095			30.4	0.0257651	0.0305007	0.0809645	0.190356	0.353429	0.492185			30.4	-0.0035365	0.00295885	0.0176063
	30.6	0.0149357	0.0183078	0.0367922	0.10567	0.212883	0.334026			30.6	0.0060917	-0.000962	0.0175487	0.0283093	0.0711515	0.157163			30.6	-0.0039076	-0.0029875	0.0139949	0.0449886	0.104571	0.183611			30.6	0.0170842	0.0103757	0.0298373	0.115243	0.232119	0.387108			30.6	0.0254428	0.0312143	0.0818603	0.190961	0.354433	0.493678			30.6	-0.0035572	0.002736	0.0176781
	30.8	0.0159966	0.0184811	0.037148	0.105885	0.213647	0.333496			30.8	0.00624255	-0.0007268	0.0173054	0.0285582	0.0717494	0.156921			30.8	-0.0032155	-0.0029713	0.0137671	0.0453618	0.104557	0.183668			30.8	0.0175403	0.0102291	0.0305942	0.115261	0.232604	0.387085			30.8	0.0250691	0.0316763	0.082475	0.191603	0.355557	0.495213			30.8	-0.0035497	0.0024174	0.0180256
	31	0.016801	0.0186611	0.0378868	0.105944	0.214382	0.333015			31	0.0063401	-0.0003896	0.0169117	0.0286554	0.0723003	0.156694			31	-0.002579	-0.0029238	0.0134253	0.0455969	0.104565	0.183562			31	0.0178651	0.0103678	0.0312973	0.114606	0.233064	0.387212			31	0.0246146	0.031958	0.0830454	0.192265	0.356741	0.496609			31	-0.0034016	0.0022857	0.018576
	31.2	0.0174474	0.0187974	0.0388916	0.105802	0.215156	0.332672			31.2	0.00631815	8.3e-05	0.0163988	0.0285671	0.0728286	0.156551			31.2	-0.0020795	-0.0028975	0.0130233	0.0456762	0.104599	0.183346			31.2	0.0181232	0.0109056	0.0318399	0.113478	0.233787	0.387372			31.2	0.0243329	0.0320208	0.0836037	0.192872	0.35799	0.497765			31.2	-0.0031465	0.0023866	0.0192023
	31.4	0.0177837	0.0188377	0.0399172	0.105545	0.215945	0.332647			31.4	0.00602425	0.0007041	0.0159256	0.0282863	0.0732953	0.156388			31.4	-0.0017317	-0.0029217	0.0125887	0.0455578	0.104685	0.183145			31.4	0.0183331	0.0116777	0.0320905	0.111917	0.234715	0.387643			31.4	0.0243741	0.031927	0.0841097	0.193197	0.359148	0.498668			31.4	-0.0029524	0.0027939	0.0197465
	31.6	0.0175976	0.0188696	0.0406945	0.105053	0.216637	0.332941			31.6	0.00549795	0.0014193	0.0156253	0.0279538	0.0738428	0.156145			31.6	-0.0015891	-0.0029437	0.0122197	0.045305	0.104816	0.182947			31.6	0.018409	0.012418	0.0318747	0.109842	0.23573	0.387986			31.6	0.0246353	0.0317588	0.0845577	0.193425	0.360227	0.499462			31.6	-0.0027379	0.0034473	0.0200719
	31.8	0.0169104	0.0188627	0.0409484	0.104729	0.217185	0.333484			31.8	0.00478385	0.0020346	0.0155708	0.0277409	0.0743439	0.155769			31.8	-0.0017204	-0.0029732	0.0119035	0.0449765	0.105075	0.182818			31.8	0.0182648	0.0129883	0.0311862	0.107792	0.236714	0.388373			31.8	0.0249661	0.0316671	0.0848655	0.193538	0.36131	0.500209			31.8	-0.0026029	0.00411635	0.019915
	32	0.0157597	0.0186889	0.0408089	0.104806	0.217737	0.334144			32	0.0040158	0.00238485	0.0156426	0.0275887	0.0748926	0.155277			32	-0.0020353	-0.0030761	0.011638	0.0446632	0.105444	0.182874			32	0.0178717	0.0133233	0.0303603	0.106141	0.237871	0.388689			32	0.0253237	0.0316553	0.0849814	0.193433	0.362493	0.501082			32	-0.0025984	0.00462245	0.0194727
	32.2	0.0142486	0.0183566	0.0405067	0.105333	0.218257	0.335046			32.2	0.00334965	0.0025676	0.0158352	0.0274519	0.0753196	0.154813			32.2	-0.0025431	-0.0031875	0.0114532	0.0443468	0.105897	0.183133			32.2	0.017365	0.0133958	0.029629	0.104932	0.238921	0.389184			32.2	0.0257106	0.0316225	0.0848969	0.193125	0.363836	0.502221			32.2	-0.00265	0.0050021	0.0189173
	32.4	0.0126223	0.017958	0.0402317	0.106088	0.218712	0.336088			32.4	0.0028632	0.00263225	0.0160768	0.0273151	0.0756013	0.154582			32.4	-0.0031879	-0.0032917	0.0114547	0.0441705	0.106325	0.183597			32.4	0.0168495	0.0132297	0.0290991	0.104235	0.239848	0.389809			32.4	0.0260762	0.03158	0.0846829	0.192853	0.365467	0.50357			32.4	-0.0025633	0.00513865	0.0184019
	32.6	0.0112229	0.0176095	0.0401225	0.107031	0.219164	0.337207			32.6	0.0025845	0.0026199	0.0163619	0.027083	0.075754	0.15471			32.6	-0.0038233	-0.0033635	0.0115698	0.0441394	0.10682	0.18426			32.6	0.0164347	0.0132042	0.0288024	0.104176	0.240743	0.390534			32.6	0.026453	0.0313775	0.084488	0.192653	0.367229	0.504957			32.6	-0.0023462	0.00509965	0.0179944
	32.8	0.0101653	0.0171975	0.0402508	0.107915	0.219718	0.338344			32.8	0.0024851	0.002594	0.0165871	0.0267389	0.07585	0.155052			32.8	-0.0043535	-0.0034351	0.0117705	0.0441371	0.107301	0.185029			32.8	0.0161026	0.0132237	0.0289463	0.104679	0.241644	0.3913			32.8	0.0268535	0.0310366	0.0843602	0.192437	0.368991	0.506316			32.8	-0.0020031	0.00498485	0.0177454
	33	0.00952411	0.0167095	0.0405652	0.108644	0.220301	0.339581			33	0.0024272	0.00245715	0.0169509	0.0263491	0.0758417	0.155454			33	-0.0047525	-0.0034712	0.0120405	0.0440825	0.107695	0.185794			33	0.015707	0.0133468	0.0294676	0.105438	0.242401	0.39214			33	0.0273242	0.0305562	0.0842809	0.192358	0.370741	0.5077			33	-0.0016158	0.00502635	0.0174991
	33.2	0.00919525	0.0162482	0.0409395	0.109136	0.221004	0.340703			33.2	0.0023311	0.002163	0.0173856	0.0260533	0.0758333	0.155821			33.2	-0.0050173	-0.0034981	0.0123152	0.044115	0.108	0.186495			33.2	0.0150994	0.0134877	0.0302489	0.10634	0.243213	0.392826			33.2	0.027671	0.0301317	0.0842	0.192441	0.372463	0.509135			33.2	-0.0014017	0.005119	0.0173086
	33.4	0.00916785	0.0158523	0.0414104	0.109728	0.22177	0.341618			33.4	0.0022002	0.00168465	0.0178319	0.0259417	0.0759976	0.155998			33.4	-0.0051635	-0.0035651	0.0125005	0.044256	0.108249	0.187074			33.4	0.0144262	0.0137099	0.0312386	0.107327	0.243993	0.393276			33.4	0.0277907	0.0296973	0.0841727	0.192838	0.374153	0.510727			33.4	-0.0013628	0.0052886	0.0172355
	33.6	0.00948199	0.0156157	0.0418497	0.110509	0.222469	0.342189			33.6	0.00215925	0.00105825	0.0181765	0.026123	0.0761809	0.155993			33.6	-0.00524	-0.003746	0.0125453	0.0444938	0.108366	0.187599			33.6	0.0137296	0.0139026	0.0321866	0.108358	0.244672	0.393407			33.6	0.0276205	0.0294013	0.0841	0.193524	0.375785	0.512445			33.6	-0.0014553	0.00544765	0.0172523
	33.8	0.0100362	0.0156726	0.0422704	0.111227	0.222937	0.342462			33.8	0.0022494	0.00024545	0.0184499	0.0264516	0.0762061	0.156139			33.8	-0.0052463	-0.0040334	0.0124604	0.0448003	0.108418	0.18815			33.8	0.013043	0.0141117	0.0327765	0.109268	0.245133	0.393311			33.8	0.0271666	0.0292212	0.0841	0.194461	0.377309	0.514181			33.8	-0.0016492	0.0056087	0.0172941
	34	0.0107178	0.0160522	0.0426789	0.111853	0.223351	0.342365			34	0.00262375	-0.0004915	0.0186631	0.0269538	0.0761204	0.156546			34	-0.0051761	-0.0043813	0.01229	0.0451881	0.108462	0.188614			34	0.0124627	0.0143289	0.0329884	0.110116	0.245528	0.392955			34	0.0265216	0.0292377	0.0841851	0.195671	0.378775	0.51572			34	-0.001923	0.00562745	0.0173935
	34.2	0.0115133	0.0165085	0.0431067	0.112465	0.22361	0.342048			34.2	0.00321245	-0.001053	0.0189069	0.0275412	0.0760053	0.157147			34.2	-0.0050297	-0.0047542	0.0120698	0.0456031	0.108466	0.188974			34.2	0.0121023	0.0144889	0.0329123	0.110888	0.245731	0.392574			34.2	0.0258392	0.029416	0.0843576	0.19712	0.380211	0.517067			34.2	-0.0021397	0.0055796	0.017517
	34.4	0.0122029	0.0171333	0.043544	0.1128	0.22366	0.341641			34.4	0.0040259	-0.0013658	0.0191572	0.0280742	0.0758245	0.157892			34.4	-0.0049003	-0.0050555	0.011833	0.0460135	0.108441	0.189222			34.4	0.0118233	0.0146601	0.0325528	0.111407	0.245707	0.392302			34.4	0.0252314	0.0297492	0.0847084	0.198449	0.381447	0.518253			34.4	-0.0022287	0.0056121	0.0176752
	34.6	0.0127645	0.0176472	0.0439008	0.112664	0.223548	0.341363			34.6	0.00482875	-0.0015976	0.0193081	0.0285882	0.075651	0.158647			34.6	-0.0048177	-0.0052439	0.011651	0.0463554	0.108456	0.189363			34.6	0.0116219	0.014735	0.0319009	0.111694	0.245438	0.39224			34.6	0.0246239	0.030111	0.0853085	0.19951	0.382528	0.519159			34.6	-0.0022756	0.00582765	0.0177514
	34.8	0.0131704	0.0179533	0.0440415	0.112321	0.223517	0.341283			34.8	0.00546205	-0.0017397	0.0193747	0.0291509	0.0755293	0.159042			34.8	-0.0047573	-0.0053429	0.0115281	0.0466877	0.108415	0.189369			34.8	0.0115833	0.0147549	0.0310092	0.111927	0.245268	0.392283			34.8	0.024086	0.0304306	0.0860879	0.200242	0.383567	0.519868			34.8	-0.0021981	0.0061017	0.0177908
	35	0.0134443	0.0180888	0.044062	0.111922	0.223527	0.341393			35	0.005715	-0.0018323	0.0193367	0.0297056	0.0754855	0.159054			35	-0.0047776	-0.0053146	0.011404	0.0469806	0.108369	0.189256			35	0.0117267	0.0146973	0.0300565	0.111999	0.245126	0.392476			35	0.0235859	0.0307334	0.0869035	0.200604	0.384481	0.520555			35	-0.0019919	0.0063365	0.0178859
	35.2	0.0133893	0.018191	0.0440526	0.11157	0.223581	0.341526			35.2	0.0056681	-0.0018674	0.0191467	0.0301654	0.0755514	0.158757			35.2	-0.0049356	-0.0051461	0.0113079	0.047201	0.108472	0.18902			35.2	0.0119896	0.0146368	0.0291357	0.111928	0.245139	0.392606			35.2	0.0231776	0.0309331	0.0878278	0.200781	0.385195	0.521193			35.2	-0.001761	0.00649345	0.0179527
	35.4	0.0132923	0.0182021	0.0440295	0.111408	0.223908	0.341642			35.4	0.0054913	-0.001969	0.0187811	0.0305563	0.0756491	0.158338			35.4	-0.0051786	-0.0049438	0.011197	0.0473697	0.108765	0.188716			35.4	0.012377	0.014576	0.0283554	0.111927	0.245475	0.392648			35.4	0.0226819	0.0312303	0.0885748	0.200948	0.385869	0.521764			35.4	-0.0017408	0.0065278	0.0179175
	35.6	0.0129161	0.0182455	0.0442727	0.111495	0.22455	0.341813			35.6	0.0053793	-0.0020338	0.0183023	0.0307772	0.0757045	0.157942			35.6	-0.0054841	-0.0047267	0.0110462	0.0475221	0.109149	0.188385			35.6	0.0128562	0.0145954	0.0280658	0.111927	0.246187	0.392612			35.6	0.0221652	0.0316617	0.0891389	0.201111	0.386474	0.522434			35.6	-0.0019033	0.0064923	0.0178889
	35.8	0.0124048	0.018375	0.0447661	0.111829	0.225228	0.342087			35.8	0.00539155	-0.0019257	0.0178159	0.0308606	0.0757743	0.157727			35.8	-0.0058559	-0.0044963	0.0109072	0.0476326	0.109613	0.187993			35.8	0.0133961	0.0146418	0.0282058	0.111907	0.246827	0.392546			35.8	0.0217662	0.0323354	0.0894063	0.201266	0.387005	0.523224			35.8	-0.0022294	0.006439	0.0177723
	36	0.0118675	0.0186933	0.045276	0.11232	0.225795	0.342491			36	0.00542125	-0.0016574	0.0173451	0.030786	0.0758447	0.157795			36	-0.0062624	-0.0042872	0.0108585	0.0477574	0.11014	0.187642			36	0.0140419	0.014839	0.0284162	0.111933	0.247322	0.392411			36	0.0214777	0.0330059	0.08941	0.201485	0.387504	0.52397			36	-0.0027045	0.0063226	0.0174724
	36.2	0.0116273	0.0191192	0.0456254	0.112816	0.226445	0.343053			36.2	0.0054576	-0.0013593	0.0169916	0.0305923	0.0759085	0.15804			36.2	-0.0066042	-0.0041108	0.0108555	0.047825	0.110592	0.187347			36.2	0.0147319	0.0152241	0.0285981	0.111965	0.247732	0.392411			36.2	0.0212569	0.0335426	0.0890543	0.201689	0.388037	0.524771			36.2	-0.0031749	0.0060758	0.0171223
	36.4	0.0116296	0.0195614	0.0457329	0.113332	0.227022	0.343829			36.4	0.00535285	-0.001086	0.0167953	0.0304322	0.0760341	0.158245			36.4	-0.006841	-0.0039997	0.0108976	0.0477648	0.110898	0.187163			36.4	0.0155729	0.0157236	0.0288832	0.112055	0.248052	0.392515			36.4	0.0212689	0.0338436	0.0884918	0.201853	0.38868	0.525715			36.4	-0.0035429	0.0056833	0.0167943
	36.6	0.0118943	0.0199319	0.0456127	0.113929	0.227514	0.344797			36.6	0.00506715	-0.0008298	0.0168036	0.0304421	0.0762538	0.158272			36.6	-0.0069381	-0.003926	0.0109892	0.0476914	0.111081	0.187102			36.6	0.016365	0.0161563	0.0293182	0.112314	0.248222	0.392819			36.6	0.0215133	0.0339829	0.0878367	0.202094	0.389456	0.526836			36.6	-0.0038292	0.0052315	0.0166196
	36.8	0.0122379	0.0203166	0.0453492	0.114525	0.228118	0.345835			36.8	0.0047032	-0.0006406	0.0167656	0.0306755	0.0764939	0.158246			36.8	-0.0069121	-0.0039346	0.0111191	0.0476622	0.1112	0.187084			36.8	0.0169295	0.016528	0.0299731	0.112653	0.248582	0.39331			36.8	0.0218081	0.0340798	0.0872218	0.202725	0.390297	0.528023			36.8	-0.0042957	0.0047435	0.0167639
	37	0.0126013	0.0205362	0.0450557	0.115338	0.228937	0.346828			37	0.0045784	-0.0005143	0.016657	0.0310984	0.0766754	0.158362			37	-0.0067327	-0.0039975	0.0112522	0.0476503	0.111169	0.187123			37	0.0172593	0.0167881	0.0308939	0.113205	0.249228	0.394073			37	0.022087	0.0342529	0.0868192	0.203847	0.391045	0.529237			37	-0.0048536	0.004282	0.0171699
	37.2	0.0129882	0.0208284	0.0447167	0.116344	0.229738	0.347805			37.2	0.0047249	-0.0004947	0.016494	0.0316271	0.0767383	0.158801			37.2	-0.0064581	-0.0041104	0.0113591	0.0476994	0.111062	0.187337			37.2	0.0174236	0.0170151	0.0318541	0.113945	0.250114	0.395056			37.2	0.0225243	0.0345381	0.0866374	0.20507	0.391713	0.530299			37.2	-0.0054738	0.00397655	0.0176356
	37.4	0.0132446	0.0211841	0.0444035	0.117401	0.230375	0.348747			37.4	0.00516655	-0.0004015	0.0164392	0.0321584	0.0766212	0.159788			37.4	-0.0060062	-0.0041786	0.0114959	0.0478797	0.110932	0.187746			37.4	0.0173389	0.0171055	0.0325221	0.114719	0.251074	0.39622			37.4	0.0231507	0.0349	0.0867603	0.206346	0.392368	0.531094			37.4	-0.0060777	0.0039466	0.0180101
	37.6	0.0133163	0.0216001	0.0439923	0.118373	0.23076	0.349524			37.6	0.005865	-0.0001654	0.0165637	0.0326528	0.076359	0.161038			37.6	-0.0054426	-0.0042201	0.0117075	0.0481242	0.110762	0.188193			37.6	0.0170474	0.0169487	0.0329171	0.115415	0.252058	0.397445			37.6	0.0239349	0.035467	0.0871498	0.207709	0.393141	0.531702			37.6	-0.0066	0.004044	0.018291
	37.8	0.0132897	0.0217923	0.0435695	0.119291	0.23075	0.35009			37.8	0.00666815	0.00010595	0.0169379	0.032963	0.0759668	0.162304			37.8	-0.0049253	-0.0041712	0.0119641	0.0483896	0.110484	0.188771			37.8	0.0166877	0.0165523	0.0331566	0.11612	0.252903	0.398817			37.8	0.0247026	0.0360422	0.087681	0.208947	0.394083	0.532309			37.8	-0.0068417	0.00415945	0.0185003
	38	0.0131213	0.0218538	0.0431749	0.119979	0.230477	0.350561			38	0.0073675	0.00039565	0.0174917	0.0332488	0.07553	0.163274			38	-0.0045013	-0.004071	0.0122161	0.0486698	0.110147	0.189477			38	0.0162327	0.0159482	0.0333719	0.116799	0.253559	0.40027			38	0.0254526	0.0364632	0.0882845	0.209951	0.395323	0.532957			38	-0.0067315	0.00423385	0.0186825
	38.2	0.0128494	0.0216128	0.0427905	0.120423	0.230171	0.350996			38.2	0.00785605	0.0006728	0.0180687	0.0336383	0.0751687	0.164003			38.2	-0.0040718	-0.003941	0.0124412	0.0489833	0.109828	0.190263			38.2	0.0157092	0.0151453	0.0334476	0.117483	0.254163	0.401687			38.2	0.0260135	0.0367647	0.0888544	0.211174	0.396757	0.533599			38.2	-0.0063482	0.004246	0.0187986
	38.4	0.0126549	0.0212561	0.0424879	0.120803	0.230002	0.351319			38.4	0.0080251	0.00098215	0.0185663	0.0339646	0.0748641	0.164257			38.4	-0.0037984	-0.0038007	0.0125942	0.0493027	0.109556	0.190952			38.4	0.015164	0.0143333	0.0334362	0.118154	0.254808	0.402959			38.4	0.0263414	0.0369629	0.0895	0.212647	0.398331	0.534358			38.4	-0.0057807	0.0040614	0.0189142
	38.6	0.0125632	0.0207357	0.042419	0.12121	0.230016	0.351365			38.6	0.0078563	0.0012499	0.0188353	0.0340949	0.0747244	0.164371			38.6	-0.0037435	-0.0037037	0.0126204	0.0496208	0.109476	0.191494			38.6	0.0147187	0.013693	0.0333324	0.118862	0.255532	0.403875			38.6	0.0265848	0.0368551	0.0901524	0.21409	0.399934	0.535171			38.6	-0.005213	0.0037477	0.0190525
	38.8	0.0123637	0.0202729	0.0425374	0.121647	0.230278	0.351089			38.8	0.00752575	0.0016034	0.018934	0.0341649	0.0748781	0.16445			38.8	-0.0037893	-0.0036814	0.012557	0.0499925	0.109675	0.191912			38.8	0.0142343	0.0133061	0.0330307	0.119564	0.256247	0.404254			38.8	0.0268921	0.0364554	0.0908617	0.215474	0.401493	0.535866			38.8	-0.0048345	0.00351695	0.019107
	39	0.0121757	0.0197487	0.0427859	0.121952	0.230747	0.350632			39	0.0071729	0.0020004	0.0189317	0.034123	0.0753002	0.164581			39	-0.0038377	-0.0037273	0.0124514	0.0503856	0.110047	0.19218			39	0.0136479	0.0131147	0.0325298	0.120184	0.256892	0.40416			39	0.0271638	0.0360244	0.091372	0.216726	0.40295	0.536605			39	-0.0046863	0.0033857	0.0190434
	39.2	0.0118575	0.0192349	0.0432988	0.122174	0.231258	0.350102			39.2	0.0068176	0.00253935	0.0189979	0.0339601	0.075914	0.164664			39.2	-0.0039605	-0.0038217	0.0123613	0.0507956	0.110467	0.192239			39.2	0.012914	0.0131058	0.0321817	0.120529	0.257236	0.403721			39.2	0.027366	0.0357392	0.0917963	0.217817	0.40427	0.537528			39.2	-0.0046949	0.0033984	0.018852
	39.4	0.0115424	0.0187571	0.0438322	0.122212	0.231827	0.349645			39.4	0.00638445	0.00308115	0.0190615	0.0337667	0.0768301	0.164702			39.4	-0.0041271	-0.0040122	0.0123623	0.0512162	0.110935	0.192114			39.4	0.0122106	0.013162	0.0320214	0.120737	0.257224	0.403097			39.4	0.0275388	0.0355608	0.0919667	0.218566	0.405317	0.538617			39.4	-0.004724	0.00351875	0.018557
	39.6	0.011321	0.0185964	0.0442219	0.122004	0.232388	0.349415			39.6	0.00588355	0.00359145	0.019131	0.0335304	0.0778469	0.16471			39.6	-0.0043512	-0.0042702	0.012455	0.0515493	0.111353	0.19198			39.6	0.0116311	0.0134434	0.0319824	0.120566	0.25685	0.40252			39.6	0.0276226	0.0354091	0.0920245	0.219279	0.406178	0.539791			39.6	-0.0047217	0.00376195	0.0182614
	39.8	0.0114062	0.0185147	0.0443375	0.121495	0.233062	0.349474			39.8	0.00529105	0.0039638	0.0192006	0.0332846	0.0788699	0.164628			39.8	-0.0046238	-0.0045683	0.012575	0.0516456	0.111647	0.191824			39.8	0.0112148	0.0137135	0.0320936	0.120151	0.256211	0.402128			39.8	0.0275618	0.0353728	0.0920192	0.219963	0.406956	0.541088			39.8	-0.0045917	0.00401365	0.0180411
	40	0.0117423	0.018508	0.0442566	0.120872	0.233654	0.349863			40	0.00461715	0.0041557	0.0191518	0.0330563	0.0798848	0.164477			40	-0.0049752	-0.0049472	0.0126563	0.0515723	0.111941	0.191637			40	0.0111383	0.014092	0.03248	0.119696	0.255431	0.401954			40	0.0274863	0.0355392	0.0921421	0.220902	0.407569	0.542343			40	-0.0044353	0.0043594	0.0179491
	40.2	0.0121364	0.0184357	0.0440715	0.120193	0.234188	0.350569			40.2	0.00395345	0.00411225	0.0189243	0.0328759	0.0808129	0.164266			40.2	-0.0053285	-0.005353	0.0126761	0.05136	0.112262	0.191379			40.2	0.0110794	0.0144523	0.0330178	0.11932	0.254601	0.402067			40.2	0.0272568	0.0358203	0.0924	0.222044	0.408015	0.543432			40.2	-0.0042954	0.00476785	0.018096
	40.4	0.0124287	0.0182319	0.0439427	0.119573	0.234616	0.351415			40.4	0.0035675	0.0038189	0.0185667	0.0328077	0.0814569	0.164205			40.4	-0.0055985	-0.0057418	0.0126241	0.0510093	0.112638	0.191154			40.4	0.0108723	0.0148303	0.0336267	0.11905	0.253866	0.402355			40.4	0.0269029	0.0361705	0.0929053	0.223641	0.408525	0.544349			40.4	-0.0043257	0.00526625	0.0184134
	40.6	0.012639	0.0179129	0.0438712	0.11916	0.235026	0.352286			40.6	0.00349175	0.0033599	0.0182238	0.0328471	0.0818404	0.164189			40.6	-0.0057327	-0.0060209	0.012519	0.0506237	0.113066	0.191016			40.6	0.0106616	0.0152226	0.0342889	0.119209	0.253352	0.402828			40.6	0.0263981	0.0365226	0.0934137	0.225225	0.409077	0.545218			40.6	-0.0044402	0.0057649	0.0186483
	40.8	0.0127202	0.0178154	0.0438055	0.119078	0.235123	0.353276			40.8	0.00356625	0.0027072	0.0178739	0.0328255	0.081987	0.164205			40.8	-0.005735	-0.0062015	0.0123678	0.0503318	0.113601	0.19098			40.8	0.0107456	0.0158381	0.0349162	0.119694	0.253018	0.403474			40.8	0.0260018	0.0367753	0.0939569	0.226554	0.409702	0.546169			40.8	-0.0045474	0.0063735	0.0187571
	41	0.0125296	0.0178732	0.0436801	0.119246	0.235037	0.354184			41	0.00382155	0.00195505	0.0176529	0.0327766	0.081835	0.164273			41	-0.0056025	-0.0062607	0.0122129	0.0501555	0.114147	0.191046			41	0.0109932	0.016436	0.0353617	0.120215	0.252872	0.404133			41	0.0255875	0.0368226	0.0945276	0.227424	0.410457	0.547078			41	-0.004549	0.0070194	0.0187384
	41.2	0.0122028	0.0181433	0.0435509	0.119438	0.234795	0.35485			41.2	0.00407985	0.00112335	0.0175595	0.0327069	0.0813718	0.164227			41.2	-0.0055106	-0.0062139	0.0121014	0.0500302	0.114669	0.191189			41.2	0.0116713	0.0170299	0.0357548	0.120689	0.252981	0.404739			41.2	0.0253031	0.036625	0.0950083	0.227782	0.411357	0.547971			41.2	-0.0045029	0.0075708	0.0187067
	41.4	0.0117185	0.0185481	0.0433825	0.119528	0.234575	0.355265			41.4	0.00413405	0.0003038	0.0175759	0.0325867	0.0807391	0.16406			41.4	-0.0055446	-0.0060539	0.0119619	0.0499111	0.115063	0.191386			41.4	0.0127782	0.0176772	0.0361137	0.120969	0.253494	0.40533			41.4	0.0251357	0.0361588	0.0953493	0.227512	0.412243	0.548803			41.4	-0.0043602	0.0079625	0.0187306
	41.6	0.0111834	0.0190491	0.043227	0.119645	0.234353	0.355531			41.6	0.0040172	-0.0005445	0.0175778	0.0325403	0.0800566	0.164018			41.6	-0.0056757	-0.0058389	0.0117823	0.0498583	0.115361	0.191608			41.6	0.0140891	0.018261	0.036327	0.121063	0.254275	0.405833			41.6	0.0252152	0.0357435	0.0956943	0.227058	0.413068	0.54952			41.6	-0.0041504	0.0082346	0.0188017
	41.8	0.0106947	0.0195365	0.0431065	0.119684	0.234285	0.355593			41.8	0.00392335	-0.0013425	0.0176149	0.0325281	0.0793378	0.164317			41.8	-0.005882	-0.0056136	0.0116372	0.0498667	0.115577	0.191805			41.8	0.015221	0.0188213	0.0363883	0.120986	0.255304	0.406124			41.8	0.0252365	0.0354824	0.096032	0.226672	0.413779	0.550133			41.8	-0.003913	0.0083369	0.0189075
	42	0.01045	0.0201083	0.0430253	0.11975	0.234241	0.355418			42	0.00387125	-0.0020414	0.0176432	0.0323896	0.0786031	0.164857			42	-0.0062452	-0.0053839	0.0115684	0.0499458	0.115717	0.191918			42	0.0162289	0.0193865	0.0362962	0.120909	0.256397	0.406237			42	0.025188	0.0353482	0.096427	0.22639	0.414496	0.550818			42	-0.0037799	0.0082326	0.019058
	42.2	0.0103155	0.0208216	0.042881	0.119911	0.234219	0.355012			42.2	0.00400845	-0.0026073	0.0177119	0.0321664	0.0780183	0.165789			42.2	-0.0066363	-0.0052351	0.0115371	0.0501255	0.115753	0.192041			42.2	0.0170477	0.0200515	0.0360227	0.121019	0.257571	0.406079			42.2	0.0251318	0.0351716	0.0969568	0.226103	0.415245	0.551608			42.2	-0.0037331	0.00805525	0.019237
	42.4	0.0104392	0.0216459	0.0427654	0.120274	0.23415	0.354542			42.4	0.00449025	-0.0029354	0.0179051	0.0319122	0.0776209	0.166955			42.4	-0.007002	-0.0051077	0.0115599	0.050391	0.115688	0.192232			42.4	0.0175016	0.0206505	0.0355037	0.1213	0.258464	0.405851			42.4	0.0250788	0.0351026	0.0975279	0.225947	0.415963	0.552486			42.4	-0.0037668	0.00785415	0.0193841
	42.6	0.0108613	0.0223209	0.042829	0.120613	0.234136	0.354194			42.6	0.0052164	-0.0029596	0.0182605	0.031572	0.0774475	0.168159			42.6	-0.0073213	-0.0049794	0.0116272	0.0505936	0.115549	0.192438			42.6	0.017629	0.0212211	0.0348947	0.121495	0.259167	0.405643			42.6	0.024821	0.0349412	0.0979901	0.225847	0.416746	0.553475			42.6	-0.0037847	0.00753795	0.0195363
	42.8	0.0116488	0.022901	0.0431244	0.121069	0.234321	0.354008			42.8	0.0060332	-0.0026136	0.0186585	0.0312764	0.0774692	0.169166			42.8	-0.007621	-0.0047955	0.011698	0.0508265	0.115353	0.192668			42.8	0.0177242	0.0216224	0.0343299	0.121518	0.259783	0.405583			42.8	0.0245929	0.03473	0.0983136	0.225808	0.417546	0.554462			42.8	-0.0037833	0.00716525	0.0196813
	43	0.01266	0.023475	0.0436193	0.121641	0.234769	0.354004			43	0.0067584	-0.0020009	0.0190408	0.0311617	0.0777522	0.170036			43	-0.0078692	-0.0046641	0.0117871	0.0510641	0.115183	0.193043			43	0.0178371	0.0219492	0.0339398	0.121546	0.260443	0.405712			43	0.0244975	0.0345132	0.098461	0.225649	0.418278	0.555388			43	-0.0036972	0.0068438	0.0199174
	43.2	0.0139396	0.0238415	0.0442037	0.122241	0.235415	0.354118			43.2	0.007351	-0.0011568	0.0193391	0.0310846	0.0781678	0.170833			43.2	-0.008126	-0.0045712	0.0118892	0.0511903	0.115088	0.193598			43.2	0.0178797	0.0220781	0.0336506	0.121386	0.261004	0.406043			43.2	0.0245674	0.0346316	0.0985762	0.225797	0.419025	0.556246			43.2	-0.0035041	0.0066102	0.02017
	43.4	0.0152171	0.0237838	0.04491	0.122557	0.236084	0.354315			43.4	0.00769225	-0.0002079	0.0194495	0.0311727	0.0786453	0.171654			43.4	-0.0084132	-0.0045047	0.0119928	0.0512846	0.115144	0.194205			43.4	0.0177678	0.0220544	0.0335818	0.121109	0.261487	0.406577			43.4	0.0246833	0.0350154	0.0988708	0.22619	0.419758	0.556914			43.4	-0.0032335	0.0064762	0.0204474
	43.6	0.0162769	0.0233799	0.0456802	0.122563	0.236562	0.354516			43.6	0.00781515	0.00078735	0.0192778	0.0314244	0.0791401	0.17241			43.6	-0.0086188	-0.0044791	0.0121357	0.0514824	0.115356	0.194793			43.6	0.0174459	0.0218284	0.0337978	0.120717	0.261744	0.407236			43.6	0.0249361	0.0356926	0.0993848	0.226917	0.420311	0.55739			43.6	-0.0029447	0.006465	0.0207369
	43.8	0.0168756	0.0226707	0.0465124	0.122434	0.2367	0.354735			43.8	0.00781815	0.0017785	0.0189474	0.0318318	0.0797133	0.173124			43.8	-0.0086837	-0.0045223	0.0123358	0.0516879	0.115686	0.195324			43.8	0.0167887	0.0213693	0.0341242	0.120477	0.261725	0.407905			43.8	0.0253101	0.0363796	0.100112	0.227768	0.420789	0.557699			43.8	-0.0026558	0.0065125	0.0210225
	44	0.0170481	0.0217203	0.0473456	0.122147	0.236671	0.354983			44	0.00781015	0.00272245	0.0186211	0.0323702	0.0802913	0.173603			44	-0.008607	-0.0045203	0.0125939	0.0519103	0.11607	0.195804			44	0.0157982	0.0206787	0.034426	0.120455	0.261534	0.408545			44	0.0258789	0.0370346	0.100927	0.228898	0.421349	0.558009			44	-0.0024382	0.00666275	0.021156
	44.2	0.0168882	0.0207938	0.0482065	0.121898	0.236563	0.355304			44.2	0.0076955	0.0035728	0.0183471	0.0329969	0.0808517	0.173702			44.2	-0.008404	-0.0044444	0.0129001	0.0521924	0.116456	0.196133			44.2	0.0148932	0.0200458	0.0347862	0.120952	0.261312	0.409146			44.2	0.0265586	0.0375786	0.101723	0.229821	0.421809	0.558381			44.2	-0.0022794	0.0069033	0.0210418
	44.4	0.0165356	0.0201569	0.04893	0.121957	0.236409	0.355628			44.4	0.0074185	0.00412635	0.0182624	0.0335575	0.0813011	0.173305			44.4	-0.0080646	-0.0044145	0.0132354	0.0525	0.116765	0.19631			44.4	0.0144259	0.0195769	0.0351515	0.121879	0.261133	0.4095			44.4	0.0273409	0.0380615	0.102329	0.230557	0.422223	0.558946			44.4	-0.0020789	0.00724375	0.0207526
	44.6	0.0160197	0.0198412	0.0495006	0.12239	0.236474	0.355948			44.6	0.00701865	0.00433185	0.0183564	0.0341313	0.0815365	0.17269			44.6	-0.0077301	-0.0044256	0.0135037	0.0527281	0.116977	0.196387			44.6	0.0143808	0.0192647	0.0353188	0.123268	0.261176	0.409631			44.6	0.0281961	0.0383897	0.102784	0.230954	0.422572	0.559572			44.6	-0.0018647	0.0075966	0.0203556
	44.8	0.0153618	0.0198801	0.0499554	0.123028	0.236831	0.356305			44.8	0.006407	0.00410075	0.018527	0.0346631	0.0815645	0.171935			44.8	-0.0074328	-0.0044557	0.0136378	0.0528253	0.117155	0.196406			44.8	0.0147157	0.0191716	0.0354638	0.12485	0.26157	0.409741			44.8	0.0291236	0.0386318	0.103071	0.231082	0.422887	0.560246			44.8	-0.0018226	0.0079723	0.0199585
	45	0.0145613	0.0202411	0.0502643	0.12378	0.237366	0.356787			45	0.0056804	0.0034908	0.0185708	0.0350799	0.0814723	0.171288			45	-0.0071093	-0.0045433	0.0135903	0.0527625	0.117319	0.196344			45	0.0152405	0.0193875	0.0356326	0.126274	0.262098	0.409871			45	0.0299385	0.0389119	0.103379	0.230859	0.423133	0.560948			45	-0.0019274	0.00837555	0.0194939
	45.2	0.0136299	0.0207709	0.0505003	0.124652	0.237825	0.357405			45.2	0.00507445	0.0025083	0.0185317	0.035486	0.0812779	0.17078			45.2	-0.0067605	-0.0046957	0.0134291	0.0526995	0.11751	0.19621			45.2	0.0156306	0.0195736	0.0357929	0.127537	0.262592	0.410019			45.2	0.0304982	0.0394282	0.103646	0.230705	0.423488	0.561604			45.2	-0.002214	0.00872285	0.0190451
	45.4	0.0125361	0.0214462	0.0507294	0.125421	0.238308	0.358227			45.4	0.0047245	0.0013498	0.0183709	0.0357608	0.0809919	0.170369			45.4	-0.0063725	-0.0048739	0.0132258	0.0525772	0.117722	0.196026			45.4	0.0156825	0.0196412	0.0360595	0.128535	0.26308	0.410187			45.4	0.0306944	0.0401306	0.103863	0.230668	0.423966	0.562284			45.4	-0.0027508	0.0089013	0.0186252
	45.6	0.0114462	0.0222606	0.0509169	0.126043	0.238653	0.359107			45.6	0.00462825	0.0003147	0.0181076	0.0357744	0.0806746	0.169963			45.6	-0.0060242	-0.0050456	0.0130079	0.0524081	0.117872	0.195806			45.6	0.0155712	0.0195889	0.0364062	0.129261	0.263499	0.410361			45.6	0.0305562	0.0409547	0.104092	0.230857	0.424531	0.56313			45.6	-0.003519	0.0089318	0.0181896
	45.8	0.0105468	0.0230484	0.0510919	0.126481	0.238849	0.359935			45.8	0.0046744	-0.0004853	0.0178612	0.0355318	0.080412	0.169614			45.8	-0.00575	-0.0051781	0.0127733	0.052146	0.117944	0.195647			45.8	0.0152176	0.0196219	0.0368173	0.12982	0.263844	0.410417			45.8	0.0299943	0.0417586	0.104384	0.231292	0.425177	0.564213			45.8	-0.0043053	0.008861	0.0176468
	46	0.00993158	0.023642	0.051328	0.126967	0.238995	0.360594			46	0.004771	-0.000982	0.0177587	0.0350763	0.0800879	0.169383			46	-0.0056447	-0.0052058	0.012502	0.0518087	0.118	0.195586			46	0.0147187	0.0196458	0.0371522	0.130418	0.264184	0.410336			46	0.0291646	0.0425476	0.104432	0.23199	0.425837	0.565435			46	-0.0050858	0.00862135	0.0171132
	46.2	0.00966683	0.0241842	0.051652	0.127498	0.23921	0.361111			46.2	0.0048159	-0.0011786	0.0178158	0.0343801	0.0798431	0.169178			46.2	-0.0056518	-0.0050805	0.0122043	0.0513542	0.118054	0.195593			46.2	0.0142986	0.019893	0.0375264	0.130859	0.264566	0.410103			46.2	0.0280854	0.0430277	0.104201	0.232812	0.42666	0.566727			46.2	-0.0058071	0.00819895	0.0166733
	46.4	0.00986151	0.0246483	0.0519348	0.128198	0.239456	0.361396			46.4	0.00481315	-0.0010084	0.0178738	0.0335718	0.0796927	0.169009			46.4	-0.0058183	-0.0048121	0.0119145	0.0509354	0.118107	0.195603			46.4	0.0141558	0.0202387	0.0378501	0.131249	0.265049	0.409841			46.4	0.0269571	0.0432541	0.103791	0.233495	0.427601	0.567946			46.4	-0.0063997	0.00765335	0.0163026
	46.6	0.0103862	0.0249776	0.0522181	0.128976	0.239692	0.361476			46.6	0.0046015	-0.0007715	0.0180609	0.0327425	0.079712	0.168838			46.6	-0.0061152	-0.0045232	0.0117254	0.0505484	0.11816	0.195605			46.6	0.0140815	0.020557	0.0381899	0.131857	0.265556	0.409534			46.6	0.0257601	0.0434483	0.10324	0.234089	0.428794	0.568985			46.6	-0.0068089	0.0070706	0.0161164
	46.8	0.0110832	0.0250602	0.0524033	0.129646	0.240012	0.3613			46.8	0.00436855	-0.0004934	0.0182718	0.03193	0.0797957	0.168772			46.8	-0.0065148	-0.0041661	0.0117036	0.0502987	0.118149	0.195566			46.8	0.0140634	0.0205506	0.0384429	0.132459	0.266014	0.409216			46.8	0.0246112	0.0438061	0.102828	0.234791	0.430051	0.569805			46.8	-0.0070744	0.00643355	0.016109
	47	0.0117696	0.0249484	0.0525022	0.129898	0.240277	0.360857			47	0.0041479	-0.0001719	0.0183674	0.0312299	0.0800443	0.16858			47	-0.0069281	-0.0037374	0.0118973	0.0502695	0.118114	0.195394			47	0.0139861	0.0203586	0.038749	0.132719	0.266366	0.40892			47	0.0235642	0.0441222	0.102734	0.235544	0.431378	0.570309			47	-0.0071846	0.0057843	0.0163282
	47.2	0.0125077	0.0245038	0.0524166	0.129829	0.240618	0.360103			47.2	0.0040036	0.00020745	0.0181833	0.0307104	0.0804673	0.168242			47.2	-0.0072955	-0.003338	0.0122223	0.0503722	0.118083	0.195118			47.2	0.0138597	0.0199273	0.0389616	0.132656	0.266638	0.408659			47.2	0.0227314	0.0444133	0.102906	0.236239	0.432638	0.570647			47.2	-0.0071692	0.00520295	0.0166555
	47.4	0.0131953	0.0238368	0.0523036	0.129578	0.240979	0.359192			47.4	0.00396385	0.00040035	0.0179545	0.0303792	0.0810444	0.167921			47.4	-0.0076706	-0.0030757	0.0126179	0.0505443	0.118021	0.194831			47.4	0.0136466	0.0194116	0.0390657	0.132516	0.266814	0.408449			47.4	0.0222978	0.0446077	0.103221	0.237066	0.433859	0.570885			47.4	-0.0070774	0.00474535	0.0170664
	47.6	0.0138227	0.0231805	0.0520711	0.129325	0.241408	0.358158			47.6	0.00411385	0.0003835	0.0177913	0.0301674	0.0816953	0.167634			47.6	-0.0080185	-0.002887	0.0130272	0.0508142	0.117951	0.194602			47.6	0.0133636	0.0190229	0.0389463	0.132213	0.266924	0.408297			47.6	0.0223199	0.044719	0.10363	0.23817	0.434901	0.571133			47.6	-0.0068362	0.00438145	0.0173791
	47.8	0.0144845	0.0227598	0.0517848	0.129159	0.241812	0.35714			47.8	0.00439235	8.81e-05	0.0177618	0.0301447	0.0823215	0.167293			47.8	-0.008331	-0.0028619	0.013421	0.0511953	0.117928	0.194397			47.8	0.0132756	0.0189082	0.0387034	0.131985	0.266854	0.408239			47.8	0.0227577	0.0445803	0.104018	0.239537	0.43583	0.571389			47.8	-0.006371	0.0041362	0.017536
	48	0.0152494	0.0225528	0.05139	0.12914	0.242326	0.356201			48	0.0047527	-0.0005429	0.0179212	0.0302471	0.0828665	0.16688			48	-0.0085714	-0.0030134	0.0137282	0.0515825	0.117949	0.194215			48	0.0135951	0.0188706	0.0384299	0.131848	0.266835	0.408255			48	0.0233876	0.0442362	0.104316	0.241217	0.436723	0.571769			48	-0.005674	0.0039104	0.0174651
	48.2	0.0157726	0.0225822	0.0509112	0.12924	0.242947	0.355599			48.2	0.00519245	-0.0014171	0.0182075	0.0304061	0.0832198	0.166746			48.2	-0.0087432	-0.0032704	0.0139382	0.0520147	0.117998	0.194162			48.2	0.0141546	0.0188448	0.0381197	0.131846	0.266967	0.408431			48.2	0.0242952	0.0436234	0.104701	0.24301	0.437648	0.57213			48.2	-0.0048439	0.003741	0.0172715
	48.4	0.0159653	0.022791	0.0503856	0.12937	0.243701	0.355296			48.4	0.00566635	-0.0023311	0.0184647	0.0305016	0.0834927	0.166746			48.4	-0.0087652	-0.003556	0.01405	0.0524488	0.118175	0.194189			48.4	0.014838	0.0188958	0.0379404	0.131667	0.267151	0.40866			48.4	0.0253611	0.0427406	0.105239	0.244676	0.43868	0.572366			48.4	-0.0039603	0.0036338	0.0170123
	48.6	0.0157879	0.023121	0.0499994	0.129434	0.244526	0.35543			48.6	0.00618695	-0.0031281	0.0185299	0.0306352	0.0836156	0.166753			48.6	-0.0086081	-0.0038582	0.0140795	0.0529137	0.118441	0.19426			48.6	0.0156152	0.0190672	0.0379666	0.131289	0.267315	0.408985			48.6	0.0265353	0.041707	0.105834	0.246054	0.439917	0.572452			48.6	-0.0031974	0.0036425	0.016711
	48.8	0.0151348	0.0234684	0.0498096	0.129407	0.245284	0.355916			48.8	0.0066208	-0.003633	0.0184903	0.0308741	0.0836491	0.166617			48.8	-0.0083261	-0.0041505	0.0140527	0.0533614	0.118738	0.194326			48.8	0.01631	0.0192825	0.0381253	0.130689	0.267595	0.409353			48.8	0.0276119	0.0409027	0.106306	0.247008	0.441245	0.572345			48.8	-0.0027212	0.00367495	0.0166027
	49	0.0141189	0.0238711	0.0500049	0.129362	0.245852	0.356752			49	0.0069528	-0.0037744	0.0183819	0.0311102	0.0835558	0.166559			49	-0.0079859	-0.0043889	0.0140544	0.0537176	0.118944	0.194484			49	0.0167336	0.0195485	0.038387	0.129939	0.267777	0.409741			49	0.028702	0.0402209	0.10671	0.247554	0.442407	0.572148			49	-0.0025256	0.00380765	0.0168027
	49.2	0.0130887	0.0242853	0.0505108	0.129189	0.246161	0.357667			49.2	0.00713635	-0.0034458	0.0183876	0.0313763	0.0833135	0.166535			49.2	-0.0077004	-0.0045944	0.0140985	0.054029	0.119048	0.194586			49.2	0.0169716	0.0199455	0.0387799	0.129168	0.267744	0.410065			49.2	0.0295926	0.0396405	0.106963	0.247889	0.443161	0.57207			49.2	-0.0025127	0.0039991	0.0171825
	49.4	0.0121756	0.0246378	0.0512929	0.128981	0.246222	0.358591			49.4	0.0070059	-0.0027895	0.0185809	0.0317288	0.0830299	0.166641			49.4	-0.0074462	-0.0047035	0.0141576	0.0543184	0.119157	0.194677			49.4	0.0171191	0.0204868	0.0391738	0.128693	0.267652	0.410341			49.4	0.030167	0.03914	0.107097	0.248108	0.44351	0.572239			49.4	-0.0025944	0.0043282	0.0177114
	49.6	0.011369	0.0248849	0.0520237	0.128805	0.246108	0.359445			49.6	0.00661395	-0.001912	0.0190528	0.032086	0.0827267	0.166971			49.6	-0.0072173	-0.0047582	0.0142911	0.0545766	0.119277	0.194731			49.6	0.0172141	0.0209959	0.0394574	0.128551	0.267686	0.410498			49.6	0.0303945	0.0386633	0.107238	0.247998	0.443503	0.572576			49.6	-0.0027493	0.0048553	0.0184118
	49.8	0.0108595	0.0250699	0.0526806	0.12874	0.245952	0.360262			49.8	0.006097	-0.0009891	0.0197493	0.0322511	0.082507	0.167481			49.8	-0.0070136	-0.0046767	0.0144923	0.0547489	0.119404	0.194815			49.8	0.0172079	0.0214305	0.0396761	0.128659	0.267825	0.410584			49.8	0.0303267	0.0378621	0.107519	0.247668	0.443307	0.573068			49.8	-0.002895	0.0054634	0.0191365
	50	0.0106436	0.025147	0.052972	0.128798	0.245859	0.361009			50	0.00545035	-4.09e-05	0.0205735	0.0323027	0.0823046	0.168045			50	-0.0068795	-0.0045352	0.0146736	0.0548822	0.119559	0.194834			50	0.0171094	0.021753	0.0396407	0.129154	0.268138	0.410654			50	0.0298906	0.0369203	0.107963	0.246936	0.443026	0.573699			50	-0.003167	0.00614905	0.0196774
	50.2	0.0106275	0.0252111	0.0531263	0.12906	0.245827	0.361738			50.2	0.00461185	0.00075765	0.0214796	0.0323188	0.0821062	0.168415			50.2	-0.0067835	-0.0043077	0.0148177	0.0549409	0.119633	0.194821			50.2	0.0169426	0.0218078	0.039483	0.130016	0.268602	0.410644			50.2	0.0292971	0.0361121	0.108573	0.246043	0.442861	0.574433			50.2	-0.003515	0.0069359	0.0200476
	50.4	0.0107915	0.0251653	0.0530026	0.129432	0.245859	0.362357			50.4	0.003887	0.0014902	0.0222745	0.0323442	0.0818509	0.168604			50.4	-0.0067217	-0.0040103	0.0149694	0.054955	0.119494	0.194796			50.4	0.0167359	0.0216007	0.0391851	0.13075	0.269169	0.410619			50.4	0.028735	0.0357324	0.109277	0.245099	0.442866	0.575258			50.4	-0.0039776	0.00776585	0.0201943
	50.6	0.0110525	0.0249097	0.0528117	0.12971	0.24587	0.362767			50.6	0.00330525	0.0021557	0.0227911	0.0323886	0.0816269	0.168476			50.6	-0.0066833	-0.0036526	0.015071	0.0548241	0.119322	0.194759			50.6	0.0165227	0.0213177	0.038867	0.131204	0.269651	0.410735			50.6	0.0281971	0.0357699	0.109838	0.244323	0.443061	0.576185			50.6	-0.0045784	0.0084448	0.0201985
	50.8	0.0113332	0.024412	0.0525193	0.129763	0.245861	0.362999			50.8	0.002951	0.0026674	0.0229718	0.0325109	0.0813564	0.168182			50.8	-0.0066279	-0.0033494	0.0150136	0.0545127	0.119198	0.194673			50.8	0.0163938	0.0210604	0.0385394	0.131598	0.270053	0.410903			50.8	0.0276429	0.0362228	0.110231	0.243762	0.443318	0.577347			50.8	-0.0053663	0.009038	0.0200756
	51	0.0115373	0.0238985	0.0521855	0.129644	0.245824	0.36312			51	0.002826	0.0028669	0.0229967	0.0327047	0.0811596	0.167809			51	-0.0065591	-0.0031369	0.0148931	0.0540955	0.119184	0.194579			51	0.0163093	0.0207521	0.0382331	0.132041	0.270503	0.411168			51	0.0272824	0.0369685	0.110547	0.243654	0.443593	0.578618			51	-0.0060749	0.00947495	0.0198471
	51.2	0.0117231	0.0233631	0.0515649	0.129232	0.245749	0.363125			51.2	0.00292085	0.00277485	0.0228629	0.0328578	0.081192	0.167457			51.2	-0.0064461	-0.0029736	0.0147428	0.0535822	0.119366	0.194614			51.2	0.0161935	0.0204272	0.0378151	0.132238	0.271	0.411542			51.2	0.0270144	0.037782	0.110826	0.243825	0.443866	0.579901			51.2	-0.0065158	0.00967215	0.01955
	51.4	0.0117687	0.0228974	0.0507751	0.128456	0.245701	0.363176			51.4	0.00309345	0.00233555	0.0226755	0.0331389	0.081304	0.167037			51.4	-0.0063763	-0.0029019	0.0145667	0.0529766	0.119723	0.194769			51.4	0.0160194	0.0200085	0.0374301	0.132377	0.271602	0.412034			51.4	0.026703	0.0384029	0.111168	0.244363	0.444172	0.581121			51.4	-0.0066758	0.00964615	0.0191861
	51.6	0.0117718	0.0224731	0.0498629	0.127536	0.245806	0.363215			51.6	0.0033431	0.00163	0.0224616	0.0334313	0.0814349	0.166549			51.6	-0.006342	-0.0028439	0.014291	0.0523059	0.120143	0.194981			51.6	0.0158658	0.0193784	0.0372984	0.132529	0.272465	0.412308			51.6	0.0263795	0.0388978	0.111569	0.245091	0.444565	0.582287			51.6	-0.006447	0.00940175	0.0186883
	51.8	0.0117226	0.0222719	0.0489634	0.126675	0.246051	0.363237			51.8	0.0036401	0.00082095	0.0221374	0.033676	0.0815007	0.166058			51.8	-0.006382	-0.0028106	0.0140671	0.0517406	0.120527	0.19528			51.8	0.0156594	0.0187463	0.037359	0.132568	0.273576	0.412369			51.8	0.0262571	0.039436	0.111937	0.24593	0.445133	0.583268			51.8	-0.0058811	0.0090312	0.0181661
	52	0.0116295	0.0221933	0.0482888	0.125869	0.246452	0.363217			52	0.0040088	0.000109	0.021593	0.033831	0.0815526	0.165552			52	-0.0065217	-0.0027904	0.013823	0.0512662	0.120874	0.195561			52	0.0155361	0.0184094	0.0376597	0.132308	0.274717	0.412232			52	0.0261707	0.0400647	0.111983	0.246799	0.445829	0.584115			52	-0.0052404	0.00840455	0.0177264
	52.2	0.0112905	0.0221763	0.0480224	0.125189	0.246978	0.363279			52.2	0.00445365	-0.000485	0.0207734	0.0340857	0.081512	0.165136			52.2	-0.0067896	-0.0029146	0.0135064	0.0509445	0.121126	0.195887			52.2	0.0154988	0.0184096	0.0381516	0.131784	0.275799	0.412173			52.2	0.0260059	0.0408471	0.111805	0.247682	0.446623	0.584885			52.2	-0.0048218	0.0076124	0.0174661
	52.4	0.0108584	0.022193	0.0481439	0.124797	0.247476	0.363354			52.4	0.0049324	-0.0008898	0.0198197	0.0343561	0.0814718	0.164913			52.4	-0.0070922	-0.0031446	0.0130953	0.0507311	0.121273	0.196195			52.4	0.0155536	0.0186438	0.0387557	0.131154	0.276591	0.412088			52.4	0.0257058	0.0418234	0.111413	0.24842	0.447375	0.585625			52.4	-0.0045884	0.00667095	0.0175565
	52.6	0.0104154	0.0223504	0.0486659	0.124631	0.247923	0.363583			52.6	0.00547445	-0.0012155	0.0188355	0.0347019	0.0814959	0.165071			52.6	-0.0073902	-0.0034365	0.0126992	0.0507806	0.121367	0.196569			52.6	0.0156674	0.0190102	0.0393905	0.130452	0.27703	0.412177			52.6	0.0254622	0.0426812	0.111	0.249242	0.448005	0.586318			52.6	-0.0044414	0.00585785	0.0180361
	52.8	0.0100149	0.0225646	0.0494291	0.124621	0.248419	0.363897			52.8	0.0060158	-0.0014688	0.0180335	0.0351449	0.0816701	0.165609			52.8	-0.007641	-0.003772	0.0123226	0.0510809	0.12148	0.196872			52.8	0.0160708	0.0192892	0.0400274	0.129758	0.277131	0.412407			52.8	0.0253052	0.0434044	0.110598	0.250002	0.448648	0.587046			52.8	-0.0043179	0.0051147	0.0187141
	53	0.0095719	0.0227276	0.0502674	0.124722	0.248922	0.364339			53	0.0064188	-0.0017596	0.0174416	0.0357903	0.0821424	0.166446			53	-0.0077803	-0.0040727	0.0119944	0.0516116	0.121679	0.197233			53	0.0167142	0.0193069	0.04046	0.129165	0.276992	0.412729			53	0.0252816	0.0438815	0.110637	0.250555	0.449432	0.587721			53	-0.0040693	0.00466	0.0194266
	53.2	0.00930519	0.0228272	0.0507597	0.125054	0.249431	0.364877			53.2	0.006727	-0.0020405	0.0170929	0.0364884	0.082844	0.167462			53.2	-0.007823	-0.0042955	0.0117953	0.0522664	0.121967	0.19762			53.2	0.0174623	0.0190227	0.040679	0.129035	0.276753	0.412946			53.2	0.0254186	0.0439931	0.110991	0.250777	0.450314	0.588213			53.2	-0.0036712	0.0044847	0.0199792
	53.4	0.00927182	0.0229341	0.0509404	0.12552	0.250045	0.365419			53.4	0.00692435	-0.0022839	0.0169454	0.0370741	0.0835945	0.168719			53.4	-0.0078669	-0.0044364	0.0117187	0.0529637	0.122337	0.198094			53.4	0.0181361	0.0186135	0.0406563	0.129256	0.276451	0.413141			53.4	0.0257806	0.043665	0.111521	0.250887	0.45118	0.588585			53.4	-0.003164	0.00455995	0.020187
	53.6	0.00946011	0.0230502	0.0506896	0.126352	0.250607	0.36592			53.6	0.0068774	-0.0023561	0.0169449	0.0374821	0.0842674	0.170059			53.6	-0.0079649	-0.0045901	0.0117086	0.053651	0.122725	0.198489			53.6	0.018867	0.0181671	0.0403714	0.129858	0.27594	0.413352			53.6	0.0262845	0.0432274	0.112165	0.250765	0.452053	0.588929			53.6	-0.0027928	0.0047278	0.0199627
	53.8	0.00988454	0.0230518	0.0502611	0.1275	0.250888	0.366244			53.8	0.0066245	-0.002308	0.0169809	0.0376885	0.0848556	0.171143			53.8	-0.0080887	-0.0047278	0.0117024	0.0541881	0.123005	0.198826			53.8	0.0195776	0.0177438	0.0399807	0.130622	0.275287	0.413594			53.8	0.0269338	0.0427034	0.112979	0.250795	0.452971	0.589116			53.8	-0.0024534	0.00493805	0.0194212
	54	0.0105711	0.0227996	0.0497408	0.128785	0.250873	0.36633			54	0.00628125	-0.0020779	0.0169562	0.0375362	0.0851917	0.171915			54	-0.0082319	-0.0048573	0.0117209	0.0544908	0.123073	0.199079			54	0.020311	0.0173159	0.0396089	0.131413	0.274544	0.413873			54	0.0276404	0.0423146	0.113698	0.251192	0.453996	0.589135			54	-0.0021963	0.0050567	0.018804
	54.2	0.0113414	0.0223826	0.049451	0.129999	0.250671	0.366141			54.2	0.00582145	-0.0017339	0.0169708	0.037057	0.0852744	0.172362			54.2	-0.0083717	-0.0049304	0.011765	0.0545533	0.12303	0.199169			54.2	0.0210041	0.0169571	0.0392947	0.132148	0.273791	0.414144			54.2	0.0282236	0.0420893	0.114325	0.25209	0.455044	0.589144			54.2	-0.0019935	0.0050361	0.0183168
	54.4	0.0120727	0.0219944	0.0492177	0.131178	0.250422	0.365918			54.4	0.0052947	-0.0014103	0.0170193	0.0363658	0.0852623	0.172493			54.4	-0.0084844	-0.0049888	0.0118331	0.0545171	0.122936	0.19907			54.4	0.0216582	0.0166032	0.0390438	0.133036	0.27332	0.414361			54.4	0.0284969	0.041958	0.114926	0.253253	0.45617	0.589115			54.4	-0.0018475	0.00495645	0.0180582
	54.6	0.0127098	0.0217901	0.0490279	0.13222	0.250159	0.36573			54.6	0.00479475	-0.0011658	0.0170904	0.0357694	0.085299	0.17243			54.6	-0.0085703	-0.0050671	0.0119484	0.0543606	0.122786	0.198864			54.6	0.0219989	0.016282	0.038837	0.133926	0.273204	0.41466			54.6	0.0285474	0.0417148	0.115499	0.254497	0.457542	0.588847			54.6	-0.0015971	0.0048907	0.0181093
	54.8	0.0131351	0.0217436	0.0488244	0.132968	0.249827	0.365836			54.8	0.0043053	-0.0010242	0.0171846	0.0353177	0.0853317	0.172427			54.8	-0.0087332	-0.0051523	0.0120795	0.0541741	0.122644	0.198704			54.8	0.0220485	0.0159899	0.0386833	0.134665	0.273289	0.415108			54.8	0.0283198	0.0413838	0.115996	0.255559	0.459011	0.588499			54.8	-0.0013245	0.00482905	0.0184268
	55	0.0133359	0.0220847	0.0486484	0.133627	0.249366	0.366205			55	0.00388	-0.0010042	0.0173668	0.035139	0.0852663	0.172456			55	-0.0089991	-0.0053006	0.0122015	0.0540281	0.122516	0.19853			55	0.0217032	0.0159188	0.0386915	0.135354	0.273526	0.41568			55	0.0278811	0.0409197	0.11643	0.256311	0.46029	0.588173			55	-0.0010415	0.00492295	0.0187702
	55.2	0.0134431	0.022733	0.048631	0.134132	0.248904	0.366762			55.2	0.00351	-0.0010314	0.017584	0.0349888	0.0850747	0.172423			55.2	-0.0093115	-0.0055117	0.0122904	0.0539664	0.122336	0.198274			55.2	0.0210039	0.0160527	0.0389654	0.135865	0.273913	0.416356			55.2	0.0274265	0.0404421	0.116573	0.256762	0.461466	0.587902			55.2	-0.0007196	0.0052242	0.0190727
	55.4	0.0136282	0.0234898	0.0489756	0.134381	0.2485	0.367329			55.4	0.0032647	-0.0008793	0.0176956	0.0349058	0.0847079	0.172333			55.4	-0.0096529	-0.0058069	0.0123772	0.0540249	0.122123	0.197987			55.4	0.0201762	0.016586	0.0393907	0.13589	0.274381	0.417152			55.4	0.0271945	0.0401845	0.116315	0.257155	0.462547	0.587835			55.4	-0.0003335	0.00558445	0.0193436
	55.6	0.0138292	0.0239889	0.0497029	0.134133	0.248238	0.367798			55.6	0.00303665	-0.0004676	0.0177193	0.0346821	0.0841214	0.172159			55.6	-0.0100572	-0.0061071	0.0123708	0.0542581	0.121896	0.197714			55.6	0.0194603	0.0174159	0.0398202	0.135349	0.274883	0.417942			55.6	0.027133	0.040226	0.115663	0.257657	0.463341	0.588225			55.6	-1.25e-05	0.00583685	0.0194988
	55.8	0.0139075	0.0242333	0.0507211	0.133652	0.248201	0.36807			55.8	0.00290315	0.0001588	0.0176337	0.03443	0.083363	0.171945			55.8	-0.0104013	-0.006422	0.0122283	0.0546305	0.121647	0.197454			55.8	0.0188037	0.0184019	0.0401401	0.134479	0.275369	0.418718			55.8	0.0272528	0.0405211	0.114891	0.258345	0.4638	0.58904			55.8	0.00026015	0.0060954	0.0196058
	56	0.0139838	0.0242714	0.0519711	0.133122	0.248508	0.36827			56	0.0028675	0.0008845	0.0176074	0.0340743	0.0825868	0.171795			56	-0.0105489	-0.0066476	0.0120046	0.0550902	0.121376	0.197239			56	0.0182674	0.0193336	0.040467	0.133558	0.275931	0.419431			56	0.027587	0.0410104	0.114137	0.259268	0.464203	0.590276			56	0.0004665	0.00635815	0.0198528
	56.2	0.0140242	0.024347	0.0533538	0.132743	0.249093	0.368494			56.2	0.0030061	0.0015078	0.0176501	0.0338475	0.0819096	0.171975			56.2	-0.0105022	-0.0068138	0.0117376	0.0556059	0.121184	0.19714			56.2	0.0179961	0.0202231	0.0407284	0.132695	0.276437	0.420057			56.2	0.0281985	0.041575	0.113749	0.26036	0.464574	0.591805			56.2	0.0005594	0.0066531	0.0202181
	56.4	0.0139014	0.0244246	0.0546444	0.132606	0.249595	0.36877			56.4	0.0032523	0.00191565	0.0178934	0.0337932	0.0814979	0.172384			56.4	-0.0102778	-0.0068703	0.0114787	0.0560912	0.121051	0.197165			56.4	0.0179258	0.0207772	0.0410038	0.132084	0.276622	0.420534			56.4	0.0288808	0.0421744	0.113896	0.261374	0.465051	0.593356			56.4	0.00048635	0.00688105	0.0205225
	56.6	0.0136129	0.0245672	0.0556628	0.132672	0.249942	0.369169			56.6	0.0036242	0.00200955	0.0182035	0.034062	0.0813577	0.172985			56.6	-0.0099044	-0.0067865	0.0112761	0.0564549	0.121049	0.1973			56.6	0.017943	0.020976	0.0412543	0.13185	0.276547	0.420839			56.6	0.0293419	0.0426904	0.114538	0.262283	0.465498	0.59472			56.6	0.0002608	0.0070138	0.0206736
	56.8	0.013362	0.0248083	0.0562639	0.132838	0.250188	0.369653			56.8	0.00404775	0.0019662	0.0184514	0.0344083	0.0814494	0.173594			56.8	-0.0094542	-0.0065844	0.0112321	0.0566248	0.121231	0.19747			56.8	0.0181176	0.0209333	0.0415067	0.132089	0.276372	0.420959			56.8	0.0295219	0.0430539	0.115189	0.26296	0.465892	0.595876			56.8	-8.26e-05	0.00695555	0.0206878
	57	0.0131003	0.025165	0.0565203	0.132894	0.250286	0.370006			57	0.00437205	0.0017978	0.0186304	0.0347379	0.0815568	0.174218			57	-0.0090467	-0.0063478	0.0113791	0.0565898	0.121624	0.197523			57	0.0183978	0.0207785	0.0415841	0.132614	0.276031	0.420876			57	0.0296414	0.0432518	0.115602	0.263373	0.466067	0.596831			57	-0.0004882	0.0067531	0.0204665
	57.2	0.0129488	0.0254427	0.0564247	0.133039	0.250183	0.370115			57.2	0.0044687	0.0016511	0.0186471	0.0349906	0.0816495	0.174638			57.2	-0.0087057	-0.006047	0.0115976	0.0563963	0.122153	0.197359			57.2	0.018855	0.0205334	0.0414999	0.133421	0.27562	0.420676			57.2	0.0297567	0.0433291	0.115731	0.263673	0.466206	0.597483			57.2	-0.0009177	0.00635695	0.0199772
	57.4	0.0130139	0.0256442	0.05613	0.133142	0.250059	0.369914			57.4	0.0043587	0.0014545	0.0185273	0.0350258	0.0815714	0.174745			57.4	-0.0083954	-0.0056914	0.0117528	0.0559478	0.122707	0.197007			57.4	0.0193974	0.0203199	0.0413253	0.1343	0.275435	0.4204			57.4	0.0298676	0.0432359	0.115602	0.264137	0.466347	0.597792			57.4	-0.0013046	0.00591855	0.0193477
	57.6	0.0133522	0.0258006	0.0558339	0.133276	0.25013	0.369556			57.6	0.004147	0.0012584	0.0184309	0.034722	0.0814849	0.174634			57.6	-0.0081264	-0.005305	0.0118647	0.0553032	0.123191	0.196595			57.6	0.0200879	0.0202046	0.0411849	0.135128	0.275451	0.420072			57.6	0.0300966	0.0430512	0.115325	0.26466	0.466684	0.597782			57.6	-0.0015703	0.0055152	0.0187646
	57.8	0.0138706	0.0258463	0.0554852	0.133521	0.250409	0.36911			57.8	0.00389425	0.00098165	0.0185828	0.0341886	0.0815532	0.174361			57.8	-0.00792	-0.0048819	0.0119978	0.0546021	0.123611	0.196094			57.8	0.0206421	0.0201849	0.0410324	0.135906	0.27561	0.419648			57.8	0.0303638	0.0429184	0.115071	0.265043	0.467212	0.597445			57.8	-0.0018156	0.00518135	0.0181583
	58	0.0144722	0.0258076	0.0548994	0.133947	0.250913	0.368763			58	0.00374765	0.0007478	0.0188131	0.0335882	0.0818761	0.173979			58	-0.0077595	-0.0044969	0.0120897	0.0539268	0.123959	0.195608			58	0.0212205	0.0203055	0.0408622	0.136635	0.275989	0.41933			58	0.0303963	0.0427812	0.115024	0.265251	0.468001	0.596749			58	-0.0020099	0.00482865	0.0176302
	58.2	0.0150238	0.0256811	0.0541411	0.134284	0.251495	0.368453			58.2	0.00381665	0.000584	0.0190592	0.0330194	0.0823099	0.173569			58.2	-0.0076132	-0.0042029	0.0121602	0.053247	0.124156	0.195169			58.2	0.0216782	0.0205432	0.0407363	0.137118	0.276535	0.41906			58.2	0.0302989	0.0425625	0.115135	0.265117	0.46884	0.595978			58.2	-0.0021222	0.0044941	0.0172385
	58.4	0.0153454	0.0254536	0.053394	0.134606	0.2521	0.368325			58.4	0.0040374	0.0004904	0.0192841	0.032492	0.0828566	0.173218			58.4	-0.0075968	-0.0039817	0.0122746	0.0526585	0.124266	0.194807			58.4	0.0221181	0.0208107	0.0406554	0.137488	0.277039	0.418896			58.4	0.0301344	0.0423522	0.1154	0.264573	0.469535	0.595459			58.4	-0.0021671	0.0042546	0.0169518
	58.6	0.0153854	0.0251669	0.0526389	0.135027	0.25262	0.368266			58.6	0.0044349	0.0004323	0.0194733	0.0320792	0.0834518	0.172723			58.6	-0.0076312	-0.0039037	0.0124315	0.0522201	0.124307	0.194404			58.6	0.0222175	0.0210664	0.0405798	0.137845	0.277524	0.418774			58.6	0.0299768	0.0422939	0.115783	0.26368	0.470037	0.595309			58.6	-0.0021314	0.00424495	0.0167206
	58.8	0.0151549	0.0248913	0.0520341	0.135391	0.253173	0.368315			58.8	0.0048869	0.0004655	0.0195825	0.0317945	0.0839043	0.172045			58.8	-0.0077261	-0.0040056	0.0125516	0.0519561	0.124265	0.194021			58.8	0.0221745	0.0213211	0.0404873	0.138153	0.278082	0.418746			58.8	0.0299046	0.0424694	0.116186	0.262946	0.470542	0.595474			58.8	-0.0019576	0.00450825	0.0166365
	59	0.0150291	0.0245191	0.0517524	0.135516	0.253668	0.368266			59	0.00532725	0.00057495	0.0195494	0.031759	0.0842198	0.171064			59	-0.007957	-0.0042077	0.0125673	0.0519411	0.124103	0.193765			59	0.0220849	0.0215303	0.0404527	0.13831	0.278472	0.418575			59	0.0301173	0.0429668	0.116596	0.262567	0.471024	0.59597			59	-0.0016221	0.00494235	0.0167131
	59.2	0.0149847	0.0241258	0.0516662	0.135422	0.254182	0.368235			59.2	0.0056483	0.00078615	0.019429	0.0318156	0.0844998	0.169814			59.2	-0.008371	-0.0044496	0.0124994	0.0521501	0.123878	0.193699			59.2	0.0220509	0.0216864	0.0403922	0.138388	0.278693	0.418435			59.2	0.0303473	0.0438063	0.117055	0.262552	0.471486	0.596594			59.2	-0.0012556	0.00555825	0.0168077
	59.4	0.0149715	0.0237588	0.0516178	0.135303	0.254666	0.368196			59.4	0.00604785	0.0010361	0.0192687	0.0320444	0.0846653	0.168574			59.4	-0.0087734	-0.0047478	0.0123604	0.0525167	0.123609	0.19376			59.4	0.0219247	0.0218651	0.0402442	0.138283	0.27876	0.418329			59.4	0.0304297	0.0447382	0.117588	0.26269	0.47193	0.597238			59.4	-0.0009371	0.00623055	0.0169462
	59.6	0.0149815	0.0234693	0.0516816	0.135062	0.255105	0.368207			59.6	0.0065091	0.0013148	0.0191365	0.0323473	0.0846162	0.167684			59.6	-0.0091459	-0.0050701	0.0121937	0.0529745	0.123303	0.194033			59.6	0.0218846	0.0220537	0.040249	0.138029	0.278797	0.41824			59.6	0.0301505	0.0456106	0.118148	0.263051	0.472354	0.597866			59.6	-0.0008329	0.00681455	0.0172207
	59.8	0.0150404	0.0233365	0.0518754	0.134831	0.255289	0.368185			59.8	0.0070469	0.0014067	0.0190047	0.0327916	0.0843483	0.167407			59.8	-0.0094877	-0.0053838	0.0119736	0.0534522	0.122996	0.194469			59.8	0.0219405	0.0221244	0.040412	0.137597	0.278683	0.418073			59.8	0.029513	0.046209	0.11886	0.26346	0.472627	0.598497			59.8	-0.0009641	0.0071929	0.0175501
	60	0.0147182	0.023418	0.0521278	0.134548	0.255184	0.368339			60	0.00758265	0.0013787	0.0188763	0.0331704	0.0840054	0.167805			60	-0.009792	-0.0056533	0.0117755	0.053892	0.122732	0.195076			60	0.0219086	0.0220313	0.0408785	0.137024	0.278588	0.417992			60	0.0283451	0.0465792	0.119541	0.263851	0.472915	0.599057			60	-0.0013496	0.0074446	0.01787
	60.2	0.0140919	0.0237845	0.0524865	0.134107	0.254962	0.368731			60.2	0.0080181	0.00124295	0.0187687	0.0334342	0.083536	0.168856			60.2	-0.0100939	-0.0058481	0.0116604	0.0542653	0.122586	0.195704			60.2	0.0217992	0.0218517	0.0414638	0.136244	0.278515	0.417965			60.2	0.0269328	0.046719	0.119984	0.264169	0.473081	0.599644			60.2	-0.00183	0.00751845	0.0182628
	60.4	0.0131819	0.0245089	0.0529732	0.133394	0.254734	0.369339			60.4	0.0081156	0.00119405	0.0186405	0.033574	0.0831264	0.1702			60.4	-0.0104872	-0.0059871	0.0116501	0.0546396	0.122573	0.196247			60.4	0.0217088	0.0217049	0.042068	0.135483	0.278499	0.417973			60.4	0.0256349	0.046643	0.119972	0.264545	0.473237	0.600189			60.4	-0.0022447	0.00761505	0.0187008
	60.6	0.0121997	0.0255536	0.0535026	0.132744	0.25446	0.369964			60.6	0.00779075	0.00119175	0.0184555	0.0337594	0.0826127	0.171618			60.6	-0.0109934	-0.0060371	0.0116951	0.0549914	0.122656	0.196654			60.6	0.0216266	0.0216367	0.0424376	0.135053	0.278502	0.417992			60.6	0.0247614	0.0463475	0.119376	0.264931	0.473465	0.600625			60.6	-0.0024646	0.00791025	0.0190168
	60.8	0.011304	0.0268769	0.0540181	0.132246	0.254258	0.370528			60.8	0.00716205	0.0014139	0.0182887	0.0339299	0.0822109	0.172946			60.8	-0.0115139	-0.005994	0.0117278	0.0552662	0.122779	0.196955			60.8	0.0216711	0.0217914	0.0426789	0.134907	0.278551	0.418065			60.8	0.0243002	0.0458964	0.118326	0.265318	0.473875	0.600928			60.8	-0.0025027	0.008481	0.0192184
	61	0.0107188	0.0282836	0.0544384	0.131954	0.254153	0.370968			61	0.00637755	0.0017696	0.0183104	0.0339972	0.0818943	0.174211			61	-0.0119697	-0.0058631	0.0116998	0.0553159	0.122917	0.197051			61	0.0217984	0.0221355	0.0425911	0.135004	0.27868	0.418163			61	0.0242542	0.0453203	0.116993	0.265657	0.474255	0.601221			61	-0.0024369	0.0091917	0.0193506
	61.2	0.0104115	0.0294294	0.0547457	0.131895	0.254201	0.371225			61.2	0.0056359	0.0022099	0.0185568	0.0339291	0.0819165	0.175292			61.2	-0.0122423	-0.005678	0.0116824	0.0552235	0.123053	0.197044			61.2	0.0219391	0.0225918	0.0422236	0.135349	0.278915	0.418166			61.2	0.0244452	0.0446308	0.115759	0.265872	0.474709	0.601525			61.2	-0.0023138	0.00986985	0.0193885
	61.4	0.0103553	0.0300878	0.0549036	0.132145	0.254389	0.371174			61.4	0.00503285	0.00265155	0.0190124	0.0336227	0.0820369	0.176136			61.4	-0.012276	-0.0054269	0.011724	0.0550202	0.123158	0.196997			61.4	0.021946	0.0228978	0.0417473	0.136146	0.279344	0.418018			61.4	0.0247191	0.0440835	0.114768	0.265935	0.475213	0.601914			61.4	-0.0022056	0.0103541	0.0193344
	61.6	0.010509	0.0303523	0.054965	0.132641	0.25473	0.370896			61.6	0.00453075	0.0031016	0.0196523	0.0329597	0.0823036	0.176765			61.6	-0.0121068	-0.0052023	0.0118217	0.0547799	0.123264	0.196955			61.6	0.0219588	0.0231615	0.0413025	0.137055	0.27998	0.417816			61.6	0.024937	0.0436151	0.114306	0.266091	0.475682	0.602513			61.6	-0.0020064	0.0105972	0.0194143
	61.8	0.0106926	0.0302248	0.0550568	0.133294	0.255083	0.370506			61.8	0.00409765	0.0034085	0.0203329	0.0320341	0.0826129	0.177253			61.8	-0.0118365	-0.0050251	0.0119945	0.0545603	0.123307	0.196899			61.8	0.0217693	0.0233135	0.0410119	0.138096	0.280655	0.417662			61.8	0.0252829	0.043272	0.114267	0.266442	0.475919	0.603504			61.8	-0.001844	0.0106362	0.0195635
	62	0.0107799	0.0299055	0.0553508	0.134311	0.255401	0.370187			62	0.00373365	0.00355725	0.0209903	0.0310953	0.0831026	0.177461			62	-0.0115236	-0.0049557	0.0122927	0.0544378	0.123363	0.196856			62	0.021379	0.023409	0.0408982	0.139236	0.281145	0.417584			62	0.0257289	0.0431633	0.114731	0.266937	0.476131	0.604784			62	-0.00176	0.0105679	0.0196571
	62.2	0.0107522	0.0295519	0.0556687	0.135721	0.255598	0.369959			62.2	0.0035116	0.00349605	0.0215384	0.0303869	0.0836048	0.177368			62.2	-0.0112598	-0.0049616	0.0126785	0.0544528	0.123427	0.196775			62.2	0.0207708	0.0234685	0.0409333	0.140592	0.281471	0.417614			62.2	0.0262583	0.0434408	0.115509	0.267628	0.476435	0.606207			62.2	-0.001888	0.0104586	0.0196755
	62.4	0.0108403	0.0292345	0.0559173	0.137199	0.255608	0.369782			62.4	0.00340145	0.00326625	0.0220082	0.0299643	0.0842322	0.177124			62.4	-0.0111563	-0.0050691	0.0130413	0.0545845	0.123506	0.196766			62.4	0.0202465	0.0236897	0.0410134	0.141806	0.281598	0.417725			62.4	0.026795	0.0439964	0.116548	0.268514	0.476746	0.607484			62.4	-0.002197	0.0103108	0.0196713
	62.6	0.0111901	0.0288946	0.0561468	0.138462	0.255414	0.369515			62.6	0.00348015	0.00282825	0.0223018	0.0298459	0.0849768	0.176755			62.6	-0.0111861	-0.0052302	0.0133537	0.0547849	0.123518	0.196777			62.6	0.0198603	0.0239684	0.0410781	0.14275	0.28141	0.417867			62.6	0.0275488	0.0447444	0.117657	0.26932	0.477061	0.608493			62.6	-0.0027533	0.00999275	0.0195632
	62.8	0.0117641	0.0285629	0.056154	0.139519	0.255194	0.369263			62.8	0.00375245	0.00245675	0.022418	0.0299819	0.0856049	0.176425			62.8	-0.0112364	-0.0054114	0.0136419	0.0550195	0.123516	0.196893			62.8	0.0196338	0.0242886	0.0408519	0.143342	0.281134	0.41804			62.8	0.0281816	0.0455301	0.118758	0.269969	0.477499	0.609099			62.8	-0.0033821	0.00946565	0.0193242
	63	0.0125756	0.0281617	0.0559488	0.140146	0.25499	0.368892			63	0.00429965	0.00207555	0.0224019	0.0303976	0.0858778	0.176354			63	-0.011166	-0.0055519	0.0139049	0.0553034	0.123489	0.197094			63	0.0195058	0.0246456	0.0403447	0.14338	0.280831	0.418149			63	0.0285211	0.046103	0.119717	0.270609	0.477825	0.609393			63	-0.0040156	0.0087452	0.0189831
	63.2	0.0134385	0.0276857	0.0558075	0.140367	0.254809	0.368446			63.2	0.00500085	0.00168435	0.0223383	0.0309919	0.0858877	0.176667			63.2	-0.0109715	-0.0057178	0.014102	0.0555608	0.123481	0.197471			63.2	0.0195161	0.0249098	0.039936	0.142922	0.280568	0.418163			63.2	0.0286256	0.0463443	0.120415	0.27125	0.477859	0.609501			63.2	-0.0046279	0.00788015	0.0187191
	63.4	0.0142576	0.0272246	0.0558979	0.140511	0.254765	0.368022			63.4	0.0058093	0.00114685	0.0221964	0.0317489	0.0858291	0.177286			63.4	-0.0106526	-0.0059079	0.0142398	0.0557745	0.12352	0.197889			63.4	0.0195639	0.0249534	0.0397388	0.142134	0.280341	0.41811			63.4	0.0287132	0.0462417	0.120963	0.271878	0.477767	0.609624			63.4	-0.0051785	0.0068956	0.0185526
	63.6	0.014774	0.0269115	0.0560422	0.140604	0.254951	0.367831			63.6	0.00662285	0.00063155	0.0219463	0.0325679	0.0858184	0.178168			63.6	-0.0102858	-0.0061511	0.0143563	0.055947	0.123654	0.198413			63.6	0.0195363	0.0249108	0.0397679	0.141373	0.280254	0.418026			63.6	0.0287222	0.0460611	0.121359	0.272424	0.47759	0.609738			63.6	-0.0056267	0.00597575	0.0185181
	63.8	0.015292	0.0267462	0.0562699	0.140517	0.255223	0.367833			63.8	0.0072913	2.155e-05	0.0217832	0.0335039	0.0860067	0.179022			63.8	-0.0099844	-0.0064281	0.0144538	0.0561056	0.123899	0.198908			63.8	0.0195979	0.0248737	0.0399112	0.140577	0.280091	0.418003			63.8	0.0288948	0.0458258	0.121688	0.272802	0.47723	0.609827			63.8	-0.0057907	0.00525	0.0185453
	64	0.0156153	0.0265444	0.0565155	0.140473	0.255454	0.367961			64	0.0076724	-0.0005462	0.0216398	0.0345786	0.0863521	0.179775			64	-0.0098901	-0.0067306	0.0145159	0.0562537	0.124165	0.199365			64	0.0198267	0.0246475	0.0402791	0.140142	0.279898	0.418051			64	0.0293695	0.0455339	0.122036	0.273015	0.476988	0.609892			64	-0.0057091	0.00477975	0.0186477
	64.2	0.0159578	0.026386	0.0567314	0.140572	0.255546	0.36808			64.2	0.00790045	-0.0009875	0.0214818	0.0357875	0.0866459	0.180299			64.2	-0.0099349	-0.0070024	0.0144761	0.0564009	0.124423	0.199756			64.2	0.0202532	0.024315	0.0406882	0.140064	0.279584	0.418118			64.2	0.0300348	0.0452075	0.122447	0.273059	0.477023	0.609762			64.2	-0.0052648	0.0044735	0.0186875
	64.4	0.0163051	0.0263558	0.0568431	0.140546	0.255459	0.368216			64.4	0.008044	-0.0012139	0.0213258	0.0369242	0.0868495	0.180699			64.4	-0.0099992	-0.0071851	0.0143254	0.0565187	0.124684	0.200021			64.4	0.0208419	0.023885	0.0411151	0.140112	0.279214	0.418146			64.4	0.0307238	0.0447956	0.122929	0.272907	0.477152	0.609459			64.4	-0.00464	0.004324	0.0187268
	64.6	0.0167486	0.0263452	0.0568448	0.140319	0.255217	0.368385			64.6	0.00812975	-0.0013291	0.0212741	0.0378121	0.0868971	0.180901			64.6	-0.0099839	-0.007256	0.0140649	0.0565492	0.124859	0.200065			64.6	0.0215195	0.0233106	0.0414433	0.140117	0.278952	0.418257			64.6	0.0311426	0.0442613	0.123457	0.272734	0.47728	0.609113			64.6	-0.0039077	0.0042426	0.0187118
	64.8	0.0170613	0.0262566	0.0567855	0.139907	0.254995	0.368526			64.8	0.00824115	-0.0013548	0.0212428	0.0382012	0.0868469	0.180813			64.8	-0.0098258	-0.0072448	0.0138099	0.0565693	0.124947	0.200046			64.8	0.0222396	0.0225296	0.0419255	0.14012	0.278923	0.418341			64.8	0.0311343	0.0438086	0.124071	0.272638	0.477635	0.608819			64.8	-0.0032562	0.0042152	0.0187661
	65	0.017282	0.0263113	0.056639	0.139389	0.254893	0.368648			65	0.00827805	-0.0012087	0.0212422	0.0379673	0.0866824	0.180431			65	-0.0095618	-0.0072205	0.0135688	0.0565929	0.124973	0.200111			65	0.0229665	0.0217618	0.0425766	0.140154	0.279076	0.418411			65	0.0308274	0.0434632	0.12465	0.27251	0.478153	0.608469			65	-0.0025942	0.0043309	0.0188852
	65.2	0.0173911	0.0264249	0.0564966	0.138724	0.254802	0.368745			65.2	0.00808305	-0.0010111	0.0213644	0.0372082	0.0866158	0.179814			65.2	-0.0093418	-0.0072193	0.0133946	0.0566214	0.124983	0.200194			65.2	0.0236208	0.0211008	0.0434644	0.140085	0.279421	0.418451			65.2	0.0303077	0.043195	0.125235	0.272436	0.478671	0.608275			65.2	-0.0020731	0.0046671	0.0191
	65.4	0.0172424	0.0265168	0.0563423	0.137998	0.254755	0.368901			65.4	0.0076845	-0.0007764	0.0215299	0.036257	0.0865985	0.179042			65.4	-0.0092692	-0.0072345	0.0132951	0.0566695	0.124882	0.200298			65.4	0.0240706	0.0205752	0.0444705	0.140011	0.279923	0.418619			65.4	0.0297601	0.0431055	0.125708	0.27249	0.479075	0.608306			65.4	-0.0017903	0.00514465	0.0191297
	65.6	0.0167733	0.0265833	0.0562632	0.137397	0.254761	0.369023			65.6	0.0072325	-0.0005489	0.021718	0.0353817	0.0867138	0.178175			65.6	-0.0093284	-0.0072658	0.0133198	0.0567799	0.124811	0.200358			65.6	0.0242881	0.0201039	0.0454998	0.140036	0.280457	0.418775			65.6	0.0293911	0.0432568	0.126077	0.272476	0.4795	0.608629			65.6	-0.0017677	0.0057611	0.0190014
	65.8	0.0161316	0.0265895	0.0560081	0.137003	0.254686	0.3691			65.8	0.0068079	-0.0002834	0.0218378	0.034765	0.0868321	0.17747			65.8	-0.0096082	-0.0072931	0.0133626	0.0569276	0.124751	0.200252			65.8	0.0241846	0.0197463	0.0462138	0.14037	0.280901	0.418941			65.8	0.0293118	0.043511	0.126108	0.272338	0.479857	0.609074			65.8	-0.0019381	0.00642105	0.018711
	66	0.0156314	0.0264214	0.0557447	0.136564	0.254518	0.369061			66	0.0064294	2.46e-05	0.0218886	0.0343345	0.0869747	0.176926			66	-0.0100094	-0.0073691	0.0133251	0.0570773	0.124705	0.199955			66	0.0239272	0.0194245	0.0465049	0.140662	0.28123	0.419025			66	0.0295651	0.0439426	0.125782	0.272237	0.480016	0.609643			66	-0.0022959	0.00691585	0.0183976
	66.2	0.0153712	0.0261396	0.0553932	0.136098	0.254523	0.369072			66.2	0.00610085	0.00042355	0.0217347	0.0340792	0.0869622	0.176605			66.2	-0.0104264	-0.0074244	0.0132343	0.0571811	0.124645	0.19954			66.2	0.0236089	0.0189967	0.0461678	0.140985	0.281453	0.419197			66.2	0.0300917	0.0445198	0.12503	0.272246	0.480194	0.610266			66.2	-0.0027741	0.00722705	0.0179949
	66.4	0.0153785	0.0258118	0.0551213	0.13584	0.254657	0.369174			66.4	0.00583945	0.00098065	0.0212692	0.0339056	0.0868084	0.176508			66.4	-0.0107757	-0.0074207	0.0130867	0.0572004	0.124616	0.199186			66.4	0.0231671	0.0184909	0.0453318	0.141514	0.28154	0.4194			66.4	0.030577	0.0451214	0.124007	0.272487	0.480481	0.610958			66.4	-0.0031763	0.0073974	0.0176148
	66.6	0.0155553	0.0254319	0.0549333	0.135841	0.254808	0.369362			66.6	0.00563505	0.0016306	0.0206043	0.0338222	0.0866643	0.176658			66.6	-0.0110939	-0.0073432	0.0129252	0.0570761	0.124697	0.198938			66.6	0.0227535	0.0180714	0.0442148	0.142058	0.28135	0.419683			66.6	0.0308746	0.0456165	0.122854	0.273103	0.480819	0.611714			66.6	-0.0034708	0.0074932	0.017204
	66.8	0.0157214	0.024954	0.0550879	0.136102	0.255003	0.369618			66.8	0.0054717	0.00230715	0.0198566	0.0337709	0.0866108	0.176933			66.8	-0.0113117	-0.0072852	0.0127168	0.0568218	0.124939	0.198862			66.8	0.0223776	0.017695	0.0432092	0.142377	0.281151	0.419924			66.8	0.0310618	0.0459591	0.121778	0.273892	0.481198	0.612594			66.8	-0.0036775	0.0074786	0.0168734
	67	0.0156698	0.0245728	0.0553584	0.13666	0.25524	0.36999			67	0.00544415	0.0028475	0.0192065	0.0338791	0.0867477	0.177171			67	-0.011451	-0.0071973	0.0125441	0.0565386	0.125332	0.1988			67	0.0218765	0.017507	0.0422836	0.142739	0.281011	0.420191			67	0.0310893	0.0462477	0.120954	0.274819	0.481788	0.613615			67	-0.0038848	0.007508	0.016481
	67.2	0.0153194	0.0243563	0.0556462	0.137296	0.255305	0.370419			67.2	0.0055363	0.00326235	0.0187198	0.0340715	0.0870704	0.177406			67.2	-0.0115744	-0.0071189	0.0123605	0.0562998	0.125845	0.198821			67.2	0.021031	0.0175868	0.0414009	0.143203	0.280904	0.42034			67.2	0.0312295	0.0465132	0.1206	0.275841	0.482466	0.614669			67.2	-0.0040192	0.0075594	0.0160453
	67.4	0.0148277	0.0242994	0.0558168	0.137867	0.255135	0.370827			67.4	0.00568345	0.0035102	0.0186731	0.0343828	0.0875568	0.177505			67.4	-0.0116787	-0.0070566	0.0122283	0.0560827	0.126435	0.198862			67.4	0.0200933	0.0179312	0.0405971	0.143638	0.280673	0.42049			67.4	0.0316452	0.0465455	0.12073	0.276896	0.483253	0.615675			67.4	-0.0040919	0.00761845	0.015604
	67.6	0.0143155	0.0243087	0.0560078	0.138333	0.254847	0.371187			67.6	0.00582755	0.00375565	0.0188449	0.0347148	0.0879413	0.177524			67.6	-0.0117522	-0.0070267	0.0120689	0.055927	0.127035	0.198878			67.6	0.0189393	0.0183619	0.0400035	0.14401	0.280585	0.420533			67.6	0.0322865	0.0462654	0.121446	0.277995	0.484172	0.616496			67.6	-0.0041262	0.00746805	0.015251
	67.8	0.0139572	0.024659	0.0563179	0.138657	0.254452	0.371461			67.8	0.00597905	0.0039604	0.0191747	0.0351043	0.0882596	0.177359			67.8	-0.0117091	-0.0069629	0.0119436	0.0558804	0.127586	0.198887			67.8	0.0177089	0.019031	0.0396211	0.144318	0.28049	0.420499			67.8	0.0328438	0.0456401	0.122619	0.279317	0.485147	0.617015			67.8	-0.0041218	0.00716195	0.0149288
	68	0.0138941	0.0252355	0.056682	0.138764	0.254106	0.371786			68	0.006091	0.0040529	0.0194689	0.0352803	0.0884697	0.17717			68	-0.0115396	-0.0068332	0.0118319	0.055858	0.128033	0.199008			68	0.0165041	0.0198702	0.0394153	0.14445	0.280554	0.420451			68	0.0332018	0.0447602	0.124115	0.28088	0.486164	0.617333			68	-0.0040353	0.0067238	0.0147769
	68.2	0.0139973	0.0259944	0.0571298	0.138814	0.253876	0.372118			68.2	0.0062787	0.00403035	0.0197964	0.0352385	0.0885575	0.176797			68.2	-0.0111809	-0.0066702	0.0117676	0.0557658	0.128177	0.199177			68.2	0.0155887	0.0208749	0.0395658	0.144405	0.280772	0.420514			68.2	0.0330461	0.0438674	0.125612	0.282561	0.487178	0.617586			68.2	-0.0039894	0.0062395	0.0148123
	68.4	0.0141731	0.0268119	0.0576504	0.138697	0.253766	0.372382			68.4	0.0065652	0.0039858	0.0201024	0.0349503	0.0884753	0.176301			68.4	-0.0106853	-0.0064761	0.0117328	0.0556898	0.128124	0.199357			68.4	0.0149415	0.0219948	0.0400233	0.144111	0.281218	0.420538			68.4	0.0325944	0.043344	0.126993	0.284132	0.488253	0.61783			68.4	-0.0040565	0.00584155	0.0150888
	68.6	0.0142388	0.027677	0.0581512	0.138521	0.253695	0.372532			68.6	0.00690665	0.0039678	0.0205598	0.0346261	0.0883922	0.175699			68.6	-0.0100383	-0.006281	0.0117116	0.0555905	0.127921	0.199594			68.6	0.0145943	0.0231063	0.0405951	0.143747	0.281647	0.420517			68.6	0.0319488	0.0430988	0.128018	0.285314	0.489162	0.618031			68.6	-0.0042822	0.00557265	0.015422
	68.8	0.0140497	0.0284187	0.0586463	0.138282	0.253832	0.372577			68.8	0.0072278	0.0037664	0.0211329	0.0343681	0.0883233	0.175146			68.8	-0.0094218	-0.0061126	0.0117204	0.0554016	0.12761	0.199786			68.8	0.0142127	0.0239777	0.0411628	0.143485	0.282206	0.420454			68.8	0.0313966	0.0431494	0.128737	0.286063	0.489917	0.618301			68.8	-0.0047596	0.00546475	0.0158835
	69	0.0135473	0.0290238	0.0592374	0.138084	0.254225	0.372546			69	0.0076352	0.00338725	0.0216958	0.0342941	0.0882098	0.174707			69	-0.0088577	-0.0060093	0.0117566	0.0552048	0.127203	0.199783			69	0.0136902	0.0245117	0.0417077	0.143227	0.282806	0.420389			69	0.0309654	0.0433935	0.12923	0.286423	0.490249	0.618449			69	-0.0053792	0.0054511	0.0163365
	69.2	0.0130682	0.0294248	0.0600605	0.138032	0.254716	0.372405			69.2	0.0081114	0.0027814	0.0221579	0.0343152	0.088077	0.174504			69.2	-0.0083461	-0.0060359	0.0118613	0.0550637	0.126909	0.199491			69.2	0.0130434	0.0247186	0.0422148	0.143087	0.283269	0.420318			69.2	0.0307643	0.0436547	0.129572	0.28641	0.490324	0.618501			69.2	-0.0058451	0.00547185	0.0169237
	69.4	0.0128215	0.029551	0.0610373	0.138264	0.255312	0.3722			69.4	0.0085777	0.0020956	0.0224557	0.0344754	0.0878635	0.174524			69.4	-0.0078837	-0.0062713	0.01195	0.0549596	0.126661	0.199028			69.4	0.0124087	0.0246755	0.0425874	0.143214	0.283519	0.420224			69.4	0.0305585	0.043784	0.129555	0.286222	0.490035	0.618346			69.4	-0.0059632	0.0054212	0.0175183
	69.6	0.0130002	0.0295084	0.0621019	0.138475	0.256023	0.372097			69.6	0.0088757	0.0013218	0.022506	0.0346676	0.0874453	0.174512			69.6	-0.0076304	-0.0066469	0.0120569	0.0549088	0.126373	0.198495			69.6	0.0121983	0.0245365	0.042852	0.143468	0.283629	0.420183			69.6	0.0303854	0.0439922	0.129321	0.286226	0.489535	0.618097			69.6	-0.0057635	0.00547425	0.0181798
	69.8	0.0136125	0.0292391	0.0629787	0.138746	0.256741	0.372219			69.8	0.00901625	0.00080025	0.022301	0.0347793	0.0868511	0.174544			69.8	-0.0075527	-0.0070278	0.0121737	0.0548982	0.126047	0.198055			69.8	0.012699	0.0243351	0.0429489	0.143811	0.28355	0.420287			69.8	0.0301446	0.044372	0.128966	0.286394	0.488848	0.617717			69.8	-0.0052074	0.0056795	0.0186603
	70	0.0144758	0.0287934	0.0637359	0.139296	0.257095	0.37238			70	0.00897985	0.00059955	0.0218692	0.0346979	0.0862821	0.17463			70	-0.0076399	-0.007354	0.0122804	0.0548899	0.125778	0.197848			70	0.0138925	0.0240927	0.0430704	0.144418	0.28321	0.420438			70	0.0299704	0.04477	0.128631	0.286618	0.488169	0.617353			70	-0.0044568	0.0059388	0.0190216
	70.2	0.0152289	0.0282978	0.0641011	0.140033	0.2572	0.372565			70.2	0.0087751	0.00083915	0.021397	0.0345465	0.0857997	0.174853			70.2	-0.0079107	-0.0076075	0.0123274	0.0549026	0.125595	0.19792			70.2	0.015657	0.023837	0.0431615	0.145123	0.282707	0.420531			70.2	0.0298132	0.0451387	0.128347	0.286866	0.487545	0.61701			70.2	-0.0036797	0.00636165	0.0192568
	70.4	0.0157614	0.0279284	0.0641707	0.140845	0.257095	0.372811			70.4	0.0084886	0.00131595	0.0209094	0.0344039	0.0854511	0.175203			70.4	-0.0083602	-0.0077556	0.0123768	0.0549497	0.125584	0.198153			70.4	0.0177681	0.0235284	0.0432521	0.145652	0.282174	0.420602			70.4	0.0296075	0.0453902	0.128217	0.287035	0.487114	0.61672			70.4	-0.0029258	0.0068892	0.0194396
	70.6	0.0159578	0.0276873	0.0638582	0.141813	0.256778	0.373024			70.6	0.0082287	0.0017589	0.0204042	0.0343926	0.0852416	0.175674			70.6	-0.0088837	-0.0077906	0.012442	0.0550733	0.125699	0.198428			70.6	0.0197097	0.0231662	0.0433526	0.146256	0.281496	0.420631			70.6	0.0294153	0.0454644	0.12813	0.287107	0.486921	0.616616			70.6	-0.0022342	0.00739	0.0195112
	70.8	0.015884	0.0276422	0.0632495	0.142542	0.256227	0.373089			70.8	0.00793985	0.00207755	0.0197685	0.0345447	0.0852009	0.176161			70.8	-0.0094084	-0.0078084	0.0124802	0.0552875	0.125876	0.198711			70.8	0.0212404	0.0227913	0.0434476	0.14698	0.280702	0.420433			70.8	0.0293765	0.0451909	0.128127	0.287183	0.486915	0.616664			70.8	-0.0015066	0.0075807	0.019563
	71	0.0156373	0.0277684	0.0622175	0.142894	0.255734	0.373058			71	0.00755575	0.00229865	0.0191102	0.0350674	0.0852237	0.176483			71	-0.0098682	-0.0078218	0.0124823	0.0556159	0.125983	0.198958			71	0.0224813	0.0225683	0.0434664	0.147686	0.279995	0.420097			71	0.0294016	0.0445216	0.128153	0.287179	0.486938	0.616873			71	-0.0008294	0.0076108	0.0196358
	71.2	0.0153957	0.0280533	0.0609967	0.143003	0.255322	0.373052			71.2	0.00708605	0.00236155	0.0183016	0.0358205	0.0852939	0.176637			71.2	-0.0102129	-0.0077825	0.0124364	0.0560414	0.126068	0.19916			71.2	0.0234099	0.0224726	0.0434389	0.148231	0.279643	0.419669			71.2	0.0294677	0.0435748	0.128298	0.287291	0.486916	0.61715			71.2	-0.0001465	0.0074266	0.0196199
	71.4	0.0150251	0.0284423	0.0596501	0.143088	0.254851	0.373031			71.4	0.0065436	0.00216525	0.0174637	0.0366184	0.0854088	0.176628			71.4	-0.0104315	-0.0076681	0.0123632	0.0565488	0.126055	0.199373			71.4	0.0240013	0.0224909	0.0434795	0.148927	0.279499	0.419231			71.4	0.0297083	0.0425857	0.128652	0.287617	0.486965	0.61752			71.4	0.0002896	0.0071325	0.0195035
	71.6	0.0144947	0.0289294	0.0582431	0.143124	0.254453	0.373095			71.6	0.0060311	0.00186515	0.0166779	0.0372067	0.0855156	0.176717			71.6	-0.0105784	-0.0074785	0.0121855	0.0571153	0.125961	0.19966			71.6	0.0242201	0.0225667	0.0435414	0.149545	0.27971	0.418899			71.6	0.0301012	0.0419524	0.129239	0.288249	0.487257	0.61778			71.6	0.0005872	0.00673675	0.0193634
	71.8	0.0137468	0.0295025	0.0570055	0.143388	0.254139	0.373198			71.8	0.00565735	0.00141085	0.0160675	0.0376019	0.0854498	0.176872			71.8	-0.0106116	-0.007206	0.0118987	0.0577036	0.125799	0.199923			71.8	0.0241949	0.0225821	0.0436977	0.150024	0.280205	0.418776			71.8	0.0305355	0.0417846	0.129838	0.288883	0.487682	0.618057			71.8	0.0005194	0.00632865	0.0192502
	72	0.0129944	0.0301517	0.0560825	0.143673	0.253997	0.373371			72	0.00545985	0.00082555	0.0157632	0.0377338	0.0853351	0.177197			72	-0.0106077	-0.0068372	0.0115838	0.0582068	0.125768	0.200125			72	0.0237793	0.02243	0.0438125	0.150299	0.280892	0.418898			72	0.0309295	0.0420336	0.130291	0.289377	0.488338	0.618262			72	0.00027025	0.00587445	0.0191948
	72.2	0.012186	0.0307121	0.0555477	0.143886	0.254161	0.37352			72.2	0.0054874	8.115e-05	0.0157459	0.0377929	0.0853635	0.177632			72.2	-0.0105938	-0.0064695	0.0112915	0.0585497	0.125813	0.200306			72.2	0.0229688	0.0220396	0.0438504	0.150389	0.281605	0.419322			72.2	0.0311256	0.0425146	0.130619	0.28962	0.489147	0.618426			72.2	-0.0002539	0.0052591	0.0192029
	72.4	0.0114743	0.0311758	0.0553739	0.143835	0.254958	0.373632			72.4	0.00564705	-0.0008591	0.0158442	0.0378773	0.0855016	0.178144			72.4	-0.0106518	-0.0061976	0.0110874	0.0587462	0.125858	0.200444			72.4	0.0217226	0.0215184	0.043844	0.150062	0.282568	0.419922			72.4	0.0311446	0.0431093	0.130904	0.289693	0.490029	0.618509			72.4	-0.0008717	0.0045798	0.0193779
	72.6	0.0111308	0.0315128	0.0557216	0.143593	0.256072	0.37357			72.6	0.0059844	-0.0019437	0.0159521	0.0380161	0.0858661	0.178664			72.6	-0.0106138	-0.0060665	0.0110197	0.0588773	0.125976	0.200511			72.6	0.0203888	0.021031	0.0439232	0.149319	0.283703	0.42049			72.6	0.0310172	0.0435715	0.13133	0.28949	0.490694	0.6186			72.6	-0.001553	0.00386325	0.0196136
	72.8	0.0111865	0.0317372	0.0564298	0.143262	0.257304	0.373402			72.8	0.0064183	-0.0030014	0.016126	0.0380522	0.0865168	0.179204			72.8	-0.0104976	-0.0060864	0.011112	0.0589823	0.126235	0.200603			72.8	0.0191553	0.0207452	0.0441167	0.148259	0.284906	0.420999			72.8	0.0308139	0.0439474	0.13191	0.289303	0.491251	0.618823			72.8	-0.002127	0.0033007	0.0199324
	73	0.0114149	0.0317064	0.0572894	0.142953	0.2585	0.373212			73	0.0068991	-0.0038579	0.0163002	0.038039	0.0872121	0.179558			73	-0.0103318	-0.0062609	0.0113081	0.0591187	0.126491	0.200816			73	0.0181848	0.0206368	0.0444202	0.147159	0.286002	0.421397			73	0.0305755	0.0443621	0.132589	0.289344	0.491566	0.619239			73	-0.0027869	0.00291365	0.0201405
	73.2	0.0118245	0.0315008	0.0580788	0.142506	0.259553	0.373128			73.2	0.00716315	-0.004399	0.0165507	0.0379367	0.0877711	0.179506			73.2	-0.0102909	-0.006502	0.0116197	0.0592835	0.126694	0.201054			73.2	0.0176325	0.0207721	0.0448992	0.146066	0.286923	0.421626			73.2	0.0304799	0.0449336	0.133322	0.289568	0.491644	0.619764			73.2	-0.0034955	0.00279805	0.0202311
	73.4	0.0124004	0.0310258	0.0589126	0.142158	0.260356	0.373125			73.4	0.0073057	-0.0043624	0.0169212	0.0376015	0.0882556	0.179183			73.4	-0.0102185	-0.0066534	0.0119624	0.0594397	0.126972	0.201316			73.4	0.0176398	0.0209482	0.0455415	0.14523	0.287574	0.421639			73.4	0.0305198	0.0456781	0.133977	0.289874	0.491521	0.620395			73.4	-0.0041256	0.0027899	0.020226
	73.6	0.0129109	0.0304304	0.0596949	0.141982	0.261046	0.373175			73.6	0.00738445	-0.0038573	0.0173909	0.0371268	0.0887855	0.178613			73.6	-0.0101892	-0.0067814	0.0122626	0.0594482	0.127418	0.201516			73.6	0.0179917	0.0211067	0.0462023	0.144732	0.28802	0.421426			73.6	0.0306373	0.0464315	0.134357	0.290324	0.491482	0.621139			73.6	-0.0046966	0.0028289	0.0203255
	73.8	0.0133228	0.0298041	0.0604147	0.142056	0.261754	0.373276			73.8	0.0075247	-0.0029817	0.0179984	0.0367997	0.0893522	0.177988			73.8	-0.0102374	-0.0068984	0.0125678	0.0593175	0.127932	0.201572			73.8	0.0185833	0.0212769	0.0467042	0.144654	0.288266	0.4211			73.8	0.0306714	0.0472058	0.134426	0.290812	0.491624	0.621931			73.8	-0.0051487	0.00285115	0.0205686
	74	0.0136899	0.0292244	0.0610819	0.142351	0.262348	0.373339			74	0.007714	-0.0019874	0.018621	0.0367479	0.0898985	0.177543			74	-0.0103454	-0.006986	0.0129365	0.0591196	0.128489	0.201424			74	0.0193264	0.0214221	0.0472093	0.144778	0.288402	0.42068			74	0.0306467	0.0479825	0.134326	0.291338	0.492106	0.622794			74	-0.0053204	0.00273595	0.0209464
	74.2	0.0140338	0.0286856	0.0617758	0.142837	0.2627	0.373337			74.2	0.00794505	-0.0010579	0.0190833	0.0368986	0.0903694	0.177369			74.2	-0.0103412	-0.0070271	0.0132692	0.0589714	0.129012	0.201207			74.2	0.0200236	0.0215748	0.047675	0.145403	0.288469	0.420186			74.2	0.0305739	0.0487611	0.134008	0.291992	0.492828	0.623751			74.2	-0.0052844	0.00260595	0.0213928
	74.4	0.0143056	0.0284441	0.062298	0.143267	0.262731	0.373321			74.4	0.00813525	-0.0003185	0.0193405	0.0372861	0.0909183	0.177386			74.4	-0.0102948	-0.0070882	0.0135473	0.0589141	0.129421	0.200858			74.4	0.0206605	0.0219708	0.0478918	0.146626	0.288515	0.41968			74.4	0.0305907	0.0494548	0.133609	0.292728	0.493741	0.624697			74.4	-0.0050783	0.0026126	0.0217589
	74.6	0.014479	0.0283616	0.0626993	0.143959	0.26255	0.37344			74.6	0.00820075	0.00030875	0.0195261	0.0377984	0.0913195	0.177428			74.6	-0.0102839	-0.0070377	0.0137823	0.0590071	0.129573	0.200419			74.6	0.0212633	0.0226812	0.0478348	0.14836	0.288434	0.419419			74.6	0.0308103	0.0500159	0.13323	0.293403	0.494543	0.625564			74.6	-0.0046713	0.00293485	0.0219568
	74.8	0.014425	0.0284479	0.0628799	0.144887	0.262107	0.373672			74.8	0.00810245	0.0008602	0.0195838	0.0381869	0.0915065	0.177413			74.8	-0.0103433	-0.0068575	0.013955	0.0591113	0.129601	0.199942			74.8	0.0216151	0.023564	0.0476109	0.150318	0.288281	0.419328			74.8	0.0313121	0.0503341	0.132994	0.29404	0.495085	0.626236			74.8	-0.0041644	0.00354355	0.0219336
	75	0.0140848	0.0287557	0.0629105	0.146002	0.261512	0.373939			75	0.0078569	0.001324	0.0195896	0.0384148	0.0914957	0.177397			75	-0.0105743	-0.006638	0.0139593	0.0592212	0.129504	0.199488			75	0.0216608	0.0244833	0.0472519	0.152431	0.287989	0.419388			75	0.0319036	0.0505247	0.13284	0.294608	0.49538	0.626689			75	-0.003743	0.0043362	0.0217849
	75.2	0.0133881	0.0293904	0.0627148	0.147291	0.260981	0.374228			75.2	0.00766805	0.00172255	0.0196212	0.0384154	0.0913678	0.177572			75.2	-0.010932	-0.0063756	0.0138242	0.059368	0.12933	0.19911			75.2	0.0215634	0.0253486	0.0467697	0.154285	0.287621	0.419577			75.2	0.0324169	0.0505597	0.132736	0.295093	0.495568	0.626941			75.2	-0.0033343	0.00516965	0.0216218
	75.4	0.0125427	0.0300857	0.0625385	0.148589	0.260546	0.374539			75.4	0.00750075	0.0020689	0.0196466	0.0382341	0.0910706	0.177847			75.4	-0.0113654	-0.0061378	0.0135468	0.0594629	0.129216	0.198801			75.4	0.0214063	0.0260255	0.0462419	0.155437	0.287189	0.419908			75.4	0.0327535	0.0502877	0.132519	0.295397	0.495652	0.627136			75.4	-0.002985	0.0057961	0.0214862
	75.6	0.0116484	0.030814	0.0623218	0.14948	0.260228	0.374777			75.6	0.007358	0.0023948	0.0196675	0.0378638	0.0908197	0.178292			75.6	-0.011823	-0.0059159	0.0132373	0.0593783	0.129197	0.198629			75.6	0.0210769	0.0263769	0.0456489	0.155908	0.286918	0.420212			75.6	0.0327331	0.0497049	0.132169	0.295628	0.495868	0.62716			75.6	-0.0027748	0.0061767	0.0213356
	75.8	0.0109001	0.0314011	0.0622224	0.14998	0.26008	0.374904			75.8	0.00722305	0.0026394	0.0195843	0.0374616	0.090677	0.178886			75.8	-0.0122813	-0.0057605	0.0129334	0.0592064	0.129161	0.198583			75.8	0.0207283	0.0265295	0.0451209	0.155799	0.286805	0.420455			75.8	0.0324889	0.0490968	0.131822	0.295731	0.496198	0.627117			75.8	-0.0027619	0.0063264	0.0211202
	76	0.0104624	0.0317533	0.0621467	0.150158	0.260136	0.374989			76	0.00708675	0.00274345	0.0193804	0.0369548	0.0906403	0.179496			76	-0.0125781	-0.0056549	0.0127163	0.0589458	0.129061	0.198688			76	0.0204597	0.0266105	0.0446596	0.155199	0.286894	0.420575			76	0.0322267	0.0484743	0.131476	0.29566	0.496545	0.627032			76	-0.0028441	0.0064923	0.0208061
	76.2	0.0103541	0.031841	0.0622239	0.150042	0.260097	0.375035			76.2	0.00689225	0.0027712	0.0189968	0.0363561	0.0907082	0.180085			76.2	-0.0126263	-0.0056174	0.012554	0.0586306	0.128992	0.198881			76.2	0.0201557	0.0267658	0.0443209	0.154204	0.287095	0.420602			76.2	0.0321118	0.0478763	0.131195	0.29544	0.496813	0.626974			76.2	-0.0029654	0.00669105	0.0203547
	76.4	0.0102272	0.0317208	0.0621812	0.149636	0.260097	0.375073			76.4	0.00674025	0.00270795	0.018529	0.0357396	0.0907759	0.180621			76.4	-0.0125137	-0.0055372	0.0124365	0.0583777	0.128886	0.199212			76.4	0.0197152	0.0268707	0.0440854	0.152967	0.287407	0.420601			76.4	0.03194	0.0475514	0.131015	0.295494	0.497014	0.626924			76.4	-0.0031208	0.00701385	0.0197824
	76.6	0.0100172	0.0314406	0.0620587	0.149012	0.260119	0.37519			76.6	0.00661645	0.0024985	0.018056	0.0352764	0.0907861	0.181017			76.6	-0.0122914	-0.0054937	0.0123333	0.0582718	0.128749	0.199623			76.6	0.0191974	0.0269114	0.0440224	0.151606	0.287547	0.420596			76.6	0.0316398	0.0475137	0.130937	0.295681	0.497059	0.62694			76.6	-0.0033305	0.0072597	0.0192062
	76.8	0.00970792	0.031034	0.0617973	0.148022	0.260332	0.37537			76.8	0.00645395	0.0021252	0.0176862	0.0350369	0.0907989	0.181038			76.8	-0.0119931	-0.0054738	0.0121838	0.0582767	0.128594	0.199987			76.8	0.0187338	0.0267453	0.0440568	0.150199	0.287646	0.420495			76.8	0.0310689	0.0475212	0.130876	0.296145	0.497129	0.627031			76.8	-0.003424	0.00743905	0.0187408
	77	0.00927791	0.030663	0.0616461	0.14672	0.260705	0.375562			77	0.00631305	0.0017021	0.0173773	0.0349026	0.0908294	0.180855			77	-0.0116206	-0.0053951	0.0119101	0.0583616	0.128487	0.200233			77	0.018342	0.0264295	0.0440962	0.14882	0.287727	0.420271			77	0.0303318	0.0474406	0.130869	0.296913	0.497362	0.627208			77	-0.0033534	0.0075933	0.0185442
	77.2	0.00883148	0.0303186	0.0615019	0.145288	0.261248	0.375631			77.2	0.0062494	0.00124355	0.0171683	0.0349452	0.0909251	0.180502			77.2	-0.0112972	-0.0053976	0.0115328	0.0584568	0.128404	0.200345			77.2	0.0181192	0.0259591	0.044146	0.147581	0.28781	0.419899			77.2	0.0295257	0.0473525	0.130899	0.298034	0.497831	0.627405			77.2	-0.0031876	0.00767745	0.0186054
	77.4	0.00867247	0.029871	0.0614893	0.144106	0.261675	0.375471			77.4	0.0062494	0.0008129	0.0170821	0.0350859	0.0911022	0.180261			77.4	-0.0110185	-0.0055561	0.0111809	0.0586079	0.128299	0.200451			77.4	0.0181344	0.0253432	0.0443256	0.146935	0.287758	0.419404			77.4	0.0287047	0.0473496	0.131133	0.298987	0.498521	0.627596			77.4	-0.0029256	0.0076404	0.0188361
	77.6	0.00889765	0.0293165	0.0616157	0.143168	0.262005	0.375097			77.6	0.0062106	0.0004442	0.0169825	0.0352281	0.091296	0.180129			77.6	-0.0107698	-0.0058393	0.0108936	0.058849	0.128228	0.200531			77.6	0.0183464	0.024591	0.0447713	0.146943	0.287772	0.418895			77.6	0.0281201	0.0473921	0.13152	0.299914	0.499418	0.62792			77.6	-0.0025654	0.0075494	0.0191622
	77.8	0.00953354	0.0287362	0.061992	0.142621	0.262228	0.374673			77.8	0.00616035	0.00016685	0.0168449	0.0352124	0.0915033	0.180172			77.8	-0.010525	-0.0061821	0.0106934	0.0591445	0.128194	0.200634			77.8	0.0186249	0.0237743	0.0453236	0.147677	0.287698	0.418515			77.8	0.0277288	0.0474608	0.13197	0.300797	0.500395	0.628296			77.8	-0.0022645	0.00750475	0.0195474
	78	0.0104447	0.0281366	0.0623696	0.142544	0.26247	0.374269			78	0.00618055	2.1e-06	0.0167784	0.0352036	0.0916686	0.180117			78	-0.0103647	-0.0065888	0.0106251	0.0594242	0.128106	0.200595			78	0.0188258	0.0229919	0.0459686	0.149086	0.287453	0.418374			78	0.0275458	0.0474968	0.132401	0.301524	0.501379	0.628729			78	-0.0020426	0.00745565	0.0199202
	78.2	0.0114326	0.0274571	0.0626871	0.142821	0.262824	0.373991			78.2	0.0062009	-0.000122	0.0168202	0.0353852	0.0915209	0.179895			78.2	-0.0103394	-0.0069208	0.0106899	0.0596512	0.127935	0.200412			78.2	0.0188319	0.0223706	0.0466921	0.151022	0.286965	0.418483			78.2	0.0274266	0.047375	0.132841	0.301915	0.502167	0.629223			78.2	-0.0019677	0.0075292	0.0203129
	78.4	0.0122251	0.0269004	0.062833	0.143053	0.26324	0.373784			78.4	0.006202	-0.0002747	0.0168455	0.0357949	0.0909917	0.17948			78.4	-0.0103959	-0.00717	0.0107701	0.0597394	0.127727	0.20005			78.4	0.0184233	0.0219486	0.0474864	0.15279	0.286393	0.418694			78.4	0.0274853	0.0470491	0.133178	0.302014	0.502733	0.629817			78.4	-0.0022068	0.00768045	0.0208315
	78.6	0.0128369	0.0266179	0.0627736	0.143209	0.26358	0.373618			78.6	0.00622305	-0.0004289	0.0169362	0.036378	0.0901844	0.179105			78.6	-0.0104919	-0.007338	0.0107742	0.0597101	0.127475	0.1996			78.6	0.0179292	0.0217317	0.0481948	0.154107	0.285708	0.418902			78.6	0.0275502	0.0466008	0.133368	0.301772	0.503154	0.630466			78.6	-0.0026978	0.00784175	0.0213911
	78.8	0.0132939	0.0266721	0.0624192	0.143268	0.263698	0.373469			78.8	0.00632515	-0.0005147	0.017167	0.0369031	0.0892057	0.178842			78.8	-0.0105381	-0.0073977	0.0107411	0.0595674	0.127269	0.199082			78.8	0.0174929	0.0217781	0.0488689	0.15476	0.28507	0.418966			78.8	0.0277958	0.0460035	0.133509	0.30129	0.503485	0.631274			78.8	-0.0033204	0.00793735	0.0218709
	79	0.0136233	0.0269319	0.0620347	0.143176	0.263462	0.373363			79	0.00634435	-0.0004892	0.0175016	0.0373764	0.0881342	0.178659			79	-0.0105189	-0.007337	0.010762	0.0592943	0.127245	0.198545			79	0.0171449	0.0220281	0.0494584	0.154847	0.284596	0.41887			79	0.0282431	0.0454164	0.1337	0.300724	0.503791	0.632104			79	-0.0040638	0.0079232	0.0221909
	79.2	0.0138431	0.0273269	0.0616993	0.143036	0.263024	0.373316			79.2	0.00636585	-0.0004341	0.0179257	0.037499	0.0871376	0.178575			79.2	-0.0104624	-0.0071173	0.0109021	0.0588276	0.127378	0.198003			79.2	0.0168137	0.0221461	0.0498189	0.154535	0.284444	0.418533			79.2	0.0288575	0.0449676	0.133953	0.300178	0.504284	0.632883			79.2	-0.0049347	0.00776525	0.0222886
	79.4	0.0140941	0.0277165	0.0615206	0.143149	0.262481	0.373519			79.4	0.0064219	-0.0003499	0.0183985	0.0373213	0.0862265	0.178528			79.4	-0.0103942	-0.0067937	0.0111607	0.0582332	0.127559	0.1974			79.4	0.016586	0.0223015	0.0500215	0.154278	0.284504	0.41826			79.4	0.0295644	0.0447065	0.134207	0.299575	0.504798	0.633578			79.4	-0.0057177	0.00748565	0.0221965
	79.6	0.0143037	0.0279508	0.061293	0.143394	0.261866	0.373954			79.6	0.00653075	-0.0004189	0.0188914	0.0369073	0.0853402	0.178386			79.6	-0.0102964	-0.0064441	0.0115	0.0575581	0.127739	0.196771			79.6	0.0163864	0.0225691	0.0500546	0.154157	0.284726	0.418051			79.6	0.0303744	0.0446273	0.134479	0.299111	0.505293	0.634204			79.6	-0.0063331	0.00714545	0.0219469
	79.8	0.0142567	0.0280828	0.0610585	0.143588	0.261281	0.374497			79.8	0.0067015	-0.0005862	0.0192944	0.0367386	0.0844494	0.178237			79.8	-0.0101818	-0.0060917	0.011838	0.0569279	0.127955	0.196212			79.8	0.0161143	0.0229869	0.0500575	0.154136	0.285037	0.418023			79.8	0.0311281	0.0448268	0.134727	0.298799	0.505812	0.634522			79.8	-0.0068141	0.0066464	0.0216629
	80	0.0140404	0.0282095	0.0606807	0.143531	0.260945	0.375164			80	0.0069591	-0.0009628	0.0195629	0.0368409	0.0838158	0.178201			80	-0.0102025	-0.0057407	0.012081	0.0564827	0.128231	0.195881			80	0.016095	0.0234407	0.0499094	0.154062	0.285476	0.418084			80	0.0316648	0.0452061	0.134892	0.298631	0.506329	0.634588			80	-0.0071254	0.00604705	0.0213794
	80.2	0.0137447	0.0284636	0.0601664	0.143309	0.260818	0.375886			80.2	0.00726605	-0.0014092	0.0196894	0.0372514	0.0836054	0.178202			80.2	-0.0102918	-0.0054752	0.012177	0.0562458	0.128549	0.195783			80.2	0.0163896	0.0240707	0.0496143	0.153884	0.28601	0.418291			80.2	0.0319885	0.0455832	0.134919	0.298431	0.506636	0.634544			80.2	-0.007155	0.0053662	0.0212649
	80.4	0.0134214	0.0289018	0.0594493	0.142903	0.260932	0.376444			80.4	0.00752565	-0.0019487	0.0197066	0.0376667	0.0837831	0.178076			80.4	-0.010479	-0.0052786	0.0120902	0.0561388	0.128868	0.19586			80.4	0.0171053	0.0248167	0.0490236	0.153631	0.286765	0.418372			80.4	0.0320931	0.0458531	0.134876	0.298505	0.506812	0.634464			80.4	-0.0069421	0.00475815	0.0211885
	80.6	0.0131173	0.0295398	0.0588299	0.142589	0.261176	0.376783			80.6	0.00774845	-0.0023574	0.0195681	0.0379152	0.0842791	0.177977			80.6	-0.010761	-0.005112	0.0118102	0.0561	0.129161	0.196028			80.6	0.0180339	0.0257275	0.0483306	0.153361	0.287546	0.41832			80.6	0.0321766	0.0463002	0.134817	0.298638	0.506664	0.634159			80.6	-0.0065227	0.00436655	0.0211646
	80.8	0.013162	0.0301521	0.0583431	0.142617	0.261394	0.376986			80.8	0.0078897	-0.0026828	0.0193483	0.0378098	0.0850651	0.177903			80.8	-0.0112182	-0.0051008	0.0114001	0.0561633	0.129482	0.196251			80.8	0.0192407	0.0266853	0.0475059	0.153301	0.288197	0.418167			80.8	0.0323005	0.0470064	0.134761	0.298864	0.506172	0.633694			80.8	-0.0057567	0.0042026	0.0210775
	81	0.0136581	0.0304845	0.0580355	0.143151	0.26155	0.377018			81	0.00807375	-0.002871	0.0191265	0.0373266	0.0860224	0.177837			81	-0.0116824	-0.0052369	0.0109601	0.0562616	0.129823	0.19652			81	0.0204936	0.0275467	0.046599	0.153541	0.288643	0.418044			81	0.0323635	0.0478245	0.134783	0.299086	0.505534	0.63311			81	-0.0048079	0.0041392	0.0208941
	81.2	0.0145426	0.0305884	0.0579063	0.144027	0.261771	0.376996			81.2	0.0082642	-0.0028751	0.0188359	0.0366023	0.0871298	0.17782			81.2	-0.0121192	-0.0054555	0.0105885	0.0563978	0.13026	0.196732			81.2	0.0216331	0.028184	0.0455821	0.153995	0.288933	0.418126			81.2	0.0325101	0.0486255	0.134893	0.299576	0.504912	0.63247			81.2	-0.0038753	0.0041074	0.0205569
	81.4	0.0154472	0.0305198	0.0578778	0.145197	0.262071	0.376977			81.4	0.00855575	-0.0025778	0.0185977	0.0359874	0.0883955	0.178011			81.4	-0.0124439	-0.0057214	0.0103021	0.056571	0.130753	0.19692			81.4	0.0224904	0.0285183	0.0445304	0.154289	0.288979	0.41836			81.4	0.0327037	0.0493883	0.135013	0.300139	0.504282	0.631763			81.4	-0.0031143	0.00413465	0.0201563
	81.6	0.0163478	0.0302263	0.0578711	0.146414	0.262466	0.377031			81.6	0.0088058	-0.0020605	0.0184684	0.0358205	0.0896819	0.178321			81.6	-0.012721	-0.00605	0.0101312	0.0567772	0.131241	0.197171			81.6	0.0230729	0.0285682	0.0434569	0.15431	0.288954	0.418848			81.6	0.0327286	0.0498913	0.135038	0.300671	0.503646	0.631116			81.6	-0.0024298	0.0042368	0.0197745
	81.8	0.0170893	0.02987	0.0580638	0.147366	0.262998	0.377103			81.8	0.00904155	-0.0015442	0.0183901	0.0362035	0.0908712	0.178617			81.8	-0.0128675	-0.0063465	0.0100427	0.0569899	0.1316	0.197523			81.8	0.0232971	0.0284735	0.0426011	0.154044	0.289018	0.41944			81.8	0.0325421	0.0499956	0.135017	0.30096	0.503131	0.630637			81.8	-0.0020446	0.0045557	0.0195082
	82	0.0175812	0.0296413	0.0585498	0.147914	0.263499	0.377221			82	0.0092025	-0.0009893	0.0183305	0.0368663	0.0918347	0.178865			82	-0.0128253	-0.0066343	0.00998772	0.0571946	0.131812	0.197905			82	0.0230776	0.0281557	0.042151	0.153393	0.289168	0.420082			82	0.0322994	0.0498755	0.134893	0.300982	0.502556	0.630359			82	-0.0018494	0.00500295	0.0193642
	82.2	0.017846	0.0295033	0.059273	0.148123	0.263817	0.377422			82.2	0.00929535	-0.0003722	0.0184799	0.0376921	0.0924864	0.179089			82.2	-0.0125789	-0.0068928	0.0099067	0.0574714	0.131898	0.198266			82.2	0.0226595	0.0277438	0.0421759	0.152511	0.289259	0.420563			82.2	0.0320039	0.0497117	0.134708	0.300607	0.5019	0.630311			82.2	-0.0017544	0.0056669	0.0193021
	82.4	0.0180902	0.0293145	0.0602486	0.148221	0.263975	0.377758			82.4	0.00933365	0.0002785	0.018783	0.0385439	0.0928474	0.179247			82.4	-0.0121828	-0.0070511	0.00988666	0.0578187	0.131907	0.198598			82.4	0.0221306	0.0272	0.0426596	0.151635	0.289305	0.420915			82.4	0.0317057	0.0495793	0.134647	0.300125	0.501191	0.630535			82.4	-0.0016187	0.0064778	0.0192604
	82.6	0.0182615	0.0291935	0.0614501	0.148303	0.26414	0.378177			82.6	0.00940015	0.0009385	0.0191955	0.0392713	0.0930675	0.179347			82.6	-0.0116037	-0.0070691	0.0100191	0.0582439	0.13185	0.19887			82.6	0.0216129	0.0265313	0.0434186	0.150976	0.289345	0.421057			82.6	0.0314609	0.0496018	0.134761	0.299667	0.500872	0.630985			82.6	-0.0015351	0.00735395	0.0192987
	82.8	0.0182885	0.0289388	0.0626038	0.148429	0.264457	0.378595			82.8	0.00945	0.0017436	0.0196708	0.0395928	0.0931796	0.179605			82.8	-0.0110155	-0.0070429	0.0102628	0.0586197	0.131728	0.199051			82.8	0.0210484	0.0254468	0.0442379	0.150416	0.289507	0.421056			82.8	0.0312308	0.0497447	0.135011	0.299242	0.500864	0.63167			82.8	-0.0014731	0.00799505	0.0193478
	83	0.0181344	0.0286138	0.0634567	0.148629	0.264857	0.378989			83	0.0094171	0.0026998	0.02013	0.0397951	0.0932247	0.180027			83	-0.0104813	-0.0070186	0.010548	0.0589865	0.131538	0.199116			83	0.0205442	0.0243372	0.045045	0.150223	0.289796	0.420976			83	0.0311009	0.0498733	0.135329	0.298959	0.501117	0.632577			83	-0.0014641	0.00837155	0.0194198
	83.2	0.0177499	0.0282381	0.0639954	0.148838	0.265337	0.379235			83.2	0.0092075	0.0035983	0.0204784	0.0399979	0.0930709	0.180478			83.2	-0.0101273	-0.0070128	0.0108053	0.0592952	0.131264	0.199189			83.2	0.0201304	0.023348	0.0459409	0.150077	0.29017	0.420855			83.2	0.0310214	0.0499266	0.135705	0.298965	0.501682	0.633543			83.2	-0.0015894	0.008429	0.0195054
	83.4	0.017089	0.0280516	0.0643069	0.148901	0.265935	0.379308			83.4	0.0088141	0.0043601	0.0206809	0.0403062	0.0928045	0.181013			83.4	-0.0099982	-0.0070694	0.0109677	0.0595486	0.130963	0.199344			83.4	0.0197878	0.0226313	0.0468769	0.149942	0.290611	0.420776			83.4	0.0308881	0.0498483	0.135933	0.298833	0.502597	0.634373			83.4	-0.0019337	0.00817375	0.0196617
	83.6	0.0164579	0.0279671	0.0644235	0.148709	0.266536	0.379263			83.6	0.00825665	0.0048929	0.02074	0.0405278	0.092395	0.181596			83.6	-0.0101412	-0.0072182	0.0109949	0.0597352	0.13064	0.199571			83.6	0.0195452	0.0220908	0.0478054	0.149689	0.291193	0.42069			83.6	0.0306086	0.0495178	0.136017	0.298484	0.503583	0.635153			83.6	-0.0024794	0.00767655	0.0198563
	83.8	0.0158718	0.028244	0.0643052	0.148434	0.266917	0.379059			83.8	0.0076866	0.00519705	0.0206865	0.0405869	0.0918744	0.182078			83.8	-0.0103837	-0.0073638	0.0109498	0.0598638	0.130235	0.199861			83.8	0.0194949	0.0220621	0.0487296	0.149583	0.291764	0.420603			83.8	0.0301701	0.0490832	0.136075	0.298275	0.504583	0.635809			83.8	-0.0031293	0.0071591	0.020146
	84	0.0152715	0.0288171	0.0641302	0.148243	0.26704	0.378631			84	0.0072141	0.00517795	0.0206994	0.040151	0.09129	0.182435			84	-0.0107362	-0.0074594	0.010866	0.0598774	0.12978	0.200225			84	0.0196043	0.0225275	0.0496688	0.149576	0.292109	0.42042			84	0.0295565	0.0487248	0.136285	0.298321	0.505639	0.636196			84	-0.0038389	0.0068516	0.0204649
	84.2	0.0147463	0.0295696	0.0638274	0.148201	0.266808	0.378111			84.2	0.0069785	0.00497595	0.0208166	0.0392815	0.0906678	0.182861			84.2	-0.0111677	-0.0074984	0.0108251	0.0597853	0.129321	0.200562			84.2	0.0197769	0.0233581	0.0503819	0.149835	0.292076	0.420239			84.2	0.0289431	0.0486133	0.136644	0.298497	0.506703	0.636299			84.2	-0.0045085	0.0068191	0.0206741
	84.4	0.0145234	0.0304331	0.0634143	0.148157	0.266229	0.377643			84.4	0.006927	0.0045484	0.021018	0.0379721	0.0900114	0.183323			84.4	-0.011705	-0.007468	0.010846	0.0596112	0.129027	0.200765			84.4	0.0200499	0.0245092	0.0507037	0.150367	0.291743	0.420092			84.4	0.0285224	0.0485603	0.137178	0.299047	0.507726	0.636275			84.4	-0.0049938	0.0069727	0.0207343
	84.6	0.0142995	0.0312975	0.0628017	0.148178	0.265343	0.37725			84.6	0.0070098	0.00407355	0.0212018	0.0364898	0.0894453	0.183801			84.6	-0.0122873	-0.0072863	0.0109599	0.0593488	0.128931	0.200857			84.6	0.0203702	0.0257446	0.0505944	0.151137	0.291108	0.420119			84.6	0.028368	0.0484711	0.137904	0.299918	0.508713	0.636127			84.6	-0.0054335	0.00706105	0.0206233
	84.8	0.0139844	0.032082	0.0620215	0.148318	0.264324	0.377			84.8	0.0070796	0.00366475	0.0212409	0.0351026	0.0890587	0.184357			84.8	-0.0129072	-0.0070335	0.0111208	0.0591098	0.129105	0.200873			84.8	0.0206333	0.0268834	0.0500948	0.151868	0.290275	0.420342			84.8	0.0286318	0.0483489	0.138658	0.300851	0.509433	0.635895			84.8	-0.0058413	0.00707065	0.0203936
	85	0.0135768	0.0326412	0.0611109	0.148464	0.263269	0.376862			85	0.00712295	0.0033383	0.021094	0.0341209	0.0888552	0.184978			85	-0.0135221	-0.00676	0.0112709	0.0589314	0.129428	0.200885			85	0.0209817	0.0278248	0.0493785	0.152302	0.289487	0.42062			85	0.029214	0.0482477	0.139219	0.301718	0.509783	0.635678			85	-0.0060944	0.00698585	0.0201116
	85.2	0.0133124	0.0330305	0.0604132	0.148494	0.262386	0.376759			85.2	0.0071207	0.0030281	0.0207405	0.0334689	0.0888088	0.185494			85.2	-0.0140689	-0.0065299	0.0113582	0.058813	0.129741	0.201037			85.2	0.0214879	0.0285561	0.0486009	0.152489	0.288966	0.420911			85.2	0.0299026	0.0480628	0.139642	0.302661	0.509745	0.635469			85.2	-0.0059828	0.00681295	0.0198961
	85.4	0.0130216	0.0332885	0.0600107	0.148507	0.261729	0.376703			85.4	0.00725105	0.00264335	0.0202642	0.0331936	0.0888947	0.185758			85.4	-0.0144171	-0.0063598	0.0113917	0.058784	0.129941	0.20133			85.4	0.0220289	0.0290376	0.0480084	0.1526	0.288673	0.421218			85.4	0.0305524	0.0479166	0.140013	0.303526	0.5096	0.635333			85.4	-0.0058262	0.0066214	0.0197293
	85.6	0.0127418	0.03345	0.0598899	0.148456	0.261366	0.376776			85.6	0.0075269	0.0021647	0.0197754	0.0331583	0.0889417	0.185857			85.6	-0.0145229	-0.0062983	0.0113805	0.0588889	0.130092	0.201626			85.6	0.0224811	0.0293567	0.0476822	0.152779	0.288561	0.421599			85.6	0.031138	0.0480452	0.140309	0.304286	0.509207	0.635246			85.6	-0.0056309	0.00655525	0.0196194
	85.8	0.0125373	0.03344	0.0600226	0.148358	0.261219	0.377012			85.8	0.0078653	0.00154715	0.0194416	0.0334496	0.0889274	0.185753			85.8	-0.0143855	-0.0062588	0.0113877	0.0590995	0.130158	0.20179			85.8	0.022821	0.0296782	0.0475135	0.153131	0.288579	0.422056			85.8	0.0315902	0.0484711	0.140561	0.304847	0.508752	0.635285			85.8	-0.0053975	0.00667445	0.0195236
	86	0.0125911	0.0333285	0.0602898	0.148319	0.261315	0.377364			86	0.00823845	0.00103755	0.0191367	0.0338928	0.0888688	0.185515			86	-0.014058	-0.0062186	0.0114435	0.0593012	0.130203	0.201843			86	0.023092	0.0299244	0.0472772	0.153647	0.28874	0.422603			86	0.031974	0.0489889	0.140914	0.305473	0.508309	0.6355			86	-0.0049244	0.00690595	0.0194185
	86.2	0.0126926	0.033205	0.0604354	0.148363	0.26165	0.377799			86.2	0.00854195	0.00064535	0.0189313	0.034527	0.0888496	0.185264			86.2	-0.0136536	-0.0062035	0.0115599	0.0594593	0.130266	0.201777			86.2	0.0232012	0.0301673	0.0468963	0.154223	0.2892	0.423151			86.2	0.0323115	0.0495482	0.141223	0.306031	0.50811	0.635968			86.2	-0.0044132	0.0071045	0.0193159
	86.4	0.0128351	0.0328484	0.0603088	0.148463	0.26204	0.378234			86.4	0.0086479	0.0004751	0.018848	0.0351935	0.088768	0.184979			86.4	-0.0132695	-0.0062667	0.0116456	0.0595041	0.130356	0.201589			86.4	0.0231574	0.0301537	0.046415	0.154604	0.289814	0.423719			86.4	0.032726	0.0501418	0.141474	0.30647	0.507961	0.63661			86.4	-0.0037981	0.0071572	0.0191878
	86.6	0.0129721	0.0323925	0.0599393	0.148665	0.262355	0.378635			86.6	0.0085345	0.0004433	0.0189497	0.0360006	0.0886803	0.184487			86.6	-0.0129544	-0.0063827	0.011661	0.0594017	0.130405	0.201294			86.6	0.0230654	0.0301294	0.0458459	0.154618	0.290392	0.424199			86.6	0.033273	0.0505806	0.141537	0.306929	0.508016	0.637355			86.6	-0.0030886	0.0070924	0.0190167
	86.8	0.0131996	0.0319053	0.0594365	0.14899	0.262633	0.379028			86.8	0.0082914	0.0004979	0.0192314	0.0368438	0.0884922	0.183961			86.8	-0.0128219	-0.0066009	0.0115248	0.0591138	0.130393	0.20109			86.8	0.0229859	0.0299505	0.0453379	0.154303	0.290797	0.424566			86.8	0.0337628	0.0506934	0.141402	0.307362	0.508315	0.63803			86.8	-0.0023234	0.0069056	0.0188946
	87	0.0134211	0.03154	0.0588387	0.14931	0.262853	0.379335			87	0.0079381	0.00043795	0.0197549	0.0377943	0.0883451	0.183457			87	-0.0128642	-0.0069642	0.0113113	0.0587341	0.13031	0.200959			87	0.0227524	0.0296842	0.044839	0.153993	0.291157	0.424754			87	0.0340385	0.0505906	0.141	0.307276	0.508837	0.638558			87	-0.0017977	0.00662035	0.0188089
	87.2	0.0136974	0.0311949	0.0583377	0.14952	0.262966	0.379517			87.2	0.0077068	0.00028495	0.0203562	0.0386316	0.0881648	0.182876			87.2	-0.0129103	-0.0073832	0.0110523	0.05832	0.130242	0.200887			87.2	0.0224512	0.0291361	0.0445388	0.15397	0.291335	0.424843			87.2	0.0339932	0.0503779	0.140604	0.306766	0.509469	0.638851			87.2	-0.0015854	0.00626585	0.0187739
	87.4	0.0139874	0.0310672	0.0580363	0.149627	0.26315	0.379553			87.4	0.0075931	2.72e-05	0.021017	0.0391542	0.0881774	0.182244			87.4	-0.0129754	-0.0077597	0.0108657	0.057893	0.130145	0.20084			87.4	0.022256	0.0286656	0.0444146	0.154415	0.291328	0.424795			87.4	0.0336535	0.0500324	0.140144	0.306147	0.510182	0.638933			87.4	-0.0014643	0.00598025	0.0188757
	87.6	0.0143517	0.0311159	0.0580842	0.149663	0.263523	0.379386			87.6	0.007641	-0.0002275	0.02175	0.0393133	0.0883249	0.181784			87.6	-0.0131205	-0.0080889	0.0107409	0.0574706	0.130098	0.200898			87.6	0.0220742	0.0281226	0.044535	0.155278	0.291079	0.424601			87.6	0.0331384	0.0494501	0.139766	0.305405	0.51107	0.6389			87.6	-0.0013008	0.0058195	0.0191233
	87.8	0.0149364	0.031411	0.0583497	0.149361	0.264031	0.379073			87.8	0.0077464	-0.0004694	0.022474	0.0391531	0.0885837	0.181478			87.8	-0.0133639	-0.0083396	0.0107129	0.057077	0.130146	0.200856			87.8	0.0221778	0.0276771	0.044674	0.156345	0.290767	0.424175			87.8	0.0327435	0.0487956	0.139364	0.304781	0.512051	0.6389			87.8	-0.0011034	0.0057328	0.019321
	88	0.0156927	0.0318888	0.0589194	0.148757	0.264602	0.378787			88	0.0078095	-0.0007462	0.0230603	0.038673	0.0889564	0.181318			88	-0.013726	-0.0084871	0.0106967	0.0567419	0.130364	0.200652			88	0.022613	0.0273425	0.0450031	0.157382	0.290356	0.423696			88	0.0326045	0.0481212	0.139	0.304674	0.513035	0.639022			88	-0.00083	0.0054921	0.0195444
	88.2	0.0166321	0.0324426	0.0596293	0.148164	0.265141	0.378563			88.2	0.00764495	-0.0010239	0.0235054	0.0380072	0.0895458	0.181352			88.2	-0.0142541	-0.0085748	0.0106743	0.0564892	0.130639	0.200331			88.2	0.0233866	0.027071	0.0455141	0.15827	0.289741	0.423215			88.2	0.0327491	0.0475022	0.138485	0.304898	0.513954	0.639309			88.2	-0.0004664	0.00511575	0.019849
	88.4	0.0177929	0.032874	0.0602831	0.147771	0.26563	0.378435			88.4	0.0072658	-0.0012234	0.0237252	0.0373824	0.0901373	0.181634			88.4	-0.0148324	-0.0086504	0.0106229	0.0564527	0.130916	0.199968			88.4	0.0243824	0.0268122	0.046094	0.1589	0.289117	0.422756			88.4	0.0331503	0.0470468	0.137978	0.305257	0.514682	0.639639			88.4	-0.0001094	0.00472195	0.0202217
	88.6	0.0192033	0.0331274	0.0608206	0.147441	0.266055	0.378444			88.6	0.00680775	-0.001412	0.0236559	0.0369191	0.0907281	0.18209			88.6	-0.0153723	-0.0087005	0.0105385	0.0566184	0.131039	0.199592			88.6	0.0258135	0.0266528	0.046656	0.159362	0.288766	0.422285			88.6	0.033563	0.0470609	0.137578	0.305735	0.515116	0.64004			88.6	0.0002004	0.0044078	0.0205247
	88.8	0.0206234	0.0333421	0.06125	0.147375	0.266515	0.378548			88.8	0.00629335	-0.0016462	0.0233148	0.0365803	0.0912314	0.182509			88.8	-0.0157826	-0.0087146	0.0104237	0.0570032	0.130954	0.199312			88.8	0.0273153	0.0266129	0.0471658	0.159833	0.288633	0.422095			88.8	0.0337392	0.0473966	0.137461	0.306267	0.515294	0.640508			88.8	0.00043185	0.0042996	0.0208458
	89	0.0218125	0.0336505	0.0616063	0.147663	0.26708	0.378728			89	0.0058715	-0.0019931	0.0228343	0.0364367	0.0915391	0.182809			89	-0.0159253	-0.0086475	0.0103535	0.0576653	0.130686	0.199178			89	0.0286023	0.0267041	0.0477196	0.160389	0.288639	0.422275			89	0.0336254	0.0479592	0.137577	0.306625	0.515314	0.641084			89	0.0003019	0.0046922	0.0212166
	89.2	0.0226516	0.0340595	0.0618823	0.147963	0.26768	0.37891			89.2	0.00557315	-0.0023763	0.0222225	0.0363919	0.0915763	0.182996			89.2	-0.0157898	-0.008478	0.01038	0.0585856	0.130332	0.199146			89.2	0.0295149	0.0270587	0.0482215	0.16092	0.288906	0.422684			89.2	0.0334386	0.0486171	0.137875	0.306962	0.515067	0.641744			89.2	-7.565e-05	0.0055419	0.0216518
	89.4	0.0232547	0.0345424	0.0622376	0.148154	0.268123	0.379145			89.4	0.00537655	-0.0028089	0.0215432	0.0365262	0.0914213	0.183073			89.4	-0.0154677	-0.0082231	0.010488	0.0595498	0.12996	0.199222			89.4	0.0302153	0.0275121	0.0486968	0.161245	0.289449	0.423204			89.4	0.0331419	0.0493187	0.13825	0.307395	0.514715	0.642517			89.4	-0.0005717	0.00661275	0.0221412
	89.6	0.0235671	0.0349119	0.0624659	0.148462	0.268308	0.379354			89.6	0.0052344	-0.0031449	0.0207878	0.0366542	0.0911867	0.182982			89.6	-0.0150119	-0.0079571	0.0106581	0.0604213	0.129684	0.199388			89.6	0.0306188	0.027832	0.0490792	0.161315	0.290135	0.423716			89.6	0.0329317	0.049803	0.138707	0.307887	0.514284	0.643245			89.6	-0.0010534	0.00765865	0.0226752
	89.8	0.0233653	0.0349495	0.0625621	0.148902	0.26802	0.37963			89.8	0.00516345	-0.0033766	0.0200675	0.0368745	0.0908898	0.18276			89.8	-0.0145144	-0.007695	0.010851	0.061121	0.129522	0.199636			89.8	0.0306019	0.0278904	0.049444	0.161004	0.290831	0.424171			89.8	0.0327744	0.050051	0.13917	0.308158	0.513952	0.643892			89.8	-0.0017069	0.00854355	0.023171
	90	0.0228183	0.0346016	0.0624031	0.149372	0.267179	0.379953			90	0.00518305	-0.0034125	0.0194389	0.0370461	0.0905452	0.182383			90	-0.0140452	-0.0074981	0.0110157	0.061558	0.129397	0.19993			90	0.0304438	0.0277876	0.0496863	0.160329	0.291308	0.424496			90	0.0327141	0.0501403	0.139694	0.308276	0.513761	0.644342			90	-0.0021858	0.0092796	0.0235758
	90.2	0.0218916	0.0339761	0.0621222	0.150135	0.266096	0.380359			90.2	0.00527495	-0.0032791	0.0191007	0.037422	0.0901957	0.182014			90.2	-0.0137003	-0.0073271	0.0111001	0.0617007	0.129255	0.200289			90.2	0.0302115	0.0276941	0.0498717	0.159512	0.2917	0.424711			90.2	0.032539	0.0500929	0.140152	0.30832	0.513774	0.644625			90.2	-0.0025855	0.00988485	0.0238267
	90.4	0.0206636	0.0332188	0.0616983	0.151153	0.265017	0.380759			90.4	0.0054783	-0.0030336	0.0190389	0.0378845	0.0899677	0.181661			90.4	-0.0134941	-0.0072107	0.011076	0.0616761	0.129122	0.200647			90.4	0.0298143	0.0276017	0.0499206	0.158995	0.291984	0.424795			90.4	0.0322757	0.0499249	0.140544	0.308241	0.513918	0.644709			90.4	-0.003039	0.010349	0.0238734
	90.6	0.0191326	0.0325797	0.0613916	0.152404	0.264063	0.381139			90.6	0.0057914	-0.0028563	0.0192301	0.0384017	0.0898977	0.181139			90.6	-0.0133619	-0.0070845	0.0109617	0.061559	0.129013	0.200912			90.6	0.0290721	0.0276277	0.0499108	0.158809	0.292293	0.424897			90.6	0.0318849	0.0497646	0.140792	0.308002	0.514048	0.64473			90.6	-0.0037474	0.010662	0.0237226
	90.8	0.0175264	0.0319854	0.0613804	0.153631	0.263327	0.381469			90.8	0.0062715	-0.002906	0.0195451	0.0387743	0.0900299	0.180415			90.8	-0.0132071	-0.0069088	0.0107981	0.061375	0.129007	0.20101			90.8	0.0281893	0.027588	0.0498953	0.159107	0.292518	0.425066			90.8	0.0314221	0.049742	0.141011	0.3079	0.51409	0.644752			90.8	-0.0044044	0.0107785	0.0234366
	91	0.0160477	0.0315134	0.0616937	0.154857	0.262853	0.381725			91	0.0067727	-0.0031572	0.0199367	0.0389787	0.0903511	0.179649			91	-0.0131395	-0.0066883	0.0106145	0.0611552	0.129089	0.20088			91	0.0272067	0.0275254	0.0498994	0.159708	0.292806	0.425252			91	0.0309387	0.0497226	0.14111	0.307964	0.514029	0.644774			91	-0.0049367	0.0106102	0.0231698
	91.2	0.0149012	0.0312818	0.0622144	0.155837	0.262514	0.381941			91.2	0.0072514	-0.0035276	0.0203721	0.0389601	0.0907332	0.178828			91.2	-0.0131116	-0.0064502	0.0103885	0.0609698	0.129315	0.20052			91.2	0.0262813	0.0272939	0.0499593	0.160235	0.292916	0.42545			91.2	0.0306089	0.0496152	0.141272	0.308256	0.514051	0.644774			91.2	-0.005283	0.0101072	0.0228757
	91.4	0.014131	0.0312812	0.0628196	0.156412	0.262255	0.38204			91.4	0.0076136	-0.0039018	0.0208867	0.0386688	0.0911607	0.177979			91.4	-0.0131302	-0.0061635	0.0101404	0.0606881	0.129636	0.19999			91.4	0.025646	0.0271145	0.0502015	0.160329	0.292843	0.42556			91.4	0.0304215	0.0495179	0.141475	0.308789	0.51408	0.644845			91.4	-0.0054336	0.00932575	0.0225446
	91.6	0.0137431	0.0313798	0.0633241	0.156479	0.26201	0.382135			91.6	0.0077861	-0.0041333	0.0214376	0.0382211	0.0915974	0.177412			91.6	-0.0132081	-0.0059095	0.00994568	0.0603673	0.13009	0.19936			91.6	0.0253156	0.0269481	0.0507222	0.16006	0.292373	0.425604			91.6	0.0302911	0.0494264	0.141846	0.309601	0.514122	0.645083			91.6	-0.005333	0.0082897	0.0222388
	91.8	0.013778	0.0316258	0.0635277	0.156343	0.261892	0.382265			91.8	0.0077383	-0.0039269	0.0219341	0.0376938	0.0920957	0.177104			91.8	-0.013325	-0.0057535	0.00981994	0.0600057	0.130575	0.198722			91.8	0.0253257	0.0269883	0.0515069	0.159592	0.291698	0.425467			91.8	0.0302187	0.049319	0.142297	0.310513	0.513994	0.645254			91.8	-0.0050544	0.00714345	0.0219925
	92	0.0140035	0.031876	0.0633785	0.156003	0.261965	0.382544			92	0.0074668	-0.0032921	0.0223085	0.0373532	0.0924393	0.177066			92	-0.0134431	-0.0056848	0.00973375	0.0596609	0.131042	0.198156			92	0.0255952	0.0271586	0.0523614	0.159102	0.290948	0.42528			92	0.030199	0.049273	0.142902	0.311507	0.513595	0.645413			92	-0.00479	0.0059763	0.0217119
	92.2	0.014309	0.0321122	0.0629923	0.155633	0.262202	0.382874			92.2	0.0071015	-0.0024279	0.0224228	0.0372078	0.0927269	0.177135			92.2	-0.013524	-0.0057177	0.00966578	0.0592663	0.13141	0.197731			92.2	0.0261941	0.027521	0.0531842	0.15879	0.290331	0.425073			92.2	0.0300342	0.0494275	0.143511	0.312483	0.512962	0.64563			92.2	-0.0045177	0.00506145	0.0214823
	92.4	0.0144903	0.0324922	0.0624033	0.155507	0.262511	0.383186			92.4	0.006583	-0.0015172	0.022237	0.0371788	0.0929103	0.177355			92.4	-0.0135232	-0.0058584	0.00968125	0.0589411	0.131678	0.197419			92.4	0.0266678	0.0280395	0.0538496	0.158889	0.289773	0.42499			92.4	0.0298106	0.0495533	0.144076	0.313422	0.512305	0.645905			92.4	-0.0042368	0.00458285	0.0213689
	92.6	0.0143763	0.0330336	0.0618873	0.155599	0.262871	0.383333			92.6	0.00601785	-0.0007048	0.0217968	0.0371853	0.0929756	0.177581			92.6	-0.013432	-0.0060807	0.00976472	0.0587217	0.131819	0.197256			92.6	0.0268902	0.028605	0.0543919	0.159219	0.289413	0.424841			92.6	0.0297524	0.0496016	0.144404	0.314212	0.511676	0.646162			92.6	-0.004053	0.0045367	0.0214646
	92.8	0.0140372	0.0335751	0.0613644	0.155623	0.263227	0.38326			92.8	0.0054341	-7.605e-05	0.0211824	0.0372285	0.0929195	0.177937			92.8	-0.0133895	-0.0063807	0.00993062	0.0585832	0.131851	0.19719			92.8	0.0269178	0.0291158	0.054633	0.159438	0.28935	0.42456			92.8	0.0299455	0.0496258	0.144454	0.314798	0.511199	0.646441			92.8	-0.0039836	0.00469225	0.0216365
	93	0.0136547	0.0341476	0.0608172	0.155651	0.263686	0.383016			93	0.0049453	0.00030385	0.0204439	0.0373181	0.0928963	0.178326			93	-0.013391	-0.0067535	0.0101691	0.0584229	0.13185	0.19722			93	0.0269162	0.0294928	0.0545719	0.159458	0.289674	0.424088			93	0.0301894	0.0495928	0.144292	0.315019	0.51109	0.646715			93	-0.0039751	0.00509015	0.0217786
	93.2	0.013222	0.0346058	0.0602482	0.155716	0.264156	0.382558			93.2	0.00456655	0.00049755	0.019672	0.0373966	0.0929709	0.178788			93.2	-0.013489	-0.0072315	0.0105213	0.0582302	0.131849	0.197291			93.2	0.0267986	0.0296773	0.0543423	0.159456	0.290107	0.423412			93.2	0.0306131	0.0493252	0.144158	0.31469	0.511276	0.646845			93.2	-0.0039358	0.005613	0.021752
	93.4	0.012555	0.0348021	0.059884	0.155598	0.264482	0.382052			93.4	0.00438275	0.0005529	0.0189336	0.03761	0.0928919	0.179346			93.4	-0.0136742	-0.0077804	0.0108889	0.0580554	0.131816	0.197431			93.4	0.0265503	0.0297297	0.054156	0.159307	0.29049	0.422691			93.4	0.0310297	0.0489482	0.144048	0.313927	0.511757	0.646856			93.4	-0.0039526	0.0061751	0.0215868
	93.6	0.0118501	0.0347531	0.0594846	0.155305	0.264766	0.38155			93.6	0.00438955	0.00051445	0.0183867	0.0379089	0.0926664	0.180005			93.6	-0.0139562	-0.0083569	0.0112181	0.0578934	0.131626	0.197655			93.6	0.026457	0.0298608	0.0539028	0.159175	0.290894	0.422112			93.6	0.031288	0.0486408	0.144042	0.312978	0.512387	0.64663			93.6	-0.0038688	0.0068078	0.0212339
	93.8	0.011151	0.0345842	0.0592627	0.154962	0.265213	0.381167			93.8	0.00450875	0.00025635	0.0181366	0.0383876	0.0923861	0.180776			93.8	-0.0142828	-0.0088878	0.0114065	0.0578033	0.131327	0.19795			93.8	0.0263527	0.030018	0.053771	0.159253	0.291406	0.421821			93.8	0.0314408	0.0484942	0.144085	0.312126	0.513162	0.646283			93.8	-0.0037832	0.00753995	0.0208333
	94	0.01048	0.0342959	0.0591914	0.154614	0.26569	0.380831			94	0.00469905	-0.0002619	0.0181532	0.038763	0.0921985	0.181509			94	-0.0146274	-0.0093293	0.011525	0.0577759	0.130973	0.198175			94	0.0260655	0.0301996	0.0536554	0.159736	0.291838	0.421747			94	0.0317801	0.0484623	0.144199	0.311502	0.513959	0.645837			94	-0.0037775	0.00819855	0.0203417
	94.2	0.0098293	0.0340409	0.0593198	0.154252	0.266106	0.380759			94.2	0.00501025	-0.0010041	0.0183749	0.0390878	0.0920827	0.182301			94.2	-0.0148577	-0.0095815	0.0114973	0.0578123	0.130612	0.198348			94.2	0.0253268	0.0303911	0.0535089	0.160344	0.292196	0.42199			94.2	0.0322449	0.0486359	0.144361	0.311181	0.514745	0.645507			94.2	-0.0039909	0.00883545	0.0198544
	94.4	0.0093396	0.0338872	0.0594359	0.153853	0.266544	0.38093			94.4	0.00540805	-0.0019011	0.0188244	0.0393283	0.0922554	0.183036			94.4	-0.014984	-0.0096977	0.0113777	0.0578545	0.130319	0.198498			94.4	0.024438	0.0305727	0.0531677	0.161143	0.292548	0.422533			94.4	0.0328421	0.0491378	0.144692	0.311029	0.515404	0.64515			94.4	-0.0043134	0.00935195	0.0193861
	94.6	0.00898397	0.0340446	0.0595227	0.153379	0.267004	0.381351			94.6	0.0057992	-0.0027561	0.0193632	0.0394529	0.0926972	0.183721			94.6	-0.0150193	-0.0096953	0.0111148	0.0580037	0.130185	0.198624			94.6	0.0232508	0.0307911	0.0527359	0.161931	0.292794	0.423321			94.6	0.0335529	0.0498195	0.14507	0.310925	0.516095	0.644766			94.6	-0.0048084	0.0096665	0.0190314
	94.8	0.00869916	0.0344382	0.0595441	0.152898	0.267536	0.381844			94.8	0.0061823	-0.0033681	0.020045	0.0393354	0.0932383	0.184167			94.8	-0.0149251	-0.0096113	0.0108205	0.0582328	0.130141	0.198797			94.8	0.021965	0.0309982	0.0523374	0.162529	0.292768	0.424159			94.8	0.0343701	0.0505272	0.145421	0.310884	0.516682	0.644421			94.8	-0.0054387	0.0098061	0.0187339
	95	0.00847791	0.0348561	0.0596701	0.152338	0.268099	0.382325			95	0.00652595	-0.0034677	0.0207784	0.0390804	0.0937796	0.184484			95	-0.014732	-0.0094193	0.0104443	0.0585382	0.130179	0.199156			95	0.0207042	0.0311287	0.0522566	0.162662	0.292468	0.424926			95	0.0350946	0.0513767	0.145761	0.311028	0.517084	0.644203			95	-0.0060729	0.0098424	0.0186095
	95.2	0.00828364	0.0351963	0.0598496	0.151732	0.268727	0.382764			95.2	0.0066907	-0.0031053	0.0214686	0.0386024	0.0942966	0.184608			95.2	-0.0145703	-0.0092395	0.0101533	0.058958	0.130338	0.199596			95.2	0.0197388	0.0311867	0.0524258	0.162442	0.292061	0.425558			95.2	0.0356152	0.0523243	0.146116	0.311505	0.517187	0.644094			95.2	-0.0066626	0.0096351	0.0185999
	95.4	0.00828456	0.0353382	0.060181	0.151357	0.269408	0.383162			95.4	0.0067339	-0.0023203	0.0219749	0.037929	0.0947349	0.184486			95.4	-0.0144948	-0.0090701	0.00989692	0.0594425	0.130592	0.20008			95.4	0.0190904	0.0309548	0.0528064	0.162019	0.291647	0.42599			95.4	0.0359327	0.0531106	0.146351	0.31238	0.517174	0.64408			95.4	-0.0072324	0.0090532	0.0186711
	95.6	0.0085387	0.0351538	0.0606732	0.151581	0.269943	0.383531			95.6	0.00662	-0.0015236	0.0222337	0.0372308	0.0949796	0.184126			95.6	-0.0145754	-0.0089236	0.00971967	0.0598302	0.130833	0.20052			95.6	0.0189013	0.0303511	0.0531913	0.161804	0.291302	0.426253			95.6	0.0360815	0.0536183	0.146477	0.313478	0.517076	0.64423			95.6	-0.0076325	0.0082778	0.0187296
	95.8	0.0090028	0.0346839	0.0612236	0.152303	0.270095	0.383785			95.8	0.006468	-0.000832	0.0221298	0.0365352	0.0950891	0.183564			95.8	-0.0147262	-0.0088027	0.00962921	0.0601265	0.131093	0.200835			95.8	0.0191368	0.0296014	0.0534214	0.161719	0.291001	0.426379			95.8	0.0360725	0.0536973	0.146524	0.31452	0.516936	0.644388			95.8	-0.007833	0.0074975	0.0187578
	96	0.00965603	0.0341505	0.061658	0.153388	0.270006	0.383985			96	0.0061528	-0.0003748	0.021871	0.0357886	0.0950319	0.182956			96	-0.0149442	-0.0088095	0.00966074	0.0603195	0.131367	0.200944			96	0.0195465	0.0289098	0.0534678	0.161722	0.29089	0.426429			96	0.0359445	0.0533274	0.146383	0.315334	0.516818	0.644608			96	-0.0079354	0.0068109	0.0186586
	96.2	0.010397	0.0335206	0.0619104	0.154642	0.269771	0.384003			96.2	0.005742	-0.0001607	0.0215066	0.0351274	0.0947775	0.182208			96.2	-0.0151663	-0.00888	0.00967835	0.0603664	0.131611	0.200903			96.2	0.0199583	0.0281862	0.0534036	0.161637	0.29094	0.426367			96.2	0.035873	0.0526355	0.145918	0.315787	0.516675	0.644862			96.2	-0.0080617	0.00620105	0.0185013
	96.4	0.0112586	0.0329599	0.0618805	0.155863	0.269468	0.383844			96.4	0.0053316	-0.0001742	0.0210519	0.0347488	0.094275	0.181489			96.4	-0.0152954	-0.0089989	0.00973446	0.0602806	0.13172	0.200756			96.4	0.0204625	0.0275712	0.053192	0.161306	0.291168	0.426181			96.4	0.0359049	0.0517497	0.145212	0.31586	0.516478	0.645194			96.4	-0.0080487	0.00592035	0.0181931
	96.6	0.0122468	0.0324953	0.0617899	0.156791	0.269235	0.383476			96.6	0.0049861	-0.0003358	0.0205335	0.0347015	0.0936664	0.180873			96.6	-0.0153101	-0.0091857	0.00983636	0.0601892	0.131776	0.200642			96.6	0.0211296	0.02715	0.0530137	0.16061	0.29151	0.425944			96.6	0.0359098	0.0506564	0.144403	0.315725	0.516254	0.645605			96.6	-0.00789	0.0059229	0.0178646
	96.8	0.0132681	0.0321354	0.0619425	0.157444	0.269029	0.382989			96.8	0.00469355	-0.0006086	0.020004	0.0349815	0.0930066	0.180554			96.8	-0.0153275	-0.0094474	0.0100039	0.0601128	0.131791	0.200557			96.8	0.0218681	0.0269042	0.0530485	0.159799	0.291876	0.425754			96.8	0.0358482	0.0496711	0.143799	0.315551	0.516148	0.646154			96.8	-0.007504	0.0059515	0.0176372
	97	0.014194	0.0318397	0.0623021	0.15782	0.268744	0.382478			97	0.0045172	-0.0009962	0.0193713	0.0355342	0.0922155	0.180497			97	-0.0152424	-0.0096034	0.0102262	0.0600643	0.131706	0.200529			97	0.0226664	0.0267552	0.0531937	0.159029	0.292218	0.425654			97	0.035624	0.0489139	0.143519	0.315464	0.516066	0.646675			97	-0.0068742	0.00588035	0.0175301
	97.2	0.0152025	0.0317176	0.0628989	0.15793	0.268523	0.382107			97.2	0.0045306	-0.0014083	0.0187714	0.0362445	0.0914066	0.180676			97.2	-0.0150751	-0.0096617	0.0105594	0.0599286	0.131482	0.20051			97.2	0.0235901	0.0267423	0.0533394	0.15834	0.292706	0.425726			97.2	0.0353117	0.0482952	0.143673	0.315656	0.516101	0.647048			97.2	-0.0058956	0.0057459	0.0175403
	97.4	0.0161845	0.0318171	0.0637839	0.157788	0.268499	0.38192			97.4	0.00466955	-0.0019865	0.0182658	0.0370277	0.0908226	0.181012			97.4	-0.0148561	-0.009633	0.0109251	0.0597335	0.131301	0.200404			97.4	0.0243381	0.026954	0.0535374	0.157973	0.293232	0.425971			97.4	0.0350766	0.0478496	0.144194	0.316204	0.516235	0.647258			97.4	-0.0047569	0.00560405	0.017808
	97.6	0.0169203	0.0322425	0.0646475	0.157659	0.268593	0.38196			97.6	0.004989	-0.0024208	0.0179861	0.0378372	0.0904742	0.181543			97.6	-0.0145639	-0.0094706	0.0113129	0.0594021	0.131209	0.200195			97.6	0.0247779	0.0276049	0.053684	0.158031	0.293626	0.426308			97.6	0.0350423	0.0476574	0.145115	0.317087	0.516437	0.647357			97.6	-0.003781	0.0054811	0.0182065
	97.8	0.017329	0.0330912	0.065345	0.157589	0.268769	0.382309			97.8	0.00537985	-0.0026536	0.017933	0.0386567	0.0902932	0.182132			97.8	-0.0141119	-0.0091547	0.0115955	0.0589933	0.131151	0.199973			97.8	0.0248565	0.0285841	0.0536787	0.158428	0.293913	0.426721			97.8	0.0351043	0.0476005	0.146171	0.318078	0.516729	0.647344			97.8	-0.0031009	0.0055406	0.0186434
	98	0.0174195	0.0342602	0.065905	0.157641	0.269112	0.382841			98	0.0058088	-0.002748	0.0181405	0.0395383	0.0902837	0.182562			98	-0.01368	-0.0088665	0.0117668	0.0585306	0.131138	0.199829			98	0.0248697	0.029805	0.0535382	0.159231	0.294016	0.427196			98	0.0353294	0.0477139	0.147112	0.318928	0.517056	0.647274			98	-0.0026964	0.00560105	0.0191752
	98.2	0.0171014	0.0354953	0.0661739	0.157676	0.2695	0.383418			98.2	0.0062235	-0.0028717	0.0184413	0.0403732	0.0903914	0.182778			98.2	-0.0132985	-0.0085946	0.0118103	0.0581951	0.13114	0.199787			98.2	0.0247847	0.0310937	0.0531799	0.160377	0.293901	0.42754			98.2	0.0356306	0.0481273	0.147787	0.319415	0.517459	0.647359			98.2	-0.0026004	0.00569605	0.0197286
	98.4	0.0164251	0.0365229	0.0662046	0.157855	0.269956	0.383998			98.4	0.0065858	-0.0028645	0.0188179	0.0410055	0.090404	0.182765			98.4	-0.0130055	-0.0082496	0.0118044	0.057988	0.131063	0.199907			98.4	0.024785	0.0322495	0.0527274	0.16153	0.293802	0.427709			98.4	0.0358095	0.0488453	0.148237	0.319714	0.517765	0.647661			98.4	-0.0027674	0.00568735	0.0202515
	98.6	0.0156276	0.037145	0.0660695	0.15784	0.270367	0.384585			98.6	0.00673725	-0.0027309	0.0190995	0.041273	0.0903609	0.182512			98.6	-0.0128211	-0.0078175	0.0117406	0.0579462	0.130963	0.200106			98.6	0.0247762	0.0330128	0.0522407	0.162262	0.293774	0.427758			98.6	0.0358235	0.049806	0.148438	0.319768	0.518148	0.648082			98.6	-0.0029444	0.0055766	0.0206132
	98.8	0.0149691	0.0373387	0.0657832	0.157658	0.270667	0.385086			98.8	0.00676905	-0.0025955	0.0192453	0.0410763	0.0902663	0.18212			98.8	-0.0128399	-0.0073964	0.0117129	0.0579468	0.130879	0.200331			98.8	0.02485	0.0334297	0.0517488	0.162641	0.293802	0.427633			98.8	0.03567	0.0508084	0.148388	0.319704	0.51868	0.648627			98.8	-0.0031492	0.0053714	0.0207777
	99	0.014559	0.0370067	0.0652935	0.157371	0.270781	0.385534			99	0.0068058	-0.0024164	0.0192079	0.0406294	0.0902092	0.181676			99	-0.0129247	-0.0069692	0.0116296	0.0579894	0.13082	0.20054			99	0.0248307	0.0334073	0.051213	0.162869	0.293875	0.42735			99	0.0353958	0.0515494	0.148041	0.319676	0.519629	0.649072			99	-0.0034143	0.00527225	0.0207224
	99.2	0.014357	0.036385	0.0646475	0.157318	0.270688	0.385919			99.2	0.0068143	-0.0022255	0.019104	0.0401637	0.0902185	0.18123			99.2	-0.0130712	-0.0065891	0.0114871	0.0580445	0.130761	0.200696			99.2	0.0248234	0.0333015	0.0507531	0.163225	0.294016	0.426974			99.2	0.0349636	0.0518297	0.147484	0.319684	0.520662	0.649151			99.2	-0.0035866	0.00537305	0.0204282
	99.4	0.014306	0.0356668	0.0637746	0.157206	0.270382	0.386109			99.4	0.0068067	-0.0020047	0.0189478	0.0397604	0.0904268	0.180803			99.4	-0.0132491	-0.0063069	0.0112521	0.0581622	0.130793	0.200744			99.4	0.024783	0.0332596	0.0503197	0.163556	0.293974	0.426523			99.4	0.0345081	0.0515071	0.146803	0.319476	0.521685	0.64888			99.4	-0.0038661	0.00573495	0.019854
	99.6	0.0143948	0.035134	0.0627686	0.157094	0.269971	0.386064			99.6	0.0067607	-0.0019022	0.0188399	0.0394009	0.0907449	0.180442			99.6	-0.0134671	-0.0061176	0.010915	0.0582521	0.130859	0.200708			99.6	0.0248107	0.0332937	0.0499398	0.163973	0.293942	0.425967			99.6	0.034023	0.0507229	0.145994	0.3191	0.522603	0.648526			99.6	-0.0042716	0.00641495	0.0191728
	99.8	0.0144536	0.034799	0.0615801	0.157005	0.269494	0.385716			99.8	0.00676705	-0.0018071	0.0187674	0.0392472	0.0911311	0.180115			99.8	-0.0136364	-0.0059021	0.0104194	0.0583895	0.130963	0.200642			99.8	0.0248647	0.033221	0.0494553	0.16435	0.293891	0.425388			99.8	0.0336601	0.0496888	0.145096	0.318643	0.523202	0.648174			99.8	-0.0047803	0.0074475	0.0184801
	100	0.0144453	0.03486	0.0605051	0.156822	0.268998	0.385237			100	0.0068558	-0.0016477	0.0187436	0.0392674	0.0914847	0.179949			100	-0.0138179	-0.0057304	0.00992639	0.0586163	0.130999	0.200597			100	0.025115	0.0331434	0.0489498	0.164268	0.294013	0.424919			100	0.0333085	0.0486116	0.144275	0.318146	0.523494	0.647958			100	-0.0051627	0.0087229	0.0178976
	100.2	0.0145184	0.0352435	0.0597791	0.156426	0.268524	0.384677			100.2	0.00699705	-0.0014285	0.0187678	0.0393756	0.0919234	0.179993			100.2	-0.0140887	-0.005581	0.00945437	0.0589894	0.131102	0.200583			100.2	0.0256139	0.0329784	0.0484973	0.163532	0.294143	0.424644			100.2	0.0329094	0.0476445	0.1437	0.317725	0.523697	0.648024			100.2	-0.0054204	0.0099513	0.0176455
	100.4	0.0146002	0.0359887	0.0594982	0.156029	0.267944	0.384183			100.4	0.0072172	-0.0012514	0.0187763	0.0394514	0.0923164	0.180392			100.4	-0.0144028	-0.0054937	0.00904276	0.0593697	0.131253	0.200616			100.4	0.0261521	0.0328231	0.0481824	0.162546	0.294296	0.424554			100.4	0.032409	0.0470422	0.143578	0.317419	0.523973	0.648379			100.4	-0.0052806	0.0110368	0.0177848
	100.6	0.0147525	0.0368128	0.0597132	0.155628	0.267332	0.383716			100.6	0.00760775	-0.0011719	0.0187776	0.0395607	0.0926384	0.180994			100.6	-0.0147398	-0.0054636	0.00874743	0.0597688	0.131425	0.200734			100.6	0.0266969	0.0326134	0.0480751	0.161394	0.294393	0.424524			100.6	0.031871	0.0466907	0.143854	0.317359	0.524123	0.648737			100.6	-0.0047196	0.0119536	0.0182089
	100.8	0.0149287	0.0376226	0.0605696	0.155268	0.266826	0.383331			100.8	0.00815915	-0.001127	0.0189337	0.0397481	0.0929507	0.181682			100.8	-0.0151059	-0.0055898	0.00864203	0.0601117	0.131584	0.200868			100.8	0.0270369	0.0324905	0.0483192	0.16018	0.294512	0.424563			100.8	0.0313666	0.0465215	0.14461	0.317544	0.524296	0.648905			100.8	-0.0038161	0.0125145	0.0188357
	101	0.0150464	0.0383556	0.0617029	0.155015	0.266382	0.382893			101	0.00872845	-0.0012241	0.0192274	0.0399635	0.0933604	0.182308			101	-0.0154076	-0.0057392	0.00859285	0.0603909	0.131867	0.200945			101	0.0272145	0.0324566	0.0487873	0.159208	0.29437	0.424644			101	0.0308897	0.0466592	0.14576	0.317804	0.524181	0.648908			101	-0.0028292	0.0127408	0.0194945
	101.2	0.0149262	0.0391464	0.0627561	0.155007	0.266072	0.382527			101.2	0.0092271	-0.0012333	0.0197123	0.0400653	0.0935812	0.182857			101.2	-0.0156148	-0.0058939	0.00863406	0.0605027	0.132139	0.201002			101.2	0.027202	0.0326148	0.0492375	0.158716	0.29409	0.424756			101.2	0.0305344	0.0471374	0.147214	0.318038	0.523818	0.648867			101.2	-0.0019467	0.0127941	0.0200321
	101.4	0.0147055	0.0398791	0.0636953	0.154985	0.265938	0.38224			101.4	0.0095999	-0.0012458	0.0202887	0.0401137	0.0935869	0.183049			101.4	-0.0157412	-0.0060965	0.00873715	0.0604521	0.132298	0.200988			101.4	0.0272384	0.0327635	0.0495007	0.158493	0.293805	0.424872			101.4	0.0303657	0.0478663	0.148521	0.318027	0.523237	0.64881			101.4	-0.0011942	0.0127383	0.0203271
	101.6	0.0143108	0.0403888	0.0643953	0.154997	0.265991	0.382095			101.6	0.00997645	-0.001242	0.0208488	0.0401394	0.0934275	0.182947			101.6	-0.0157674	-0.0063709	0.00887717	0.0602787	0.132359	0.200952			101.6	0.0274271	0.0328562	0.049562	0.15869	0.29358	0.42503			101.6	0.030314	0.0489254	0.149673	0.317782	0.522551	0.64881			101.6	-0.000677	0.012392	0.0204874
	101.8	0.0138295	0.0406031	0.0645947	0.154801	0.266159	0.382176			101.8	0.0102544	-0.0014101	0.0212322	0.0398806	0.093163	0.182673			101.8	-0.0156712	-0.0067025	0.00902954	0.0600548	0.132354	0.201025			101.8	0.0279713	0.0328896	0.0494089	0.158962	0.293466	0.4252			101.8	0.0302532	0.0502426	0.150623	0.317285	0.521731	0.648908			101.8	-0.0002993	0.0118959	0.0205088
	102	0.0134438	0.0406038	0.0645967	0.154509	0.266525	0.382474			102	0.0103457	-0.0015376	0.0214708	0.0392496	0.0927727	0.18242			102	-0.0154962	-0.0070483	0.00922298	0.0598175	0.132259	0.201245			102	0.0286334	0.0330334	0.0494027	0.159103	0.293537	0.425427			102	0.0300788	0.0516364	0.151339	0.316878	0.521041	0.649162			102	1.25e-05	0.0112817	0.0205324
	102.2	0.0132892	0.0402683	0.0644942	0.154013	0.266762	0.382799			102.2	0.0102539	-0.001588	0.0214387	0.0385054	0.0924261	0.182363			102.2	-0.0152162	-0.0074288	0.00943293	0.059544	0.13214	0.201556			102.2	0.029163	0.0332706	0.0496771	0.158965	0.293494	0.425715			102.2	0.0298893	0.0529891	0.151644	0.316443	0.520654	0.649402			102.2	0.0003149	0.010598	0.0204624
	102.4	0.013208	0.039589	0.0642397	0.153558	0.266843	0.383036			102.4	0.0100996	-0.0015527	0.0213197	0.0378898	0.0921251	0.182597			102.4	-0.0148588	-0.0078221	0.00967006	0.0592791	0.132018	0.201957			102.4	0.0294164	0.0335757	0.0501378	0.158819	0.293332	0.426012			102.4	0.0295875	0.054131	0.15161	0.316403	0.520562	0.649627			102.4	0.00048845	0.0098698	0.0204047
	102.6	0.0130625	0.0385686	0.0639053	0.153115	0.266781	0.383146			102.6	0.00971145	-0.0015166	0.0211466	0.0374659	0.0919036	0.182976			102.6	-0.0144516	-0.0082467	0.00988215	0.0590637	0.131913	0.202395			102.6	0.0292964	0.0338488	0.050631	0.158598	0.293175	0.426293			102.6	0.0292678	0.0548691	0.151293	0.316638	0.520655	0.649711			102.6	0.00055455	0.009153	0.0202664
	102.8	0.0128977	0.0374359	0.0636223	0.152989	0.266602	0.383104			102.8	0.0090939	-0.0014158	0.0209184	0.0373312	0.0916908	0.183387			102.8	-0.0141825	-0.0085663	0.0100098	0.0589062	0.131862	0.202727			102.8	0.0289087	0.0340008	0.0510258	0.158679	0.293041	0.426443			102.8	0.0289045	0.0552654	0.150791	0.317074	0.520831	0.649806			102.8	0.00047695	0.0083445	0.0200267
	103	0.0127516	0.0362443	0.0633018	0.153024	0.266308	0.382956			103	0.0085063	-0.0013688	0.0204964	0.0373335	0.0914887	0.183736			103	-0.0140954	-0.0087305	0.0100657	0.0587345	0.131868	0.202914			103	0.0283222	0.0338633	0.0511542	0.159054	0.292817	0.426367			103	0.0288176	0.0553037	0.150347	0.317484	0.521105	0.649932			103	0.00015055	0.0075695	0.0197194
	103.2	0.0126629	0.0351838	0.0630977	0.153174	0.266118	0.382802			103.2	0.0080737	-0.0014739	0.0200543	0.0374111	0.0911644	0.183916			103.2	-0.0141798	-0.0087199	0.01003	0.05866	0.131873	0.20297			103.2	0.0277669	0.0333721	0.0510999	0.159773	0.292842	0.426078			103.2	0.028897	0.0551195	0.150038	0.317942	0.521354	0.650243			103.2	-0.0003925	0.0069799	0.0195145
	103.4	0.0126598	0.0342121	0.0630842	0.153383	0.266086	0.382719			103.4	0.00771295	-0.0014551	0.0196674	0.0375496	0.0907452	0.183932			103.4	-0.0143953	-0.0085588	0.00993422	0.0587552	0.13188	0.20303			103.4	0.0272316	0.0325863	0.0510436	0.160367	0.293043	0.425722			103.4	0.0292385	0.0548876	0.149825	0.318295	0.521515	0.65071			103.4	-0.0010795	0.00655235	0.0194323
	103.6	0.0127847	0.0335276	0.0633476	0.153553	0.266079	0.382725			103.6	0.0074358	-0.0012665	0.0194634	0.0377975	0.0901718	0.183946			103.6	-0.0147619	-0.0083261	0.00979654	0.0589628	0.131845	0.203063			103.6	0.0267773	0.0316392	0.0511696	0.160733	0.293139	0.425294			103.6	0.0296912	0.0547086	0.149685	0.318706	0.521765	0.651439			103.6	-0.0017154	0.0061718	0.0195593
	103.8	0.0132238	0.0329772	0.0638181	0.153516	0.266106	0.382809			103.8	0.0073208	-0.0011333	0.0193337	0.038229	0.0895237	0.184036			103.8	-0.0151213	-0.0080455	0.00958015	0.0592452	0.131772	0.203084			103.8	0.0263291	0.0306576	0.0516097	0.160855	0.292884	0.424953			103.8	0.030357	0.0544507	0.149616	0.319133	0.522102	0.652331			103.8	-0.0021663	0.00593355	0.0200061
	104	0.0138124	0.0324875	0.0645023	0.153527	0.266129	0.382909			104	0.00716835	-0.0011196	0.0193373	0.0387721	0.0888061	0.184351			104	-0.0154173	-0.0078632	0.00930286	0.0596373	0.131587	0.203162			104	0.0258202	0.029718	0.0522992	0.16115	0.292391	0.424805			104	0.0311599	0.0541597	0.149549	0.31938	0.52246	0.653256			104	-0.0024857	0.0057318	0.0206254
	104.2	0.014496	0.0317997	0.0653187	0.15371	0.266242	0.382926			104.2	0.0070354	-0.0010623	0.0193928	0.039416	0.0882647	0.1847			104.2	-0.0156531	-0.0077766	0.00901219	0.0600804	0.131373	0.20331			104.2	0.0252112	0.0287049	0.0529667	0.161516	0.291762	0.424807			104.2	0.0320535	0.0537835	0.149487	0.319539	0.522821	0.653972			104.2	-0.0027318	0.0054195	0.02123
	104.4	0.015127	0.0311141	0.066214	0.154136	0.266495	0.382911			104.4	0.00690585	-0.0009306	0.0194749	0.0399988	0.0879385	0.185126			104.4	-0.0157964	-0.0077636	0.00872498	0.0605083	0.131185	0.203509			104.4	0.0244901	0.0277665	0.0535224	0.162117	0.291138	0.424841			104.4	0.033058	0.0533267	0.149651	0.319473	0.523151	0.65443			104.4	-0.0029512	0.00503725	0.0217093
	104.6	0.015729	0.0305999	0.0668749	0.15468	0.267001	0.38301			104.6	0.0068792	-0.0007727	0.0194564	0.0403285	0.087818	0.185497			104.6	-0.0158273	-0.0077304	0.00844795	0.060891	0.131063	0.203699			104.6	0.0238073	0.0269398	0.0537678	0.162846	0.290625	0.425018			104.6	0.0341804	0.0529645	0.149957	0.3191	0.52324	0.654611			104.6	-0.0032877	0.0048636	0.0220753
	104.8	0.0160481	0.0305479	0.067313	0.155313	0.267832	0.383296			104.8	0.0069237	-0.000443	0.0195597	0.040315	0.0878646	0.185701			104.8	-0.0157886	-0.0077474	0.00825298	0.0612142	0.130933	0.203867			104.8	0.0231648	0.0264357	0.0536388	0.163768	0.29046	0.425328			104.8	0.0353158	0.0527915	0.150336	0.318563	0.523196	0.654629			104.8	-0.003853	0.00504925	0.0223476
	105	0.0161551	0.030891	0.0675569	0.155808	0.268896	0.383734			105	0.0071049	7.26e-05	0.0197394	0.0402331	0.0881385	0.185513			105	-0.0157093	-0.0077592	0.00811893	0.0614068	0.130857	0.203839			105	0.0226318	0.0262414	0.053315	0.164534	0.290646	0.425704			105	0.0363154	0.0526691	0.150709	0.318065	0.522985	0.654477			105	-0.0045303	0.005532	0.0224962
	105.2	0.0160098	0.0315107	0.067715	0.156335	0.270089	0.384278			105.2	0.00726645	0.0006519	0.0200402	0.0399468	0.0885341	0.185024			105.2	-0.0155852	-0.0077284	0.00802437	0.0614822	0.130843	0.203718			105.2	0.0223682	0.0263818	0.0531504	0.165368	0.290999	0.426124			105.2	0.0369418	0.0523481	0.151097	0.317676	0.522723	0.654236			105.2	-0.0051852	0.0061194	0.0226694
	105.4	0.0158417	0.0323103	0.06766	0.156583	0.271287	0.384828			105.4	0.00739255	0.00101955	0.020363	0.0394134	0.088963	0.1844			105.4	-0.0154643	-0.0077108	0.00794037	0.0614343	0.130829	0.203444			105.4	0.0225699	0.0267792	0.0530954	0.16597	0.291321	0.426631			105.4	0.0371293	0.0518186	0.151335	0.317399	0.522548	0.65401			105.4	-0.005681	0.0068363	0.0228778
	105.6	0.0157667	0.0332146	0.0675987	0.156606	0.272347	0.385254			105.6	0.0074939	0.0013494	0.0207933	0.0389194	0.0894388	0.183851			105.6	-0.0153196	-0.0077266	0.00787068	0.0613014	0.130763	0.203059			105.6	0.0230371	0.0275927	0.0532046	0.166337	0.291649	0.427194			105.6	0.0369447	0.0511422	0.151437	0.317319	0.522633	0.653915			105.6	-0.006045	0.0076406	0.0230761
	105.8	0.0157204	0.033991	0.0675325	0.15644	0.273016	0.385457			105.8	0.0075582	0.00166465	0.0212057	0.0387647	0.0899231	0.183518			105.8	-0.0151384	-0.0078222	0.00788988	0.061079	0.130749	0.202628			105.8	0.0236246	0.0286242	0.0534613	0.166276	0.291931	0.427764			105.8	0.0365572	0.0504743	0.151498	0.317363	0.522942	0.653823			105.8	-0.0062532	0.0083234	0.0231184
	106	0.0155395	0.0346113	0.0674453	0.156153	0.273342	0.385366			106	0.0075443	0.0018615	0.0216671	0.0389359	0.0902953	0.183239			106	-0.0149545	-0.0080555	0.00802938	0.0608484	0.130809	0.202244			106	0.0242724	0.0295814	0.0536067	0.165716	0.292238	0.428164			106	0.0361064	0.0499656	0.151628	0.317692	0.523356	0.653846			106	-0.006279	0.0088786	0.0230178
	106.2	0.0153088	0.0350708	0.0674248	0.155544	0.273326	0.385102			106.2	0.0074329	0.00193405	0.0220088	0.0393165	0.0905125	0.182958			106.2	-0.0148598	-0.0083688	0.00820458	0.060657	0.130902	0.201862			106.2	0.0248997	0.030335	0.0536144	0.164565	0.292533	0.428279			106.2	0.0360287	0.0499423	0.151838	0.318043	0.523848	0.654029			106.2	-0.0061314	0.0093309	0.022772
	106.4	0.0150935	0.0354144	0.0675395	0.154966	0.273011	0.384813			106.4	0.0072753	0.00208865	0.0222432	0.0399248	0.090653	0.182615			106.4	-0.014908	-0.008637	0.0083721	0.0605244	0.131033	0.20158			106.4	0.0254893	0.0308394	0.0535142	0.163469	0.292894	0.428123			106.4	0.0361519	0.0503873	0.152159	0.318559	0.524492	0.654354			106.4	-0.0059855	0.0095847	0.0224972
	106.6	0.0149308	0.0355031	0.0678482	0.154497	0.272592	0.384469			106.6	0.00719935	0.0022506	0.0223325	0.040598	0.0907203	0.182053			106.6	-0.015044	-0.0088307	0.00858477	0.0604303	0.131202	0.20139			106.6	0.0260946	0.0310649	0.0534774	0.16263	0.293217	0.427755			106.6	0.0366089	0.0510589	0.152719	0.319215	0.525208	0.654781			106.6	-0.0057554	0.00965055	0.0222231
	106.8	0.0149345	0.035246	0.0683501	0.154358	0.272187	0.38401			106.8	0.00710775	0.00250285	0.0223893	0.041378	0.0906846	0.181225			106.8	-0.0152174	-0.0089265	0.00877893	0.0604829	0.131316	0.201229			106.8	0.0267623	0.031054	0.0535947	0.162182	0.293497	0.427198			106.8	0.0372445	0.0519012	0.153382	0.319991	0.525924	0.655292			106.8	-0.0053943	0.00956785	0.0220407
	107	0.0152091	0.0347008	0.0689228	0.154654	0.271783	0.383563			107	0.0069953	0.00291405	0.0223929	0.042089	0.0906411	0.180296			107	-0.0153871	-0.008861	0.00893457	0.0606037	0.131348	0.201112			107	0.0275051	0.0310201	0.053971	0.162169	0.293521	0.426514			107	0.0381402	0.0528492	0.15389	0.320754	0.526727	0.655874			107	-0.0049391	0.00935425	0.0219433
	107.2	0.0157431	0.0340473	0.0692809	0.155348	0.271303	0.383139			107.2	0.00690675	0.0032912	0.0224866	0.042731	0.0906682	0.179504			107.2	-0.0154746	-0.0087196	0.00903949	0.0606954	0.131361	0.200976			107.2	0.0282748	0.0309848	0.0544335	0.162664	0.293153	0.425824			107.2	0.0390155	0.0537043	0.154187	0.321597	0.527621	0.656453			107.2	-0.0043871	0.0091126	0.0219387
	107.4	0.0165081	0.0332414	0.0693801	0.156209	0.270876	0.38283			107.4	0.00687535	0.0033697	0.0226307	0.0431242	0.0908439	0.178728			107.4	-0.0154399	-0.0085144	0.00911579	0.0606667	0.131376	0.20071			107.4	0.0290354	0.0309314	0.0549791	0.163298	0.292556	0.425313			107.4	0.0399937	0.0544023	0.15431	0.322237	0.528349	0.656928			107.4	-0.003722	0.00888675	0.0220572
	107.6	0.0171699	0.0324498	0.0691513	0.157446	0.270436	0.382579			107.6	0.006652	0.00324745	0.0228559	0.0431827	0.0911832	0.178023			107.6	-0.0153608	-0.0083333	0.00914289	0.060595	0.131366	0.200409			107.6	0.0296881	0.0307055	0.0553521	0.164062	0.291876	0.424876			107.6	0.0409288	0.0550662	0.154162	0.322382	0.528911	0.65721			107.6	-0.0030978	0.0085855	0.0222427
	107.8	0.0176132	0.0318706	0.0686002	0.158785	0.270073	0.3825			107.8	0.0064298	0.0029007	0.0230291	0.0427306	0.0917956	0.177401			107.8	-0.0152621	-0.0082153	0.00910986	0.0604139	0.131474	0.200173			107.8	0.0301597	0.0303102	0.0554456	0.164702	0.291327	0.4245			107.8	0.0416611	0.0557316	0.153784	0.322117	0.529221	0.657331			107.8	-0.0026165	0.00830975	0.022544
	108	0.0177491	0.0315788	0.0678368	0.159982	0.269805	0.382568			108	0.0062649	0.00233015	0.0231768	0.0418953	0.0925434	0.176997			108	-0.0152008	-0.0081798	0.00908535	0.0601912	0.131771	0.200083			108	0.0303275	0.0298744	0.0553488	0.165132	0.291011	0.424125			108	0.0420099	0.0562915	0.153343	0.321405	0.529247	0.65726			108	-0.002396	0.00820025	0.023015
	108.2	0.017548	0.0316102	0.0670505	0.16085	0.269755	0.382881			108.2	0.00631735	0.0016082	0.0232712	0.040777	0.0932726	0.176745			108.2	-0.0151982	-0.0081898	0.00909954	0.0599335	0.132172	0.20014			108.2	0.0301386	0.029429	0.0551328	0.165334	0.291086	0.423879			108.2	0.0418613	0.0565718	0.152949	0.32042	0.528957	0.656944			108.2	-0.0025161	0.00821295	0.0236654
	108.4	0.0169163	0.0318596	0.0665044	0.161508	0.269789	0.383255			108.4	0.0064382	0.00093205	0.023405	0.0395656	0.0940079	0.176656			108.4	-0.0152012	-0.0082133	0.00914331	0.0597344	0.132602	0.200294			108.4	0.0296186	0.0290227	0.0549131	0.165549	0.291499	0.423624			108.4	0.0410834	0.0564562	0.152658	0.319512	0.528544	0.656548			108.4	-0.0029005	0.00828785	0.0243739
	108.6	0.0160488	0.0322705	0.0662097	0.161838	0.269888	0.383688			108.6	0.00658745	0.0002143	0.0235184	0.0383287	0.0947775	0.176717			108.6	-0.0152246	-0.0081723	0.00919545	0.0594524	0.133094	0.200432			108.6	0.0288637	0.0287733	0.0548623	0.165789	0.292163	0.423469			108.6	0.039708	0.0558362	0.152436	0.318948	0.528181	0.656123			108.6	-0.0034635	0.0083866	0.0250193
	108.8	0.0152844	0.0327142	0.0662365	0.161901	0.27003	0.384134			108.8	0.006674	-0.0005341	0.023647	0.037061	0.0954483	0.17694			108.8	-0.0153042	-0.008084	0.00926181	0.0590837	0.133541	0.200518			108.8	0.0282093	0.0287835	0.0550815	0.166174	0.292845	0.42344			108.8	0.0379179	0.0547498	0.152207	0.318617	0.52797	0.655703			108.8	-0.0040094	0.00852225	0.0254908
	109	0.0147034	0.0332817	0.0663922	0.161679	0.270338	0.384606			109	0.0067484	-0.0013126	0.0238162	0.0358769	0.0959869	0.177354			109	-0.0153505	-0.008031	0.0092976	0.0586191	0.133822	0.200455			109	0.0277313	0.0289891	0.055385	0.166637	0.293651	0.423693			109	0.0361094	0.0534729	0.15193	0.318622	0.528001	0.655293			109	-0.0044124	0.0087707	0.0257334
	109.2	0.0143234	0.0339184	0.0666483	0.161213	0.270748	0.384996			109.2	0.0067006	-0.0020268	0.0240964	0.0350481	0.0963739	0.177886			109.2	-0.015308	-0.0081782	0.00938193	0.058177	0.133969	0.20036			109.2	0.0273084	0.0295413	0.0557669	0.166823	0.29459	0.42409			109.2	0.0346093	0.0523254	0.15162	0.318904	0.528062	0.655041			109.2	-0.0047323	0.00919565	0.0257297
	109.4	0.0140507	0.0346039	0.0668541	0.160571	0.271246	0.385276			109.4	0.00661455	-0.0026386	0.0243602	0.0347676	0.0965299	0.178512			109.4	-0.0152364	-0.0085491	0.00960111	0.0577617	0.134074	0.200294			109.4	0.0268323	0.0302985	0.0561374	0.166515	0.295501	0.424592			109.4	0.0336497	0.0515483	0.151237	0.319256	0.528152	0.654964			109.4	-0.0049061	0.00969535	0.0254755
	109.6	0.0139046	0.0353028	0.0670157	0.159743	0.271803	0.385574			109.6	0.0065872	-0.0029911	0.0244987	0.0349969	0.0963105	0.179085			109.6	-0.0151951	-0.0090554	0.0099317	0.0575087	0.134092	0.200245			109.6	0.0263681	0.0311011	0.05631	0.165779	0.296329	0.425117			109.6	0.0332182	0.0512511	0.150834	0.319571	0.528195	0.655035			109.6	-0.0048517	0.0102255	0.0250323
	109.8	0.0136133	0.0359584	0.0670485	0.158788	0.272375	0.385899			109.8	0.0066369	-0.0029973	0.0244921	0.0355723	0.0957427	0.179679			109.8	-0.0151883	-0.0095226	0.0102384	0.057378	0.133967	0.20024			109.8	0.0257099	0.031819	0.0562698	0.164941	0.297115	0.425601			109.8	0.033139	0.0513428	0.150447	0.319894	0.52827	0.655195			109.8	-0.0047257	0.0106199	0.0245357
	110	0.0131954	0.0364132	0.0670723	0.157967	0.272811	0.386174			110	0.0066725	-0.0026524	0.0242619	0.0363307	0.0949225	0.180184			110	-0.0152315	-0.0099087	0.0104796	0.0573768	0.133756	0.200348			110	0.0248583	0.0324227	0.0561036	0.164269	0.297895	0.426102			110	0.0330282	0.0516077	0.150229	0.320494	0.528295	0.655416			110	-0.0046736	0.0107296	0.0240192
	110.2	0.0126649	0.0367073	0.0671204	0.157405	0.2732	0.386343			110.2	0.0068182	-0.0020275	0.0237106	0.0370869	0.0940668	0.180577			110.2	-0.0152843	-0.0100732	0.0106217	0.0574149	0.133534	0.200391			110.2	0.024036	0.0328521	0.0558789	0.163855	0.298527	0.426622			110.2	0.0329351	0.0519554	0.150111	0.321445	0.528389	0.65572			110.2	-0.0045846	0.0105358	0.0234144
	110.4	0.0122937	0.0368303	0.067199	0.157182	0.273559	0.386445			110.4	0.00704765	-0.0011228	0.0229157	0.0376457	0.0931952	0.180872			110.4	-0.0153264	-0.0100205	0.0106257	0.0575451	0.133246	0.20034			110.4	0.0233107	0.0331827	0.055663	0.163715	0.299053	0.427075			110.4	0.0328027	0.0523021	0.150089	0.322742	0.528569	0.655945			110.4	-0.0044751	0.0101519	0.0228608
	110.6	0.0120844	0.0369555	0.0671315	0.157263	0.273815	0.386555			110.6	0.00728745	-0.0001821	0.0220632	0.0379429	0.0925347	0.181304			110.6	-0.0153053	-0.0097929	0.0104584	0.0576644	0.132952	0.200238			110.6	0.0227781	0.0336466	0.0555045	0.163811	0.299451	0.427393			110.6	0.0325183	0.0526305	0.15015	0.324241	0.52874	0.656189			110.6	-0.004489	0.0098111	0.0223833
	110.8	0.0119647	0.0370429	0.0670157	0.157465	0.273912	0.386567			110.8	0.0074449	0.000687	0.02127	0.0380463	0.0921004	0.181783			110.8	-0.0152791	-0.0095255	0.0102351	0.0577502	0.132735	0.200085			110.8	0.0224517	0.0342324	0.0554529	0.163744	0.299647	0.427691			110.8	0.0321334	0.0529342	0.150389	0.325789	0.528779	0.656424			110.8	-0.0045423	0.0095635	0.022055
	111	0.011924	0.0371109	0.0668814	0.157629	0.273884	0.386523			111	0.00765305	0.0013405	0.0206243	0.038071	0.0919706	0.182227			111	-0.0152822	-0.0092149	0.00995926	0.0577615	0.132606	0.199801			111	0.022395	0.0348289	0.0555556	0.163391	0.29954	0.427916			111	0.031761	0.053251	0.150792	0.326962	0.528567	0.656729			111	-0.0044653	0.0093321	0.0219309
	111.2	0.0119483	0.0370897	0.0666802	0.157808	0.273632	0.386417			111.2	0.00777705	0.00178985	0.0200344	0.0380867	0.0919593	0.182595			111.2	-0.0153633	-0.0089279	0.0096276	0.0578263	0.13249	0.199519			111.2	0.022501	0.0353492	0.0556851	0.163014	0.299329	0.428137			111.2	0.0313713	0.0535265	0.151358	0.327574	0.528204	0.657061			111.2	-0.0042745	0.0091809	0.022078
	111.4	0.0120081	0.036963	0.0664227	0.157915	0.273162	0.386205			111.4	0.0078377	0.00191385	0.0194555	0.0381315	0.0921891	0.182937			111.4	-0.0155012	-0.0087204	0.00918385	0.057931	0.132481	0.199323			111.4	0.0227431	0.0356711	0.0557993	0.16277	0.299073	0.428316			111.4	0.0308697	0.0536268	0.152086	0.32756	0.527584	0.657444			111.4	-0.0041404	0.0091422	0.0224529
	111.6	0.0121562	0.0365037	0.0663646	0.157869	0.272608	0.385804			111.6	0.007924	0.00187775	0.0188891	0.0383379	0.0925275	0.183141			111.6	-0.0156706	-0.008575	0.00880811	0.0581281	0.132536	0.199202			111.6	0.0230341	0.0356301	0.0560027	0.162574	0.298908	0.42843			111.6	0.0304176	0.0534325	0.153008	0.327076	0.526775	0.657724			111.6	-0.003995	0.00913415	0.0230414
	111.8	0.012422	0.0360198	0.0665368	0.157798	0.272118	0.385386			111.8	0.0081225	0.00173655	0.0184528	0.0387071	0.0930514	0.183303			111.8	-0.0157594	-0.0084843	0.00846307	0.0584928	0.132569	0.199201			111.8	0.0233877	0.035179	0.0562391	0.162639	0.29895	0.428405			111.8	0.0301144	0.05279	0.154068	0.326472	0.525984	0.657954			111.8	-0.0037621	0.0091482	0.0236767
	112	0.0128021	0.0355045	0.0668919	0.15774	0.271659	0.385016			112	0.0083066	0.00165135	0.0182036	0.0390073	0.0936222	0.183559			112	-0.0157682	-0.0083959	0.00820917	0.0590447	0.1325	0.199347			112	0.0239258	0.0345717	0.0564279	0.162827	0.29913	0.428232			112	0.0300417	0.0519064	0.155111	0.326021	0.525415	0.658087			112	-0.0034661	0.00927345	0.0242231
	112.2	0.0133703	0.0350931	0.0673176	0.157707	0.271337	0.384624			112.2	0.0083667	0.00154115	0.0182337	0.0392284	0.0942896	0.183869			112.2	-0.0157451	-0.0082941	0.00798465	0.0595887	0.132414	0.199519			112.2	0.0246342	0.0339747	0.0566763	0.163049	0.299336	0.427825			112.2	0.0303073	0.0510173	0.156007	0.325724	0.525114	0.658148			112.2	-0.0031068	0.0094354	0.0245625
	112.4	0.014175	0.034797	0.0677408	0.157647	0.271206	0.384256			112.4	0.0082438	0.00148345	0.0185549	0.0393471	0.0948379	0.184155			112.4	-0.0157594	-0.0081386	0.00788757	0.0600745	0.132337	0.199592			112.4	0.0255841	0.0336456	0.0569837	0.163144	0.299446	0.427206			112.4	0.0309253	0.0503639	0.15679	0.325505	0.525075	0.658092			112.4	-0.0025592	0.0097035	0.0246421
	112.6	0.0150842	0.0348524	0.0680202	0.157728	0.271384	0.383877			112.6	0.00791045	0.00133595	0.0191324	0.039399	0.0952737	0.18431			112.6	-0.0157697	-0.0079956	0.00782523	0.0604812	0.132266	0.199597			112.6	0.0265988	0.0335432	0.0571136	0.163196	0.299416	0.426515			112.6	0.0318502	0.0499789	0.157359	0.325463	0.525397	0.657962			112.6	-0.0017942	0.00998205	0.0245664
	112.8	0.0161628	0.0349593	0.068076	0.157777	0.271694	0.383508			112.8	0.00737205	0.0010096	0.0197048	0.0394772	0.0956112	0.184435			112.8	-0.015847	-0.0078832	0.00789327	0.0608102	0.132261	0.19956			112.8	0.0276456	0.0336698	0.0570247	0.162924	0.299127	0.42579			112.8	0.0329534	0.0500879	0.157607	0.325352	0.525753	0.657813			112.8	-0.0010711	0.0102399	0.0243139
	113	0.0171692	0.0350549	0.067953	0.157656	0.272121	0.383192			113	0.00679875	0.0006102	0.0201061	0.0398421	0.096008	0.184517			113	-0.0160216	-0.0077884	0.00804501	0.061054	0.132382	0.199463			113	0.0285767	0.0337795	0.05667	0.162412	0.298479	0.425098			113	0.0339618	0.0504917	0.157401	0.324973	0.526209	0.657715			113	-0.0004663	0.0103416	0.0238524
	113.2	0.0178934	0.0351779	0.0677776	0.157269	0.272624	0.383058			113.2	0.00625055	0.0002486	0.0203258	0.0402875	0.0964244	0.184604			113.2	-0.0163068	-0.0076867	0.00827343	0.0612588	0.132568	0.199413			113.2	0.0293325	0.0338218	0.0560373	0.161687	0.297685	0.424467			113.2	0.0345413	0.0511295	0.156861	0.324382	0.526706	0.657643			113.2	-0.0001332	0.0103773	0.0233179
	113.4	0.0181303	0.0354684	0.0675137	0.156621	0.273218	0.383103			113.4	0.00575735	-0.0001052	0.0204873	0.0407137	0.0968504	0.184671			113.4	-0.0165997	-0.0075977	0.0084843	0.0613082	0.132714	0.199454			113.4	0.0295773	0.0337727	0.0551253	0.16083	0.296903	0.423993			113.4	0.0347441	0.0520034	0.155964	0.323957	0.52723	0.657608			113.4	-0.0002129	0.0102887	0.0227121
	113.6	0.018078	0.0357828	0.067288	0.155799	0.273697	0.383328			113.6	0.0053712	-0.0004675	0.020586	0.0409643	0.0973023	0.184662			113.6	-0.0168877	-0.0075819	0.0087111	0.0611706	0.132898	0.199481			113.6	0.0295566	0.0336821	0.0542064	0.159941	0.296078	0.423625			113.6	0.0347769	0.0532092	0.154846	0.323792	0.527619	0.657678			113.6	-0.00069	0.0101172	0.0220074
	113.8	0.0177697	0.0362514	0.0671307	0.154912	0.274171	0.383711			113.8	0.00519405	-0.0007274	0.0207236	0.0409757	0.0976812	0.184369			113.8	-0.0170813	-0.0076034	0.00894861	0.0607734	0.133065	0.199346			113.8	0.0294348	0.0336033	0.0533212	0.159256	0.295263	0.423272			113.8	0.0347437	0.0545094	0.153653	0.323879	0.528012	0.657821			113.8	-0.001439	0.00996105	0.0212488
	114	0.0175708	0.0367848	0.0671153	0.154085	0.274579	0.384136			114	0.00507735	-0.0008674	0.0210029	0.0406608	0.0977897	0.183906			114	-0.0171794	-0.0076647	0.00919947	0.0601793	0.133164	0.199162			114	0.0292907	0.0337127	0.0526	0.158786	0.294666	0.422875			114	0.0347277	0.0558412	0.152577	0.324331	0.528458	0.65798			114	-0.0022746	0.00997385	0.0206446
	114.2	0.0175044	0.0371857	0.0671961	0.153268	0.274681	0.384537			114.2	0.0050806	-0.00086	0.0213814	0.0402461	0.0977206	0.183579			114.2	-0.0171262	-0.0077386	0.00942813	0.0594233	0.133235	0.199024			114.2	0.029207	0.0340551	0.0521905	0.158422	0.293948	0.422611			114.2	0.0347166	0.0571671	0.151655	0.325259	0.528877	0.658146			114.2	-0.0031639	0.0101409	0.0202265
	114.4	0.017567	0.0373725	0.0675544	0.152539	0.27451	0.384813			114.4	0.00531885	-0.0006888	0.0216291	0.0397911	0.0975451	0.183406			114.4	-0.0170366	-0.0078474	0.00964838	0.058655	0.133281	0.198951			114.4	0.0293212	0.0345736	0.0522547	0.158275	0.293189	0.422488			114.4	0.0347971	0.0583924	0.15112	0.326527	0.529257	0.658415			114.4	-0.0039369	0.0103581	0.020024
	114.6	0.0175932	0.0373059	0.0680563	0.151846	0.274188	0.38497			114.6	0.00573065	-0.0004591	0.0217711	0.0395361	0.0972763	0.18359			114.6	-0.0168718	-0.0079532	0.00982504	0.0579584	0.13331	0.19896			114.6	0.0294398	0.035047	0.052698	0.158361	0.292485	0.422495			114.6	0.03492	0.0594272	0.151122	0.327925	0.529499	0.658773			114.6	-0.0046136	0.0105474	0.0199726
	114.8	0.0176473	0.036967	0.0687475	0.151309	0.273797	0.385054			114.8	0.0060151	-0.0002269	0.0216749	0.0394935	0.0969678	0.183965			114.8	-0.0167341	-0.0080324	0.00991843	0.0574513	0.133319	0.199008			114.8	0.0294741	0.0353651	0.0534439	0.158731	0.292082	0.422747			114.8	0.0351789	0.0601817	0.151651	0.329436	0.529603	0.659239			114.8	-0.0050049	0.0107543	0.0201456
	115	0.0176237	0.0364576	0.0695447	0.151115	0.273475	0.385129			115	0.00618725	-4.535e-05	0.0213695	0.0396021	0.0968409	0.184473			115	-0.0165705	-0.0080936	0.00989422	0.0570987	0.133249	0.199044			115	0.0294009	0.0353694	0.0544308	0.159468	0.291974	0.423173			115	0.0355997	0.0605778	0.15263	0.330722	0.529536	0.659763			115	-0.0051675	0.0108927	0.0205064
	115.2	0.0174639	0.0358825	0.0704452	0.151354	0.27348	0.38535			115.2	0.00626885	6.68e-05	0.0209729	0.0397965	0.0967199	0.184917			115.2	-0.0164073	-0.0081283	0.00988758	0.056991	0.132997	0.198986			115.2	0.0292287	0.0350311	0.0555509	0.16052	0.292412	0.423681			115.2	0.0363361	0.0606749	0.153978	0.331727	0.529338	0.660299			115.2	-0.005045	0.0109743	0.0209992
	115.4	0.0170865	0.0353934	0.0712974	0.151916	0.273756	0.385773			115.4	0.00627405	6.765e-05	0.020708	0.0400223	0.0964971	0.185405			115.4	-0.0161738	-0.0081341	0.00980972	0.0571253	0.132612	0.198908			115.4	0.0289248	0.0343166	0.0565653	0.161539	0.29316	0.424179			115.4	0.0372288	0.0604516	0.155386	0.332539	0.529176	0.660694			115.4	-0.0047694	0.0109352	0.0215122
	115.6	0.0165026	0.0349436	0.0720735	0.152614	0.274254	0.386406			115.6	0.00626985	0.00013485	0.0205314	0.0400355	0.0960064	0.185839			115.6	-0.0160545	-0.0080951	0.00968156	0.0574643	0.132067	0.198797			115.6	0.0285112	0.0335302	0.0573764	0.162132	0.294158	0.424667			115.6	0.0381652	0.0600124	0.15663	0.333185	0.529034	0.660815			115.6	-0.0043829	0.0107865	0.0221349
	115.8	0.0158015	0.0345699	0.0728384	0.153471	0.274857	0.386969			115.8	0.00643835	0.00026735	0.0204701	0.0398587	0.0953487	0.18625			115.8	-0.0160283	-0.0079769	0.00946138	0.0579198	0.131492	0.198626			115.8	0.0279453	0.0328061	0.0581346	0.162506	0.295223	0.424979			115.8	0.038969	0.059565	0.157661	0.333616	0.529118	0.660745			115.8	-0.0039787	0.0104383	0.0228654
	116	0.0150614	0.0343973	0.0736446	0.154365	0.275447	0.387401			116	0.00668675	0.0002695	0.0204199	0.0395498	0.0943827	0.186621			116	-0.0161817	-0.0077508	0.00925239	0.0584904	0.131043	0.198432			116	0.0273084	0.0322891	0.0588405	0.162803	0.296196	0.425173			116	0.0394588	0.0591856	0.158515	0.333932	0.52937	0.660564			116	-0.0036139	0.010019	0.0236572
	116.2	0.0144537	0.0345421	0.0744637	0.155404	0.275899	0.387605			116.2	0.00698795	6.505e-05	0.0202925	0.0391164	0.0933671	0.187009			116.2	-0.0164557	-0.0074445	0.00897237	0.0590866	0.130755	0.198296			116.2	0.0266501	0.0319532	0.0593289	0.163162	0.296896	0.425322			116.2	0.0394035	0.0587159	0.15914	0.334056	0.529781	0.660348			116.2	-0.0032569	0.0094067	0.0243927
	116.4	0.0139642	0.0347514	0.0751566	0.156436	0.276071	0.387682			116.4	0.00723815	-0.0002119	0.0200027	0.0388013	0.0925141	0.187468			116.4	-0.0168867	-0.0070886	0.00869058	0.0597133	0.130651	0.198283			116.4	0.0261207	0.0318376	0.0596358	0.163601	0.297334	0.425528			116.4	0.0389385	0.0582269	0.159588	0.333697	0.530082	0.660207			116.4	-0.0029957	0.00876695	0.0250372
	116.6	0.0135879	0.0350056	0.0757043	0.15742	0.275982	0.387565			116.6	0.007421	-0.0004116	0.0195904	0.0387245	0.0920595	0.187814			116.6	-0.0173308	-0.0067103	0.00836742	0.0603372	0.130756	0.198449			116.6	0.0257677	0.0317474	0.0597173	0.164099	0.297491	0.425669			116.6	0.0379264	0.0574666	0.159834	0.332706	0.530546	0.66025			116.6	-0.0028161	0.0081678	0.0254542
	116.8	0.0131835	0.0353024	0.0759382	0.158288	0.27573	0.387417			116.8	0.007368	-0.0006304	0.0192467	0.0388721	0.0918595	0.188063			116.8	-0.0177895	-0.0063847	0.00804648	0.0608708	0.130988	0.198918			116.8	0.0254914	0.0316842	0.0595018	0.164524	0.297572	0.425817			116.8	0.0367246	0.0565659	0.159816	0.331243	0.531081	0.660371			116.8	-0.0027894	0.0077438	0.0256398
	117	0.0128098	0.0356957	0.075728	0.159111	0.275398	0.387358			117	0.00726985	-0.0008145	0.0190669	0.0391609	0.0918084	0.188038			117	-0.0182094	-0.0062478	0.00770331	0.061122	0.131239	0.199585			117	0.0252792	0.0316062	0.058984	0.165015	0.297621	0.426002			117	0.0356017	0.0557523	0.159612	0.329584	0.531683	0.66054			117	-0.002854	0.00738975	0.0254566
	117.2	0.0124587	0.0360671	0.0752203	0.159778	0.274907	0.387296			117.2	0.00720795	-0.0009271	0.0190863	0.0395535	0.0917706	0.187577			117.2	-0.0185625	-0.0062905	0.00737937	0.0610118	0.131502	0.200294			117.2	0.0252909	0.0315118	0.0583969	0.165724	0.297598	0.426036			117.2	0.0348387	0.0551803	0.159335	0.32785	0.532288	0.660773			117.2	-0.0030313	0.0072067	0.0250634
	117.4	0.0122704	0.0365877	0.074633	0.160267	0.274313	0.38711			117.4	0.0072359	-0.000943	0.0192929	0.0397936	0.0915108	0.186641			117.4	-0.018842	-0.0064103	0.00713442	0.0605071	0.131689	0.200937			117.4	0.025402	0.0314431	0.0577676	0.166564	0.297525	0.425806			117.4	0.034291	0.0548134	0.159025	0.326302	0.532996	0.661079			117.4	-0.0032886	0.0072711	0.0245106
	117.6	0.012281	0.037232	0.0741059	0.160511	0.273574	0.386814			117.6	0.007205	-0.0009943	0.0197437	0.0398162	0.0910566	0.185685			117.6	-0.0190996	-0.0065418	0.00699837	0.0597451	0.131808	0.201578			117.6	0.0254638	0.031541	0.0573144	0.167286	0.297376	0.425421			117.6	0.0341138	0.0548724	0.158648	0.325346	0.533731	0.661479			117.6	-0.0036221	0.0075596	0.0239826
	117.8	0.0125587	0.0379152	0.0736199	0.160429	0.272578	0.386422			117.8	0.0072661	-0.0011165	0.0202487	0.0396939	0.0905472	0.184791			117.8	-0.0192982	-0.0067278	0.00692862	0.0588519	0.131899	0.202116			117.8	0.0255439	0.0318243	0.0571259	0.167649	0.296795	0.424961			117.8	0.0341084	0.0553076	0.158405	0.325106	0.534357	0.661998			117.8	-0.0040328	0.00787585	0.0234125
	118	0.0129762	0.0385818	0.0732065	0.16	0.27155	0.385954			118	0.007239	-0.0012794	0.0206239	0.039625	0.0901986	0.184177			118	-0.0193484	-0.0069335	0.00683394	0.058057	0.13198	0.202523			118	0.0256846	0.0322851	0.0571578	0.167553	0.29604	0.424351			118	0.0341916	0.055968	0.15837	0.325341	0.534701	0.662703			118	-0.0044206	0.0082461	0.0229398
	118.2	0.0134129	0.0391231	0.0728195	0.159227	0.270719	0.385501			118.2	0.0068505	-0.0014478	0.0208775	0.0396552	0.0900428	0.184031			118.2	-0.0192662	-0.0071437	0.00674538	0.0574497	0.132063	0.202822			118.2	0.0257856	0.0327567	0.0572243	0.166882	0.295277	0.423771			118.2	0.0344453	0.0566296	0.158524	0.325838	0.534745	0.663452			118.2	-0.0047716	0.0085809	0.0224995
	118.4	0.0139871	0.0395262	0.0724508	0.158595	0.270148	0.385268			118.4	0.006056	-0.0016807	0.0209655	0.039828	0.0903322	0.184247			118.4	-0.0190644	-0.0073505	0.00664386	0.0570888	0.132175	0.203018			118.4	0.0260845	0.0331961	0.0573666	0.166017	0.29466	0.423399			118.4	0.0349922	0.0570249	0.15876	0.326471	0.534687	0.664176			118.4	-0.0048163	0.0088007	0.0222407
	118.6	0.0146572	0.0397458	0.0720139	0.158388	0.269903	0.385376			118.6	0.00506805	-0.0019865	0.0209152	0.0400523	0.090899	0.184597			118.6	-0.0187164	-0.0076379	0.00657462	0.0569189	0.132289	0.203056			118.6	0.0266569	0.0335436	0.0573559	0.165442	0.294285	0.423352			118.6	0.0357901	0.0570626	0.15908	0.327048	0.534646	0.664793			118.6	-0.0046166	0.0088878	0.022074
	118.8	0.0151956	0.0398247	0.0714698	0.158729	0.270193	0.385795			118.8	0.0040667	-0.0023156	0.0208109	0.0403269	0.0915399	0.185039			118.8	-0.0182448	-0.0079904	0.0065556	0.056963	0.132377	0.203006			118.8	0.0274305	0.0337612	0.0570847	0.165213	0.294345	0.423532			118.8	0.0367352	0.0566078	0.159261	0.32751	0.534617	0.665198			118.8	-0.0042663	0.00896865	0.0220384
	119	0.015552	0.0397623	0.0708858	0.159365	0.270851	0.386433			119	0.0032734	-0.0025763	0.0208073	0.0404307	0.0922546	0.185353			119	-0.0177199	-0.0083448	0.00660924	0.0571066	0.132524	0.202833			119	0.028083	0.0339127	0.0565724	0.164955	0.294726	0.423999			119	0.0378513	0.0558177	0.159135	0.328041	0.534659	0.665309			119	-0.0039942	0.0089995	0.0220359
	119.2	0.0159132	0.0397063	0.0702451	0.160331	0.271761	0.387198			119.2	0.00287145	-0.0026554	0.020855	0.0402174	0.0931695	0.185312			119.2	-0.017283	-0.0086879	0.00675498	0.0573582	0.13277	0.202515			119.2	0.0285048	0.0342312	0.0559347	0.164793	0.295406	0.424539			119.2	0.0389198	0.0548271	0.158723	0.328784	0.534669	0.665201			119.2	-0.0037588	0.00909935	0.0221299
	119.4	0.0163099	0.0395622	0.0697048	0.161357	0.272774	0.387819			119.4	0.0029209	-0.0025893	0.0209777	0.0396806	0.0941318	0.185066			119.4	-0.0168955	-0.0089622	0.00695475	0.0576906	0.133097	0.202034			119.4	0.0287066	0.0346163	0.0553094	0.164806	0.296195	0.425056			119.4	0.0398993	0.0539689	0.158136	0.329773	0.534578	0.665041			119.4	-0.0036706	0.0092432	0.0221993
	119.6	0.0166684	0.0393397	0.0692372	0.162426	0.273763	0.388089			119.6	0.00331345	-0.0023994	0.0210238	0.0390255	0.0950563	0.184757			119.6	-0.0165642	-0.0090997	0.00713505	0.0581236	0.133461	0.201472			119.6	0.0287437	0.0350429	0.0548023	0.164959	0.296973	0.425384			119.6	0.0406176	0.0533218	0.15753	0.330952	0.534178	0.664861			119.6	-0.0036469	0.0093774	0.0221955
	119.8	0.0169841	0.0390738	0.0687616	0.163338	0.274568	0.388223			119.8	0.0040113	-0.001918	0.0209355	0.0382916	0.0960284	0.184546			119.8	-0.0161998	-0.0090853	0.00726636	0.0586059	0.133828	0.200897			119.8	0.028747	0.035561	0.0543614	0.165268	0.29768	0.425738			119.8	0.0410823	0.0528759	0.157058	0.33209	0.533565	0.664619			119.8	-0.0035993	0.009389	0.0220029
	120	0.0172479	0.0387635	0.0682696	0.164177	0.275105	0.388263			120	0.00489355	-0.0011853	0.0207077	0.0378509	0.0969094	0.18442			120	-0.0158493	-0.0089587	0.00738192	0.0592246	0.134176	0.200499			120	0.0288312	0.0359796	0.054001	0.165975	0.298199	0.426111			120	0.0414209	0.0524661	0.156946	0.332973	0.532736	0.664194			120	-0.0035423	0.00947245	0.0217636
	120.2	0.0174424	0.038312	0.0678106	0.164822	0.275434	0.388291			120.2	0.0060079	-0.0004398	0.0203422	0.0377072	0.0976285	0.184448			120.2	-0.0154137	-0.0087347	0.00746091	0.0599231	0.134441	0.200287			120.2	0.0290018	0.0361197	0.0537984	0.166899	0.298545	0.426608			120.2	0.0415297	0.0520587	0.157177	0.333425	0.532018	0.663657			120.2	-0.0034697	0.00959095	0.0214896
	120.4	0.0174136	0.0378185	0.0672635	0.165351	0.27568	0.38833			120.4	0.0071284	0.00013245	0.0200261	0.0379924	0.0980374	0.184585			120.4	-0.0150029	-0.0085528	0.00750609	0.0605736	0.134618	0.200329			120.4	0.0290447	0.0360859	0.0536698	0.167999	0.298885	0.427188			120.4	0.0412809	0.0516826	0.157721	0.333526	0.531386	0.663037			120.4	-0.0034241	0.00972075	0.021265
	120.6	0.0172428	0.0374767	0.0668317	0.165558	0.275841	0.38842			120.6	0.0083312	0.0004476	0.019818	0.0385906	0.0981078	0.184651			120.6	-0.0146182	-0.0084554	0.00749556	0.061042	0.134713	0.200547			120.6	0.0289929	0.0359293	0.0537096	0.169242	0.299264	0.427818			120.6	0.0408085	0.0515814	0.158475	0.333324	0.530879	0.662468			120.6	-0.0035231	0.0099193	0.0210986
	120.8	0.0169028	0.0372091	0.0668204	0.16549	0.275947	0.388298			120.8	0.00944175	0.0004691	0.0197698	0.0394277	0.0978795	0.184593			120.8	-0.0143434	-0.0083699	0.00751137	0.061332	0.134752	0.200855			120.8	0.0286976	0.0354709	0.0539576	0.170516	0.299679	0.428161			120.8	0.0402123	0.0518925	0.15931	0.333046	0.530368	0.662077			120.8	-0.0038636	0.0102394	0.0211556
	121	0.0164986	0.0369644	0.067229	0.165063	0.275998	0.387922			121	0.0104432	0.00026385	0.0199401	0.0401061	0.0974589	0.184482			121	-0.014217	-0.0082837	0.00760251	0.0613948	0.134686	0.201095			121	0.0281568	0.0347721	0.0544232	0.171386	0.300111	0.428087			121	0.0393074	0.0526936	0.159978	0.332723	0.529978	0.662085			121	-0.004345	0.0105212	0.021366
	121.2	0.0160458	0.0368065	0.0679102	0.164422	0.275991	0.387443			121.2	0.0111399	-3.495e-05	0.0204393	0.0407153	0.0969109	0.184376			121.2	-0.014281	-0.0082606	0.00773286	0.0613151	0.13456	0.201251			121.2	0.0274888	0.0340193	0.0551153	0.171781	0.300478	0.427629			121.2	0.0382767	0.0539654	0.160461	0.332538	0.529572	0.662341			121.2	-0.0049376	0.010699	0.0216895
	121.4	0.0156868	0.0368007	0.0688084	0.163692	0.275801	0.386942			121.4	0.0116054	-0.0004259	0.0210414	0.0412941	0.0964372	0.184275			121.4	-0.0144885	-0.0082925	0.00790311	0.0611681	0.1344	0.201329			121.4	0.0268525	0.033302	0.0560448	0.171724	0.30059	0.426908			121.4	0.0373012	0.0556046	0.160683	0.332338	0.529193	0.662628			121.4	-0.0055424	0.0107934	0.0220418
	121.6	0.0153809	0.0368905	0.0697524	0.163072	0.275555	0.386551			121.6	0.0116929	-0.0006437	0.0215746	0.0419499	0.0962064	0.184438			121.6	-0.0147733	-0.008309	0.00814344	0.0610914	0.134219	0.201382			121.6	0.0263707	0.0325758	0.0571305	0.17132	0.300502	0.426079			121.6	0.0365049	0.0572514	0.160655	0.331888	0.528759	0.662834			121.6	-0.0060295	0.0108991	0.022563
	121.8	0.0153521	0.0370884	0.0705786	0.162654	0.275201	0.386267			121.8	0.0114801	-0.0007366	0.0220063	0.0425414	0.0962169	0.184903			121.8	-0.0151694	-0.0083169	0.00846606	0.0610673	0.134013	0.20149			121.8	0.0261473	0.0319848	0.0582156	0.170676	0.300206	0.425279			121.8	0.0359882	0.0586934	0.160526	0.331066	0.528505	0.662966			121.8	-0.0063074	0.0109282	0.0231272
	122	0.0157562	0.0374341	0.0711831	0.162646	0.274816	0.386162			122	0.0109895	-0.0007853	0.022327	0.0430712	0.0963391	0.185531			122	-0.0156319	-0.0083759	0.00879468	0.0611102	0.133855	0.20165			122	0.0264786	0.0316954	0.0591684	0.170249	0.299794	0.424692			122	0.0357588	0.0596718	0.160383	0.330029	0.528529	0.662923			122	-0.0062449	0.0109584	0.0237868
	122.2	0.0165371	0.037829	0.0715532	0.162877	0.274461	0.386183			122.2	0.0103528	-0.0008449	0.0225471	0.0434447	0.0963494	0.186096			122.2	-0.0161329	-0.0084888	0.00912189	0.061113	0.133725	0.201779			122.2	0.0271647	0.0316359	0.0596716	0.170016	0.29932	0.42439			122.2	0.0357763	0.0601648	0.160133	0.328933	0.528891	0.662864			122.2	-0.0058578	0.0109566	0.0244055
	122.4	0.0174428	0.0382939	0.0716161	0.163105	0.274264	0.386275			122.4	0.0096988	-0.0007803	0.0226467	0.0434771	0.0962332	0.186542			122.4	-0.0166198	-0.0086306	0.00937359	0.0610401	0.1336	0.201868			122.4	0.0281064	0.0318197	0.0596829	0.169801	0.298986	0.424205			122.4	0.0358908	0.0602176	0.159732	0.327942	0.529485	0.6628			122.4	-0.0053012	0.0109582	0.0249564
	122.6	0.0184658	0.0387348	0.0715039	0.163202	0.274137	0.386334			122.6	0.0091521	-0.0007276	0.0227304	0.0430955	0.0961831	0.186642			122.6	-0.0171242	-0.0087716	0.00956565	0.0608356	0.133553	0.201857			122.6	0.0289301	0.0321895	0.0593073	0.169462	0.298631	0.424049			122.6	0.0361296	0.0600688	0.159148	0.327418	0.530372	0.662789			122.6	-0.0047279	0.0108273	0.0251803
	122.8	0.0194066	0.0391207	0.071287	0.163172	0.274104	0.386332			122.8	0.0087107	-0.0006186	0.0228672	0.0425196	0.0962726	0.18637			122.8	-0.0175838	-0.0089365	0.00967316	0.0605785	0.133568	0.201681			122.8	0.0296483	0.0325906	0.058727	0.169071	0.298243	0.423948			122.8	0.0362409	0.0598106	0.158306	0.327328	0.531313	0.662731			122.8	-0.0041055	0.0106176	0.0251156
	123	0.0199873	0.0392587	0.0711136	0.162702	0.274021	0.386184			123	0.00856725	-0.0004127	0.0229698	0.0418943	0.0964225	0.186043			123	-0.0179422	-0.0090326	0.00970956	0.0602506	0.133575	0.201391			123	0.0299792	0.0328232	0.0581536	0.168473	0.29776	0.423971			123	0.0364254	0.0595844	0.157301	0.327644	0.532176	0.66261			123	-0.0035701	0.0101656	0.0247554
	123.2	0.0200674	0.0392217	0.0709387	0.162017	0.273779	0.385804			123.2	0.00865295	-7.435e-05	0.0228792	0.0414428	0.0965932	0.185954			123.2	-0.0182218	-0.0090482	0.00963501	0.0598844	0.133595	0.201138			123.2	0.0299071	0.0329419	0.0576084	0.167827	0.297141	0.424046			123.2	0.0366374	0.0593121	0.156376	0.328194	0.532893	0.662368			123.2	-0.003172	0.00955305	0.0242167
	123.4	0.019879	0.039068	0.0708067	0.161079	0.273311	0.385467			123.4	0.0089105	0.0002896	0.022601	0.0411971	0.0967143	0.186062			123.4	-0.0184477	-0.0090116	0.00956894	0.0595221	0.133687	0.200873			123.4	0.0295063	0.0329192	0.057112	0.167233	0.296164	0.424425			123.4	0.0370395	0.0588261	0.155637	0.328674	0.533596	0.662			123.4	-0.0028338	0.00885505	0.0235551
	123.6	0.0195588	0.0389204	0.0706682	0.160021	0.272689	0.385226			123.6	0.009259	0.000506	0.022224	0.0412386	0.0965648	0.186351			123.6	-0.0186334	-0.0089842	0.00948067	0.0591808	0.133785	0.200589			123.6	0.0289123	0.0328042	0.0566572	0.166725	0.29494	0.425076			123.6	0.0375127	0.0580479	0.155317	0.32882	0.534282	0.661523			123.6	-0.0025171	0.008283	0.0230324
	123.8	0.0192595	0.0386888	0.0704951	0.158686	0.271962	0.385199			123.8	0.0096088	0.0004311	0.0218162	0.0413331	0.0961602	0.186688			123.8	-0.0187495	-0.0089875	0.00939998	0.0588637	0.133908	0.200243			123.8	0.0281662	0.0327803	0.0562621	0.166196	0.293652	0.42595			123.8	0.0380681	0.0570016	0.155531	0.328727	0.535082	0.661188			123.8	-0.0022046	0.00785235	0.0226903
	124	0.0190004	0.0384354	0.0701892	0.157486	0.271363	0.385303			124	0.0096575	7.54e-05	0.0215465	0.0415204	0.095621	0.186898			124	-0.0188881	-0.009101	0.009324	0.0585852	0.134112	0.199954			124	0.0274349	0.0328574	0.0558643	0.165735	0.292561	0.426749			124	0.0385391	0.0557655	0.15613	0.328595	0.535707	0.660985			124	-0.001866	0.0076314	0.0224691
	124.2	0.0186772	0.0381481	0.0699858	0.156357	0.270943	0.385546			124.2	0.00952785	-0.0004932	0.0214431	0.0415885	0.0950725	0.18681			124.2	-0.0190055	-0.0093083	0.0092976	0.0584041	0.134394	0.199698			124.2	0.0267636	0.032771	0.0557056	0.165275	0.291689	0.427421			124.2	0.0391971	0.0545516	0.156846	0.32857	0.536013	0.661062			124.2	-0.0016903	0.00772515	0.0223479
	124.4	0.0181102	0.0377878	0.0699552	0.155596	0.270984	0.385703			124.4	0.0093499	-0.0010121	0.0215906	0.0415634	0.0946743	0.186537			124.4	-0.0191102	-0.0095842	0.00933717	0.0583578	0.134726	0.19949			124.4	0.026048	0.0323139	0.055794	0.164787	0.291325	0.427804			124.4	0.0399738	0.05348	0.157637	0.328869	0.535955	0.661506			124.4	-0.0017158	0.00809265	0.0223565
	124.6	0.0173694	0.0375294	0.0700756	0.155074	0.271519	0.385877			124.6	0.00917515	-0.0013032	0.0219055	0.0413432	0.0945415	0.186111			124.6	-0.0191748	-0.0098951	0.00947118	0.0584558	0.135101	0.199335			124.6	0.0253693	0.0317103	0.0560589	0.164221	0.291484	0.428007			124.6	0.0409687	0.0525892	0.158394	0.329435	0.535734	0.662261			124.6	-0.0019455	0.00861615	0.0223139
	124.8	0.0166098	0.0375229	0.0703463	0.155109	0.272415	0.386051			124.8	0.00905335	-0.001333	0.022212	0.0410089	0.0946154	0.185668			124.8	-0.0192279	-0.0101894	0.00965379	0.0586314	0.135498	0.199328			124.8	0.0247952	0.0310879	0.0564612	0.163771	0.291908	0.428024			124.8	0.0422629	0.0518818	0.159035	0.330195	0.535282	0.662948			124.8	-0.0023267	0.0093367	0.022156
	125	0.015819	0.0377713	0.0707817	0.155727	0.273408	0.386277			125	0.0090159	-0.0012016	0.022235	0.0405717	0.0948968	0.185169			125	-0.0191642	-0.0104157	0.00992679	0.0589217	0.135817	0.199444			125	0.0242462	0.0305739	0.0569359	0.163462	0.292355	0.428006			125	0.0437642	0.0513795	0.159534	0.330884	0.53479	0.663595			125	-0.0029174	0.0101866	0.0220346
	125.2	0.0152993	0.0381584	0.0711369	0.156805	0.274404	0.386624			125.2	0.0090369	-0.0008526	0.0220076	0.0401401	0.0953832	0.18475			125.2	-0.0190517	-0.0104918	0.0102275	0.0593916	0.136046	0.199722			125.2	0.0238687	0.0302045	0.0573072	0.16319	0.292742	0.427966			125.2	0.0452513	0.0508966	0.160106	0.331281	0.53427	0.664112			125.2	-0.0033777	0.0110221	0.0219679
	125.4	0.0152925	0.0385646	0.0713321	0.158038	0.275123	0.387062			125.4	0.00908365	-0.0005043	0.0215724	0.0396849	0.0959407	0.184415			125.4	-0.0189201	-0.0104231	0.0104367	0.0599613	0.136145	0.200163			125.4	0.0237859	0.0301295	0.0575099	0.163009	0.292941	0.427869			125.4	0.0466069	0.0505111	0.160761	0.331381	0.533855	0.664591			125.4	-0.0037257	0.0117174	0.0219824
	125.6	0.0157577	0.038762	0.0714459	0.159311	0.275537	0.38747			125.6	0.009192	-0.0002256	0.021028	0.0391624	0.0963787	0.184292			125.6	-0.0188045	-0.0102299	0.010448	0.0604988	0.136096	0.200699			125.6	0.0241448	0.0303752	0.0575402	0.163194	0.293011	0.427646			125.6	0.047533	0.0501012	0.161288	0.331384	0.533419	0.665062			125.6	-0.0039249	0.0123421	0.0220845
	125.8	0.0163041	0.0387298	0.0714451	0.160504	0.275713	0.387785			125.8	0.0092914	-5.325e-05	0.0204981	0.0386638	0.0966516	0.184228			125.8	-0.0186992	-0.0099537	0.0102731	0.0609476	0.135875	0.201157			125.8	0.0245878	0.0306862	0.0573773	0.163641	0.29298	0.427285			125.8	0.048011	0.0498697	0.161442	0.331572	0.533032	0.665727			125.8	-0.0041324	0.0126832	0.0222048
	126	0.0169359	0.0386118	0.0714708	0.161368	0.275867	0.38797			126	0.0093714	0.00010555	0.020103	0.0381101	0.0968448	0.184386			126	-0.0186352	-0.009591	0.009933	0.0613356	0.135566	0.201479			126	0.0251166	0.0310503	0.0570749	0.164261	0.293065	0.426779			126	0.047924	0.0498363	0.161304	0.332006	0.532866	0.666519			126	-0.0043369	0.0128556	0.0222968
	126.2	0.0174431	0.0384077	0.0716241	0.161985	0.276	0.387955			126.2	0.00946625	9.145e-05	0.0199469	0.0375907	0.0970404	0.184727			126.2	-0.0185717	-0.0092045	0.00953766	0.0615849	0.135219	0.201655			126.2	0.0255497	0.03146	0.0567402	0.165067	0.293207	0.426241			126.2	0.0472525	0.0500561	0.160801	0.332726	0.533143	0.667363			126.2	-0.0046272	0.0127846	0.0223006
	126.4	0.0176041	0.0381869	0.0720113	0.162318	0.276191	0.387874			126.4	0.0095466	2.465e-05	0.0200208	0.037283	0.0971813	0.185251			126.4	-0.0185131	-0.0088293	0.00912402	0.0617029	0.134834	0.201682			126.4	0.0258941	0.0319784	0.0564881	0.165895	0.293527	0.425839			126.4	0.0461205	0.0504379	0.160081	0.333563	0.533638	0.668046			126.4	-0.0048706	0.0126538	0.0222147
	126.6	0.0173411	0.0379609	0.0725915	0.162529	0.276242	0.387813			126.6	0.0095971	-2.25e-06	0.0202359	0.0371834	0.0972728	0.185825			126.6	-0.0185057	-0.008513	0.00874317	0.0616887	0.134489	0.201683			126.6	0.025941	0.0324755	0.0563744	0.166547	0.293802	0.425582			126.6	0.0449944	0.0509143	0.159353	0.334379	0.534285	0.668464			126.6	-0.0051007	0.0122995	0.0220767
	126.8	0.0169437	0.0377797	0.0733867	0.162644	0.276117	0.387801			126.8	0.0095541	0.00015415	0.0205104	0.0373375	0.0972863	0.186633			126.8	-0.0185797	-0.0082635	0.00832971	0.0616169	0.134261	0.201772			126.8	0.0260706	0.0329826	0.0563742	0.166968	0.294045	0.42543			126.8	0.0438925	0.0512847	0.15886	0.334887	0.53509	0.668631			126.8	-0.0051999	0.0117865	0.0220009
	127	0.0165299	0.0375764	0.0742025	0.162701	0.275666	0.387853			127	0.0094762	0.0003963	0.0208059	0.0377657	0.0971552	0.187483			127	-0.0187046	-0.0080609	0.00794757	0.0615074	0.134138	0.201875			127	0.0263449	0.0334171	0.0565173	0.167187	0.293996	0.425361			127	0.0428821	0.0514763	0.158595	0.335097	0.535976	0.66857			127	-0.0051147	0.0110575	0.0219689
	127.2	0.0160993	0.0374846	0.0749645	0.162592	0.274938	0.38803			127.2	0.00930655	0.0006934	0.0211653	0.0384458	0.0967261	0.188328			127.2	-0.018866	-0.0079894	0.00753618	0.061413	0.134052	0.201885			127.2	0.0266723	0.0338716	0.0568088	0.167253	0.293889	0.425319			127.2	0.0421028	0.0517499	0.158676	0.334986	0.536794	0.668319			127.2	-0.0048849	0.0102305	0.0220645
	127.4	0.0156205	0.0373268	0.075604	0.162418	0.273962	0.388193			127.4	0.00906345	0.0010537	0.0215939	0.0391461	0.0961559	0.188972			127.4	-0.0190696	-0.008053	0.00718554	0.0613957	0.134038	0.201807			127.4	0.026942	0.0342126	0.0571966	0.167243	0.293648	0.425218			127.4	0.0415294	0.05211	0.159004	0.334768	0.537461	0.667966			127.4	-0.0045723	0.00935365	0.0222398
	127.6	0.0150714	0.0371485	0.0760565	0.162296	0.27305	0.388347			127.6	0.00889215	0.00145955	0.022128	0.0397974	0.0955917	0.189459			127.6	-0.0192495	-0.0082442	0.00691116	0.0615094	0.134021	0.201649			127.6	0.0271593	0.0342867	0.0577218	0.16715	0.293539	0.425129			127.6	0.0409952	0.0525934	0.159385	0.334531	0.537737	0.667588			127.6	-0.0040903	0.0086207	0.0225331
	127.8	0.0143598	0.0370176	0.0763751	0.162193	0.272246	0.38847			127.8	0.00895135	0.001816	0.0226215	0.040296	0.095055	0.189726			127.8	-0.0193554	-0.008505	0.00678177	0.0616971	0.134038	0.201427			127.8	0.0271363	0.034148	0.058386	0.16695	0.29366	0.425216			127.8	0.0404303	0.0531164	0.159702	0.334489	0.53767	0.667318			127.8	-0.0036305	0.0082302	0.0229797
	128	0.0134691	0.0371653	0.0766627	0.162004	0.271763	0.388664			128	0.0092781	0.00218375	0.0230907	0.0406939	0.0946022	0.189863			128	-0.0193975	-0.0088565	0.0066951	0.061828	0.134115	0.201221			128	0.0267995	0.0339822	0.059072	0.166696	0.294249	0.425552			128	0.0400323	0.0537526	0.160023	0.334576	0.537335	0.667225			128	-0.0032695	0.0082458	0.0235841
	128.2	0.0126485	0.0375723	0.0769163	0.161784	0.2716	0.388888			128.2	0.0097863	0.0026023	0.0232895	0.0408461	0.0944349	0.189879			128.2	-0.0193357	-0.0091417	0.00659799	0.0617644	0.134249	0.201196			128.2	0.0264899	0.0338809	0.0596119	0.166385	0.295131	0.426079			128.2	0.0398569	0.0542537	0.160303	0.33468	0.536842	0.66731			128.2	-0.0029642	0.00866	0.0242341
	128.4	0.0121085	0.0381209	0.0769746	0.161763	0.271566	0.389161			128.4	0.0104149	0.0030105	0.0231955	0.040703	0.0944704	0.189755			128.4	-0.0191067	-0.0093269	0.00645162	0.0614102	0.134328	0.201302			128.4	0.0263007	0.0338524	0.0598377	0.166117	0.296024	0.426751			128.4	0.0398705	0.0545691	0.160435	0.334685	0.536359	0.667588			128.4	-0.0025605	0.0092795	0.0247425
	128.6	0.0117333	0.038687	0.076776	0.161919	0.271458	0.389471			128.6	0.0109103	0.00335705	0.022774	0.0404665	0.0946691	0.189469			128.6	-0.0187566	-0.0094233	0.00635508	0.0608468	0.134393	0.201487			128.6	0.0261046	0.0339063	0.0596848	0.165926	0.296815	0.427575			128.6	0.0399183	0.054736	0.160584	0.334754	0.536075	0.66818			128.6	-0.0022945	0.0099423	0.025164
	128.8	0.011508	0.0390947	0.0761898	0.162293	0.271383	0.389892			128.8	0.0112451	0.0036303	0.0222418	0.0401678	0.0949884	0.189242			128.8	-0.0183863	-0.0093985	0.00631893	0.060156	0.134391	0.201743			128.8	0.0258202	0.0338904	0.059226	0.165952	0.297365	0.428413			128.8	0.0402234	0.0548215	0.160824	0.334691	0.535871	0.668865			128.8	-0.0021975	0.0105881	0.0253573
	129	0.0114182	0.0391577	0.0752255	0.162852	0.271264	0.390323			129	0.011426	0.0036872	0.0216772	0.0397877	0.0953607	0.189131			129	-0.0180198	-0.0093107	0.00633207	0.0593685	0.134297	0.20205			129	0.0254893	0.0337755	0.0586239	0.166249	0.297532	0.429102			129	0.0406137	0.0548926	0.161081	0.334652	0.535735	0.669607			129	-0.0023171	0.0112344	0.0253837
	129.2	0.0113399	0.0389261	0.0740153	0.163579	0.271134	0.390633			129.2	0.0114489	0.0034381	0.0211764	0.0393515	0.0956473	0.189149			129.2	-0.0177542	-0.0092688	0.00643971	0.058597	0.134135	0.202256			129.2	0.0249557	0.0336539	0.0577883	0.166943	0.297396	0.429564			129.2	0.0408088	0.0549652	0.161289	0.334599	0.5356	0.670415			129.2	-0.0026035	0.0118806	0.0251425
	129.4	0.0112333	0.038745	0.0726855	0.164325	0.271289	0.390824			129.4	0.0111061	0.00289235	0.0207425	0.0390037	0.0958311	0.189113			129.4	-0.0175971	-0.0093185	0.00666627	0.0580422	0.134016	0.202311			129.4	0.0241764	0.0335373	0.0568386	0.167825	0.297163	0.429852			129.4	0.0408742	0.0551639	0.161442	0.3346	0.535414	0.67124			129.4	-0.003067	0.0124171	0.0248326
	129.6	0.0113177	0.0387143	0.0714107	0.164843	0.271754	0.390998			129.6	0.0104212	0.00212	0.0204188	0.0386524	0.0958985	0.189215			129.6	-0.0175462	-0.0094523	0.00694419	0.0577689	0.133935	0.202251			129.6	0.0234485	0.0336165	0.0558449	0.168666	0.296934	0.43001			129.6	0.0407535	0.0554807	0.161555	0.334361	0.535296	0.671877			129.6	-0.00349	0.0128783	0.0244196
	129.8	0.0116471	0.0389327	0.0702346	0.165104	0.272379	0.391255			129.8	0.0094501	0.00121115	0.0202019	0.0383786	0.0959421	0.189303			129.8	-0.0175156	-0.0096986	0.00722703	0.0577619	0.13389	0.202106			129.8	0.0229726	0.0340127	0.0548787	0.169479	0.296684	0.430124			129.8	0.0404477	0.0559782	0.161653	0.334034	0.535219	0.672271			129.8	-0.0037	0.0133028	0.0239445
	130	0.0120955	0.0394175	0.069389	0.165206	0.273165	0.391704			130	0.0083061	0.000419	0.0200662	0.0382786	0.0959565	0.189389			130	-0.0175384	-0.0099962	0.00750048	0.0579651	0.133818	0.201905			130	0.0227958	0.0346958	0.0540082	0.17017	0.296493	0.430336			130	0.0402155	0.0564901	0.161783	0.333375	0.535141	0.672345			130	-0.0036647	0.0136948	0.023304
	130.2	0.0124626	0.0400638	0.0688444	0.165278	0.274028	0.392292			130.2	0.00717075	-3.565e-05	0.0199913	0.0384192	0.0959641	0.189323			130.2	-0.0175079	-0.0102886	0.00779244	0.0583588	0.133781	0.201655			130.2	0.0228682	0.0355103	0.0534045	0.170539	0.29632	0.430686			130.2	0.0402182	0.0569171	0.16188	0.332592	0.535123	0.672044			130.2	-0.0035988	0.0138059	0.0226807
	130.4	0.0127594	0.0407053	0.0685478	0.165063	0.274813	0.392933			130.4	0.00628205	-0.0001555	0.0200016	0.0388676	0.0960565	0.18957			130.4	-0.0174143	-0.0105452	0.00807246	0.0588639	0.133806	0.201476			130.4	0.0232318	0.0364218	0.0529899	0.170542	0.296205	0.431099			130.4	0.0403565	0.0571747	0.162102	0.331868	0.535244	0.671408			130.4	-0.003571	0.0136431	0.0221654
	130.6	0.0128162	0.0413925	0.068356	0.164768	0.275399	0.39333			130.6	0.0055924	-0.0001259	0.020081	0.0396734	0.096188	0.18985			130.6	-0.0172875	-0.0107339	0.00834402	0.0594182	0.133886	0.201396			130.6	0.0237223	0.0372319	0.0526637	0.170562	0.295978	0.431352			130.6	0.0405645	0.0573411	0.162303	0.331597	0.535434	0.670572			130.6	-0.0035831	0.0134027	0.0218239
	130.8	0.0126508	0.0420772	0.0684091	0.164242	0.275833	0.393508			130.8	0.0050984	-4.94e-05	0.0202527	0.0405602	0.0962727	0.190036			130.8	-0.0172284	-0.0109304	0.00856878	0.0600314	0.13398	0.20141			130.8	0.0241793	0.0380618	0.0523827	0.170447	0.295885	0.4315			130.8	0.0407693	0.0574397	0.162434	0.331542	0.535773	0.669587			130.8	-0.0036122	0.0131442	0.0216656
	131	0.0123561	0.0425635	0.0685575	0.163631	0.276025	0.393295			131	0.00477825	2.41e-05	0.0204181	0.0412259	0.0964591	0.18991			131	-0.0173037	-0.0110788	0.00873807	0.0607028	0.13409	0.201437			131	0.0245226	0.0386545	0.0521291	0.170156	0.295884	0.431391			131	0.0406984	0.057381	0.162418	0.331743	0.536124	0.668609			131	-0.0036032	0.0128808	0.0217622
	131.2	0.01227	0.0429348	0.0688139	0.162891	0.276092	0.392929			131.2	0.00463575	0.00010575	0.0206316	0.0416094	0.0967976	0.189672			131.2	-0.0175868	-0.011224	0.00885684	0.0613431	0.134168	0.201485			131.2	0.0247563	0.0389613	0.0519877	0.169633	0.296097	0.431081			131.2	0.0403292	0.0572145	0.162315	0.332142	0.536375	0.667726			131.2	-0.0034112	0.0128259	0.0221351
	131.4	0.0123607	0.0431889	0.0691643	0.162262	0.276024	0.392486			131.4	0.0046393	0.00023915	0.0207396	0.0418801	0.097211	0.189191			131.4	-0.0180834	-0.0113006	0.0088629	0.0619213	0.13423	0.201478			131.4	0.0249685	0.0390395	0.0519728	0.169138	0.296524	0.430647			131.4	0.0397169	0.0569126	0.161907	0.332742	0.53646	0.666984			131.4	-0.0031126	0.0131255	0.0227282
	131.6	0.0126932	0.0431678	0.0696065	0.161668	0.275917	0.392163			131.6	0.00483065	0.00051125	0.0208597	0.0419088	0.0977365	0.188556			131.6	-0.0187254	-0.0112906	0.00868116	0.062313	0.134249	0.201442			131.6	0.02509	0.0388472	0.0520611	0.168643	0.29726	0.430257			131.6	0.0392403	0.0564457	0.161375	0.333274	0.536442	0.666454			131.6	-0.0027824	0.0135455	0.0234123
	131.8	0.0132626	0.0426987	0.0699324	0.161239	0.275706	0.391725			131.8	0.0052465	0.00096535	0.0209621	0.0418289	0.0983601	0.187888			131.8	-0.0194432	-0.0110895	0.00834135	0.0624293	0.134188	0.201395			131.8	0.0252371	0.0382669	0.0522502	0.168013	0.298004	0.429804			131.8	0.0389945	0.0558472	0.160704	0.333949	0.536427	0.666288			131.8	-0.0024331	0.0139025	0.024167
	132	0.0140805	0.041885	0.0700805	0.160969	0.275477	0.391201			132	0.00582515	0.00146945	0.0211616	0.0417318	0.0988975	0.187403			132	-0.020143	-0.0108148	0.00793617	0.0622988	0.134072	0.201304			132	0.0253928	0.0374934	0.0524802	0.167327	0.298708	0.429369			132	0.0390192	0.0552651	0.160084	0.33497	0.53658	0.666508			132	-0.002172	0.0140648	0.0248178
	132.2	0.0148359	0.0408202	0.0700894	0.160723	0.275266	0.39051			132.2	0.00646105	0.00187305	0.0213544	0.0416096	0.0992977	0.187072			132.2	-0.0207957	-0.0104486	0.00751452	0.0620281	0.13394	0.201166			132.2	0.0255844	0.0366249	0.0528508	0.166612	0.299297	0.4289			132.2	0.0391953	0.054743	0.15951	0.33651	0.536867	0.667012			132.2	-0.0022365	0.014097	0.0254329
	132.4	0.015578	0.0396442	0.0701968	0.160512	0.275096	0.38978			132.4	0.00710875	0.0021323	0.0216081	0.0412034	0.0994194	0.186885			132.4	-0.0212917	-0.0100508	0.00714846	0.0616726	0.13379	0.201044			132.4	0.0257354	0.0356725	0.0534645	0.165873	0.299723	0.42837			132.4	0.0394981	0.0543484	0.159098	0.338085	0.537195	0.667647			132.4	-0.0026131	0.0139586	0.0259096
	132.6	0.016426	0.0385393	0.0703916	0.160181	0.274942	0.388979			132.6	0.0077835	0.0022304	0.0218028	0.0407366	0.0992245	0.186681			132.6	-0.0216856	-0.0097004	0.00686181	0.0613464	0.133687	0.20089			132.6	0.0259714	0.0348378	0.0542589	0.164981	0.299904	0.427702			132.6	0.0397174	0.0541881	0.15872	0.339562	0.537649	0.668282			132.6	-0.0030165	0.013653	0.0261868
	132.8	0.0173712	0.0377362	0.0706721	0.159864	0.274872	0.388266			132.8	0.0083004	0.0020895	0.0219031	0.0402858	0.0987728	0.186466			132.8	-0.0219633	-0.0095018	0.00671937	0.0611307	0.133678	0.200682			132.8	0.0262348	0.0341551	0.0551092	0.164143	0.300091	0.426998			132.8	0.0396725	0.0542152	0.158512	0.340489	0.53804	0.668945			132.8	-0.0035175	0.0132258	0.0262518
	133	0.0183975	0.0373303	0.0709473	0.159438	0.274945	0.387847			133	0.0085846	0.00183295	0.0218649	0.0400746	0.0982774	0.186195			133	-0.0221329	-0.0093743	0.00668097	0.0610568	0.133726	0.200428			133	0.0266267	0.0336928	0.0559373	0.163285	0.300246	0.426333			133	0.0394751	0.0543707	0.158362	0.340825	0.538187	0.669492			133	-0.0040305	0.0127557	0.0262084
	133.2	0.0195345	0.0372085	0.0711925	0.158925	0.274956	0.387908			133.2	0.00870865	0.00159945	0.0218354	0.0401553	0.097871	0.186109			133.2	-0.0221875	-0.0093045	0.00672204	0.0610957	0.13377	0.200143			133.2	0.0271482	0.0333997	0.0566731	0.162614	0.300287	0.425842			133.2	0.0392245	0.0547716	0.158353	0.340399	0.538238	0.669916			133.2	-0.0044075	0.0122093	0.0259663
	133.4	0.0206161	0.0373295	0.0713809	0.158408	0.274969	0.388278			133.4	0.00874515	0.0014746	0.0218681	0.040592	0.0976402	0.186258			133.4	-0.0221605	-0.0091931	0.00685314	0.0611494	0.13379	0.199811			133.4	0.0276926	0.0333351	0.0572409	0.162381	0.300291	0.425519			133.4	0.0390208	0.055392	0.15852	0.339627	0.538197	0.670214			133.4	-0.0046071	0.0117418	0.0256151
	133.6	0.0214054	0.0375812	0.0716585	0.15806	0.275073	0.388848			133.6	0.0087701	0.00148485	0.0219378	0.0411724	0.0975832	0.186809			133.6	-0.0220081	-0.0090108	0.00709638	0.0611368	0.133816	0.199495			133.6	0.0283059	0.0333987	0.0577692	0.162607	0.300302	0.425382			133.6	0.0388055	0.0560105	0.158806	0.338626	0.53799	0.670329			133.6	-0.0048886	0.0113967	0.0252288
	133.8	0.0218511	0.0379721	0.0720409	0.157885	0.275348	0.389503			133.8	0.0087904	0.0016879	0.0219778	0.0418497	0.0977585	0.187589			133.8	-0.0217394	-0.0086869	0.00743337	0.061072	0.133951	0.199109			133.8	0.0289987	0.0335726	0.0582229	0.163201	0.300224	0.425313			133.8	0.0385635	0.0565056	0.159051	0.337956	0.537635	0.670171			133.8	-0.0051537	0.0111535	0.0248526
	134	0.0219741	0.038538	0.0725471	0.157758	0.275662	0.390179			134	0.0087906	0.0019719	0.0221088	0.0424682	0.0980989	0.188643			134	-0.0212949	-0.0083157	0.00783507	0.0609609	0.134223	0.198876			134	0.0296896	0.0337729	0.058588	0.164288	0.300017	0.425363			134	0.0382622	0.0568713	0.159171	0.337505	0.537268	0.669891			134	-0.0052952	0.0110676	0.0245024
	134.2	0.0217565	0.0393685	0.0731466	0.157756	0.276104	0.390689			134.2	0.00856105	0.00227595	0.022275	0.0429402	0.0983641	0.189512			134.2	-0.0207951	-0.0079026	0.00826884	0.0607657	0.134586	0.198827			134.2	0.0303353	0.034115	0.0587532	0.1659	0.299934	0.425435			134.2	0.0378476	0.0570075	0.159072	0.337437	0.536869	0.669533			134.2	-0.005302	0.0112398	0.0242035
	134.4	0.0212909	0.0403561	0.0736299	0.157786	0.276707	0.391119			134.4	0.0081429	0.00243655	0.0224345	0.0431033	0.0985702	0.189983			134.4	-0.0203546	-0.0075543	0.00870882	0.0605919	0.134973	0.198941			134.4	0.030906	0.0345434	0.0586865	0.16747	0.300032	0.425557			134.4	0.0374738	0.0568937	0.158882	0.337404	0.53652	0.669151			134.4	-0.0051631	0.0114933	0.0238123
	134.6	0.0207247	0.0413929	0.0738852	0.157998	0.277268	0.391414			134.6	0.00751785	0.00251045	0.022544	0.0430398	0.0987933	0.189903			134.6	-0.0200395	-0.0073263	0.00910005	0.0604639	0.135328	0.199032			134.6	0.0312599	0.0348768	0.058452	0.168866	0.300141	0.425665			134.6	0.0371223	0.0567128	0.158621	0.337204	0.53626	0.668958			134.6	-0.0047598	0.0117754	0.0235307
	134.8	0.0202737	0.0423467	0.0738632	0.158304	0.277697	0.391688			134.8	0.0068389	0.00255545	0.0226538	0.0427889	0.0989697	0.189408			134.8	-0.0197729	-0.0073434	0.00935628	0.0603785	0.135536	0.199222			134.8	0.0313391	0.0350276	0.0580825	0.170064	0.30018	0.425879			134.8	0.0369206	0.056542	0.158257	0.336659	0.536166	0.668864			134.8	-0.003999	0.0120696	0.0233342
	135	0.0199324	0.042854	0.0736072	0.158869	0.278018	0.391852			135	0.00628225	0.002546	0.022705	0.0424735	0.0991258	0.188486			135	-0.0195516	-0.0074882	0.00945297	0.0604439	0.135647	0.199381			135	0.0311732	0.034903	0.0575689	0.171087	0.300308	0.426229			135	0.0367854	0.0563935	0.157753	0.335963	0.536158	0.668694			135	-0.0030511	0.0122518	0.0232453
	135.2	0.0198022	0.0427879	0.073154	0.159666	0.278166	0.391817			135.2	0.0059883	0.0024031	0.0226633	0.0420384	0.0993352	0.187567			135.2	-0.0193368	-0.0077168	0.00940917	0.060644	0.13575	0.199577			135.2	0.0306751	0.0344257	0.0569913	0.171631	0.300308	0.426573			135.2	0.036831	0.0563422	0.157328	0.335209	0.536271	0.668502			135.2	-0.0020824	0.0120786	0.0232315
	135.4	0.0196977	0.0423536	0.0727924	0.160458	0.278111	0.391489			135.4	0.005978	0.00236175	0.0226039	0.0416711	0.0995098	0.186881			135.4	-0.0191677	-0.0079724	0.00921798	0.0608677	0.135838	0.199812			135.4	0.0301112	0.0337715	0.0565156	0.171595	0.299982	0.426832			135.4	0.0368141	0.0565133	0.156956	0.33466	0.536517	0.668491			135.4	-0.0012203	0.0116571	0.0234665
	135.6	0.0196984	0.0418868	0.0725985	0.161188	0.278141	0.390947			135.6	0.00621295	0.0023807	0.0224839	0.0413109	0.0996622	0.186548			135.6	-0.0189843	-0.008228	0.00889653	0.0610948	0.135916	0.200198			135.6	0.0297983	0.0333326	0.0561493	0.171109	0.299603	0.427054			135.6	0.0367541	0.0567393	0.156792	0.334521	0.536726	0.66853			135.6	-0.0004631	0.0111054	0.0237847
	135.8	0.0195296	0.0415423	0.0727418	0.161833	0.278301	0.390268			135.8	0.0064791	0.00232815	0.0223203	0.0408696	0.0998385	0.1864			135.8	-0.0188374	-0.0083783	0.0085299	0.0613387	0.136009	0.200678			135.8	0.0297696	0.0332366	0.0558966	0.170389	0.29928	0.427225			135.8	0.0365699	0.056979	0.156811	0.334784	0.536863	0.668627			135.8	9.675e-05	0.0105577	0.024154
	136	0.0192303	0.0414336	0.0732932	0.162452	0.278401	0.389547			136	0.00671965	0.0022034	0.022013	0.0403071	0.0998523	0.18628			136	-0.0186659	-0.0084904	0.00819639	0.0614789	0.136097	0.20111			136	0.0298412	0.0334785	0.0558189	0.169439	0.298985	0.427214			136	0.0364141	0.0572884	0.157094	0.335162	0.537117	0.668878			136	0.0004392	0.0101102	0.0244697
	136.2	0.0186128	0.0414902	0.0740829	0.163052	0.278518	0.388955			136.2	0.0069417	0.0019969	0.0215465	0.0399121	0.0997593	0.186035			136.2	-0.0184725	-0.0086315	0.00794874	0.0615677	0.136111	0.201345			136.2	0.0300189	0.033916	0.0558836	0.168497	0.298672	0.427226			136.2	0.036303	0.0575816	0.157443	0.335439	0.53751	0.669254			136.2	0.0006622	0.00975675	0.0246557
	136.4	0.0177701	0.041542	0.0748403	0.163772	0.278567	0.388623			136.4	0.0070841	0.00151125	0.0209153	0.039692	0.0997636	0.185738			136.4	-0.0182833	-0.0088532	0.00779304	0.0616048	0.136019	0.201397			136.4	0.0301268	0.0343369	0.0560689	0.167796	0.298486	0.427288			136.4	0.0360783	0.0577472	0.158019	0.335558	0.53787	0.669644			136.4	0.00074115	0.0095037	0.0247123
	136.6	0.0166922	0.0414805	0.0754447	0.164407	0.278421	0.388519			136.6	0.00720995	0.00082905	0.020309	0.0397783	0.0998336	0.185555			136.6	-0.0181392	-0.0090788	0.00774354	0.0616355	0.135861	0.20122			136.6	0.0301796	0.0346853	0.056177	0.167444	0.298339	0.427382			136.6	0.0358681	0.057894	0.158819	0.33553	0.538224	0.670026			136.6	0.00066195	0.00929965	0.0245695
	136.8	0.0155656	0.041231	0.0758918	0.16479	0.278044	0.388469			136.8	0.0075158	6.09e-05	0.0197783	0.0401519	0.0998299	0.185712			136.8	-0.0180108	-0.0092622	0.00781551	0.0616611	0.135706	0.200882			136.8	0.0302305	0.0349358	0.056265	0.167357	0.298209	0.427433			136.8	0.0357411	0.0581264	0.159817	0.335444	0.538575	0.670479			136.8	0.000424	0.00916955	0.024298
	137	0.0144137	0.0408795	0.0761214	0.164954	0.277616	0.388389			137	0.00785955	-0.0006803	0.0194704	0.0406924	0.0997138	0.18632			137	-0.0179693	-0.0093411	0.00798174	0.0616621	0.135613	0.20058			137	0.0303906	0.0351643	0.0562834	0.167756	0.298043	0.427435			137	0.0356317	0.0583295	0.160807	0.335576	0.538734	0.670874			137	0.00013315	0.00915875	0.0240224
	137.2	0.0134488	0.0405218	0.0761591	0.164948	0.277218	0.38834			137.2	0.00820035	-0.0012374	0.0193981	0.0411921	0.0994735	0.187283			137.2	-0.0179673	-0.0092584	0.00814755	0.0615775	0.135666	0.200388			137.2	0.0307327	0.03542	0.0563269	0.168559	0.297836	0.427284			137.2	0.0354156	0.0584463	0.161712	0.335938	0.538694	0.671245			137.2	-0.0001522	0.0094004	0.0238093
	137.4	0.0127729	0.0403364	0.075983	0.164712	0.276896	0.388303			137.4	0.0084654	-0.0014514	0.0194962	0.0415918	0.099082	0.188374			137.4	-0.0180175	-0.0089339	0.00831525	0.0614328	0.135904	0.200224			137.4	0.0311751	0.0357676	0.0562462	0.169718	0.297705	0.427054			137.4	0.0352451	0.0585957	0.162182	0.336491	0.538527	0.671634			137.4	-0.000372	0.00984905	0.0236021
	137.6	0.0121892	0.0403566	0.0757233	0.164073	0.27668	0.388327			137.6	0.0086631	-0.0014313	0.0197626	0.041774	0.0985604	0.189437			137.6	-0.0180734	-0.0084968	0.0084528	0.0612711	0.136181	0.200211			137.6	0.0315076	0.0361968	0.0562001	0.170963	0.297749	0.426903			137.6	0.0351843	0.0587087	0.162161	0.337151	0.538335	0.672133			137.6	-0.0006437	0.0104973	0.0234473
	137.8	0.0116627	0.0408199	0.0753047	0.16329	0.276586	0.388378			137.8	0.0087072	-0.0011573	0.02019	0.0417088	0.0979469	0.190258			137.8	-0.0182399	-0.008039	0.00851613	0.0610121	0.136358	0.20024			137.8	0.0316363	0.0368061	0.0561873	0.172199	0.298038	0.42692			137.8	0.0352575	0.0588166	0.161819	0.337759	0.538164	0.672728			137.8	-0.0010043	0.0112333	0.0232395
	138	0.0113469	0.0416984	0.0747146	0.16246	0.276636	0.388381			138	0.00872395	-0.0007877	0.020702	0.0414567	0.0973715	0.190745			138	-0.0184653	-0.0076738	0.00845313	0.0607226	0.136392	0.200278			138	0.031581	0.0374645	0.0562704	0.17312	0.298528	0.42702			138	0.0355902	0.0589741	0.161431	0.338008	0.5381	0.673456			138	-0.0013263	0.011825	0.0229587
	138.2	0.0114931	0.0427155	0.0741196	0.161609	0.276665	0.388232			138.2	0.00871705	-0.0003564	0.0212211	0.0411719	0.0969661	0.190911			138.2	-0.0187668	-0.0074326	0.0082644	0.060398	0.136365	0.20026			138.2	0.0314185	0.0381029	0.0564598	0.173702	0.299139	0.427191			138.2	0.0361266	0.0592479	0.160986	0.337777	0.538036	0.674206			138.2	-0.0015408	0.0121963	0.0227902
	138.4	0.0120474	0.0436345	0.0735637	0.160741	0.276627	0.387969			138.4	0.0087785	9.05e-06	0.0217025	0.0408373	0.0967308	0.190849			138.4	-0.0190436	-0.0074467	0.0079578	0.0601078	0.136284	0.200297			138.4	0.0311269	0.0385654	0.0567304	0.173888	0.299699	0.427333			138.4	0.0369434	0.0594121	0.160607	0.3372	0.538061	0.674661			138.4	-0.0015916	0.0122492	0.0226584
	138.6	0.0131485	0.0443289	0.0731135	0.160158	0.276647	0.387564			138.6	0.0089117	0.0004994	0.0220121	0.0405371	0.0966567	0.19064			138.6	-0.0193669	-0.0075763	0.00761076	0.0598528	0.136243	0.200244			138.6	0.0307769	0.0387707	0.0570647	0.17371	0.300122	0.427339			138.6	0.0378194	0.0595066	0.16039	0.336481	0.538141	0.674676			138.6	-0.0014907	0.0119971	0.022595
	138.8	0.0146185	0.0447906	0.0728162	0.159719	0.276751	0.387085			138.8	0.0090971	0.00109675	0.0220527	0.0404048	0.0967249	0.190527			138.8	-0.0197169	-0.007772	0.00720264	0.0596882	0.136274	0.200243			138.8	0.0303957	0.0387234	0.0574512	0.173042	0.300261	0.427067			138.8	0.038642	0.0594917	0.160535	0.335878	0.538296	0.674411			138.8	-0.0012858	0.0114713	0.0226019
	139	0.0161917	0.0452058	0.0728707	0.159265	0.276995	0.386736			139	0.0092145	0.00189435	0.0218618	0.0404263	0.0969196	0.190408			139	-0.0202096	-0.0079292	0.00677604	0.0596107	0.13631	0.200244			139	0.0300072	0.0386221	0.0578858	0.171879	0.300126	0.426769			139	0.0393365	0.0594154	0.160952	0.335568	0.538547	0.673933			139	-0.0010569	0.0109341	0.0226807
	139.2	0.0175504	0.045798	0.0731242	0.158844	0.277371	0.38662			139.2	0.0092687	0.0026572	0.0215068	0.0405174	0.0971813	0.190243			139.2	-0.0207406	-0.0081302	0.00640695	0.0596981	0.136259	0.200313			139.2	0.029603	0.0386603	0.0583454	0.170449	0.29995	0.426439			139.2	0.0398627	0.0592103	0.161702	0.335687	0.538895	0.673166			139.2	-0.0007811	0.0105162	0.0226692
	139.4	0.018637	0.046384	0.0736924	0.158797	0.277881	0.386802			139.4	0.00917235	0.00325725	0.0211146	0.0406054	0.0975373	0.189942			139.4	-0.0212433	-0.008282	0.00612468	0.0598737	0.136131	0.200356			139.4	0.0292292	0.0388078	0.0588629	0.169242	0.299718	0.42621			139.4	0.0401499	0.0589493	0.16273	0.336193	0.539347	0.672366			139.4	-0.0006164	0.0102625	0.0225206
	139.6	0.0193162	0.0467045	0.0743142	0.159108	0.278307	0.387381			139.6	0.0089366	0.00358355	0.0206979	0.0407764	0.0979634	0.189425			139.6	-0.0216215	-0.0083978	0.00593712	0.0600802	0.135935	0.200297			139.6	0.0287871	0.0389306	0.0594188	0.16829	0.299317	0.42615			139.6	0.0401973	0.0586211	0.163888	0.33702	0.540003	0.671667			139.6	-0.0006237	0.010023	0.0222249
	139.8	0.0196402	0.0465983	0.0749926	0.15979	0.278687	0.388349			139.8	0.00861865	0.00365955	0.020291	0.0410809	0.098503	0.188795			139.8	-0.0218696	-0.0085609	0.00586644	0.0603449	0.13573	0.200144			139.8	0.028425	0.0388029	0.0599819	0.167797	0.29888	0.426511			139.8	0.0400213	0.058182	0.164933	0.338065	0.540729	0.670879			139.8	-0.0006623	0.00965875	0.0219828
	140	0.0198017	0.0460871	0.0754677	0.160736	0.278952	0.389452			140	0.00835945	0.00342295	0.0199013	0.0414844	0.0990502	0.188308			140	-0.0219732	-0.0087892	0.0058329	0.0605853	0.135623	0.199968			140	0.0282441	0.0385481	0.0605349	0.167733	0.298486	0.426976			140	0.0394871	0.0577504	0.166014	0.33932	0.541378	0.669988			140	-0.0007103	0.00915345	0.0217664
	140.2	0.0199597	0.0452171	0.0758796	0.161851	0.279111	0.390391			140.2	0.00820215	0.00301475	0.0196927	0.0418426	0.099437	0.187971			140.2	-0.021888	-0.0089634	0.00584139	0.0607426	0.135655	0.199806			140.2	0.0284457	0.0381756	0.0609802	0.16806	0.298088	0.427541			140.2	0.0389446	0.0573994	0.167029	0.340728	0.541922	0.669121			140.2	-0.0007952	0.0085759	0.0215869
	140.4	0.0200317	0.0441954	0.076159	0.162769	0.279105	0.391081			140.4	0.00810155	0.0025586	0.0195447	0.0421927	0.0996052	0.187794			140.4	-0.021666	-0.0090572	0.00593373	0.0608243	0.13575	0.19975			140.4	0.0289968	0.0377985	0.0613367	0.16844	0.297666	0.428066			140.4	0.0384001	0.0572406	0.167793	0.342438	0.542362	0.668398			140.4	-0.0007629	0.00806875	0.0215542
	140.6	0.0200876	0.0431541	0.0763911	0.163544	0.278979	0.391653			140.6	0.00792405	0.00203935	0.0195774	0.0423837	0.0995326	0.187898			140.6	-0.0214169	-0.0090456	0.00606435	0.0607892	0.135866	0.199928			140.6	0.0297978	0.0373901	0.0616627	0.169069	0.297283	0.428628			140.6	0.037857	0.0572184	0.168194	0.344252	0.54268	0.667828			140.6	-0.0005393	0.00773675	0.0217467
	140.8	0.0200518	0.0421161	0.0764899	0.164085	0.278768	0.392172			140.8	0.0077535	0.0014673	0.0197925	0.0423631	0.0992823	0.188106			140.8	-0.0211283	-0.0088237	0.00617877	0.0606164	0.135967	0.200177			140.8	0.0305039	0.0370829	0.061955	0.169626	0.297003	0.429124			140.8	0.0374535	0.0573657	0.168244	0.34592	0.542906	0.66756			140.8	-0.0003227	0.00771275	0.0219985
	141	0.0197895	0.0411892	0.0765392	0.164298	0.278377	0.392618			141	0.0076029	0.0009417	0.0202294	0.0421835	0.09903	0.18841			141	-0.0208003	-0.0084332	0.00634608	0.0603555	0.136039	0.200474			141	0.0310286	0.0367956	0.0621812	0.170099	0.296865	0.429744			141	0.0373803	0.0576646	0.167784	0.34719	0.542993	0.667675			141	-0.0002341	0.0080438	0.0222589
	141.2	0.0191488	0.0404146	0.0764777	0.164318	0.277889	0.39312			141.2	0.00745775	0.0004273	0.0208099	0.0419817	0.0988633	0.188812			141.2	-0.0205469	-0.0079972	0.00654162	0.0600362	0.135945	0.200771			141.2	0.0311696	0.0365183	0.0622705	0.170408	0.296841	0.430521			141.2	0.037434	0.0580264	0.16693	0.348008	0.542928	0.668223			141.2	-0.000284	0.00859275	0.0223856
	141.4	0.0184919	0.0398539	0.0763435	0.164435	0.277301	0.3936			141.4	0.0073693	-9.65e-06	0.0215564	0.0418309	0.0987327	0.189244			141.4	-0.0203843	-0.0075569	0.00673572	0.0596132	0.135773	0.200972			141.4	0.031022	0.03625	0.062338	0.170758	0.296882	0.431494			141.4	0.0376171	0.058461	0.165867	0.347816	0.542798	0.669133			141.4	-0.0004429	0.00918075	0.0222973
	141.6	0.0179358	0.0394013	0.0761659	0.164669	0.276771	0.393884			141.6	0.0073412	-0.0003919	0.022368	0.0418509	0.0986129	0.189648			141.6	-0.02024	-0.0071805	0.00693861	0.0591262	0.135608	0.201102			141.6	0.0306902	0.036055	0.0622278	0.17111	0.297197	0.432364			141.6	0.0379658	0.0590057	0.164855	0.346785	0.542475	0.670096			141.6	-0.0006721	0.00970535	0.0220334
	141.8	0.0175275	0.0390506	0.0760333	0.164911	0.276238	0.393933			141.8	0.00730425	-0.000681	0.0231862	0.0420734	0.0985307	0.190031			141.8	-0.0201121	-0.0068704	0.00722091	0.0586054	0.135545	0.201251			141.8	0.0303051	0.0358478	0.0621249	0.171507	0.297582	0.432981			141.8	0.0384471	0.0596718	0.163932	0.345131	0.541976	0.670998			141.8	-0.0009371	0.0102814	0.0218064
	142	0.0171354	0.038713	0.0758911	0.165232	0.275859	0.393843			142	0.0072498	-0.000918	0.0238397	0.0423471	0.098291	0.190345			142	-0.0199423	-0.0067156	0.00752079	0.058131	0.135483	0.201396			142	0.0297662	0.0356081	0.0620128	0.17182	0.29799	0.433235			142	0.038977	0.060201	0.163136	0.343421	0.541459	0.671751			142	-0.001186	0.0108328	0.0216289
	142.2	0.0169575	0.0385921	0.0758727	0.165577	0.275638	0.393524			142.2	0.007209	-0.0009267	0.0241907	0.0425842	0.0980316	0.190597			142.2	-0.0197313	-0.0066186	0.00777141	0.0577265	0.135424	0.201544			142.2	0.0292164	0.0353989	0.0619674	0.171935	0.298385	0.433049			142.2	0.0395291	0.0607184	0.162512	0.341849	0.541069	0.672374			142.2	-0.0013532	0.011406	0.0215526
	142.4	0.0167807	0.0386098	0.0759097	0.165809	0.275614	0.393112			142.4	0.00712485	-0.0007506	0.0244158	0.0428287	0.0978823	0.19082			142.4	-0.0195496	-0.0066057	0.00796161	0.0574812	0.135406	0.201749			142.4	0.0285328	0.0351331	0.0618883	0.171649	0.298964	0.432478			142.4	0.0401269	0.0611376	0.162208	0.340899	0.540709	0.672924			142.4	-0.0015653	0.0120308	0.021618
	142.6	0.0166194	0.0389006	0.0759769	0.165837	0.275476	0.392692			142.6	0.0070592	-0.0004052	0.0245934	0.0429653	0.0978919	0.190938			142.6	-0.0194608	-0.0067254	0.00815874	0.0574401	0.135386	0.201879			142.6	0.0276559	0.0348	0.0617877	0.171023	0.29935	0.431728			142.6	0.0408765	0.0615125	0.162088	0.340418	0.540418	0.673501			142.6	-0.0019123	0.0128355	0.0217556
	142.8	0.016481	0.0391995	0.075963	0.165676	0.275256	0.392319			142.8	0.00704735	4.42e-05	0.0248233	0.043005	0.0980397	0.191037			142.8	-0.0194477	-0.0070931	0.00834168	0.057504	0.1353	0.201947			142.8	0.0267496	0.0344287	0.0615023	0.170257	0.299675	0.430843			142.8	0.0415602	0.0617297	0.1621	0.340354	0.540169	0.674058			142.8	-0.0023332	0.0135914	0.021795
	143	0.0165148	0.0392078	0.0758677	0.165645	0.274996	0.392019			143	0.0070731	0.00059165	0.0250506	0.0430473	0.0985039	0.191087			143	-0.0195695	-0.0075704	0.00853569	0.0575511	0.135205	0.202007			143	0.0259542	0.0339493	0.0609276	0.169656	0.299858	0.429979			143	0.0421398	0.0617741	0.162257	0.340523	0.53991	0.674661			143	-0.0028487	0.0140818	0.0217534
	143.2	0.0163918	0.0388285	0.0755466	0.165604	0.274888	0.391888			143.2	0.00705135	0.0011397	0.025291	0.0432906	0.0990927	0.191083			143.2	-0.0198145	-0.008166	0.00875502	0.0576617	0.135156	0.202079			143.2	0.0251707	0.033367	0.0600755	0.169251	0.300027	0.429228			143.2	0.0425528	0.0615651	0.162567	0.340886	0.53955	0.675058			143.2	-0.0034239	0.01421	0.0217213
	143.4	0.0161715	0.0382538	0.0751983	0.16548	0.274941	0.391782			143.4	0.00714585	0.0016191	0.0252758	0.0435161	0.099594	0.191177			143.4	-0.0200714	-0.0089068	0.00890538	0.057848	0.13512	0.202129			143.4	0.0246893	0.0327319	0.0591252	0.169142	0.300234	0.428526			143.4	0.0428945	0.0611062	0.163022	0.341369	0.538997	0.675013			143.4	-0.0038771	0.0140613	0.0217877
	143.6	0.0158928	0.037624	0.0749612	0.165117	0.275265	0.391524			143.6	0.0074041	0.0020082	0.0250021	0.0437352	0.0999526	0.191447			143.6	-0.0202588	-0.0096372	0.0089067	0.0580744	0.13511	0.202191			143.6	0.0245856	0.0322854	0.0584065	0.169201	0.300543	0.427696			143.6	0.0429817	0.0604526	0.163699	0.342019	0.53827	0.674617			143.6	-0.0040826	0.0136569	0.0218615
	143.8	0.015662	0.037067	0.0750549	0.164685	0.275705	0.391029			143.8	0.0077548	0.0023181	0.0244915	0.0439006	0.100146	0.191597			143.8	-0.0204504	-0.0102502	0.00878154	0.0583867	0.135026	0.202138			143.8	0.0247985	0.0319731	0.0580123	0.169438	0.300911	0.426834			143.8	0.0428424	0.0596429	0.164338	0.342912	0.537616	0.67392			143.8	-0.0040962	0.0130913	0.0220419
	144	0.0154817	0.0367297	0.0753144	0.1641	0.276143	0.390406			144	0.00811515	0.00260395	0.0238654	0.0441896	0.100185	0.191675			144	-0.0205995	-0.0107429	0.00855201	0.0588618	0.134812	0.201928			144	0.0252646	0.031753	0.0579456	0.169652	0.301337	0.425949			144	0.0423501	0.0588987	0.164938	0.343924	0.53709	0.673076			144	-0.0038631	0.0125275	0.0222588
	144.2	0.0154717	0.0364433	0.0756322	0.163602	0.276439	0.389767			144.2	0.0085537	0.00275455	0.0233019	0.0444628	0.100061	0.191641			144.2	-0.0206964	-0.0110835	0.00814035	0.0593849	0.134482	0.201557			144.2	0.0259569	0.0315447	0.0581545	0.169995	0.301626	0.425229			144.2	0.0417588	0.0580791	0.165443	0.344797	0.536686	0.672292			144.2	-0.0035171	0.0119939	0.0224799
	144.4	0.0154222	0.0362703	0.0758137	0.163172	0.276449	0.389269			144.4	0.00910415	0.00277085	0.0231237	0.0448992	0.0999808	0.191475			144.4	-0.0207162	-0.0111839	0.00763449	0.0599091	0.134116	0.201116			144.4	0.0265696	0.0315052	0.0584979	0.17028	0.301529	0.424829			144.4	0.0410806	0.0573323	0.165753	0.345286	0.536373	0.671777			144.4	-0.0031464	0.0113975	0.0226547
	144.6	0.0151627	0.0362869	0.0757715	0.162941	0.276219	0.389005			144.6	0.0096652	0.00271085	0.0232401	0.0453851	0.0999294	0.191176			144.6	-0.0207131	-0.0111809	0.00710295	0.0603628	0.133747	0.200765			144.6	0.0270809	0.0315168	0.0587593	0.170494	0.301101	0.424863			144.6	0.0405548	0.0566853	0.165692	0.345341	0.536167	0.671591			144.6	-0.0028211	0.0107717	0.022851
	144.8	0.0148533	0.0364504	0.0753132	0.162905	0.275821	0.389035			144.8	0.0101872	0.00256135	0.0235117	0.0458159	0.0998203	0.190853			144.8	-0.0206785	-0.0110951	0.00662364	0.0607912	0.133424	0.200576			144.8	0.0276182	0.0317023	0.0588357	0.17056	0.300449	0.425251			144.8	0.0401331	0.0561669	0.165482	0.344936	0.535885	0.671785			144.8	-0.0025537	0.010109	0.0228732
	145	0.0145369	0.0368454	0.0748268	0.162968	0.275309	0.389188			145	0.0106661	0.00234575	0.0238515	0.0460005	0.0996253	0.190563			145	-0.0205587	-0.0109326	0.00619578	0.0611765	0.133248	0.20055			145	0.0282032	0.0320042	0.0589649	0.170653	0.299623	0.425828			145	0.039994	0.0557729	0.165117	0.344047	0.535669	0.672087			145	-0.0024008	0.00950445	0.0229058
	145.2	0.0143246	0.0375828	0.0744424	0.162957	0.274711	0.389375			145.2	0.0110887	0.00219235	0.0241672	0.045989	0.0994651	0.190571			145.2	-0.0202619	-0.0107027	0.00592158	0.0615301	0.133242	0.200719			145.2	0.0286633	0.0323916	0.0591401	0.170559	0.298845	0.426425			145.2	0.0399366	0.0557617	0.164691	0.342957	0.535442	0.67247			145.2	-0.0023005	0.00901895	0.0230209
	145.4	0.014264	0.038513	0.0742593	0.163011	0.274256	0.389533			145.4	0.0114356	0.0021001	0.0243549	0.045714	0.0992974	0.190756			145.4	-0.0198293	-0.0103822	0.00574149	0.061854	0.133335	0.200973			145.4	0.0290261	0.0326276	0.0594956	0.170291	0.298184	0.426909			145.4	0.0398781	0.0561077	0.164196	0.341998	0.53526	0.672989			145.4	-0.0022701	0.0086841	0.0233045
	145.6	0.0144912	0.0394779	0.0741582	0.163168	0.273977	0.389668			145.6	0.0117409	0.00201095	0.0243656	0.0452446	0.0992407	0.191019			145.6	-0.0192936	-0.0099398	0.00560892	0.0621847	0.133457	0.20114			145.6	0.02942	0.0328	0.0598832	0.169721	0.297735	0.427207			145.6	0.0397059	0.0566184	0.163733	0.341416	0.535228	0.673535			145.6	-0.0022008	0.0083681	0.023613
	145.8	0.0148095	0.0406172	0.0742223	0.163614	0.273831	0.389735			145.8	0.0119721	0.00197525	0.0242905	0.0446402	0.0994914	0.191245			145.8	-0.0187564	-0.0094517	0.00547662	0.0624808	0.133598	0.201165			145.8	0.0297843	0.0328912	0.0603047	0.169082	0.297449	0.427308			145.8	0.0396579	0.0573878	0.163346	0.341065	0.535438	0.674067			145.8	-0.0020151	0.00807695	0.0240322
	146	0.0152489	0.041565	0.0741637	0.164327	0.273789	0.389885			146	0.0120657	0.00198095	0.0242467	0.044098	0.100087	0.191285			146	-0.018355	-0.0090223	0.00542505	0.0627115	0.133769	0.200992			146	0.0299852	0.0327869	0.0606179	0.168337	0.297348	0.427338			146	0.0398204	0.0582551	0.163052	0.341032	0.535724	0.674717			146	-0.001804	0.0077089	0.0244853
	146.2	0.0157166	0.0421574	0.0739717	0.165267	0.273837	0.390119			146.2	0.0120798	0.0018936	0.0241588	0.0435996	0.100789	0.191008			146.2	-0.0182668	-0.0087519	0.00549969	0.0628405	0.133927	0.200645			146.2	0.0300955	0.0325333	0.0608069	0.167707	0.297213	0.427355			146.2	0.040211	0.0592185	0.162768	0.341093	0.536169	0.675385			146.2	-0.0016412	0.00734975	0.0248424
	146.4	0.0162524	0.042216	0.0736042	0.165972	0.274102	0.390349			146.4	0.0118841	0.00172915	0.023797	0.0431515	0.101512	0.190448			146.4	-0.0185248	-0.0087283	0.00572241	0.0627996	0.134101	0.200248			146.4	0.0302121	0.0323623	0.0606784	0.166984	0.297109	0.427224			146.4	0.0406992	0.0599494	0.16258	0.341207	0.536998	0.675903			146.4	-0.0015867	0.0069409	0.0249821
	146.6	0.0165919	0.0418702	0.0731558	0.166497	0.274533	0.390541			146.6	0.0115342	0.00146325	0.0231829	0.0429619	0.102128	0.18967			146.6	-0.0190277	-0.0089096	0.00608283	0.0626254	0.134286	0.199888			146.6	0.0302898	0.0322591	0.0602863	0.166522	0.297106	0.426983			146.6	0.0412892	0.0604034	0.16267	0.341203	0.537992	0.676275			146.6	-0.0017181	0.0065708	0.024973
	146.8	0.0167253	0.0412197	0.0726984	0.166674	0.27521	0.390764			146.8	0.0110948	0.00105625	0.0223235	0.0430706	0.102458	0.188892			146.8	-0.0195455	-0.0092424	0.00650823	0.0624125	0.134496	0.19961			146.8	0.0303146	0.0321099	0.0598095	0.166375	0.297178	0.426576			146.8	0.0418854	0.0605036	0.163107	0.341173	0.538928	0.676419			146.8	-0.0019955	0.00623295	0.024842
	147	0.0167653	0.0405264	0.0724033	0.16653	0.275981	0.391066			147	0.0107679	0.0005366	0.0213621	0.043172	0.102444	0.188272			147	-0.0200128	-0.0096302	0.00690831	0.0621752	0.134724	0.199356			147	0.0304223	0.0320341	0.0594399	0.166563	0.297315	0.426109			147	0.0424194	0.0603321	0.163852	0.341097	0.539782	0.676189			147	-0.0022819	0.00596685	0.0245752
	147.2	0.0168746	0.0399398	0.0722933	0.166183	0.276803	0.391397			147.2	0.0105091	7.335e-05	0.0205182	0.0433121	0.102249	0.187849			147.2	-0.0203876	-0.0099469	0.00723279	0.061929	0.134973	0.199094			147.2	0.0306155	0.03215	0.0592775	0.167046	0.297561	0.425489			147.2	0.042722	0.0598717	0.164735	0.341115	0.540684	0.675627			147.2	-0.0025548	0.0057451	0.0242893
	147.4	0.0170407	0.0396681	0.0722663	0.166063	0.277476	0.391764			147.4	0.0102835	-0.0002385	0.0200074	0.043564	0.101931	0.18756			147.4	-0.0207044	-0.01019	0.00746694	0.0617272	0.135201	0.198745			147.4	0.0308493	0.0323346	0.0592226	0.167952	0.297965	0.42491			147.4	0.0428272	0.0592914	0.165532	0.341285	0.541514	0.674816			147.4	-0.0027824	0.00568765	0.0240129
	147.6	0.0173578	0.0395915	0.0722243	0.166133	0.27784	0.392147			147.6	0.0100231	-0.0003171	0.019952	0.043823	0.101522	0.187418			147.6	-0.0209242	-0.0104318	0.00762702	0.0615887	0.135406	0.198378			147.6	0.0311268	0.0324719	0.0591811	0.169011	0.298226	0.424377			147.6	0.0428188	0.0586962	0.166091	0.341448	0.54217	0.674001			147.6	-0.0028612	0.00577275	0.0237653
	147.8	0.0176643	0.0395069	0.072184	0.166268	0.277805	0.392458			147.8	0.0097102	-0.0002952	0.020386	0.0438941	0.100992	0.187415			147.8	-0.0211076	-0.0106123	0.0076842	0.0614134	0.135644	0.198122			147.8	0.0313969	0.0326053	0.0591743	0.170035	0.298249	0.424057			147.8	0.0428576	0.0580193	0.166235	0.341568	0.5427	0.67322			147.8	-0.002917	0.00597285	0.0235611
	148	0.0177133	0.0394444	0.0721473	0.16624	0.277387	0.39261			148	0.00932035	-0.0002692	0.0211627	0.0438868	0.10048	0.187595			148	-0.0212618	-0.0107501	0.00772551	0.0611501	0.135923	0.198084			148	0.031457	0.0328177	0.0591347	0.170787	0.297947	0.42386			148	0.0428802	0.0573608	0.165999	0.341572	0.543092	0.672668			148	-0.0029797	0.0062535	0.0234033
	148.2	0.0173847	0.0393149	0.0722268	0.165988	0.276746	0.392559			148.2	0.0088096	-0.0002938	0.0219038	0.0437268	0.0999903	0.187956			148.2	-0.0213319	-0.0109025	0.00772908	0.0608237	0.136167	0.198283			148.2	0.0314461	0.0328578	0.0590529	0.17112	0.297485	0.423782			148.2	0.0431801	0.0566332	0.165541	0.341603	0.543249	0.672395			148.2	-0.0031367	0.0065524	0.0232257
	148.4	0.0169061	0.0391597	0.0724568	0.165475	0.275863	0.392246			148.4	0.0083224	-0.0003513	0.0225687	0.0434122	0.0995509	0.188605			148.4	-0.021205	-0.0110042	0.00773811	0.0604497	0.136349	0.19871			148.4	0.0315113	0.0328538	0.0590524	0.171198	0.296861	0.423738			148.4	0.0436711	0.0558595	0.165107	0.341516	0.543043	0.672365			148.4	-0.0033175	0.0068822	0.0230427
	148.6	0.0162643	0.0391167	0.072958	0.16474	0.27505	0.391722			148.6	0.0079178	-0.0004873	0.0231363	0.0429415	0.0991968	0.189629			148.6	-0.0209192	-0.0110249	0.00772872	0.0600383	0.136484	0.199275			148.6	0.0314458	0.032769	0.0592071	0.171266	0.296353	0.42378			148.6	0.0442271	0.0552688	0.164662	0.341386	0.542752	0.672361			148.6	-0.003482	0.0073287	0.022977
	148.8	0.0156806	0.0392052	0.0735407	0.164049	0.274338	0.391148			148.8	0.0077155	-0.0005681	0.023708	0.0424892	0.0990721	0.190953			148.8	-0.0205163	-0.0109539	0.00779232	0.0597052	0.136541	0.199855			148.8	0.0311397	0.0327501	0.0592679	0.171327	0.296024	0.423991			148.8	0.044676	0.0550182	0.164392	0.341045	0.54249	0.672532			148.8	-0.0034876	0.00787445	0.0229443
	149	0.0150838	0.0393866	0.0740322	0.163736	0.273836	0.390638			149	0.00767705	-0.0006155	0.0242165	0.042158	0.0990374	0.192141			149	-0.0200961	-0.0107567	0.00781371	0.0595989	0.136433	0.200368			149	0.0308074	0.0327536	0.0592244	0.171492	0.295856	0.424361			149	0.0449784	0.0550434	0.164184	0.340749	0.542348	0.672862			149	-0.003394	0.0084621	0.0228874
	149.2	0.0145801	0.039922	0.0742195	0.163781	0.273568	0.390326			149.2	0.00769885	-0.0005729	0.0247114	0.0419393	0.0991366	0.193015			149.2	-0.0197244	-0.0104582	0.00778035	0.0597515	0.136192	0.200817			149.2	0.030418	0.0330187	0.0590186	0.171561	0.295879	0.424984			149.2	0.0449979	0.0553051	0.164076	0.340447	0.542388	0.67331			149.2	-0.0031317	0.0090937	0.022759
	149.4	0.0140519	0.0406004	0.074082	0.164187	0.273755	0.390266			149.4	0.00773305	-0.0004738	0.0250864	0.0418258	0.0992711	0.193459			149.4	-0.019539	-0.0101834	0.00769662	0.0602188	0.135841	0.201176			149.4	0.0299218	0.0333412	0.05876	0.171569	0.296178	0.425905			149.4	0.044878	0.0558552	0.163923	0.34017	0.542455	0.673779			149.4	-0.0027318	0.00975385	0.0225992
	149.6	0.0136613	0.04117	0.0736846	0.164886	0.274345	0.390434			149.6	0.00774445	-0.000307	0.0252494	0.0418586	0.099499	0.193382			149.6	-0.0194783	-0.0099784	0.00759489	0.060935	0.135452	0.201471			149.6	0.029343	0.0337248	0.0585064	0.17124	0.296709	0.427028			149.6	0.0446386	0.0563532	0.163857	0.340112	0.542527	0.674342			149.6	-0.0024254	0.0103973	0.0223742
	149.8	0.0133957	0.041675	0.0731486	0.165603	0.275279	0.390632			149.8	0.0077282	-8.78e-05	0.0250757	0.0420316	0.0996296	0.192778			149.8	-0.0195892	-0.0098554	0.00751089	0.0617075	0.135075	0.201687			149.8	0.0287582	0.0341959	0.0583442	0.1706	0.297301	0.42814			149.8	0.0442009	0.05668	0.163918	0.34037	0.542683	0.674907			149.8	-0.002317	0.0110616	0.0221489
	150	0.0134566	0.0421089	0.0725619	0.166053	0.276443	0.390755			150	0.0076369	0.0002017	0.0246756	0.042335	0.0996214	0.191911			150	-0.0197201	-0.0098722	0.00741876	0.0623551	0.13479	0.201843			150	0.0281908	0.0349121	0.0582028	0.169597	0.297898	0.429092			150	0.0435458	0.0567655	0.164338	0.340734	0.542976	0.675386			150	-0.0024406	0.0115858	0.0220217
	150.2	0.013823	0.0424081	0.0719925	0.166431	0.277682	0.390844			150.2	0.00770645	0.00047365	0.0242742	0.042821	0.0994057	0.190998			150.2	-0.0198269	-0.0099857	0.00731577	0.0627833	0.134626	0.201848			150.2	0.0278403	0.0356243	0.0580763	0.168736	0.298413	0.429884			150.2	0.0428784	0.0567498	0.164944	0.341005	0.543122	0.675694			150.2	-0.0026663	0.0118827	0.0219881
	150.4	0.0144225	0.0426548	0.0716121	0.166916	0.278787	0.391049			150.4	0.0079697	0.00068355	0.0240172	0.0433358	0.0991753	0.190247			150.4	-0.0198694	-0.0100829	0.00719874	0.0630177	0.134687	0.201789			150.4	0.0274785	0.036303	0.0579392	0.168261	0.298626	0.430443			150.4	0.0421021	0.0566104	0.165708	0.341129	0.543304	0.675907			150.4	-0.0029939	0.0118439	0.0220187
	150.6	0.0152186	0.0430411	0.0713777	0.167599	0.279705	0.391443			150.6	0.00840565	0.0008699	0.0239898	0.0436653	0.0989323	0.189578			150.6	-0.0199844	-0.0101055	0.00715155	0.0630557	0.134865	0.201591			150.6	0.0271534	0.0369521	0.0578385	0.168292	0.298567	0.430897			150.6	0.0412749	0.0564207	0.166531	0.341063	0.543464	0.675915			150.6	-0.0032906	0.011457	0.0220902
	150.8	0.0162007	0.0435319	0.0712718	0.168552	0.280374	0.391969			150.8	0.0088031	0.0009883	0.0240956	0.0438721	0.098748	0.189042			150.8	-0.0201691	-0.0101021	0.00714882	0.0629612	0.135093	0.201276			150.8	0.026942	0.0374184	0.0577887	0.168828	0.298326	0.431239			150.8	0.0405083	0.0562868	0.167291	0.34086	0.543564	0.675807			150.8	-0.0035212	0.010805	0.0222682
	151	0.0171304	0.0442192	0.0713291	0.169854	0.280824	0.392528			151	0.00913685	0.0010447	0.0241757	0.0440021	0.0986872	0.188725			151	-0.0204093	-0.0100745	0.00723228	0.0628035	0.135311	0.200919			151	0.0269132	0.0375617	0.0577449	0.169792	0.298059	0.431463			151	0.0400833	0.0563797	0.16785	0.340512	0.543333	0.675608			151	-0.0036342	0.0101595	0.0225358
	151.2	0.0179151	0.0447667	0.0716604	0.171056	0.280808	0.392985			151.2	0.0093735	0.00091545	0.0242194	0.0440401	0.0986935	0.188572			151.2	-0.0207289	-0.0100541	0.00743739	0.0626244	0.135595	0.200584			151.2	0.0268823	0.037437	0.0578649	0.170909	0.297579	0.431422			151.2	0.0398526	0.0565527	0.168175	0.34011	0.542933	0.675534			151.2	-0.0037644	0.0096	0.0229143
	151.4	0.0185715	0.0450182	0.0722059	0.171791	0.28045	0.393221			151.4	0.00952965	0.00059125	0.024204	0.0440229	0.0987986	0.188461			151.4	-0.0210486	-0.0100038	0.00768348	0.0623529	0.135916	0.200271			151.4	0.0269692	0.0371004	0.0581875	0.171803	0.297018	0.431172			151.4	0.0399892	0.0568208	0.168346	0.339972	0.542534	0.675613			151.4	-0.0039271	0.00920735	0.0233307
	151.6	0.0191127	0.0448804	0.072945	0.172105	0.279753	0.393156			151.6	0.00971395	4.73e-05	0.0240457	0.0440936	0.0989665	0.188442			151.6	-0.0212799	-0.0099745	0.00784608	0.0619375	0.136252	0.200026			151.6	0.027241	0.0366772	0.0584807	0.172642	0.296253	0.43067			151.6	0.0404258	0.0572255	0.168491	0.340226	0.542123	0.675987			151.6	-0.0040243	0.00897605	0.023697
	151.8	0.0194176	0.0444953	0.0738163	0.17221	0.278928	0.393015			151.8	0.0100421	-0.0005572	0.0237716	0.0442719	0.0991727	0.188586			151.8	-0.0212982	-0.0099094	0.00785451	0.0614062	0.136511	0.19991			151.8	0.0277104	0.0362271	0.0587096	0.173457	0.295454	0.430081			151.8	0.041085	0.0577018	0.168631	0.340842	0.541656	0.676489			151.8	-0.0041312	0.00879565	0.0240315
	152	0.0196009	0.0439263	0.074736	0.172259	0.278096	0.392838			152	0.0104824	-0.001067	0.023506	0.0444767	0.0993591	0.188917			152	-0.0212279	-0.0098066	0.0077745	0.0608769	0.136695	0.199905			152	0.0281912	0.0359776	0.0588951	0.174446	0.294608	0.429495			152	0.0417146	0.0581897	0.168723	0.341633	0.541334	0.67706			152	-0.0042227	0.0087398	0.0243305
	152.2	0.0195976	0.043381	0.0755233	0.172352	0.277524	0.392694			152.2	0.0110384	-0.0013414	0.0232373	0.0446116	0.0995243	0.189384			152.2	-0.0210602	-0.0097101	0.00765369	0.0604863	0.136769	0.200013			152.2	0.0285454	0.0360014	0.0588566	0.175458	0.293955	0.42906			152.2	0.0422815	0.0589409	0.16882	0.342452	0.541408	0.677616			152.2	-0.0042784	0.008877	0.0246096
	152.4	0.0194227	0.0430766	0.076025	0.172545	0.276997	0.392629			152.4	0.0116551	-0.0013394	0.0229407	0.0446993	0.0995267	0.18991			152.4	-0.0208261	-0.0096629	0.00746817	0.0602975	0.136664	0.200227			152.4	0.0287524	0.0363041	0.0584449	0.176341	0.293245	0.428785			152.4	0.042714	0.0598887	0.169006	0.343096	0.541792	0.678116			152.4	-0.0043382	0.0092178	0.0248617
	152.6	0.0190545	0.0430438	0.0760908	0.172556	0.276635	0.392764			152.6	0.0122188	-0.0010818	0.0226026	0.0447533	0.0992642	0.190323			152.6	-0.0205934	-0.0096544	0.00720411	0.060424	0.136417	0.200617			152.6	0.0288718	0.0365828	0.0579227	0.176672	0.292759	0.428696			152.6	0.0429371	0.0610284	0.169156	0.343553	0.542433	0.678627			152.6	-0.0045328	0.0097071	0.0250388
	152.8	0.0187103	0.0432488	0.0758382	0.172191	0.276574	0.392921			152.8	0.0126398	-0.0005618	0.0222741	0.0446802	0.0988084	0.190698			152.8	-0.0203984	-0.0097167	0.00688806	0.0608534	0.13612	0.20105			152.8	0.0289619	0.036748	0.0574998	0.176349	0.292698	0.428658			152.8	0.0428407	0.0622682	0.169302	0.343882	0.543167	0.679102			152.8	-0.0046925	0.0103903	0.0250316
	153	0.0184807	0.0433858	0.0752892	0.171351	0.276708	0.393039			153	0.0129798	7.745e-05	0.0220209	0.0444776	0.0981869	0.191109			153	-0.0202343	-0.0098212	0.00657822	0.0614904	0.1358	0.201401			153	0.0291643	0.036547	0.057311	0.175329	0.293101	0.428667			153	0.0424877	0.0633974	0.169452	0.344249	0.543979	0.679372			153	-0.0047241	0.0110358	0.0248006
	153.2	0.0184147	0.0434169	0.074644	0.170357	0.276852	0.393119			153.2	0.0131284	0.00080955	0.0218849	0.0442762	0.0976175	0.191463			153.2	-0.0200297	-0.0098988	0.00617457	0.0621179	0.135549	0.201677			153.2	0.0294475	0.0361426	0.0574322	0.173851	0.293594	0.428709			153.2	0.0418441	0.0640633	0.169791	0.344827	0.544717	0.679359			153.2	-0.0047072	0.0115485	0.024403
	153.4	0.0184525	0.0433932	0.0739933	0.169322	0.277016	0.393067			153.4	0.0130271	0.0015364	0.0218459	0.0441064	0.0972322	0.191756			153.4	-0.0199152	-0.009967	0.00581241	0.0625717	0.135387	0.201865			153.4	0.0297526	0.035696	0.0578465	0.172087	0.294232	0.428686			153.4	0.0409098	0.0643126	0.17022	0.345343	0.545376	0.679125			153.4	-0.0047295	0.0119129	0.0238234
	153.6	0.0185001	0.043408	0.0735137	0.168524	0.277115	0.392906			153.6	0.0126985	0.0021992	0.0220494	0.0438981	0.0969549	0.192011			153.6	-0.0198578	-0.0100494	0.00551766	0.0628058	0.135302	0.201882			153.6	0.030059	0.0355532	0.058475	0.17038	0.294833	0.428558			153.6	0.0397193	0.0642889	0.170657	0.345612	0.545777	0.678557			153.6	-0.0048146	0.0121216	0.0231571
	153.8	0.0184417	0.0434011	0.0731865	0.168009	0.27708	0.392668			153.8	0.0122532	0.0025586	0.0224106	0.0436937	0.0968047	0.192114			153.8	-0.0199299	-0.0101584	0.00532245	0.0628328	0.135317	0.201791			153.8	0.0304605	0.0355062	0.0591042	0.168896	0.295214	0.428363			153.8	0.0387046	0.063919	0.170916	0.345576	0.545939	0.677868			153.8	-0.0049735	0.0120696	0.0225338
	154	0.0181859	0.0434927	0.0731606	0.167931	0.276965	0.39257			154	0.0116048	0.00258895	0.0229128	0.0434949	0.0969193	0.19193			154	-0.0200692	-0.0102548	0.00517758	0.0627362	0.13545	0.20171			154	0.0307278	0.0355531	0.0596029	0.167931	0.295257	0.428206			154	0.0378977	0.0632588	0.171125	0.345338	0.545811	0.677388			154	-0.0052491	0.0118499	0.022086
	154.2	0.017826	0.043815	0.0733965	0.168143	0.27687	0.392614			154.2	0.0106939	0.0023219	0.0234247	0.0431081	0.0972057	0.191451			154.2	-0.0203328	-0.0102961	0.00523053	0.0625399	0.135555	0.201554			154.2	0.0308685	0.0354611	0.0600409	0.167382	0.295196	0.428112			154.2	0.0375254	0.0624352	0.171322	0.344897	0.545315	0.677188			154.2	-0.0054602	0.0115406	0.0218515
	154.4	0.0173717	0.0442282	0.0739314	0.168773	0.276732	0.392828			154.4	0.00964945	0.00181145	0.0239963	0.0426686	0.0974946	0.190865			154.4	-0.0205662	-0.0102545	0.00542169	0.0623766	0.135702	0.201334			154.4	0.0308829	0.0351536	0.0604755	0.16733	0.295152	0.428153			154.4	0.0375765	0.0616248	0.171553	0.344427	0.544503	0.677164			154.4	-0.0055205	0.0111892	0.021888
	154.6	0.0168355	0.0446523	0.0747662	0.16957	0.276575	0.393064			154.6	0.0086511	0.00114245	0.0244288	0.0422784	0.0980236	0.190331			154.6	-0.0207229	-0.0100907	0.00571905	0.062248	0.135944	0.20112			154.6	0.0307627	0.0347253	0.0609213	0.167669	0.295244	0.428176			154.6	0.0381583	0.0609174	0.171909	0.343993	0.543566	0.677268			154.6	-0.0054175	0.0108489	0.0221853
	154.8	0.0163011	0.0449296	0.0757422	0.170301	0.276268	0.393418			154.8	0.00775935	0.00039335	0.024883	0.0420094	0.0986697	0.189832			154.8	-0.0208181	-0.0098924	0.00607842	0.0621369	0.136287	0.200932			154.8	0.0302427	0.0344203	0.0613604	0.168343	0.295369	0.428289			154.8	0.0388756	0.0603057	0.172511	0.343848	0.54271	0.677447			154.8	-0.0052302	0.0106064	0.022585
	155	0.0158402	0.0451117	0.0766583	0.17081	0.27593	0.393873			155	0.00703295	-0.0003542	0.0251992	0.0417912	0.0993388	0.189201			155	-0.0208485	-0.0096852	0.00642681	0.0620213	0.136657	0.200736			155	0.0294881	0.034385	0.0616826	0.168899	0.29556	0.428572			155	0.0397596	0.059945	0.173193	0.344033	0.542105	0.677605			155	-0.0049693	0.0104764	0.02292
	155.2	0.0154136	0.0450771	0.0773519	0.17111	0.275632	0.394459			155.2	0.0066683	-0.0010129	0.0253745	0.0417117	0.0998111	0.188524			155.2	-0.0208106	-0.0095327	0.00665337	0.0619355	0.136985	0.20059			155.2	0.028656	0.0347638	0.0617087	0.169402	0.295835	0.429005			155.2	0.0405552	0.0597955	0.173785	0.344484	0.541855	0.677687			155.2	-0.0047539	0.0104162	0.023111
	155.4	0.0149762	0.0450103	0.0778626	0.171196	0.275647	0.395149			155.4	0.00654465	-0.0015039	0.0252985	0.0417563	0.100152	0.187827			155.4	-0.0207644	-0.0094711	0.00681525	0.0619339	0.137177	0.200486			155.4	0.0277685	0.0356099	0.0615695	0.169748	0.296304	0.429598			155.4	0.0412796	0.0597314	0.174166	0.345122	0.54184	0.677754			155.4	-0.0045771	0.0103386	0.0232827
	155.6	0.0147491	0.0449802	0.0782774	0.171182	0.275879	0.395877			155.6	0.0064701	-0.0019227	0.0251174	0.0419909	0.10032	0.187231			155.6	-0.0208586	-0.0094797	0.0069966	0.0621324	0.137191	0.200443			155.6	0.0268691	0.0366883	0.061273	0.169953	0.296712	0.430352			155.6	0.0419615	0.0596516	0.174217	0.345862	0.542071	0.677897			155.6	-0.0043894	0.0102903	0.0235477
	155.8	0.0147108	0.0451404	0.0785931	0.171089	0.276243	0.396546			155.8	0.0064408	-0.0020943	0.0247902	0.0422731	0.100409	0.186713			155.8	-0.0210397	-0.0094354	0.00715461	0.0624843	0.137053	0.200424			155.8	0.0261067	0.0378598	0.0609021	0.169821	0.297049	0.43111			155.8	0.042682	0.0598866	0.173921	0.346409	0.542545	0.678108			155.8	-0.0041275	0.0102409	0.0239748
	156	0.0148513	0.0454176	0.0787377	0.170712	0.276648	0.397129			156	0.0064883	-0.0020253	0.0244945	0.0426475	0.100327	0.186457			156	-0.0213569	-0.009341	0.00724545	0.0628955	0.13679	0.200427			156	0.0255184	0.0388325	0.0605629	0.169597	0.297337	0.431674			156	0.0432178	0.0603513	0.173473	0.346632	0.543179	0.678315			156	-0.0037896	0.0101447	0.0244839
	156.2	0.0152115	0.0456961	0.0787053	0.170166	0.277053	0.3976			156.2	0.00650835	-0.0017979	0.0241661	0.0430912	0.10016	0.186487			156.2	-0.0218027	-0.0091879	0.00732663	0.0634308	0.136516	0.200439			156.2	0.0251945	0.0394249	0.0604251	0.169484	0.297743	0.432028			156.2	0.0435497	0.0610532	0.172935	0.346489	0.543917	0.678659			156.2	-0.0032805	0.0100024	0.0250611
	156.4	0.015967	0.0460279	0.0785108	0.169413	0.277259	0.398023			156.4	0.0065245	-0.0013747	0.0237893	0.0436575	0.0998565	0.186851			156.4	-0.0223282	-0.0089976	0.00734883	0.0640307	0.136217	0.200381			156.4	0.025334	0.039728	0.0605222	0.169514	0.298091	0.432154			156.4	0.0436935	0.0619447	0.172321	0.346309	0.544669	0.678965			156.4	-0.0024801	0.00993155	0.0255599
	156.6	0.0170212	0.0463749	0.0780509	0.168596	0.277195	0.398443			156.6	0.00662745	-0.0007662	0.0234369	0.044207	0.0993984	0.187382			156.6	-0.0228649	-0.0088562	0.00725868	0.0644606	0.135916	0.200237			156.6	0.0259742	0.0397946	0.0608397	0.169632	0.298391	0.432193			156.6	0.043734	0.0628559	0.171654	0.34625	0.545417	0.679151			156.6	-0.0014785	0.0098507	0.0258345
	156.8	0.0182045	0.0466933	0.0774232	0.167969	0.277002	0.398819			156.8	0.0067394	-0.0001912	0.0230516	0.044806	0.098868	0.188019			156.8	-0.0233047	-0.0088254	0.00703986	0.0646946	0.13562	0.200122			156.8	0.0269617	0.0398528	0.0612534	0.169993	0.29858	0.432091			156.8	0.0437211	0.063615	0.170977	0.346445	0.545967	0.679124			156.8	-0.0005176	0.0098813	0.0258905
	157	0.0192821	0.0470643	0.0767567	0.167658	0.276592	0.398933			157	0.0068081	0.00028215	0.0225583	0.045367	0.0983949	0.188772			157	-0.0236193	-0.0089555	0.0067878	0.0647961	0.135322	0.20001			157	0.0280859	0.0400455	0.0617566	0.170348	0.298654	0.431717			157	0.0437508	0.0642997	0.170126	0.346802	0.546286	0.679116			157	0.00016145	0.0100666	0.0256831
	157.2	0.0202716	0.0475752	0.0762753	0.16751	0.276011	0.398888			157.2	0.0068844	0.00069685	0.0221198	0.045972	0.0979516	0.189634			157.2	-0.0237094	-0.0092445	0.00653238	0.064881	0.135035	0.199891			157.2	0.0293413	0.0404724	0.06236	0.170631	0.298391	0.431165			157.2	0.0438187	0.06499	0.169172	0.347412	0.546329	0.679067			157.2	0.0005482	0.0103513	0.0253459
	157.4	0.0211242	0.0479692	0.0760251	0.16743	0.275564	0.398746			157.4	0.006933	0.0009598	0.0218968	0.0465024	0.0976397	0.190411			157.4	-0.0235978	-0.0096539	0.00625575	0.0649814	0.134859	0.19989			157.4	0.0307393	0.0407601	0.0629821	0.170844	0.297896	0.430564			157.4	0.0441371	0.0654537	0.168195	0.348191	0.54624	0.679248			157.4	0.00066115	0.010579	0.0250395
	157.6	0.0217432	0.0482107	0.0760903	0.167443	0.275383	0.398608			157.6	0.0069264	0.0011518	0.0218976	0.0468848	0.0974247	0.191109			157.6	-0.0232408	-0.0100423	0.0060402	0.0651908	0.134797	0.199969			157.6	0.0319378	0.0409257	0.0636221	0.17119	0.297244	0.430015			157.6	0.0444959	0.0657213	0.167427	0.349128	0.54605	0.679665			157.6	0.00060845	0.0107817	0.0248261
	157.8	0.0221234	0.0484769	0.0765043	0.167415	0.275459	0.398476			157.8	0.00695035	0.0013662	0.0220918	0.0470228	0.0973471	0.191731			157.8	-0.0228041	-0.0103693	0.00599457	0.0655106	0.134866	0.20001			157.8	0.0327955	0.0409279	0.0643648	0.171548	0.296669	0.429557			157.8	0.0447724	0.065805	0.166943	0.350087	0.545841	0.680282			157.8	0.0005479	0.0109477	0.0245875
	158	0.0223491	0.0486727	0.0772376	0.167332	0.275892	0.39841			158	0.0070832	0.00157035	0.0223146	0.0471	0.0973352	0.192303			158	-0.0222442	-0.0106409	0.00608274	0.0659346	0.135084	0.200109			158	0.0333581	0.0408231	0.0650172	0.171975	0.296215	0.429278			158	0.0449251	0.0656887	0.166886	0.351092	0.545695	0.680816			158	0.00056325	0.0110916	0.0244506
	158.2	0.0223979	0.0487745	0.0779966	0.16705	0.276688	0.39826			158.2	0.00723445	0.0017027	0.02236	0.0470475	0.0974299	0.19268			158.2	-0.0217128	-0.0108888	0.00619056	0.0662495	0.135373	0.200341			158.2	0.0336074	0.0406045	0.0655339	0.172263	0.295998	0.429072			158.2	0.0451877	0.0654457	0.167239	0.352186	0.545564	0.681201			158.2	0.00062085	0.0112429	0.024261
	158.4	0.0221779	0.0486322	0.0785599	0.166706	0.277557	0.397989			158.4	0.00739635	0.0017417	0.0222485	0.0468387	0.0973429	0.192945			158.4	-0.0212117	-0.01111	0.0063723	0.0663587	0.135564	0.200663			158.4	0.0334043	0.0402631	0.0658628	0.172445	0.295937	0.428939			158.4	0.045461	0.0652149	0.167919	0.353117	0.545419	0.681229			158.4	0.0005892	0.0114377	0.0239803
	158.6	0.0216068	0.0481962	0.0788171	0.166174	0.278469	0.397534			158.6	0.0075169	0.0017039	0.0219225	0.0464992	0.0971807	0.192965			158.6	-0.0208148	-0.0113526	0.00658449	0.0663602	0.135723	0.200987			158.6	0.0330081	0.0397401	0.0661143	0.172295	0.296098	0.42872			158.6	0.0458092	0.0650472	0.168615	0.353678	0.545319	0.680968			158.6	0.00042825	0.0116554	0.0235665
	158.8	0.0207772	0.0473713	0.0788221	0.165522	0.279244	0.396968			158.8	0.00760615	0.0016249	0.0214908	0.0461059	0.0969762	0.192946			158.8	-0.0205237	-0.0116251	0.00679971	0.0662858	0.135779	0.201281			158.8	0.0325121	0.0391365	0.0662313	0.172012	0.296407	0.428419			158.8	0.0462706	0.0648044	0.169271	0.354017	0.545307	0.680487			158.8	0.00013055	0.0118179	0.0231668
	159	0.0198386	0.0464277	0.0787889	0.165052	0.279773	0.396267			159	0.0076033	0.00154265	0.0210751	0.0456903	0.0967981	0.192889			159	-0.0204278	-0.0118	0.00705129	0.0660225	0.13574	0.201539			159	0.0318456	0.0385315	0.0664531	0.171756	0.296748	0.428114			159	0.0468599	0.0644493	0.169946	0.354121	0.545142	0.679974			159	-0.0002542	0.0118822	0.022876
	159.2	0.0189504	0.0454131	0.078908	0.164866	0.27997	0.395517			159.2	0.00755045	0.00152375	0.0209317	0.045276	0.0967425	0.192995			159.2	-0.0205178	-0.0117698	0.00735786	0.0655945	0.135687	0.201713			159.2	0.0311019	0.0378701	0.0666956	0.171615	0.297062	0.427824			159.2	0.0473944	0.0639881	0.170554	0.353838	0.544991	0.679531			159.2	-0.0007646	0.0118633	0.0228245
	159.4	0.0180954	0.0443853	0.0792085	0.164779	0.279909	0.394735			159.4	0.00740985	0.00173405	0.0209293	0.0447177	0.0969386	0.193244			159.4	-0.0208247	-0.0115182	0.00760983	0.064979	0.135753	0.201696			159.4	0.0303318	0.0372427	0.0669501	0.171509	0.297302	0.427458			159.4	0.0476026	0.0636691	0.171126	0.353101	0.544968	0.679199			159.4	-0.0013204	0.01178	0.0229324
	159.6	0.0173758	0.0434169	0.079468	0.164674	0.279667	0.394163			159.6	0.00727195	0.00203	0.0210468	0.0440159	0.0973044	0.193759			159.6	-0.0212925	-0.0111379	0.00779046	0.0641032	0.135923	0.201586			159.6	0.0295867	0.0366777	0.0669692	0.17153	0.297538	0.427232			159.6	0.0473605	0.0634107	0.171751	0.352134	0.545095	0.678872			159.6	-0.0019506	0.0116708	0.0231285
	159.8	0.0168748	0.0426742	0.0795874	0.164783	0.279292	0.393836			159.8	0.0071122	0.0022117	0.021028	0.0431728	0.097717	0.194248			159.8	-0.0217991	-0.0106576	0.00783663	0.0631101	0.136193	0.201481			159.8	0.0290564	0.0362797	0.0669054	0.171575	0.297622	0.427177			159.8	0.0468035	0.0633006	0.172336	0.350872	0.545223	0.678622			159.8	-0.0025875	0.0117086	0.0234407
	160	0.0166763	0.0420573	0.0794671	0.165011	0.278764	0.393882			160	0.00705625	0.002347	0.0209311	0.0422477	0.0980119	0.194578			160	-0.0222977	-0.010223	0.00772452	0.0621187	0.136481	0.20133			160	0.0290722	0.0360649	0.0666794	0.171456	0.297574	0.427305			160	0.0461554	0.0633526	0.172748	0.349641	0.545434	0.67836			160	-0.0031239	0.0119169	0.0236894
	160.2	0.0165421	0.0414627	0.0792132	0.165424	0.278099	0.394051			160.2	0.0070626	0.00226165	0.0207144	0.0412229	0.098079	0.194683			160.2	-0.0228168	-0.0098891	0.00743037	0.0610997	0.136703	0.201165			160.2	0.0294521	0.0359475	0.0664291	0.171157	0.297455	0.427446			160.2	0.0454956	0.0634321	0.172976	0.348458	0.545628	0.678163			160.2	-0.0035862	0.0121995	0.0237812
	160.4	0.0164445	0.0410363	0.0789	0.166175	0.277349	0.394302			160.4	0.0070995	0.001831	0.0203993	0.0402942	0.0981647	0.194673			160.4	-0.0232594	-0.0096595	0.0070086	0.0601459	0.136803	0.201057			160.4	0.0300334	0.0360334	0.0660651	0.170843	0.297369	0.427584			160.4	0.0448889	0.0633422	0.17301	0.347482	0.545688	0.678077			160.4	-0.0040346	0.012501	0.0236927
	160.6	0.0163023	0.040978	0.0787979	0.16721	0.276448	0.394546			160.6	0.00708995	0.0013577	0.0201135	0.0395723	0.0983915	0.19465			160.6	-0.0236348	-0.0094709	0.00647844	0.0593745	0.136817	0.200967			160.6	0.0306488	0.036338	0.0657483	0.17051	0.2971	0.427712			160.6	0.0443605	0.0631399	0.17291	0.346633	0.545609	0.67826			160.6	-0.0044952	0.012816	0.0234301
	160.8	0.0161724	0.0412009	0.0789563	0.168199	0.275606	0.394829			160.8	0.00702915	0.00103525	0.0200485	0.0391056	0.0986841	0.194702			160.8	-0.0239252	-0.0093453	0.00595536	0.0588034	0.136775	0.200899			160.8	0.0313465	0.0367628	0.0653495	0.170308	0.296623	0.427965			160.8	0.0437722	0.0628624	0.172751	0.346173	0.545531	0.67868			160.8	-0.004854	0.0129946	0.0230542
	161	0.0159205	0.0417488	0.0792437	0.169012	0.275173	0.395108			161	0.00684435	0.0007906	0.020215	0.0386861	0.0989568	0.194754			161	-0.0241505	-0.0092572	0.00544575	0.0583569	0.136706	0.200842			161	0.0319293	0.0372282	0.0649942	0.170339	0.29611	0.428284			161	0.0431233	0.0624217	0.172491	0.345974	0.545351	0.679317			161	-0.0050385	0.0129963	0.0226702
	161.2	0.0155664	0.0426805	0.0795099	0.169642	0.27514	0.395381			161.2	0.0066985	0.0006307	0.020451	0.0385194	0.0992136	0.194717			161.2	-0.0242515	-0.0092237	0.00503259	0.0580588	0.136587	0.200649			161.2	0.0322649	0.0379168	0.064679	0.170681	0.2956	0.428639			161.2	0.04232	0.061864	0.172228	0.345968	0.545126	0.680028			161.2	-0.0050228	0.0129286	0.0223714
	161.4	0.0152333	0.0441507	0.0797225	0.169941	0.275468	0.395686			161.4	0.006748	0.00056705	0.0206987	0.0385917	0.0994299	0.194474			161.4	-0.0243188	-0.0092753	0.0047712	0.057919	0.136485	0.200362			161.4	0.0324845	0.0388418	0.0644509	0.171121	0.29521	0.42898			161.4	0.0416292	0.061189	0.172022	0.346059	0.544754	0.680847			161.4	-0.0048307	0.0128577	0.0220957
	161.6	0.0149465	0.0458001	0.0797482	0.170033	0.276115	0.395924			161.6	0.0070719	0.0004387	0.0208482	0.0388241	0.099434	0.194039			161.6	-0.02427	-0.0093754	0.00466335	0.0578885	0.136312	0.20014			161.6	0.0325529	0.0398629	0.0641583	0.171552	0.29504	0.429223			161.6	0.0412802	0.0604585	0.171885	0.346261	0.544173	0.68163			161.6	-0.0044108	0.0128197	0.0220167
	161.8	0.0146219	0.0473939	0.0794722	0.16998	0.276975	0.396088			161.8	0.00766025	0.00025805	0.0210153	0.0391486	0.0991664	0.193393			161.8	-0.0240971	-0.0094938	0.00464397	0.0579365	0.136074	0.200035			161.8	0.0324302	0.0406823	0.0639824	0.171844	0.295241	0.42933			161.8	0.0414483	0.0598568	0.171747	0.346481	0.54343	0.682238			161.8	-0.0038513	0.0127145	0.0220286
	162	0.014156	0.0485245	0.0791827	0.169908	0.277738	0.39614			162	0.00844395	5.125e-05	0.021233	0.0396847	0.0988004	0.192649			162	-0.0237046	-0.0096504	0.00473895	0.0581352	0.135809	0.200052			162	0.0321087	0.0411783	0.0639389	0.172151	0.295723	0.429313			162	0.0419199	0.0595159	0.171635	0.346526	0.542691	0.682589			162	-0.0033409	0.0125199	0.0222348
	162.2	0.0136822	0.0492841	0.0788378	0.169778	0.278366	0.396206			162.2	0.00923645	-4.215e-05	0.0215647	0.0403016	0.0985417	0.191873			162.2	-0.0231739	-0.0099585	0.0049323	0.058549	0.135633	0.200257			162.2	0.0315749	0.0414128	0.0638743	0.172422	0.296407	0.429185			162.2	0.0426575	0.059423	0.171525	0.346629	0.541939	0.682785			162.2	-0.0029214	0.0122533	0.0225151
	162.4	0.0132477	0.0496164	0.0784882	0.16961	0.278753	0.396343			162.4	0.00996625	-8.62e-05	0.0219993	0.0409347	0.0982986	0.191218			162.4	-0.0225586	-0.0103622	0.00519159	0.0590057	0.135488	0.200611			162.4	0.0306907	0.0415629	0.0637902	0.172675	0.297153	0.429173			162.4	0.0433679	0.0595957	0.171447	0.346889	0.541219	0.682795			162.4	-0.0026591	0.0119595	0.0229352
	162.6	0.0129932	0.0497861	0.0781747	0.169579	0.279045	0.396462			162.6	0.0106116	-7.005e-05	0.0223811	0.0415486	0.098109	0.190653			162.6	-0.0219566	-0.0108082	0.00544722	0.0594255	0.135447	0.201059			162.6	0.0296037	0.0416791	0.0638472	0.173021	0.297949	0.42929			162.6	0.0438216	0.0600662	0.171476	0.347131	0.540541	0.682715			162.6	-0.0025147	0.0116723	0.0233982
	162.8	0.0128547	0.0497377	0.0781369	0.16963	0.279294	0.396502			162.8	0.0110624	-5.52e-05	0.0225772	0.0420713	0.0981531	0.19032			162.8	-0.0214478	-0.0113102	0.00566193	0.0598606	0.135532	0.201484			162.8	0.0285221	0.0417629	0.0640114	0.173482	0.29877	0.429513			162.8	0.0439373	0.0608321	0.171709	0.347113	0.539957	0.682599			162.8	-0.0025062	0.011514	0.0239688
	163	0.0128254	0.0496109	0.0780227	0.169577	0.279546	0.396472			163	0.0112315	-7.5e-05	0.0225231	0.0424546	0.0984313	0.190319			163	-0.0211734	-0.0118372	0.00582801	0.0603151	0.135707	0.201846			163	0.0274887	0.0418168	0.0641154	0.173853	0.299414	0.429739			163	0.0437779	0.0617792	0.172159	0.346941	0.539539	0.682495			163	-0.0026494	0.0114305	0.0245437
	163.2	0.0128299	0.049391	0.0778642	0.169428	0.279963	0.396511			163.2	0.0111515	-0.0002572	0.0223149	0.0427033	0.0988556	0.190604			163.2	-0.0211279	-0.0123119	0.00598002	0.060789	0.135924	0.202201			163.2	0.0266877	0.0417997	0.0642526	0.174019	0.30006	0.430113			163.2	0.0434961	0.0627187	0.17267	0.34666	0.539171	0.682283			163.2	-0.0029185	0.0113547	0.0251024
	163.4	0.012793	0.0490841	0.0776751	0.169327	0.280542	0.39653			163.4	0.0108394	-0.0005501	0.0220117	0.0429015	0.0992618	0.190932			163.4	-0.0212401	-0.0127056	0.00609444	0.0614622	0.136125	0.202546			163.4	0.0263138	0.0415083	0.0644944	0.174014	0.300617	0.430371			163.4	0.0432066	0.0635975	0.1731	0.346015	0.538908	0.682092			163.4	-0.0031688	0.0113989	0.0256646
	163.6	0.0127276	0.0483682	0.0775855	0.169214	0.280983	0.396621			163.6	0.0101589	-0.0009337	0.0217226	0.0431401	0.0995605	0.191313			163.6	-0.0215309	-0.01297	0.00622089	0.0622759	0.136237	0.20277			163.6	0.0263931	0.040832	0.0646098	0.17384	0.300962	0.43053			163.6	0.0429885	0.0642974	0.173332	0.345324	0.538866	0.681954			163.6	-0.0033375	0.0113873	0.0261409
	163.8	0.012663	0.0475578	0.0774618	0.169181	0.281229	0.396658			163.8	0.0092161	-0.0014025	0.021503	0.0434874	0.0996681	0.191751			163.8	-0.0220375	-0.01303	0.00632424	0.0629729	0.136202	0.202897			163.8	0.0265828	0.0399851	0.0644904	0.173606	0.301129	0.430519			163.8	0.0427759	0.0646731	0.173279	0.344721	0.538939	0.681951			163.8	-0.0034745	0.0113311	0.0264643
	164	0.0128395	0.0467872	0.0774279	0.16935	0.281267	0.396758			164	0.0082114	-0.001826	0.0213558	0.044007	0.0999042	0.192163			164	-0.0226208	-0.0129056	0.00638826	0.06343	0.136127	0.202903			164	0.027022	0.0391143	0.0641227	0.173633	0.301287	0.430508			164	0.0426823	0.0647508	0.1729	0.344383	0.539076	0.682073			164	-0.0034884	0.0113376	0.0266768
	164.2	0.01321	0.0461835	0.0775154	0.169667	0.281062	0.396813			164.2	0.0072938	-0.0019929	0.0212164	0.0446923	0.100067	0.192563			164.2	-0.0231298	-0.0126164	0.0063393	0.06363	0.136044	0.202767			164.2	0.0277545	0.0383353	0.0634898	0.173965	0.301184	0.430531			164.2	0.0426515	0.0646974	0.172345	0.344316	0.539509	0.682369			164.2	-0.0034289	0.0114471	0.0268047
	164.4	0.0137741	0.0456495	0.0775247	0.169947	0.280566	0.39673			164.4	0.0064789	-0.0020089	0.0210649	0.0454985	0.100133	0.193008			164.4	-0.0235082	-0.0122929	0.00620349	0.0635355	0.13599	0.202508			164.4	0.0287575	0.0377316	0.0625353	0.174571	0.300695	0.430565			164.4	0.0425696	0.06461	0.171734	0.344768	0.540181	0.682645			164.4	-0.0032671	0.0114961	0.0268159
	164.6	0.0143335	0.0453433	0.0772928	0.170215	0.280044	0.396395			164.6	0.0059175	-0.0018702	0.0209816	0.0463006	0.100095	0.193519			164.6	-0.0236976	-0.0120356	0.0059754	0.0632614	0.13591	0.202156			164.6	0.0297819	0.037477	0.0615729	0.175286	0.300023	0.430397			164.6	0.0425024	0.0644627	0.17121	0.345339	0.54105	0.682703			164.6	-0.0031433	0.0116101	0.0267765
	164.8	0.0148658	0.0450723	0.0769518	0.170462	0.279513	0.395844			164.8	0.00563625	-0.0015501	0.0209992	0.0471685	0.10006	0.193905			164.8	-0.0236673	-0.0118405	0.00576564	0.062963	0.1358	0.201709			164.8	0.0307333	0.0375089	0.0606991	0.175908	0.299276	0.429871			164.8	0.0424416	0.0641173	0.170801	0.345905	0.542207	0.682615			164.8	-0.0030438	0.0117411	0.0267386
	165	0.0154004	0.0449243	0.0766658	0.17076	0.279131	0.395063			165	0.00571035	-0.001126	0.021203	0.0479082	0.0997831	0.194157			165	-0.0234525	-0.0116343	0.00562737	0.0626956	0.135614	0.201398			165	0.031488	0.0377913	0.0599843	0.176212	0.298733	0.429019			165	0.0423944	0.063675	0.170516	0.346328	0.543404	0.68245			165	-0.0029721	0.0117885	0.0266463
	165.2	0.0158773	0.0446565	0.0763319	0.171116	0.278897	0.394213			165.2	0.00605195	-0.0008059	0.0216595	0.0484183	0.0994289	0.194282			165.2	-0.0231565	-0.0113975	0.00558051	0.0624856	0.135407	0.201327			165.2	0.0319057	0.0381275	0.0593213	0.176213	0.298543	0.42797			165.2	0.0423411	0.0631987	0.170269	0.346739	0.544462	0.682166			165.2	-0.0028543	0.0117185	0.0265595
	165.4	0.0163343	0.0442332	0.0761248	0.171477	0.27892	0.393462			165.4	0.00663155	-0.0005567	0.0223164	0.0486632	0.0991659	0.19429			165.4	-0.0227966	-0.0111248	0.0055497	0.0623686	0.135314	0.201438			165.4	0.0320314	0.0384198	0.0588448	0.175847	0.298717	0.426946			165.4	0.0424836	0.062616	0.170028	0.347217	0.545536	0.681775			165.4	-0.0027794	0.0114547	0.0264557
	165.6	0.0167679	0.0436141	0.0762398	0.171826	0.278994	0.392875			165.6	0.0073637	-0.0003533	0.0230698	0.0486371	0.0990449	0.193994			165.6	-0.0224035	-0.0108865	0.00555801	0.0623044	0.135361	0.201676			165.6	0.031935	0.0385147	0.0585538	0.17515	0.299098	0.426105			165.6	0.0426125	0.0620079	0.169722	0.347982	0.54654	0.681469			165.6	-0.0027398	0.0110499	0.0263538
	165.8	0.0173735	0.0429788	0.0764179	0.172221	0.279157	0.392578			165.8	0.0081341	-0.0002253	0.0238356	0.0482173	0.099028	0.193597			165.8	-0.0220457	-0.0107812	0.00561903	0.062223	0.135572	0.202063			165.8	0.0317013	0.03848	0.0584436	0.174244	0.299573	0.425702			165.8	0.0427868	0.061547	0.169318	0.349007	0.547225	0.681226			165.8	-0.0026888	0.0105115	0.0261818
	166	0.0177867	0.0423787	0.0765819	0.17249	0.279259	0.392536			166	0.00879595	-0.0002683	0.0244226	0.0475608	0.099118	0.193238			166	-0.0217539	-0.0108703	0.00567138	0.0621729	0.135893	0.202456			166	0.0312762	0.0383691	0.0586666	0.173233	0.299919	0.425816			166	0.0428403	0.0613133	0.168934	0.350149	0.547652	0.681048			166	-0.002607	0.0099576	0.0259651
	166.2	0.0180077	0.0419765	0.0768374	0.17261	0.279264	0.392613			166.2	0.00934415	-0.0004126	0.0246173	0.0468042	0.0993434	0.192922			166.2	-0.0215031	-0.0111396	0.00562407	0.0622134	0.136289	0.202698			166.2	0.030863	0.0382403	0.0593367	0.172378	0.300011	0.426291			166.2	0.0428247	0.0612474	0.168765	0.351083	0.547888	0.680964			166.2	-0.0023906	0.0094651	0.0256837
	166.4	0.0178569	0.0416527	0.0772815	0.172523	0.279131	0.392714			166.4	0.00974265	-0.0006179	0.0245389	0.0460249	0.099593	0.192709			166.4	-0.0213275	-0.0115382	0.00551481	0.0624033	0.136561	0.202746			166.4	0.0303946	0.038061	0.0604843	0.171772	0.299923	0.426908			166.4	0.0427462	0.0613842	0.168901	0.351642	0.547889	0.681051			166.4	-0.0021782	0.00903505	0.0254398
	166.6	0.0175003	0.0414925	0.0776458	0.172125	0.279019	0.392917			166.6	0.0099473	-0.0009054	0.0243488	0.0452949	0.0998106	0.192774			166.6	-0.0212884	-0.0119962	0.00542232	0.0626594	0.136764	0.202669			166.6	0.0299667	0.0379321	0.0617757	0.17135	0.299812	0.427577			166.6	0.0426827	0.0615989	0.169349	0.351882	0.547604	0.681346			166.6	-0.0019748	0.00860855	0.0251602
	166.8	0.0168207	0.0414659	0.0781508	0.171472	0.279026	0.393237			166.8	0.0099919	-0.0012593	0.0240597	0.0446551	0.0999125	0.193057			166.8	-0.0213709	-0.0124171	0.00536334	0.0630011	0.136839	0.202512			166.8	0.0297459	0.0377374	0.0631387	0.171063	0.299823	0.428279			166.8	0.042672	0.0618315	0.170026	0.351853	0.547121	0.681748			166.8	-0.001692	0.0083199	0.0248955
	167	0.0160389	0.0416624	0.078718	0.170658	0.279123	0.393707			167	0.0097894	-0.0015584	0.0237725	0.0441513	0.0998697	0.193419			167	-0.0215588	-0.0126959	0.00532533	0.0633981	0.136845	0.20226			167	0.0299074	0.0374829	0.0644089	0.170883	0.29991	0.428913			167	0.0425206	0.0620305	0.170784	0.351501	0.546634	0.682297			167	-0.0012873	0.0083451	0.0246615
	167.2	0.0152832	0.0419235	0.0793454	0.169999	0.279286	0.394326			167.2	0.0092769	-0.001758	0.0234961	0.0438485	0.099752	0.19388			167.2	-0.0218615	-0.0127094	0.00538008	0.0637002	0.136803	0.201963			167.2	0.0301084	0.0372068	0.0655139	0.170828	0.299956	0.42957			167.2	0.0421378	0.0622665	0.171517	0.351008	0.546317	0.682925			167.2	-0.0009606	0.00859035	0.0244447
	167.4	0.0146845	0.0423629	0.0798404	0.169721	0.279602	0.394988			167.4	0.00863815	-0.0018049	0.0230964	0.0437283	0.0996163	0.194323			167.4	-0.0222672	-0.0125014	0.00552198	0.0637186	0.136864	0.201694			167.4	0.030359	0.0370962	0.0662946	0.171148	0.300057	0.430349			167.4	0.041547	0.062497	0.172204	0.35064	0.54602	0.683599			167.4	-0.0007098	0.0091462	0.0241969
	167.6	0.0142027	0.0428163	0.0804144	0.169835	0.279998	0.395678			167.6	0.00795065	-0.0018032	0.0223944	0.0437801	0.0996049	0.19463			167.6	-0.0226621	-0.0121702	0.00562797	0.0636106	0.136979	0.201437			167.6	0.0306772	0.0371835	0.0669758	0.172031	0.300169	0.431345			167.6	0.0409775	0.0627795	0.172921	0.350353	0.545737	0.684195			167.6	-0.0004793	0.00996775	0.0240747
	167.8	0.0136343	0.0433167	0.0809836	0.170137	0.280287	0.396296			167.8	0.00719295	-0.0017353	0.0215562	0.0440054	0.0997068	0.194745			167.8	-0.0229976	-0.0117861	0.00560694	0.0635054	0.137183	0.201177			167.8	0.0309625	0.0376465	0.067511	0.173156	0.300008	0.43246			167.8	0.0403639	0.0629847	0.173746	0.350288	0.545562	0.684856			167.8	-0.0004868	0.0109102	0.024032
	168	0.0129385	0.0437581	0.0813393	0.170551	0.280442	0.396742			168	0.00639715	-0.0016848	0.0207407	0.0443293	0.0999571	0.194749			168	-0.0232907	-0.0113858	0.00554634	0.0634807	0.137381	0.200935			168	0.0310236	0.0384158	0.0678467	0.174328	0.299577	0.433548			168	0.0400493	0.0630524	0.17466	0.35036	0.54548	0.685412			168	-0.0007359	0.011885	0.0240962
	168.2	0.0120977	0.0440369	0.0814714	0.170924	0.280496	0.396868			168.2	0.0056845	-0.0015935	0.0200611	0.0446009	0.100189	0.194671			168.2	-0.0234949	-0.0110151	0.00545928	0.0635555	0.137527	0.200759			168.2	0.0310019	0.0392977	0.0680401	0.175285	0.298996	0.43432			168.2	0.0400445	0.0628667	0.175578	0.350295	0.545404	0.685848			168.2	-0.0010717	0.0128169	0.0242825
	168.4	0.0112804	0.0441659	0.0815648	0.171263	0.280597	0.396852			168.4	0.00500235	-0.0015053	0.0196547	0.0447077	0.100347	0.194369			168.4	-0.0236145	-0.0106336	0.00541086	0.063681	0.137476	0.200601			168.4	0.0308897	0.0400955	0.0680987	0.175947	0.298496	0.434696			168.4	0.0401276	0.0625418	0.176294	0.349855	0.5454	0.686209			168.4	-0.0013479	0.0135386	0.024642
	168.6	0.0106354	0.0443089	0.0815362	0.171651	0.28085	0.396692			168.6	0.00452405	-0.0014278	0.0195879	0.0446587	0.100326	0.193935			168.6	-0.0236808	-0.0102338	0.00539664	0.0637784	0.137271	0.200463			168.6	0.0308238	0.0406555	0.0679288	0.176205	0.298285	0.434677			168.6	0.0400225	0.0621002	0.176769	0.349157	0.545368	0.686456			168.6	-0.0016956	0.0140141	0.0250899
	168.8	0.0102153	0.0442872	0.081229	0.172227	0.281153	0.396503			168.8	0.00434025	-0.0014333	0.0197252	0.0444616	0.100187	0.193522			168.8	-0.0236895	-0.0098442	0.00547059	0.0638097	0.137023	0.200237			168.8	0.0307966	0.0407793	0.0675018	0.176323	0.298367	0.434368			168.8	0.0398182	0.0615364	0.177061	0.348315	0.545378	0.686455			168.8	-0.0020883	0.014166	0.025605
	169	0.0101728	0.0439363	0.0809678	0.172962	0.281462	0.396257			169	0.00451035	-0.0014544	0.019882	0.0441099	0.0998882	0.193152			169	-0.0235737	-0.0095449	0.00551511	0.0637277	0.136811	0.199902			169	0.0308662	0.0404278	0.0670028	0.176278	0.2985	0.433882			169	0.0395131	0.0607749	0.177197	0.3474	0.545467	0.686253			169	-0.0024585	0.0139567	0.0261746
	169.2	0.0105209	0.0434346	0.0807998	0.17379	0.281769	0.396157			169.2	0.00491805	-0.0014374	0.0201776	0.043552	0.0993909	0.192629			169.2	-0.0233442	-0.0094409	0.00555138	0.0635857	0.136559	0.199502			169.2	0.0310402	0.0397479	0.0664808	0.176123	0.298849	0.433442			169.2	0.0392092	0.060047	0.177126	0.346504	0.545546	0.685985			169.2	-0.0027103	0.013635	0.0267885
	169.4	0.0111908	0.0430252	0.0805788	0.174474	0.281916	0.396165			169.4	0.0054332	-0.0014125	0.0206688	0.0429102	0.0989419	0.192198			169.4	-0.0229832	-0.0095794	0.00553824	0.0634698	0.136407	0.199127			169.4	0.0313441	0.0389992	0.0659399	0.175949	0.299204	0.433231			169.4	0.0390616	0.059304	0.176955	0.345813	0.545491	0.685566			169.4	-0.0028022	0.0132903	0.0272867
	169.6	0.0120087	0.0427319	0.0803421	0.174684	0.281743	0.396153			169.6	0.0059088	-0.0013134	0.0212465	0.0423681	0.0986374	0.191871			169.6	-0.0224783	-0.0099329	0.00550509	0.063469	0.136351	0.198731			169.6	0.031761	0.038413	0.0654035	0.175795	0.29924	0.433047			169.6	0.0392995	0.0587026	0.176656	0.345394	0.545481	0.685174			169.6	-0.0025748	0.0129711	0.0276329
	169.8	0.0131124	0.0425486	0.08022	0.17428	0.281408	0.39609			169.8	0.00631475	-0.0011854	0.0219154	0.0420197	0.0984614	0.191425			169.8	-0.021884	-0.010422	0.00534849	0.0634811	0.136333	0.198377			169.8	0.0323057	0.0380143	0.0649484	0.175715	0.299023	0.432794			169.8	0.0398963	0.0584019	0.176173	0.345049	0.545444	0.684903			169.8	-0.0020224	0.0127454	0.0278256
	170	0.0143339	0.0424019	0.0800892	0.17346	0.280989	0.396074			170	0.0066558	-0.0010076	0.0227223	0.0418152	0.0983231	0.190895			170	-0.021378	-0.0109747	0.00510189	0.063488	0.136336	0.198127			170	0.0328512	0.0376956	0.0644873	0.175746	0.298848	0.432443			170	0.0407533	0.058521	0.175501	0.344865	0.545324	0.684808			170	-0.0013169	0.0125282	0.0277992
	170.2	0.0155392	0.0424344	0.079922	0.172208	0.28049	0.396073			170.2	0.0070335	-0.000863	0.0235229	0.0416927	0.0983128	0.190622			170.2	-0.0210643	-0.0115362	0.00479529	0.0633584	0.136463	0.198005			170.2	0.0334111	0.0374201	0.0639019	0.175807	0.29866	0.431975			170.2	0.0416543	0.0589784	0.174825	0.344951	0.545269	0.684882			170.2	-0.0006598	0.0122801	0.0274951
	170.4	0.0166602	0.0427026	0.0798439	0.170764	0.279946	0.3959			170.4	0.00741355	-0.0006744	0.0240762	0.0416158	0.0983304	0.190597			170.4	-0.0210331	-0.01203	0.00442902	0.0631308	0.136614	0.197978			170.4	0.0339734	0.0371884	0.0633409	0.175918	0.29856	0.431264			170.4	0.0424834	0.0597185	0.174072	0.345224	0.545421	0.685136			170.4	-0.0001509	0.0121377	0.0270734
	170.6	0.0177338	0.0432502	0.079854	0.169392	0.279579	0.395729			170.6	0.0075971	-0.0004079	0.0244289	0.0415343	0.0983408	0.190726			170.6	-0.02126	-0.0123795	0.0040317	0.0627231	0.136836	0.198082			170.6	0.0342774	0.0370292	0.0629525	0.17601	0.298694	0.430458			170.6	0.0429519	0.0606897	0.17318	0.345486	0.545773	0.685391			170.6	0.00015705	0.0121838	0.026567
	170.8	0.0186163	0.0438078	0.0799224	0.168401	0.279362	0.395534			170.8	0.00754995	4.985e-05	0.0245331	0.0414955	0.0983348	0.191173			170.8	-0.0216311	-0.0125715	0.00373497	0.062225	0.137144	0.198322			170.8	0.0340841	0.0368728	0.0627398	0.176285	0.298988	0.429589			170.8	0.0430314	0.0617515	0.172299	0.345708	0.546389	0.685462			170.8	0.00025685	0.0122993	0.0259948
	171	0.0192788	0.0443972	0.0799718	0.167709	0.279341	0.395296			171	0.00731785	0.0005977	0.0243559	0.0414721	0.0983459	0.191724			171	-0.0220209	-0.0126456	0.00355578	0.0616911	0.137553	0.198592			171	0.0336054	0.0369124	0.0626385	0.176657	0.299405	0.428814			171	0.0427787	0.0627724	0.1715	0.346107	0.547056	0.685345			171	0.00020285	0.012426	0.0253939
	171.2	0.0196138	0.0448773	0.0799984	0.167231	0.279507	0.39508			171.2	0.0069635	0.0011342	0.0240717	0.0415354	0.0985702	0.192213			171.2	-0.0224203	-0.0126418	0.003453	0.0613434	0.137951	0.19877			171.2	0.0328422	0.0371603	0.0626924	0.177079	0.299857	0.428275			171.2	0.0423559	0.0635737	0.170872	0.346582	0.547513	0.685075			171.2	-2.27e-05	0.0124546	0.0248931
	171.4	0.0195939	0.0451077	0.0798852	0.166745	0.279714	0.395081			171.4	0.00645135	0.00159595	0.0238923	0.0417261	0.099052	0.192522			171.4	-0.0227624	-0.0125766	0.00346605	0.0612159	0.138394	0.198895			171.4	0.0319113	0.0374622	0.0627661	0.176998	0.300075	0.428029			171.4	0.0419158	0.0640456	0.170388	0.347187	0.547748	0.684814			171.4	-0.0004025	0.0123299	0.0244752
	171.6	0.0192035	0.04505	0.0796629	0.166283	0.279813	0.395247			171.6	0.0059906	0.00186535	0.023835	0.0419612	0.099743	0.192602			171.6	-0.0230072	-0.0124723	0.0036534	0.0612528	0.1387	0.199005			171.6	0.0308689	0.0377154	0.0628215	0.17661	0.300021	0.427965			171.6	0.0416985	0.0641977	0.170197	0.347709	0.547944	0.684556			171.6	-0.0009534	0.0119838	0.0241754
	171.8	0.0186271	0.044895	0.0794303	0.165871	0.279697	0.395538			171.8	0.00565885	0.00195855	0.0237346	0.0421379	0.100455	0.192426			171.8	-0.0231259	-0.0123666	0.00385065	0.0613489	0.138814	0.199216			171.8	0.0300047	0.0380219	0.0629248	0.175929	0.2997	0.428048			171.8	0.0416612	0.0641264	0.170181	0.348081	0.547945	0.684328			171.8	-0.0016109	0.0115224	0.0240073
	172	0.0179727	0.0448023	0.0792992	0.16549	0.279572	0.396027			172	0.005457	0.00190425	0.0237335	0.0422582	0.101114	0.1921			172	-0.023174	-0.0122839	0.00405003	0.0614661	0.138595	0.199463			172	0.0292224	0.0382651	0.0630945	0.174919	0.299299	0.42825			172	0.0416726	0.0639059	0.170318	0.348236	0.548001	0.684153			172	-0.002389	0.0110053	0.0240164
	172.2	0.0174487	0.0447895	0.0792252	0.16533	0.279523	0.396612			172.2	0.00531385	0.0016862	0.0237152	0.0424239	0.101455	0.191748			172.2	-0.0231033	-0.0122467	0.00416739	0.0615578	0.138121	0.199755			172.2	0.0286144	0.038392	0.0633244	0.173578	0.299017	0.428512			172.2	0.0416239	0.0635373	0.170583	0.348339	0.548112	0.683964			172.2	-0.0031761	0.0105396	0.0241473
	172.4	0.0170169	0.0446719	0.0792535	0.165593	0.279627	0.397229			172.4	0.0053733	0.0013425	0.0236045	0.0424811	0.101448	0.191506			172.4	-0.0228955	-0.0122582	0.00421011	0.0615329	0.137472	0.200041			172.4	0.0280921	0.0384502	0.0634869	0.172336	0.298967	0.428831			172.4	0.0414775	0.0630267	0.171059	0.348387	0.548364	0.683636			172.4	-0.0038368	0.0100933	0.0243038
	172.6	0.0167391	0.0444905	0.0793987	0.16632	0.279955	0.397889			172.6	0.00548895	0.00094945	0.0233021	0.0424836	0.101176	0.191426			172.6	-0.0226653	-0.0123397	0.0040521	0.0614334	0.136778	0.200353			172.6	0.0278305	0.0386278	0.0636006	0.171303	0.299116	0.429248			172.6	0.0413849	0.062331	0.171668	0.348538	0.548592	0.683265			172.6	-0.0042188	0.009768	0.0244658
	172.8	0.0164148	0.0444336	0.0794798	0.167217	0.280588	0.398538			172.8	0.00557255	0.0005313	0.0230296	0.0423473	0.10081	0.19141			172.8	-0.0225015	-0.0124767	0.0038766	0.0612853	0.136051	0.200587			172.8	0.0277989	0.0390167	0.0635673	0.170487	0.299606	0.429799			172.8	0.0415046	0.0615189	0.172459	0.349008	0.548826	0.682997			172.8	-0.0043369	0.0096449	0.0245711
	173	0.0160395	0.0445146	0.0795466	0.168218	0.281276	0.399039			173	0.0055916	2.345e-05	0.0226668	0.0422471	0.10058	0.191505			173	-0.0223949	-0.0125892	0.00372813	0.0611039	0.135455	0.200762			173	0.0279627	0.0396602	0.0635552	0.170239	0.300161	0.430462			173	0.0418114	0.0605597	0.173411	0.349687	0.548893	0.682824			173	-0.0042262	0.009681	0.0246225
	173.2	0.0157392	0.0447255	0.0795612	0.169156	0.281902	0.399331			173.2	0.00552955	-0.0004736	0.0221714	0.0421743	0.100546	0.191597			173.2	-0.0223628	-0.012682	0.00369252	0.0608234	0.135	0.200854			173.2	0.0283321	0.0406145	0.0635677	0.170522	0.300541	0.430997			173.2	0.0424583	0.0596595	0.174348	0.350344	0.548834	0.682883			173.2	-0.0038821	0.00985835	0.0246827
	173.4	0.0156058	0.0450322	0.0795744	0.16987	0.282329	0.399461			173.4	0.005381	-0.0010451	0.0216334	0.0422786	0.100609	0.191693			173.4	-0.0225221	-0.0127424	0.0036729	0.0604915	0.134609	0.201009			173.4	0.0287671	0.0416528	0.0637195	0.171039	0.300702	0.431405			173.4	0.0434036	0.0590503	0.17525	0.350764	0.548677	0.6832			173.4	-0.0034468	0.0101084	0.0248769
	173.6	0.0156764	0.0453949	0.0794246	0.170267	0.282479	0.399364			173.6	0.00533975	-0.0016014	0.0212425	0.0424071	0.100696	0.191885			173.6	-0.0229029	-0.0127408	0.00368688	0.0601052	0.134348	0.201145			173.6	0.0291546	0.0424705	0.063832	0.171588	0.300707	0.431699			173.6	0.044497	0.0587099	0.176029	0.350926	0.548566	0.683639			173.6	-0.0031048	0.010264	0.0251236
	173.8	0.0160398	0.0458813	0.0792068	0.17032	0.282329	0.399006			173.8	0.0055035	-0.0021062	0.0209253	0.0425963	0.100817	0.192351			173.8	-0.0234513	-0.0126784	0.00367794	0.0596762	0.134252	0.201268			173.8	0.0294137	0.0430452	0.0638692	0.172051	0.300469	0.431741			173.8	0.0455454	0.0586237	0.1766	0.350719	0.548657	0.684195			173.8	-0.0029198	0.0102855	0.0254015
	174	0.0166828	0.0465361	0.0787366	0.169997	0.281985	0.398477			174	0.00582105	-0.0023666	0.0207027	0.0427684	0.100862	0.192857			174	-0.0240912	-0.0125808	0.00361206	0.0592064	0.1343	0.201338			174	0.0296572	0.0434807	0.0637055	0.172407	0.300195	0.431435			174	0.046423	0.0588793	0.176815	0.350062	0.548904	0.684873			174	-0.0027339	0.0103449	0.0255595
	174.2	0.0173043	0.0469962	0.0781066	0.169351	0.281517	0.397941			174.2	0.0061833	-0.0023594	0.0206564	0.0428492	0.100746	0.193441			174.2	-0.0247353	-0.0123681	0.00353892	0.0587575	0.134506	0.201371			174.2	0.029716	0.0435554	0.0634345	0.172644	0.300055	0.431018			174.2	0.0469637	0.0593606	0.176758	0.349148	0.549356	0.685412			174.2	-0.0025038	0.0103482	0.0255663
	174.4	0.0178805	0.047211	0.0774035	0.168633	0.281037	0.397393			174.4	0.0065517	-0.0020582	0.0207682	0.0428311	0.100616	0.194024			174.4	-0.0252249	-0.0120856	0.00352557	0.0584358	0.13488	0.201218			174.4	0.0298715	0.0433584	0.0631981	0.173145	0.300111	0.430542			174.4	0.0470313	0.0599312	0.176544	0.34823	0.549929	0.685668			174.4	-0.0022018	0.0102919	0.0254544
	174.6	0.0183246	0.0473038	0.0768037	0.167832	0.280555	0.396902			174.6	0.0068112	-0.0015791	0.0208932	0.0428562	0.100511	0.194562			174.6	-0.0254998	-0.0118279	0.00361029	0.0582521	0.135353	0.200963			174.6	0.0300477	0.0431026	0.0631442	0.173755	0.300222	0.43022			174.6	0.0466383	0.0606198	0.176254	0.347509	0.550383	0.685757			174.6	-0.0019021	0.0102789	0.0253662
	174.8	0.0186224	0.0472587	0.0764157	0.167022	0.280086	0.396628			174.8	0.0070039	-0.0010856	0.0211376	0.0428623	0.10062	0.19485			174.8	-0.0255698	-0.0116614	0.0037782	0.0582159	0.135864	0.200657			174.8	0.0302451	0.0426632	0.0633881	0.174238	0.300287	0.430115			174.8	0.0459339	0.0613136	0.175966	0.346938	0.550472	0.685811			174.8	-0.0016751	0.010268	0.025349
	175	0.0188098	0.0470479	0.0764089	0.166291	0.279547	0.396615			175	0.00708175	-0.0007785	0.0214737	0.0427122	0.100749	0.194992			175	-0.0254402	-0.0115685	0.00400662	0.0583064	0.136329	0.200395			175	0.0303507	0.0420752	0.0639757	0.174375	0.300115	0.430218			175	0.0453218	0.0619332	0.17579	0.346529	0.550301	0.685888			175	-0.001591	0.0102784	0.0254721
	175.2	0.0189386	0.0470445	0.0769146	0.165898	0.278939	0.396753			175.2	0.0072124	-0.0007433	0.021833	0.0424926	0.101014	0.194929			175.2	-0.0251609	-0.0115705	0.00423483	0.0585325	0.136647	0.20019			175.2	0.0303618	0.0416004	0.0648282	0.174404	0.299584	0.430334			175.2	0.0449797	0.0626041	0.175718	0.34629	0.549946	0.686037			175.2	-0.0017617	0.0103561	0.0257427
	175.4	0.0189393	0.0473157	0.0776761	0.165842	0.278356	0.396991			175.4	0.0074141	-0.0008707	0.0220606	0.0422735	0.101191	0.194806			175.4	-0.0248148	-0.0116436	0.00437709	0.0588188	0.13682	0.200097			175.4	0.0301503	0.0413354	0.0658036	0.17417	0.298852	0.430496			175.4	0.0450609	0.0633626	0.17563	0.346087	0.549358	0.686236			175.4	-0.0021117	0.0106626	0.0260517
	175.6	0.0188015	0.047733	0.07863	0.165937	0.277929	0.397315			175.6	0.00764555	-0.0010605	0.0223403	0.0419508	0.101322	0.194503			175.6	-0.0244555	-0.0117165	0.00442803	0.0591413	0.136862	0.200009			175.6	0.0298624	0.0410835	0.0668388	0.173654	0.298104	0.430591			175.6	0.0453689	0.0641125	0.175455	0.345908	0.548714	0.686436			175.6	-0.0024264	0.011063	0.0263406
	175.8	0.0185883	0.0481043	0.0796532	0.166213	0.277785	0.397668			175.8	0.0077604	-0.0013648	0.022571	0.0415459	0.101262	0.194002			175.8	-0.024149	-0.0117529	0.00434778	0.0594458	0.136859	0.199838			175.8	0.0296075	0.0408894	0.06783	0.173233	0.297603	0.430669			175.8	0.0457873	0.0649123	0.175276	0.345857	0.548086	0.686473			175.8	-0.0025978	0.0115438	0.0265589
	176	0.0182045	0.0484273	0.0806587	0.166647	0.278002	0.397951			176	0.00783015	-0.0016765	0.0226491	0.0410409	0.101169	0.193431			176	-0.0239409	-0.0117894	0.00420441	0.059694	0.136953	0.199623			176	0.029478	0.0406306	0.068592	0.173058	0.297609	0.430628			176	0.0461573	0.0656356	0.175081	0.346209	0.547676	0.68632			176	-0.0027011	0.0119611	0.0266871
	176.2	0.0176777	0.0485835	0.0814069	0.16711	0.278588	0.398086			176.2	0.00778275	-0.0020677	0.0224453	0.0404718	0.100996	0.192866			176.2	-0.0238088	-0.0117831	0.0040659	0.059839	0.13713	0.199392			176.2	0.0295016	0.0403126	0.0691097	0.172966	0.298191	0.430484			176.2	0.0464325	0.0662575	0.174806	0.346814	0.547402	0.686064			176.2	-0.0026767	0.0123319	0.0267224
	176.4	0.016952	0.0486523	0.0820179	0.167508	0.279342	0.398019			176.4	0.0076872	-0.0024458	0.0221345	0.0398573	0.100767	0.192263			176.4	-0.0237043	-0.0117009	0.00407589	0.0598859	0.137359	0.199134			176.4	0.0296383	0.0399474	0.0693095	0.172979	0.299114	0.430269			176.4	0.0465107	0.0666849	0.174475	0.347605	0.547178	0.685831			176.4	-0.0025388	0.0125176	0.0266825
	176.6	0.0161668	0.0486876	0.0826352	0.16811	0.280198	0.397762			176.6	0.0075971	-0.0029449	0.0215718	0.0394255	0.100612	0.191699			176.6	-0.0236251	-0.0115142	0.00420444	0.0599596	0.137613	0.198942			176.6	0.0297506	0.0396797	0.0692432	0.173298	0.300298	0.430032			176.6	0.0463853	0.0668428	0.174051	0.348219	0.546798	0.685649			176.6	-0.0023621	0.0126464	0.0266129
	176.8	0.0153456	0.0487344	0.0830706	0.168662	0.280938	0.397366			176.8	0.00760035	-0.0034015	0.0208717	0.0392195	0.100462	0.191247			176.8	-0.0234983	-0.0112892	0.00448626	0.0601036	0.137824	0.198851			176.8	0.0298384	0.0395509	0.0688332	0.173586	0.301387	0.429781			176.8	0.0461561	0.0666513	0.173542	0.348587	0.546321	0.685445			176.8	-0.0021591	0.0127567	0.0265015
	177	0.0145669	0.0486268	0.0832899	0.169156	0.281577	0.396903			177	0.0076823	-0.0037766	0.0202074	0.039454	0.10035	0.190869			177	-0.0234212	-0.011012	0.00486987	0.0603757	0.13783	0.198912			177	0.0298616	0.039414	0.0681805	0.173779	0.302323	0.429651			177	0.0458987	0.0662533	0.173026	0.348636	0.545654	0.685165			177	-0.0019253	0.0127256	0.026397
	177.2	0.013916	0.0484804	0.0831629	0.169517	0.282104	0.396367			177.2	0.00789885	-0.003891	0.0198338	0.0400554	0.1003	0.190461			177.2	-0.023424	-0.0107416	0.0052389	0.0606856	0.137735	0.199036			177.2	0.0298725	0.0391818	0.0672265	0.174068	0.303027	0.429642			177.2	0.0455403	0.0656248	0.172526	0.348614	0.544917	0.684799			177.2	-0.0018257	0.012465	0.0261359
	177.4	0.0135234	0.048279	0.0827241	0.169711	0.282864	0.395818			177.4	0.00819965	-0.0037356	0.0196273	0.0409311	0.100449	0.190089			177.4	-0.0235005	-0.0105259	0.00547497	0.0609985	0.137555	0.199166			177.4	0.0299114	0.0388705	0.0661287	0.174512	0.303646	0.429636			177.4	0.044939	0.0648782	0.172094	0.348493	0.544286	0.684561			177.4	-0.0017428	0.012088	0.0258427
	177.6	0.0131092	0.0478712	0.0818546	0.169697	0.283823	0.39536			177.6	0.00863445	-0.0033071	0.0197638	0.0419046	0.100659	0.189709			177.6	-0.0235439	-0.0103698	0.00557043	0.0612582	0.137289	0.199202			177.6	0.030017	0.0383203	0.0649618	0.175085	0.304141	0.429727			177.6	0.0441837	0.0640393	0.17167	0.348478	0.54393	0.684478			177.6	-0.00164	0.0116046	0.0254188
	177.8	0.0128513	0.0472327	0.0809753	0.16974	0.284922	0.395006			177.8	0.00906465	-0.0027087	0.0201137	0.0429718	0.101007	0.189414			177.8	-0.0236525	-0.0102516	0.00555672	0.0614339	0.137008	0.199235			177.8	0.0302853	0.037594	0.0640194	0.175789	0.304638	0.429921			177.8	0.0434353	0.0631243	0.171189	0.348746	0.543844	0.684566			177.8	-0.0014444	0.0110229	0.0250669
	178	0.0129618	0.0466223	0.080369	0.169935	0.285993	0.39477			178	0.0095206	-0.0020085	0.0205082	0.0440371	0.101529	0.189194			178	-0.0236897	-0.0102288	0.00541704	0.0615743	0.136796	0.199224			178	0.0308052	0.0370153	0.0634745	0.176547	0.304906	0.430204			178	0.0426875	0.0621561	0.170588	0.349215	0.54402	0.684829			178	-0.0011723	0.0104432	0.0248468
	178.2	0.013405	0.0462184	0.0802081	0.170207	0.287012	0.39471			178.2	0.00988505	-0.0013142	0.0207831	0.0450757	0.10207	0.189186			178.2	-0.0236556	-0.0103724	0.00525918	0.0617705	0.136648	0.199255			178.2	0.0314026	0.0367549	0.0633115	0.177181	0.305065	0.430653			178.2	0.0420749	0.0612313	0.170068	0.349479	0.544299	0.685229			178.2	-0.000765	0.0100205	0.0248143
	178.4	0.0139128	0.0460691	0.0802353	0.170687	0.287867	0.394895			178.4	0.0102211	-0.0008403	0.0210588	0.0458375	0.102478	0.189313			178.4	-0.0235612	-0.0106277	0.00511008	0.0620379	0.136484	0.199354			178.4	0.0319519	0.0367438	0.0633279	0.177562	0.305033	0.431335			178.4	0.0417549	0.0603214	0.169676	0.349383	0.544668	0.685625			178.4	-0.0004719	0.00972085	0.0247312
	178.6	0.0144693	0.0461639	0.0804603	0.171342	0.288444	0.395153			178.6	0.0104126	-0.0005664	0.0212145	0.0462711	0.102644	0.189652			178.6	-0.023522	-0.0109628	0.00498927	0.0622887	0.136262	0.199503			178.6	0.0324463	0.037263	0.0634021	0.177798	0.304664	0.432126			178.6	0.0418321	0.0595228	0.169643	0.349087	0.544988	0.685962			178.6	-0.000368	0.00969545	0.0246245
	178.8	0.0148664	0.0465531	0.0807587	0.172256	0.288667	0.395372			178.8	0.0105369	-0.0004203	0.0212813	0.0464852	0.102646	0.190182			178.8	-0.0234691	-0.0113797	0.00487158	0.0625483	0.136001	0.199629			178.8	0.0327183	0.038228	0.0633933	0.177955	0.303991	0.432973			178.8	0.0420985	0.05888	0.169813	0.348679	0.545354	0.686269			178.8	-0.000421	0.0099375	0.0245967
	179	0.0149468	0.0470081	0.0809062	0.173119	0.288508	0.395528			179	0.0104699	-0.0003678	0.0213838	0.0464811	0.102459	0.190798			179	-0.0234547	-0.0117903	0.0047733	0.0627006	0.135736	0.199756			179	0.0325855	0.039411	0.0633111	0.178022	0.303215	0.433777			179	0.0425791	0.0584113	0.170313	0.348093	0.545666	0.686541			179	-0.000539	0.0104297	0.0245614
	179.2	0.0148635	0.0474004	0.0808481	0.173718	0.287991	0.395782			179.2	0.0101844	-0.0002805	0.0215728	0.0461638	0.102196	0.191337			179.2	-0.0234615	-0.0120715	0.0046194	0.0626798	0.135488	0.199935			179.2	0.0323685	0.0407491	0.0633294	0.178007	0.302367	0.434485			179.2	0.0432424	0.058156	0.170975	0.347601	0.54589	0.686825			179.2	-0.0006114	0.0110406	0.0244936
	179.4	0.0149622	0.0477276	0.0806842	0.173815	0.287203	0.396053			179.4	0.00966235	-0.0002027	0.021768	0.0457034	0.101954	0.191772			179.4	-0.0235469	-0.0122287	0.00442086	0.0624852	0.135323	0.200069			179.4	0.0321261	0.0422124	0.0634873	0.177838	0.301552	0.434978			179.4	0.044146	0.0582842	0.171846	0.347476	0.546013	0.687084			179.4	-0.0005943	0.0116531	0.024399
	179.6	0.0154072	0.0480183	0.0802722	0.173389	0.286239	0.396354			179.6	0.00901145	-3.82e-05	0.021891	0.0451753	0.101683	0.192206			179.6	-0.0235942	-0.0123467	0.0042225	0.0622076	0.135289	0.200243			179.6	0.0318697	0.0434762	0.0636224	0.177308	0.301099	0.435134			179.6	0.0451776	0.0587017	0.172651	0.347638	0.546124	0.687324			179.6	-0.0003988	0.0120509	0.0242311
	179.8	0.0159438	0.0481695	0.0795548	0.172437	0.285209	0.396752			179.8	0.0083796	0.0002356	0.0220013	0.0445912	0.101391	0.192467			179.8	-0.0235847	-0.012301	0.00407721	0.0618509	0.135301	0.200411			179.8	0.031523	0.0444336	0.0635617	0.176385	0.300885	0.435125			179.8	0.046107	0.0592629	0.173486	0.347838	0.546025	0.687543			179.8	-0.0001804	0.0122034	0.023789
	180	0.0162977	0.0483668	0.0786328	0.171393	0.284156	0.397316			180	0.0079382	0.0006641	0.0221403	0.0440931	0.101005	0.19259			180	-0.0235207	-0.0121306	0.00399807	0.061515	0.135332	0.200542			180	0.0312559	0.0452731	0.0632494	0.175486	0.300752	0.435092			180	0.0467398	0.059815	0.174329	0.348176	0.54586	0.687754			180	3.115e-05	0.0121847	0.0231447
	180.2	0.0164687	0.0484793	0.0776821	0.170489	0.283064	0.397898			180.2	0.0076321	0.00107425	0.0222028	0.043769	0.100562	0.192627			180.2	-0.0234562	-0.011901	0.00397317	0.0612517	0.135282	0.200552			180.2	0.0308969	0.045907	0.0627099	0.174821	0.300622	0.43503			180.2	0.0469436	0.0601784	0.175167	0.348625	0.545685	0.6879			180.2	5.39e-05	0.0120383	0.0224633
	180.4	0.0164139	0.0484035	0.0767731	0.169846	0.281774	0.398495			180.4	0.00742815	0.0015469	0.0221473	0.0436216	0.099963	0.192548			180.4	-0.0233247	-0.0116543	0.00397389	0.0610642	0.135147	0.200425			180.4	0.0305115	0.046225	0.0621977	0.174574	0.300407	0.434927			180.4	0.0467128	0.0602492	0.175895	0.349302	0.545623	0.687912			180.4	-0.0001212	0.0118659	0.0218605
	180.6	0.0161396	0.0483043	0.0760175	0.169602	0.280461	0.399047			180.6	0.0073092	0.00206005	0.0220335	0.0436771	0.0994469	0.192377			180.6	-0.0232766	-0.0114054	0.00397119	0.0609143	0.134929	0.200087			180.6	0.0301876	0.0462711	0.0618784	0.17487	0.300054	0.434792			180.6	0.0460629	0.0601672	0.176636	0.350282	0.545713	0.687903			180.6	-0.0004479	0.0116676	0.021449
	180.8	0.0159963	0.048343	0.0754613	0.169611	0.279282	0.399376			180.8	0.00727445	0.0024693	0.021938	0.0439003	0.098949	0.19215			180.8	-0.0233526	-0.0112609	0.00392838	0.0607894	0.13475	0.199564			180.8	0.030126	0.0461477	0.0619391	0.175673	0.299631	0.434497			180.8	0.04508	0.0601849	0.177362	0.351533	0.546093	0.687984			180.8	-0.0008648	0.0115604	0.0212657
	181	0.0162487	0.0483653	0.0751071	0.169627	0.27845	0.399462			181	0.00727505	0.00274115	0.0218299	0.0441761	0.098593	0.192014			181	-0.0235553	-0.0112301	0.00384828	0.0605868	0.134607	0.198911			181	0.0303542	0.0456536	0.0622048	0.1766	0.299251	0.434009			181	0.0439577	0.0603731	0.177959	0.352728	0.546645	0.688206			181	-0.0012293	0.0114996	0.0213485
	181.2	0.0166818	0.0484612	0.0748899	0.16972	0.277994	0.399515			181.2	0.0073951	0.0029063	0.0218995	0.0445175	0.0984067	0.191827			181.2	-0.0238264	-0.0112279	0.00375456	0.0603848	0.1346	0.19814			181.2	0.0308304	0.0448136	0.0625446	0.177483	0.298821	0.433511			181.2	0.042985	0.0605992	0.178216	0.353723	0.547349	0.688555			181.2	-0.0014549	0.0114242	0.0215189
	181.4	0.017316	0.0488128	0.0749994	0.16996	0.277928	0.399558			181.4	0.00754635	0.00301935	0.0221125	0.0448727	0.0985341	0.191709			181.4	-0.0242352	-0.0112975	0.00373932	0.0601723	0.134784	0.197462			181.4	0.0315985	0.0440231	0.0628083	0.178266	0.298496	0.433004			181.4	0.0422007	0.0608702	0.17812	0.354412	0.548049	0.68901			181.4	-0.0014087	0.0113343	0.0217698
	181.6	0.0180159	0.049065	0.0754183	0.170276	0.278149	0.39959			181.6	0.00777995	0.003079	0.0224332	0.0451406	0.0987692	0.191635			181.6	-0.0246581	-0.0113467	0.0037938	0.0601029	0.135066	0.196894			181.6	0.0323879	0.0433232	0.0629587	0.178853	0.298345	0.43272			181.6	0.0415252	0.0611787	0.177758	0.354619	0.548706	0.689409			181.6	-0.0013244	0.0112021	0.022022
	181.8	0.0184971	0.0492346	0.0760185	0.170592	0.278725	0.399674			181.8	0.0078993	0.0031497	0.0226834	0.0453309	0.0990304	0.191736			181.8	-0.0251013	-0.011387	0.00395208	0.060135	0.135339	0.196497			181.8	0.0330944	0.0427527	0.0627778	0.179337	0.298553	0.432699			181.8	0.041148	0.061653	0.177311	0.354326	0.549342	0.689584			181.8	-0.0011335	0.0111442	0.022207
	182	0.0185845	0.0492252	0.076536	0.170964	0.279428	0.399798			182	0.00796265	0.00318045	0.0228015	0.0453224	0.0992341	0.192011			182	-0.0254256	-0.0113759	0.00412218	0.0601919	0.135577	0.196253			182	0.0334143	0.0423388	0.0623589	0.179738	0.29879	0.433			182	0.0409462	0.0622319	0.176799	0.353738	0.550058	0.68944			182	-0.0009982	0.0111437	0.0222484
	182.2	0.0183889	0.0491494	0.0770951	0.171254	0.280116	0.399765			182.2	0.0080294	0.00317445	0.0227523	0.045169	0.0994645	0.192395			182.2	-0.0255812	-0.0114102	0.00430695	0.0602087	0.13577	0.196213			182.2	0.0335131	0.042266	0.0619068	0.17987	0.299146	0.433347			182.2	0.0407923	0.0628607	0.176488	0.353171	0.550744	0.689002			182.2	-0.0008668	0.011221	0.0223132
	182.4	0.0180007	0.0488903	0.0774762	0.17157	0.280772	0.399622			182.4	0.0081922	0.00310555	0.0226562	0.0450448	0.0996686	0.192813			182.4	-0.025507	-0.011424	0.00443682	0.0602467	0.135873	0.196375			182.4	0.0332844	0.0423447	0.0614685	0.179791	0.299643	0.433749			182.4	0.0406861	0.0634256	0.176365	0.352671	0.55129	0.688427			182.4	-0.000794	0.0112849	0.0224564
	182.6	0.0175064	0.0486358	0.0776981	0.17172	0.281481	0.399486			182.6	0.00827195	0.002959	0.0225888	0.045006	0.0999146	0.193147			182.6	-0.0252827	-0.0114282	0.00451572	0.0601979	0.135934	0.196744			182.6	0.0330223	0.042616	0.0611676	0.179479	0.300199	0.434023			182.6	0.0406974	0.0639809	0.176418	0.352191	0.551454	0.687792			182.6	-0.0006638	0.0113732	0.022555
	182.8	0.0169535	0.0482611	0.0776838	0.171682	0.282218	0.399499			182.8	0.00839845	0.00275905	0.0225464	0.0448293	0.100162	0.193421			182.8	-0.0248817	-0.011403	0.00450264	0.0600614	0.135934	0.197189			182.8	0.0327356	0.0430511	0.0612065	0.1791	0.30071	0.434207			182.8	0.0407879	0.0644647	0.176465	0.351804	0.551176	0.687209			182.8	-0.0005724	0.0113413	0.0225661
	183	0.0165425	0.047961	0.0775926	0.171501	0.283046	0.399569			183	0.00847575	0.0024684	0.0225978	0.0447406	0.10049	0.193511			183	-0.0244361	-0.0114284	0.0044502	0.0599564	0.135863	0.197569			183	0.0325324	0.0436084	0.061521	0.178726	0.301356	0.434244			183	0.0410332	0.0649099	0.176506	0.351538	0.550512	0.686778			183	-0.000448	0.0112029	0.0224881
	183.2	0.0162809	0.0474919	0.07733	0.171447	0.283944	0.399739			183.2	0.00842415	0.0021285	0.0227465	0.0447803	0.100792	0.193539			183.2	-0.0240039	-0.01145	0.00437751	0.0599408	0.135725	0.19793			183.2	0.0322446	0.0439543	0.0618853	0.178672	0.302229	0.434306			183.2	0.0414033	0.0652899	0.176472	0.351278	0.549631	0.686479			183.2	-0.0003654	0.0109604	0.0223545
	183.4	0.0159889	0.0469874	0.0770944	0.171479	0.284843	0.399973			183.4	0.0083328	0.00178605	0.0229935	0.0448352	0.101136	0.193468			183.4	-0.0236317	-0.011437	0.00431076	0.0599242	0.135552	0.198216			183.4	0.0319037	0.0440814	0.0622804	0.17882	0.303063	0.43437			183.4	0.0417664	0.065536	0.176393	0.350977	0.54882	0.686258			183.4	-0.0004535	0.0107395	0.0221777
	183.6	0.0157763	0.0464143	0.0768585	0.17172	0.285534	0.40013			183.6	0.0083611	0.0013982	0.0231978	0.044928	0.101387	0.193442			183.6	-0.0233456	-0.01148	0.00420735	0.0599242	0.13535	0.198425			183.6	0.0314891	0.0440862	0.0626764	0.179121	0.303762	0.434274			183.6	0.0422778	0.0655695	0.176139	0.350832	0.54834	0.686129			183.6	-0.000538	0.0106254	0.0221711
	183.8	0.0159858	0.0459066	0.0767923	0.172242	0.285916	0.40011			183.8	0.0083627	0.0009784	0.023357	0.0451094	0.101612	0.193412			183.8	-0.0231791	-0.0116224	0.00398751	0.0600075	0.13514	0.19857			183.8	0.0310688	0.0438835	0.0630634	0.179444	0.304292	0.433902			183.8	0.0428068	0.0653877	0.17572	0.350968	0.548312	0.686059			183.8	-0.0007259	0.0105812	0.0224284
	184	0.0165089	0.0455234	0.076874	0.172926	0.286028	0.399919			184	0.0084449	0.00052705	0.0233625	0.0452222	0.101798	0.193403			184	-0.0230786	-0.0118047	0.00367404	0.0602548	0.135025	0.198693			184	0.0308405	0.0435367	0.0635223	0.179763	0.304761	0.43325			184	0.0433426	0.0650585	0.175206	0.351356	0.548653	0.686052			184	-0.000952	0.0106874	0.0229452
	184.2	0.0172237	0.0454397	0.0770327	0.1737	0.285791	0.39959			184.2	0.00869765	5.385e-05	0.0232173	0.0451332	0.101984	0.193506			184.2	-0.023067	-0.0120581	0.00330642	0.060584	0.134993	0.198702			184.2	0.0308942	0.0432031	0.0640684	0.180039	0.304936	0.432405			184.2	0.0437633	0.0648496	0.174803	0.351853	0.549215	0.686149			184.2	-0.0011167	0.0110107	0.0235987
	184.4	0.0181979	0.0456169	0.0771797	0.174279	0.285295	0.399123			184.4	0.0089843	-0.0005012	0.0230265	0.0450193	0.102078	0.193602			184.4	-0.0231725	-0.0124632	0.00290385	0.0609643	0.135037	0.198668			184.4	0.0312497	0.0429619	0.0646116	0.180161	0.305005	0.431492			184.4	0.0442611	0.0648331	0.174455	0.352373	0.549723	0.686403			184.4	-0.001156	0.0115437	0.0243075
	184.6	0.0192706	0.0460988	0.0773429	0.174623	0.284737	0.398613			184.6	0.00912205	-0.0008827	0.0228782	0.0448336	0.10224	0.193675			184.6	-0.0233047	-0.0128897	0.00250575	0.0613214	0.135217	0.198627			184.6	0.0318943	0.0426627	0.0650114	0.180295	0.304948	0.43067			184.6	0.0449056	0.064953	0.174176	0.352796	0.550094	0.686814			184.6	-0.0011962	0.0120911	0.0249284
	184.8	0.0201939	0.0468168	0.077553	0.174835	0.284161	0.39812			184.8	0.00919295	-0.0010457	0.0228304	0.0446196	0.102521	0.193598			184.8	-0.0233842	-0.0132037	0.00218406	0.061641	0.135557	0.1986			184.8	0.0326742	0.042452	0.0652937	0.180527	0.304761	0.430035			184.8	0.045759	0.0650008	0.174013	0.352935	0.550166	0.687455			184.8	-0.0010758	0.012598	0.0254087
	185	0.0208517	0.0474365	0.0778823	0.175035	0.283506	0.397711			185	0.0092081	-0.0009144	0.0229326	0.0444214	0.102888	0.193513			185	-0.0234731	-0.0134028	0.00199398	0.0618185	0.135991	0.198763			185	0.0333575	0.0422968	0.0654247	0.180747	0.304509	0.429634			185	0.0466158	0.0651231	0.174071	0.353068	0.549983	0.688174			185	-0.0009722	0.0130426	0.0257606
	185.2	0.0212675	0.0476079	0.078383	0.174838	0.282825	0.397441			185.2	0.0091889	-0.0005002	0.0231164	0.0443526	0.103297	0.193426			185.2	-0.02359	-0.0134399	0.00189234	0.0618735	0.136429	0.199074			185.2	0.0338269	0.0419981	0.0655189	0.180483	0.3042	0.429461			185.2	0.0475274	0.0653674	0.174194	0.353326	0.549651	0.688901			185.2	-0.0009623	0.0132608	0.0260208
	185.4	0.0212585	0.0473705	0.0789809	0.174133	0.282126	0.397382			185.4	0.0091405	0.0001444	0.0231274	0.0443146	0.103769	0.193332			185.4	-0.0236804	-0.0133181	0.00187983	0.0617757	0.136891	0.19943			185.4	0.0340867	0.0414243	0.0655778	0.179734	0.303778	0.429433			185.4	0.0484368	0.0658422	0.174358	0.353657	0.549247	0.689511			185.4	-0.0010528	0.0132973	0.026295
	185.6	0.021047	0.0467402	0.0795811	0.173052	0.281285	0.397557			185.6	0.0092274	0.000775	0.0229357	0.0442479	0.104241	0.19314			185.6	-0.0236253	-0.0131037	0.00195894	0.0615504	0.137378	0.199774			185.6	0.0341066	0.0406421	0.0657254	0.178441	0.303273	0.429578			185.6	0.0489839	0.066387	0.174716	0.353855	0.548812	0.689901			185.6	-0.0012066	0.0132067	0.0266604
	185.8	0.0206071	0.0459839	0.080139	0.171827	0.280397	0.397961			185.8	0.00948375	0.00141705	0.0226434	0.044288	0.104603	0.192897			185.8	-0.0234861	-0.0129022	0.00211254	0.0614029	0.137861	0.200207			185.8	0.0340178	0.0397275	0.0658872	0.176647	0.302878	0.429836			185.8	0.0490445	0.0668333	0.175378	0.353937	0.548437	0.690006			185.8	-0.0014601	0.0130394	0.0270647
	186	0.0200805	0.045205	0.0806491	0.17061	0.279572	0.398491			186	0.0097308	0.00204545	0.0222688	0.0444505	0.104783	0.192709			186	-0.0233281	-0.0126828	0.00228144	0.061345	0.138226	0.200627			186	0.0339662	0.0387867	0.0661733	0.174763	0.302443	0.430231			186	0.0486394	0.0670273	0.176168	0.35375	0.548021	0.689983			186	-0.0017627	0.0128008	0.0273694
	186.2	0.0193312	0.044734	0.0811409	0.169557	0.27894	0.399102			186.2	0.00988315	0.0025504	0.0219049	0.0444929	0.104809	0.192547			186.2	-0.023193	-0.0124663	0.00247341	0.0612871	0.138536	0.200914			186.2	0.0340766	0.0380565	0.0665435	0.173345	0.301932	0.430753			186.2	0.0477917	0.0668606	0.176906	0.353218	0.547602	0.689894			186.2	-0.0020059	0.012662	0.0275907
	186.4	0.0184801	0.0444717	0.0815847	0.169028	0.278353	0.399725			186.4	0.0100047	0.00287395	0.0216425	0.044315	0.104743	0.192478			186.4	-0.0230826	-0.0122567	0.00266097	0.0612244	0.138689	0.20102			186.4	0.034174	0.0375421	0.0670777	0.172711	0.301231	0.4315			186.4	0.0467342	0.0663336	0.177612	0.352506	0.547228	0.689798			186.4	-0.0021224	0.0125678	0.0276451
	186.6	0.0174325	0.0446123	0.0820211	0.168992	0.277937	0.40034			186.6	0.00990245	0.003	0.0216541	0.0440358	0.104623	0.192427			186.6	-0.0230899	-0.0121105	0.00284643	0.0611676	0.1387	0.20099			186.6	0.0341781	0.0373894	0.0676591	0.172802	0.300523	0.432415			186.6	0.0456963	0.0656353	0.178296	0.351704	0.546826	0.689655			186.6	-0.0021529	0.0126214	0.0275536
	186.8	0.0163404	0.044704	0.0825036	0.169234	0.27766	0.400868			186.8	0.0095984	0.00287675	0.0218494	0.0436079	0.10443	0.192473			186.8	-0.0232172	-0.011964	0.00304569	0.0609587	0.138581	0.200816			186.8	0.0340773	0.0374208	0.0683704	0.17335	0.299815	0.433435			186.8	0.044819	0.0649374	0.178761	0.350819	0.546464	0.689378			186.8	-0.0022096	0.012719	0.027444
	187	0.0152638	0.0448756	0.0829595	0.16952	0.277475	0.401304			187	0.0093783	0.00249275	0.0222518	0.0431596	0.104229	0.19245			187	-0.0233761	-0.0119487	0.00323523	0.0606463	0.138455	0.200468			187	0.0337881	0.0376153	0.0689278	0.173924	0.299037	0.434278			187	0.0443701	0.0642704	0.178927	0.349883	0.546285	0.688857			187	-0.0023479	0.0128422	0.0273593
	187.2	0.0145499	0.0449852	0.0832268	0.169909	0.277298	0.401542			187.2	0.00936375	0.001862	0.0227625	0.0429696	0.103993	0.192259			187.2	-0.0235187	-0.0121804	0.00331833	0.0603742	0.138222	0.200086			187.2	0.0332949	0.0379251	0.0693175	0.174282	0.298289	0.434779			187.2	0.0444645	0.0636231	0.178845	0.34933	0.54622	0.688101			187.2	-0.0025483	0.0130571	0.0273031
	187.4	0.0142734	0.0451795	0.0833131	0.170326	0.277389	0.401599			187.4	0.00942265	0.00112315	0.0234326	0.0429392	0.103688	0.191992			187.4	-0.0236213	-0.0125715	0.00321537	0.0602646	0.137965	0.199781			187.4	0.0327708	0.0382758	0.06956	0.174474	0.297776	0.434883			187.4	0.0446359	0.0630774	0.178654	0.349167	0.546424	0.687059			187.4	-0.0029089	0.0133389	0.0272413
	187.6	0.014467	0.0453542	0.0832508	0.17085	0.277674	0.401474			187.6	0.00966235	0.00029945	0.0240857	0.0430018	0.103329	0.191713			187.6	-0.0237209	-0.0130601	0.00298929	0.0602922	0.137696	0.199555			187.6	0.0324413	0.0385871	0.0696972	0.174666	0.297489	0.434717			187.6	0.0448597	0.062538	0.178334	0.349353	0.546896	0.685934			187.6	-0.0032546	0.013721	0.0271632
	187.8	0.0150895	0.0457192	0.0829783	0.171461	0.278131	0.401361			187.8	0.00996025	-0.0005801	0.024714	0.0430981	0.103095	0.191486			187.8	-0.0238407	-0.0136493	0.00274368	0.0604004	0.137452	0.199328			187.8	0.0323101	0.0389469	0.0696083	0.175024	0.297349	0.434501			187.8	0.045014	0.0621367	0.177983	0.349751	0.547477	0.68483			187.8	-0.0034152	0.0143668	0.0270015
	188	0.0161061	0.0462957	0.0825104	0.171956	0.278842	0.401325			188	0.0100801	-0.0014132	0.0253678	0.043164	0.103059	0.191242			188	-0.0239756	-0.0142599	0.00255921	0.0605368	0.137238	0.199093			188	0.0323591	0.0394345	0.0693428	0.175588	0.297508	0.434466			188	0.045153	0.0617575	0.177658	0.350359	0.548029	0.683986			188	-0.0032941	0.0151025	0.0267458
	188.2	0.0173356	0.0471127	0.0821052	0.172352	0.279847	0.401416			188.2	0.0099255	-0.0020232	0.0260171	0.0431129	0.10323	0.190983			188.2	-0.0240986	-0.0146584	0.00255399	0.0606959	0.137201	0.198778			188.2	0.0326195	0.040104	0.0689923	0.176388	0.297898	0.434634			188.2	0.0453017	0.0614847	0.177465	0.350898	0.548559	0.68343			188.2	-0.0030034	0.0157089	0.0263817
	188.4	0.0186378	0.0479453	0.0817602	0.172607	0.280815	0.401664			188.4	0.00967155	-0.0025199	0.0265451	0.0431758	0.103535	0.19059			188.4	-0.0242369	-0.0148169	0.00276339	0.0608269	0.137323	0.198431			188.4	0.0330588	0.0410531	0.0684719	0.177152	0.298272	0.434976			188.4	0.0455282	0.0612955	0.177428	0.351375	0.548903	0.683217			188.4	-0.0024987	0.016143	0.026066
	188.6	0.0198592	0.0485367	0.0815395	0.172542	0.28164	0.402054			188.6	0.0094277	-0.0028897	0.0269065	0.0434733	0.10386	0.190242			188.6	-0.0244242	-0.0146901	0.00306828	0.0609411	0.137517	0.198118			188.6	0.0335128	0.0420818	0.0678122	0.177554	0.298497	0.435417			188.6	0.0455593	0.0614795	0.177424	0.351936	0.549166	0.683231			188.6	-0.0020334	0.0163645	0.0258455
	188.8	0.0208559	0.0488545	0.0814685	0.17216	0.282186	0.402438			188.8	0.00920655	-0.0031896	0.0270511	0.0439458	0.104069	0.189931			188.8	-0.0246003	-0.0143111	0.00334482	0.0609891	0.13772	0.197892			188.8	0.0338857	0.0429256	0.0671179	0.177534	0.298566	0.435858			188.8	0.0455801	0.0619196	0.177189	0.352693	0.549313	0.683428			188.8	-0.0015044	0.0162219	0.0256986
	189	0.0216867	0.0489008	0.0815011	0.171854	0.282387	0.402736			189	0.00907895	-0.0034831	0.0267895	0.0445725	0.104068	0.18973			189	-0.0247301	-0.0136947	0.00352047	0.0610396	0.137885	0.19773			189	0.0342682	0.0434663	0.0664561	0.177308	0.298572	0.436186			189	0.0454434	0.0626692	0.176681	0.353228	0.549296	0.683615			189	-0.0009499	0.0159833	0.0256369
	189.2	0.0224852	0.0488296	0.0814716	0.171702	0.282271	0.402986			189.2	0.0089585	-0.0037618	0.026147	0.0453663	0.103837	0.189843			189.2	-0.0247717	-0.0130159	0.00357678	0.0610936	0.13793	0.197744			189.2	0.0347534	0.043615	0.0657526	0.176825	0.298568	0.436394			189.2	0.0450276	0.0634941	0.176024	0.353504	0.549203	0.683859			189.2	-0.0002697	0.0156974	0.0256734
	189.4	0.0231618	0.0488315	0.0814973	0.171683	0.282038	0.403024			189.4	0.0088081	-0.0038456	0.0252401	0.0462081	0.103449	0.190436			189.4	-0.0247787	-0.0123886	0.00348828	0.0612766	0.137806	0.197885			189.4	0.0351554	0.0434426	0.0651783	0.176162	0.298626	0.436461			189.4	0.0444269	0.0641514	0.175163	0.353426	0.548988	0.684175			189.4	0.000368	0.0153834	0.0256681
	189.6	0.0236952	0.0490671	0.0815706	0.171604	0.281811	0.402812			189.6	0.00852315	-0.0037963	0.0242467	0.0468537	0.10302	0.191299			189.6	-0.0247664	-0.0118516	0.00334452	0.0615329	0.13753	0.19806			189.6	0.0354359	0.0430869	0.0648738	0.175507	0.298774	0.436431			189.6	0.0438982	0.0645518	0.174202	0.353044	0.548626	0.684627			189.6	0.00101825	0.0150323	0.0256332
	189.8	0.0241241	0.0495742	0.0816615	0.171497	0.281641	0.402384			189.8	0.0082147	-0.0036408	0.0232938	0.0473468	0.102609	0.192226			189.8	-0.0247581	-0.0114265	0.0031449	0.0618858	0.137186	0.198162			189.8	0.0355507	0.0427915	0.0647773	0.174949	0.299013	0.43634			189.8	0.0435487	0.0648564	0.173367	0.352458	0.548175	0.685199			189.8	0.00150095	0.0147785	0.0256185
	190	0.0244188	0.0503384	0.0817912	0.171414	0.281458	0.401862			190	0.0078756	-0.0033419	0.022564	0.0476058	0.102168	0.193152			190	-0.0247317	-0.0111473	0.00293958	0.0622571	0.136837	0.198212			190	0.0355311	0.0426598	0.0648899	0.174422	0.299332	0.436254			190	0.0434308	0.0650384	0.172862	0.351903	0.547677	0.685831			190	0.0018713	0.0144932	0.0257175
	190.2	0.0244165	0.0511307	0.0820154	0.171335	0.28139	0.401138			190.2	0.00756105	-0.003012	0.0221378	0.0475367	0.101692	0.193973			190.2	-0.0247685	-0.0110432	0.00272433	0.0625251	0.136585	0.198236			190.2	0.0353164	0.0427051	0.0651807	0.174062	0.299765	0.436075			190.2	0.043514	0.06513	0.17253	0.351238	0.547044	0.686332			190.2	0.002023	0.0141947	0.0258588
	190.4	0.0243946	0.0515283	0.0823092	0.171271	0.2814	0.400262			190.4	0.007303	-0.0027098	0.0219862	0.0473952	0.101182	0.194506			190.4	-0.0248065	-0.0110484	0.0025464	0.0625822	0.136438	0.198262			190.4	0.0351478	0.0426537	0.0654657	0.173883	0.300278	0.435723			190.4	0.0437768	0.0651954	0.17238	0.350655	0.546457	0.68672			190.4	0.00206435	0.0138584	0.0260004
	190.6	0.0243998	0.051501	0.0826145	0.171516	0.281382	0.399284			190.6	0.0072493	-0.0023221	0.0220558	0.0474227	0.100666	0.194749			190.6	-0.0248003	-0.0112562	0.00231282	0.0625415	0.136378	0.198344			190.6	0.0348909	0.0425075	0.0655643	0.173989	0.300763	0.435111			190.6	0.044451	0.0650869	0.172368	0.350273	0.545911	0.686952			190.6	0.00184855	0.0135315	0.0259712
	190.8	0.0245373	0.0510615	0.0829689	0.171876	0.281347	0.398272			190.8	0.00736075	-0.0018832	0.0222542	0.0475431	0.100067	0.194854			190.8	-0.0247394	-0.0116647	0.00205404	0.0624771	0.136324	0.19855			190.8	0.0347441	0.0422611	0.0657488	0.17422	0.301231	0.434222			190.8	0.0454102	0.0646592	0.172461	0.350163	0.545446	0.687008			190.8	0.00145045	0.013233	0.0258615
	191	0.0246114	0.0502382	0.0834099	0.172177	0.28149	0.39728			191	0.00747585	-0.0013778	0.0226034	0.0476209	0.099529	0.194888			191	-0.0247544	-0.0121596	0.00180987	0.0624583	0.136365	0.198905			191	0.0347098	0.0418217	0.0661329	0.174709	0.301709	0.433243			191	0.0465481	0.0640755	0.172719	0.350219	0.545302	0.686917			191	0.0008836	0.0129217	0.0257259
	191.2	0.0247672	0.049169	0.0838315	0.172436	0.281792	0.39651			191.2	0.00759625	-0.0008346	0.0230976	0.0477234	0.0992556	0.194711			191.2	-0.0248259	-0.0126049	0.00170748	0.0624952	0.136501	0.19925			191.2	0.0348866	0.0412563	0.0665773	0.175441	0.302321	0.432509			191.2	0.0476753	0.0633731	0.173167	0.350329	0.54542	0.686822			191.2	0.0003773	0.0127508	0.0256499
	191.4	0.024875	0.048126	0.0842148	0.172526	0.282181	0.396193			191.4	0.0077218	-0.0002143	0.0236415	0.047563	0.0992475	0.194437			191.4	-0.0249299	-0.0129609	0.00177123	0.0625858	0.136756	0.199498			191.4	0.0351741	0.0409048	0.0670572	0.176274	0.303022	0.432051			191.4	0.0487299	0.0627191	0.173791	0.350319	0.545769	0.686722			191.4	2.115e-05	0.0126838	0.0255953
	191.6	0.0249326	0.0473062	0.0845901	0.172378	0.282547	0.396308			191.6	0.0078151	0.00040445	0.0241535	0.0471381	0.0994796	0.194072			191.6	-0.0250285	-0.0131549	0.00203997	0.0626754	0.137113	0.199641			191.6	0.0356612	0.0409103	0.06756	0.177042	0.303688	0.431803			191.6	0.0495617	0.0621428	0.174614	0.350232	0.54635	0.686789			191.6	-3.5e-06	0.0125898	0.0255627
	191.8	0.0246848	0.0467857	0.0850017	0.172282	0.282964	0.396671			191.8	0.00789195	0.00098755	0.0246072	0.0466831	0.0999058	0.193503			191.8	-0.0251176	-0.0131546	0.00248769	0.0627851	0.137587	0.199726			191.8	0.0362843	0.0413361	0.0681257	0.177825	0.304158	0.431672			191.8	0.0502014	0.0617304	0.175615	0.349988	0.547117	0.687054			191.8	0.00025235	0.012422	0.0256168
	192	0.0241419	0.0465639	0.085308	0.172083	0.28334	0.397192			192	0.00810475	0.0014212	0.024788	0.0462977	0.100364	0.19274			192	-0.0250595	-0.0129923	0.00304107	0.0628333	0.13803	0.199798			192	0.0369033	0.0421121	0.0685458	0.178341	0.304446	0.431659			192	0.0505237	0.0614359	0.176612	0.349713	0.547872	0.687518			192	0.0006374	0.0122609	0.0257984
	192.2	0.0231844	0.0464984	0.0855998	0.171704	0.283492	0.397779			192.2	0.00846	0.00178105	0.0246121	0.0459027	0.100662	0.192081			192.2	-0.0248156	-0.0127379	0.00352629	0.0627935	0.13837	0.199995			192.2	0.0372925	0.0430781	0.0689704	0.178524	0.304414	0.431636			192.2	0.0505911	0.0612907	0.17743	0.349531	0.548642	0.68811			192.2	0.00088885	0.0120486	0.0260063
	192.4	0.0218488	0.0466721	0.0859231	0.171316	0.283519	0.398424			192.4	0.00873915	0.00192945	0.0240892	0.045511	0.100918	0.191614			192.4	-0.0244404	-0.012467	0.00391473	0.0625742	0.138605	0.200361			192.4	0.037494	0.0440159	0.0694547	0.178486	0.304261	0.431823			192.4	0.0506506	0.06117	0.177964	0.349544	0.549261	0.688814			192.4	0.00109115	0.0118628	0.0262368
	192.6	0.0204192	0.0468327	0.0862114	0.170974	0.283557	0.39912			192.6	0.0088366	0.00188835	0.0232286	0.0451765	0.101049	0.191417			192.6	-0.0240415	-0.0122121	0.00421005	0.0622622	0.138687	0.200775			192.6	0.0375647	0.0447006	0.0701377	0.178254	0.304057	0.432189			192.6	0.0506325	0.0611578	0.178153	0.349619	0.549717	0.689404			192.6	0.00121785	0.0118596	0.026592
	192.8	0.0190888	0.0468839	0.0863791	0.170185	0.283636	0.400005			192.8	0.0086496	0.00176185	0.0221857	0.0447879	0.101094	0.191455			192.8	-0.0236473	-0.0120066	0.00440367	0.0618501	0.138616	0.201133			192.8	0.0374087	0.0449279	0.0707328	0.177565	0.303974	0.432762			192.8	0.0505955	0.0612138	0.178053	0.349894	0.550065	0.68995			192.8	0.0012711	0.0119939	0.0270178
	193	0.0179236	0.0468327	0.0865841	0.169179	0.283646	0.400962			193	0.00829845	0.0016182	0.021203	0.0443122	0.10122	0.191707			193	-0.0233529	-0.0118651	0.00445686	0.0614506	0.138499	0.201343			193	0.0369416	0.0448775	0.0714449	0.176688	0.303846	0.433414			193	0.0505909	0.0612922	0.17768	0.350186	0.550187	0.690436			193	0.0012496	0.0122734	0.0274138
	193.2	0.0169839	0.046895	0.08679	0.168192	0.283636	0.401889			193.2	0.0078132	0.0014511	0.0204473	0.0437985	0.101479	0.191795			193.2	-0.023207	-0.0117623	0.00443403	0.061113	0.138431	0.201312			193.2	0.0361887	0.0446189	0.0721514	0.175734	0.303686	0.434013			193.2	0.0506252	0.061563	0.177329	0.350521	0.550236	0.690863			193.2	0.00129505	0.0126746	0.0278027
	193.4	0.0163357	0.0470077	0.0870102	0.1675	0.283614	0.402564			193.4	0.0072445	0.00125405	0.0199479	0.0433981	0.101817	0.191759			193.4	-0.0232376	-0.0116646	0.00431631	0.0609654	0.138422	0.201021			193.4	0.0352862	0.0441442	0.0727771	0.174886	0.303539	0.434416			193.4	0.0505933	0.0618894	0.176949	0.350938	0.550282	0.691159			193.4	0.00132855	0.0132334	0.0281859
	193.6	0.015777	0.047266	0.0871572	0.167202	0.283524	0.402974			193.6	0.00662575	0.00115215	0.0198146	0.0430146	0.102324	0.19165			193.6	-0.0233808	-0.011466	0.00412464	0.0609141	0.138576	0.200602			193.6	0.0345339	0.0435694	0.0730928	0.174389	0.303357	0.434709			193.6	0.0504496	0.0621562	0.176633	0.351344	0.55029	0.691358			193.6	0.0014784	0.0137117	0.0285876
	193.8	0.0153676	0.0475518	0.0871653	0.167492	0.283226	0.402973			193.8	0.0059425	0.00113265	0.019907	0.0427114	0.103088	0.191529			193.8	-0.0236894	-0.0111833	0.00389058	0.0609164	0.138797	0.200177			193.8	0.034082	0.0430179	0.07308	0.174551	0.302908	0.434947			193.8	0.0501251	0.0623691	0.176377	0.351704	0.55018	0.69141			193.8	0.00175925	0.0140307	0.0288832
	194	0.0152672	0.0476747	0.0868808	0.168087	0.282795	0.402663			194	0.00517745	0.0012257	0.0201225	0.0426845	0.103937	0.191228			194	-0.024032	-0.0108799	0.00368823	0.0609687	0.138978	0.199737			194	0.034143	0.0423905	0.0726264	0.175088	0.302255	0.435109			194	0.049518	0.0624814	0.176362	0.352209	0.550029	0.691315			194	0.00223245	0.014144	0.0290135
	194.2	0.0153368	0.0475623	0.0864818	0.168897	0.282243	0.40211			194.2	0.0045187	0.001395	0.0202627	0.0428881	0.104695	0.191101			194.2	-0.0243307	-0.0107341	0.00346992	0.0611289	0.138992	0.199285			194.2	0.0345222	0.0417734	0.0719225	0.175775	0.301423	0.43517			194.2	0.0489025	0.0623438	0.17636	0.352722	0.549815	0.691149			194.2	0.0026573	0.0140961	0.0290564
	194.4	0.0155664	0.0472685	0.0859308	0.169558	0.281581	0.40141			194.4	0.0041874	0.00167155	0.020432	0.043155	0.105246	0.191081			194.4	-0.0244905	-0.0107333	0.00329811	0.0613445	0.138895	0.198795			194.4	0.0352285	0.0412708	0.0710772	0.17626	0.300326	0.435101			194.4	0.0483087	0.0622609	0.176452	0.353113	0.549459	0.69101			194.4	0.0030863	0.0138785	0.0292139
	194.6	0.0158452	0.0468257	0.0852891	0.170064	0.280879	0.400613			194.6	0.0040644	0.00187915	0.0207367	0.0433464	0.105646	0.19096			194.6	-0.0245725	-0.0108719	0.00320094	0.0615762	0.138725	0.198286			194.6	0.0358906	0.0408669	0.0701555	0.176567	0.299247	0.434918			194.6	0.0477535	0.062436	0.176677	0.353335	0.549025	0.690953			194.6	0.00348095	0.0135809	0.0293803
	194.8	0.0161695	0.0464243	0.0845439	0.17056	0.280239	0.399897			194.8	0.0042668	0.00197965	0.0212063	0.043493	0.105763	0.190724			194.8	-0.0244865	-0.0110067	0.00316599	0.0617446	0.138541	0.197689			194.8	0.0364086	0.0404792	0.069135	0.176552	0.298426	0.434597			194.8	0.0470297	0.062713	0.176968	0.353117	0.548433	0.691022			194.8	0.00382915	0.013327	0.029484
	195	0.0164799	0.0462163	0.0838397	0.171174	0.279622	0.399317			195	0.00477195	0.00189315	0.021802	0.0434169	0.105563	0.190591			195	-0.024329	-0.011183	0.00312816	0.0618168	0.138296	0.19711			195	0.0366961	0.0401543	0.0682296	0.176385	0.2978	0.434069			195	0.0463534	0.0632069	0.177251	0.352516	0.547894	0.691241			195	0.0039447	0.0130654	0.0295204
	195.2	0.0169429	0.0462199	0.0830729	0.171633	0.279211	0.398924			195.2	0.00533275	0.00159455	0.0225619	0.0433796	0.105223	0.190542			195.2	-0.02415	-0.0112791	0.00315	0.0617885	0.137997	0.196667			195.2	0.0370412	0.0398025	0.067416	0.176078	0.297466	0.433527			195.2	0.0457034	0.0638199	0.177532	0.351646	0.547313	0.691676			195.2	0.00405515	0.0127908	0.0295283
	195.4	0.0174267	0.046311	0.0822621	0.172018	0.279139	0.398681			195.4	0.00584305	0.0011713	0.023418	0.0433278	0.104789	0.190371			195.4	-0.0239643	-0.0113601	0.00320487	0.0617468	0.13763	0.196439			195.4	0.0372688	0.0394272	0.0667838	0.17592	0.29749	0.433058			195.4	0.0450354	0.064447	0.177854	0.350536	0.546944	0.692235			195.4	0.00398	0.0125288	0.0293893
	195.6	0.0179857	0.0464279	0.0815137	0.172062	0.279486	0.398759			195.6	0.0064317	0.0007648	0.0240376	0.0433906	0.104193	0.190262			195.6	-0.0237467	-0.0114228	0.00328797	0.0617517	0.137185	0.196448			195.6	0.0374654	0.039162	0.0662678	0.175623	0.297902	0.432765			195.6	0.0443761	0.0648985	0.178089	0.349312	0.54682	0.692854			195.6	0.0035533	0.0123719	0.0291946
	195.8	0.0186732	0.0464887	0.0810135	0.171904	0.280068	0.399144			195.8	0.0070477	0.0004201	0.0244116	0.0434724	0.103568	0.190377			195.8	-0.0235489	-0.0116077	0.00338199	0.0617996	0.136734	0.196724			195.8	0.0376489	0.0391373	0.0660042	0.175321	0.298399	0.432675			195.8	0.0439597	0.0652714	0.178324	0.348084	0.547068	0.693424			195.8	0.0028096	0.0122865	0.0289875
	196	0.019421	0.0464808	0.0809071	0.171593	0.280914	0.399898			196	0.0075556	0.00016055	0.0244677	0.0436231	0.102971	0.190666			196	-0.0234688	-0.0118521	0.00350496	0.0617918	0.136405	0.197168			196	0.0378444	0.0392891	0.0658381	0.174834	0.299063	0.432935			196	0.0438774	0.0655089	0.178429	0.346852	0.547418	0.69395			196	0.00205345	0.0123355	0.028777
	196.2	0.0202849	0.0463411	0.081052	0.171334	0.281848	0.400819			196.2	0.0080751	-7.9e-06	0.0243579	0.0436573	0.102271	0.190984			196.2	-0.0234962	-0.0121495	0.00358278	0.0618102	0.136287	0.197635			196.2	0.0379005	0.0395898	0.0658593	0.174403	0.299774	0.433297			196.2	0.0440032	0.0657748	0.178369	0.345847	0.547918	0.694109			196.2	0.00133205	0.0125447	0.0285144
	196.4	0.0210886	0.0462024	0.081383	0.171181	0.282686	0.401888			196.4	0.00856905	-3.89e-05	0.0242041	0.0436137	0.101554	0.191414			196.4	-0.0236272	-0.0124282	0.00356073	0.0618563	0.136433	0.198027			196.4	0.0377884	0.0400585	0.0659128	0.174053	0.300523	0.433689			196.4	0.0443511	0.0659923	0.178181	0.345119	0.54847	0.693894			196.4	0.00080925	0.012935	0.0283035
	196.6	0.0218271	0.0462716	0.0818032	0.1713	0.283299	0.402922			196.6	0.00903825	-2.95e-06	0.0242146	0.0435041	0.100889	0.191869			196.6	-0.0238667	-0.0127062	0.00345132	0.0619363	0.136794	0.198345			196.6	0.0376379	0.0407114	0.0660822	0.174033	0.300964	0.434073			196.6	0.0447652	0.0661609	0.178032	0.344628	0.548964	0.693343			196.6	0.0005728	0.0133698	0.0281032
	196.8	0.0223689	0.0465339	0.0822947	0.171593	0.283725	0.403676			196.8	0.00938	0.0002029	0.0242973	0.0434443	0.100301	0.192114			196.8	-0.0242618	-0.0128894	0.00332439	0.0621432	0.137339	0.198552			196.8	0.037498	0.0414593	0.0662928	0.174255	0.30137	0.434303			196.8	0.0450212	0.0662895	0.177937	0.344547	0.549464	0.69259			196.8	0.0006661	0.0138503	0.0278947
	197	0.0225973	0.0469398	0.0827025	0.17204	0.283974	0.40405			197	0.0095754	0.0004923	0.0245098	0.0434966	0.0999458	0.192327			197	-0.0246951	-0.0129152	0.00324399	0.0625907	0.138006	0.198757			197	0.0373332	0.0422997	0.0665304	0.17484	0.301725	0.434514			197	0.0450812	0.0662913	0.177847	0.344947	0.550082	0.691736			197	0.00094265	0.0143477	0.0276729
	197.2	0.0224064	0.0476082	0.0830336	0.172665	0.284028	0.404069			197.2	0.0096303	0.00094905	0.0246841	0.0436315	0.0999283	0.192556			197.2	-0.0251201	-0.0127674	0.00323115	0.0630707	0.138702	0.199004			197.2	0.0371536	0.0434331	0.0666696	0.175738	0.301989	0.43486			197.2	0.0449213	0.0662597	0.178014	0.345868	0.550739	0.69094			197.2	0.0013693	0.0147245	0.0274595
	197.4	0.0221313	0.0484254	0.0832445	0.173383	0.28391	0.403726			197.4	0.00948985	0.0014525	0.0247534	0.0439382	0.100022	0.192622			197.4	-0.025557	-0.0125595	0.00338193	0.0635364	0.139231	0.199245			197.4	0.0370513	0.0448641	0.0667533	0.176897	0.302088	0.435411			197.4	0.0445459	0.0662532	0.178525	0.347326	0.551317	0.690259			197.4	0.00192695	0.0148782	0.027197
	197.6	0.0217426	0.0490735	0.083554	0.174115	0.283674	0.403115			197.6	0.00916645	0.00188245	0.0245805	0.0444542	0.100125	0.192564			197.6	-0.0259877	-0.0123844	0.00366357	0.0639791	0.139572	0.199323			197.6	0.0369606	0.0462482	0.0669015	0.178065	0.302167	0.436044			197.6	0.0439756	0.0661936	0.179152	0.349296	0.551779	0.689665			197.6	0.0025218	0.0149094	0.0269149
	197.8	0.021187	0.0495697	0.0839449	0.174817	0.283425	0.402525			197.8	0.00882135	0.00207805	0.0243024	0.0449747	0.100187	0.192529			197.8	-0.0262486	-0.0123221	0.00400371	0.0643223	0.139678	0.199234			197.8	0.0366515	0.047464	0.0670863	0.179132	0.302059	0.436846			197.8	0.0435572	0.0660612	0.179694	0.351473	0.552087	0.689222			197.8	0.00284875	0.0149219	0.0266756
	198	0.0205866	0.0498869	0.0842995	0.175362	0.283152	0.40206			198	0.00844545	0.00218085	0.0240001	0.0454029	0.100137	0.192415			198	-0.0263664	-0.0123059	0.00432738	0.0644707	0.139574	0.19894			198	0.0362146	0.0484029	0.0673868	0.17998	0.301784	0.437631			198	0.043363	0.0659814	0.180194	0.353656	0.55196	0.688909			198	0.0030371	0.0148609	0.0265152
	198.2	0.0199538	0.0499648	0.0846022	0.175674	0.282973	0.401793			198.2	0.0079719	0.00204685	0.0238339	0.0457788	0.100061	0.192132			198.2	-0.026378	-0.0123017	0.00465789	0.0645021	0.139363	0.198537			198.2	0.0356832	0.0488375	0.0678654	0.180633	0.301534	0.438296			198.2	0.0436259	0.0657958	0.180606	0.355571	0.551592	0.688717			198.2	0.00299835	0.0147125	0.026438
	198.4	0.0192836	0.0498488	0.0848732	0.175876	0.282871	0.40171			198.4	0.0074899	0.0017641	0.0237792	0.0461402	0.100046	0.191837			198.4	-0.0262879	-0.0122418	0.00492786	0.0643656	0.139113	0.198027			198.4	0.0351873	0.0486013	0.0685631	0.181019	0.301183	0.438793			198.4	0.0443512	0.0654231	0.180859	0.35706	0.551068	0.688633			198.4	0.0026228	0.0144624	0.0264318
	198.6	0.0187694	0.0496263	0.0850061	0.175923	0.282834	0.401738			198.6	0.0070176	0.0013806	0.0239062	0.0463358	0.100134	0.191501			198.6	-0.0261081	-0.0121098	0.00507552	0.0641134	0.138862	0.197529			198.6	0.0347532	0.0479185	0.0693942	0.181331	0.300747	0.439181			198.6	0.0453979	0.0650523	0.181125	0.358081	0.550597	0.688698			198.6	0.0018892	0.0141336	0.0265259
	198.8	0.018642	0.0493124	0.0850169	0.175718	0.282835	0.401805			198.8	0.0064425	0.00108425	0.024129	0.0465563	0.100296	0.191267			198.8	-0.0259527	-0.0118437	0.00511005	0.0638323	0.138596	0.197155			198.8	0.0345153	0.0468943	0.0702043	0.181591	0.300282	0.439357			198.8	0.046467	0.0647745	0.18143	0.358621	0.550236	0.688914			198.8	0.0012133	0.013693	0.0267361
	199	0.0189792	0.0489832	0.085057	0.175569	0.282837	0.401796			199	0.0059779	0.0009517	0.0243393	0.0467053	0.100479	0.190908			199	-0.0257888	-0.0115425	0.00504087	0.0635992	0.138329	0.196968			199	0.034451	0.0458239	0.0708732	0.182003	0.299793	0.439209			199	0.0473542	0.064733	0.181883	0.358823	0.550367	0.6891			199	0.0005306	0.0132039	0.0270441
	199.2	0.0196205	0.0486747	0.0851385	0.175487	0.282731	0.401789			199.2	0.00563645	0.0010633	0.0243891	0.0468458	0.100633	0.190575			199.2	-0.0256662	-0.0112299	0.0048669	0.0633963	0.138012	0.19687			199.2	0.0345332	0.0448392	0.0713322	0.182381	0.299156	0.438852			199.2	0.0480086	0.0649383	0.182334	0.358646	0.550779	0.689391			199.2	-7.695e-05	0.0127086	0.0274126
	199.4	0.0204213	0.0484348	0.0852374	0.175392	0.282507	0.401867			199.4	0.00550455	0.00122555	0.0243094	0.0468339	0.100838	0.190407			199.4	-0.0255486	-0.0109976	0.00461277	0.0631389	0.137776	0.197003			199.4	0.0345264	0.0440168	0.0715177	0.182591	0.298509	0.43835			199.4	0.0484853	0.0654173	0.182647	0.358034	0.551267	0.689741			199.4	-0.000567	0.0122099	0.0277931
	199.6	0.0210815	0.0482684	0.0852755	0.17533	0.28228	0.402063			199.6	0.00552115	0.00144165	0.0241926	0.0466851	0.100989	0.190525			199.6	-0.0254475	-0.0109082	0.00433071	0.0628039	0.137639	0.197371			199.6	0.0343379	0.0432632	0.0714758	0.182558	0.297942	0.437817			199.6	0.0490081	0.0660008	0.182504	0.357063	0.55171	0.690125			199.6	-0.0008193	0.0118897	0.0281794
	199.8	0.0215162	0.0481597	0.0850988	0.175247	0.281961	0.402166			199.8	0.0057982	0.00161365	0.0241261	0.0462496	0.101097	0.190726			199.8	-0.0253321	-0.0109613	0.00402525	0.0624316	0.137664	0.197902			199.8	0.0341452	0.0425646	0.0713246	0.182425	0.297418	0.437238			199.8	0.0495462	0.0665384	0.18203	0.356026	0.552146	0.690264			199.8	-0.000926	0.0117955	0.0285599
	200	0.0214553	0.048093	0.0846853	0.174847	0.281575	0.402123			200	0.00615465	0.00173155	0.0241799	0.0456565	0.10111	0.19096			200	-0.0252345	-0.0111489	0.00371949	0.0620315	0.137821	0.198452			200	0.0338857	0.0418287	0.0710589	0.182051	0.296897	0.436644			200	0.0500576	0.0668075	0.181232	0.354915	0.552508	0.690306			200	-0.0008639	0.0119246	0.0290158
	200.2	0.0211407	0.0480104	0.0842837	0.173919	0.281198	0.401963			200.2	0.00660405	0.0018085	0.0243149	0.0450521	0.101057	0.191203			200.2	-0.0251693	-0.0114658	0.00342453	0.0616942	0.138075	0.199101			200.2	0.0336269	0.041153	0.0706852	0.181368	0.296529	0.43598			200.2	0.0504242	0.0668387	0.180218	0.353747	0.55268	0.690181			200.2	-0.0006814	0.012165	0.0294126
	200.4	0.0205857	0.0479081	0.0839739	0.172734	0.28091	0.401616			200.4	0.00699525	0.0019798	0.0243688	0.0446292	0.100977	0.191439			200.4	-0.025157	-0.011784	0.00316629	0.061536	0.138363	0.199775			200.4	0.0334381	0.0406146	0.0702446	0.180676	0.296447	0.435199			200.4	0.0504597	0.0667574	0.179022	0.352687	0.552808	0.690091			200.4	-0.000341	0.0127149	0.029701
	200.6	0.0200142	0.0479691	0.0837049	0.171457	0.28065	0.401103			200.6	0.007426	0.0021117	0.0242725	0.0443248	0.100962	0.191663			200.6	-0.0251523	-0.0120342	0.00298854	0.0615	0.138634	0.200497			200.6	0.0333095	0.040325	0.0696709	0.179991	0.29658	0.434348			200.6	0.0501404	0.066738	0.1781	0.351899	0.552841	0.690103			200.6	6.47e-05	0.0133766	0.0298081
	200.8	0.0195204	0.0481731	0.0835489	0.170351	0.280601	0.400543			200.8	0.00785685	0.00225495	0.023973	0.0442157	0.100975	0.191723			200.8	-0.0251808	-0.0122132	0.00286614	0.0615203	0.138842	0.201074			200.8	0.033293	0.0403065	0.0688991	0.179544	0.297095	0.433579			200.8	0.0494898	0.0667999	0.177493	0.351392	0.552573	0.690318			200.8	0.00063905	0.0140012	0.0297583
	201	0.0193322	0.0484704	0.0835309	0.169436	0.280848	0.400106			201	0.00823755	0.0023847	0.0235834	0.0443718	0.101048	0.191703			201	-0.0252582	-0.0122777	0.00283578	0.0616664	0.138952	0.201436			201	0.0336061	0.0404579	0.0679759	0.179215	0.298044	0.433054			201	0.0487383	0.0669125	0.177101	0.351146	0.551888	0.690645			201	0.0013349	0.0145286	0.0293947
	201.2	0.0193512	0.0487994	0.0835775	0.168924	0.28136	0.399946			201.2	0.0084689	0.00240145	0.0230236	0.0447103	0.101195	0.191682			201.2	-0.0253701	-0.0122898	0.00283923	0.0619556	0.138987	0.201489			201.2	0.0343304	0.0407298	0.0671434	0.179156	0.299198	0.432878			201.2	0.0479105	0.0669922	0.176717	0.35122	0.551043	0.690952			201.2	0.00207935	0.01511	0.0288835
	201.4	0.0196787	0.0491394	0.0834888	0.168548	0.282146	0.40012			201.4	0.00864845	0.0023104	0.0224365	0.0450818	0.101367	0.191588			201.4	-0.025445	-0.0122945	0.00285039	0.0623581	0.138957	0.201247			201.4	0.0354072	0.0411111	0.0663307	0.179036	0.300361	0.433013			201.4	0.0472312	0.0669342	0.176516	0.351427	0.55008	0.691068			201.4	0.002803	0.0155986	0.0282225
	201.6	0.0201897	0.0492569	0.0833801	0.168283	0.283039	0.400524			201.6	0.0086777	0.0023897	0.0217569	0.0456766	0.101632	0.191424			201.6	-0.0255098	-0.0122897	0.00277446	0.0628648	0.138926	0.200687			201.6	0.0367645	0.0414454	0.0657887	0.178919	0.301467	0.433146			201.6	0.0467903	0.0667257	0.176374	0.351684	0.548984	0.690902			201.6	0.00360695	0.0158855	0.0276048
	201.8	0.020675	0.0492662	0.08327	0.168046	0.283995	0.40113			201.8	0.00870045	0.0025378	0.0211407	0.0464245	0.102103	0.191285			201.8	-0.0254901	-0.0122929	0.00263451	0.0633446	0.138996	0.200023			201.8	0.0381648	0.0418625	0.0655679	0.178617	0.302479	0.4332			201.8	0.0466705	0.0663522	0.176381	0.351972	0.547955	0.690629			201.8	0.0041903	0.0160594	0.0270559
	202	0.0210497	0.0493849	0.0832332	0.168157	0.284799	0.401797			202	0.00874675	0.002669	0.020543	0.0471357	0.102654	0.191212			202	-0.0253907	-0.0123903	0.00238578	0.06362	0.139153	0.199317			202	0.0393921	0.0426064	0.0656928	0.178373	0.303169	0.433158			202	0.0465802	0.0659356	0.176621	0.352238	0.547002	0.690375			202	0.00439625	0.016179	0.0267276
	202.2	0.0213736	0.049693	0.083174	0.168581	0.28536	0.402211			202.2	0.009017	0.0028302	0.0201792	0.0477104	0.10312	0.191101			202.2	-0.0251847	-0.0125497	0.00211974	0.0637275	0.139318	0.198645			202.2	0.0401872	0.0436589	0.0658399	0.178325	0.303657	0.432941			202.2	0.0462555	0.06558	0.177344	0.352609	0.546205	0.690327			202.2	0.00429335	0.016239	0.0266322
	202.4	0.0217002	0.0501252	0.0832723	0.16933	0.285622	0.402345			202.4	0.0094045	0.00314435	0.0200644	0.0480687	0.103478	0.190995			202.4	-0.0250294	-0.0127506	0.00189957	0.063798	0.139362	0.198018			202.4	0.0405642	0.0448477	0.0661793	0.178691	0.303908	0.432558			202.4	0.0456766	0.0653614	0.178312	0.353221	0.545601	0.690508			202.4	0.00400785	0.0161844	0.0269445
	202.6	0.0221118	0.050665	0.083337	0.170308	0.285665	0.402227			202.6	0.0099153	0.00341835	0.0201809	0.0481714	0.103763	0.190673			202.6	-0.0248936	-0.0129302	0.0017646	0.063822	0.139299	0.197511			202.6	0.040661	0.046142	0.066573	0.179244	0.304013	0.432205			202.6	0.0449036	0.0652057	0.1794	0.354257	0.545395	0.690914			202.6	0.0035411	0.0160344	0.0274288
	202.8	0.0225036	0.0512058	0.0832105	0.171426	0.28542	0.401969			202.8	0.0103149	0.0035223	0.020494	0.0480864	0.103987	0.190409			202.8	-0.0248921	-0.0131296	0.00173412	0.0637999	0.139092	0.197156			202.8	0.0404024	0.0473176	0.0670915	0.179799	0.303772	0.431975			202.8	0.0441665	0.0651448	0.180277	0.355381	0.545495	0.691461			202.8	0.0029515	0.0157057	0.0278791
	203	0.0228794	0.0515865	0.082882	0.172492	0.285018	0.401592			203	0.0106931	0.00337565	0.0208802	0.0479534	0.104297	0.190291			203	-0.0249801	-0.0133642	0.001815	0.0637796	0.138799	0.197148			203	0.039817	0.0480603	0.0677371	0.180334	0.303308	0.431792			203	0.0437033	0.065112	0.180683	0.356618	0.545926	0.691969			203	0.00228365	0.0152829	0.0282541
	203.2	0.0230294	0.0517112	0.0825206	0.173456	0.284655	0.401241			203.2	0.0108191	0.00301515	0.0213825	0.0476893	0.104595	0.190245			203.2	-0.0251436	-0.0136041	0.00199002	0.0636932	0.138453	0.197367			203.2	0.0391277	0.0482176	0.0686443	0.180727	0.30265	0.43178			203.2	0.0437464	0.0650587	0.180467	0.357704	0.546503	0.692318			203.2	0.0014764	0.0148875	0.0285398
	203.4	0.022724	0.0515465	0.0821095	0.174183	0.284176	0.400899			203.4	0.0107865	0.0023622	0.0220152	0.0473765	0.104784	0.190079			203.4	-0.025369	-0.013781	0.00215013	0.0634326	0.138158	0.197789			203.4	0.0382751	0.0478337	0.0696285	0.180834	0.301885	0.431849			203.4	0.0440502	0.0649624	0.17984	0.35863	0.547145	0.692417			203.4	0.0004334	0.0145601	0.0286048
	203.6	0.0219302	0.0512843	0.0818537	0.174686	0.283654	0.400635			203.6	0.0105358	0.001515	0.0228808	0.0471019	0.104789	0.189961			203.6	-0.0256381	-0.0139513	0.00223938	0.0630498	0.137904	0.198309			203.6	0.0371195	0.047149	0.0706215	0.18084	0.301027	0.431919			203.6	0.0445181	0.0648594	0.178834	0.359058	0.547626	0.692404			203.6	-0.0008342	0.0142325	0.0285414
	203.8	0.0210752	0.0510695	0.0818914	0.175101	0.28315	0.400417			203.8	0.0102232	0.0007033	0.0237067	0.0469231	0.104729	0.189897			203.8	-0.0258623	-0.0140056	0.00219372	0.0627307	0.137711	0.198972			203.8	0.0360737	0.0463434	0.0715078	0.180925	0.300409	0.431862			203.8	0.0450281	0.0648953	0.177772	0.359145	0.547801	0.692277			203.8	-0.0020913	0.0139966	0.0284342
	204	0.0202371	0.0509915	0.0821191	0.175609	0.282754	0.400387			204	0.0098041	2.88e-05	0.0245285	0.0467869	0.104614	0.189905			204	-0.0260465	-0.0138684	0.00208257	0.0625333	0.137566	0.199676			204	0.0352906	0.0454833	0.072213	0.18124	0.300071	0.431806			204	0.045367	0.0651474	0.17685	0.359023	0.547755	0.692304			204	-0.0031017	0.013887	0.0282843
	204.2	0.0197133	0.0510608	0.0823748	0.176265	0.282373	0.400576			204.2	0.009418	-0.0004916	0.0252222	0.0467306	0.104599	0.190102			204.2	-0.0262826	-0.0135747	0.00189264	0.0624435	0.137577	0.200417			204.2	0.0348203	0.0447243	0.072679	0.181581	0.300032	0.431763			204.2	0.0454353	0.0657029	0.17624	0.358917	0.547474	0.692421			204.2	-0.003758	0.0137117	0.0280605
	204.4	0.0194602	0.0511797	0.0827037	0.177003	0.28227	0.400999			204.4	0.00904155	-0.0008175	0.0257476	0.0469093	0.104657	0.190576			204.4	-0.0264887	-0.0132104	0.00171432	0.0624205	0.137781	0.201092			204.4	0.0346897	0.0441237	0.0728431	0.182028	0.30035	0.431884			204.4	0.0453016	0.0663223	0.17569	0.35872	0.546947	0.692753			204.4	-0.0039497	0.0133939	0.0277784
	204.6	0.0194802	0.0513012	0.0829059	0.177801	0.282502	0.401664			204.6	0.00874035	-0.0008581	0.0261023	0.0471547	0.104764	0.191386			204.6	-0.026639	-0.0128051	0.00162783	0.0624008	0.13807	0.201637			204.6	0.0348999	0.0436322	0.0726287	0.182357	0.301119	0.432252			204.6	0.0451123	0.0670444	0.175275	0.358563	0.546381	0.69308			204.6	-0.003737	0.0131594	0.0272562
	204.8	0.0196167	0.0510914	0.0829615	0.178662	0.282916	0.402549			204.8	0.00842985	-0.0007911	0.0263279	0.0474563	0.104752	0.192425			204.8	-0.026738	-0.0124914	0.00162279	0.0623742	0.138396	0.201929			204.8	0.0352727	0.0432128	0.0721937	0.182695	0.302126	0.432822			204.8	0.0448612	0.0679238	0.174915	0.358447	0.546026	0.693325			204.8	-0.0032646	0.0129459	0.0267268
	205	0.0199063	0.0505331	0.0829019	0.179327	0.283357	0.40352			205	0.00818265	-0.0006268	0.0264255	0.0477996	0.104655	0.193595			205	-0.0268084	-0.0122563	0.00158193	0.0622994	0.138764	0.201964			205	0.0356031	0.0428106	0.0714884	0.182734	0.303293	0.43344			205	0.0446541	0.0688416	0.174757	0.358212	0.545876	0.6933			205	-0.0026553	0.0125373	0.0261934
	205.2	0.0201073	0.049636	0.0828794	0.179839	0.283662	0.404403			205.2	0.00795615	-0.0003609	0.0264379	0.0481844	0.104425	0.194693			205.2	-0.0267734	-0.01208	0.0013974	0.062137	0.139134	0.201797			205.2	0.0356944	0.0423865	0.0706316	0.182881	0.304339	0.433832			205.2	0.0445222	0.0695877	0.174635	0.357745	0.545895	0.693178			205.2	-0.0020462	0.0120061	0.0257713
	205.4	0.0203448	0.0487871	0.0828742	0.180168	0.283827	0.405133			205.4	0.00778305	-6.215e-05	0.0263961	0.0484438	0.104185	0.195708			205.4	-0.026615	-0.01195	0.00108039	0.0619087	0.139464	0.201547			205.4	0.0356117	0.0421927	0.0696618	0.183004	0.305302	0.434025			205.4	0.0445228	0.0702634	0.174843	0.357081	0.54609	0.693074			205.4	-0.0014849	0.0115101	0.0254294
	205.6	0.0207081	0.0479282	0.0831415	0.180426	0.283724	0.405554			205.6	0.0076885	0.00017395	0.0262467	0.0485791	0.103917	0.196513			205.6	-0.0263544	-0.0118964	0.00071568	0.0617572	0.139787	0.201246			205.6	0.0354982	0.0423097	0.0688018	0.183257	0.305917	0.43398			205.6	0.0446291	0.0708052	0.175382	0.356239	0.546403	0.693066			205.6	-0.0010207	0.0110393	0.0254645
	205.8	0.021174	0.0470725	0.083648	0.180449	0.283432	0.405695			205.8	0.00781935	0.0004064	0.0260657	0.0483606	0.103676	0.196923			205.8	-0.0260904	-0.0118669	0.00045087	0.0617321	0.140057	0.200912			205.8	0.0352957	0.0425095	0.0679584	0.183426	0.306144	0.433837			205.8	0.0447205	0.0708956	0.176272	0.35539	0.546901	0.693272			205.8	-0.0005654	0.0105066	0.0257046
	206	0.0217749	0.0462006	0.0843717	0.180268	0.283018	0.405638			206	0.0080486	0.00066115	0.0258679	0.0478462	0.103521	0.196953			206	-0.0258595	-0.0118551	0.00035208	0.0618452	0.140277	0.200629			206	0.0351701	0.0428759	0.0674629	0.183552	0.305896	0.43362			206	0.0448839	0.0704899	0.177297	0.354531	0.547541	0.693722			206	-0.0001393	0.0100856	0.0261412
	206.2	0.0225825	0.0455444	0.0849045	0.179772	0.282573	0.405456			206.2	0.0084026	0.0008635	0.025593	0.0471989	0.103478	0.196681			206.2	-0.0256542	-0.0118266	0.00051501	0.062056	0.140389	0.200504			206.2	0.0352405	0.0433478	0.0671549	0.18329	0.305421	0.433561			206.2	0.0451356	0.0697753	0.178405	0.353842	0.548519	0.694303			206.2	0.00028385	0.00979215	0.0265459
	206.4	0.0234444	0.0450609	0.0853281	0.179101	0.282088	0.405111			206.4	0.0087557	0.00094645	0.025287	0.0465002	0.103504	0.196288			206.4	-0.0254977	-0.0117667	0.00091428	0.062375	0.140329	0.200496			206.4	0.0354801	0.04377	0.0672315	0.182711	0.304669	0.433521			206.4	0.0455932	0.0689473	0.179291	0.353272	0.549752	0.69478			206.4	0.00059855	0.0095902	0.0270003
	206.6	0.0241842	0.0447888	0.0856519	0.178162	0.281691	0.4047			206.6	0.00921365	0.00093825	0.0248657	0.0458972	0.103633	0.195597			206.6	-0.0253578	-0.0116567	0.00145527	0.0627653	0.140163	0.200517			206.6	0.0358445	0.0438122	0.067501	0.181988	0.303858	0.433608			206.6	0.0461427	0.0680089	0.179772	0.352877	0.551064	0.695135			206.6	0.00079795	0.00943225	0.0274225
	206.8	0.0245855	0.0448154	0.0860154	0.177124	0.281553	0.404301			206.8	0.00962755	0.00084065	0.0244906	0.0455021	0.10381	0.194833			206.8	-0.0251447	-0.011483	0.00206784	0.063052	0.139919	0.200494			206.8	0.0362849	0.0436752	0.0679706	0.181242	0.303087	0.433809			206.8	0.0466396	0.067098	0.179822	0.352336	0.552168	0.695364			206.8	0.0007833	0.0094749	0.0277885
	207	0.0246023	0.0452086	0.0862401	0.176191	0.281437	0.403886			207	0.0101408	0.00072265	0.0241831	0.0453419	0.103939	0.194063			207	-0.0248705	-0.011295	0.00264648	0.063223	0.1396	0.200471			207	0.0365755	0.043393	0.0683	0.18047	0.302362	0.434085			207	0.0469359	0.0663048	0.179625	0.351849	0.553097	0.695556			207	0.00054925	0.00970345	0.0280062
	207.2	0.0243347	0.0459315	0.0866237	0.175611	0.281332	0.403499			207.2	0.0106909	0.00065975	0.0239676	0.0452355	0.104138	0.193461			207.2	-0.024548	-0.0111497	0.00310908	0.0633631	0.139254	0.200411			207.2	0.0367715	0.0430894	0.0685186	0.179977	0.30162	0.434308			207.2	0.0472109	0.0654236	0.179324	0.35136	0.553486	0.695802			207.2	0.0002371	0.0100187	0.0281618
	207.4	0.0239248	0.0468122	0.0871087	0.175304	0.281307	0.403235			207.4	0.0113431	0.0007002	0.0236402	0.0451739	0.104443	0.192956			207.4	-0.0242657	-0.0110116	0.00347442	0.0634838	0.13892	0.200363			207.4	0.0370533	0.0426272	0.0686781	0.179716	0.301089	0.434538			207.4	0.0475	0.0644417	0.179065	0.350997	0.553397	0.696092			207.4	-5.2e-06	0.0104727	0.0282779
	207.6	0.0232533	0.0477789	0.0877011	0.175232	0.281495	0.403163			207.6	0.011864	0.0007534	0.0233851	0.0452144	0.104782	0.192843			207.6	-0.0241725	-0.0108834	0.00378684	0.0635512	0.138547	0.200364			207.6	0.0372872	0.0422445	0.0688778	0.179602	0.300802	0.434771			207.6	0.0478058	0.0634642	0.178787	0.350678	0.552825	0.696447			207.6	-0.0001644	0.0110426	0.0284298
	207.8	0.0223582	0.0488236	0.0881289	0.175271	0.281804	0.403138			207.8	0.0123033	0.00079175	0.0231767	0.0454118	0.105075	0.192991			207.8	-0.0243053	-0.0108124	0.00401271	0.0635652	0.138228	0.20041			207.8	0.0374402	0.0420922	0.0690971	0.179426	0.300722	0.435024			207.8	0.0482494	0.0627611	0.178426	0.350693	0.55198	0.696754			207.8	-0.0003211	0.0116492	0.0286312
	208	0.0211448	0.0498938	0.0885133	0.175158	0.282324	0.403118			208	0.012598	0.0006849	0.0230727	0.0457919	0.105218	0.193385			208	-0.0246042	-0.0108574	0.00420138	0.0635065	0.137922	0.200355			208	0.0374591	0.0422215	0.0692793	0.179386	0.300918	0.435345			208	0.0488353	0.062267	0.17794	0.350951	0.55088	0.697029			208	-0.0005353	0.0122454	0.0288767
	208.2	0.0196856	0.0508365	0.0887473	0.174842	0.282958	0.403153			208.2	0.0128535	0.00052405	0.0231049	0.0463211	0.105124	0.19391			208.2	-0.0250171	-0.0109604	0.00436035	0.0633431	0.137535	0.200157			208.2	0.0372932	0.0425294	0.069433	0.179383	0.301411	0.435772			208.2	0.0494464	0.0623267	0.17738	0.351293	0.549864	0.697091			208.2	-0.0009226	0.0128971	0.0290981
	208.4	0.0182947	0.0515284	0.0889125	0.17442	0.283475	0.403188			208.4	0.0129833	0.0001758	0.0232198	0.0469905	0.104827	0.194523			208.4	-0.0255275	-0.0111465	0.00434472	0.0631645	0.137148	0.199832			208.4	0.0369383	0.0430231	0.0695103	0.179547	0.302014	0.436187			208.4	0.0500112	0.0628486	0.176757	0.351704	0.5489	0.696997			208.4	-0.0014662	0.0133931	0.0294171
	208.6	0.017195	0.0520007	0.0889546	0.173955	0.283785	0.403195			208.6	0.0129824	-0.0002335	0.0232982	0.0475735	0.104517	0.195018			208.6	-0.0260766	-0.0113355	0.00411078	0.0629976	0.136842	0.19951			208.6	0.0364936	0.0436391	0.06956	0.179772	0.302657	0.436474			208.6	0.0503474	0.0636166	0.176288	0.351992	0.548092	0.69665			208.6	-0.0021071	0.0137056	0.0297272
	208.8	0.0163373	0.0522027	0.0890849	0.173487	0.283768	0.403222			208.8	0.0126706	-0.0005937	0.0233566	0.0480102	0.104217	0.195435			208.8	-0.0266584	-0.0114944	0.00365787	0.0629503	0.136657	0.199222			208.8	0.035936	0.0442451	0.06962	0.180222	0.303196	0.436476			208.8	0.050386	0.0643717	0.176009	0.351995	0.547305	0.696231			208.8	-0.0027788	0.0139071	0.0300419
	209	0.0158592	0.0521601	0.089313	0.173105	0.283526	0.403285			209	0.0119829	-0.0008295	0.0232644	0.0481675	0.104115	0.195902			209	-0.0272653	-0.0115488	0.00306633	0.0630117	0.136648	0.199051			209	0.0354518	0.0447936	0.0698127	0.180569	0.303636	0.436224			209	0.0501943	0.0652395	0.175983	0.351709	0.546711	0.695719			209	-0.0032552	0.0140298	0.0303606
	209.2	0.0156015	0.0518609	0.0896085	0.172862	0.283168	0.403479			209.2	0.0108765	-0.0010569	0.0231149	0.0481159	0.104205	0.196449			209.2	-0.0279085	-0.0115285	0.00242496	0.0631803	0.136879	0.199038			209.2	0.03491	0.0452941	0.0701504	0.180661	0.303854	0.435865			209.2	0.0496671	0.0659467	0.176164	0.351263	0.546335	0.695218			209.2	-0.0035417	0.014109	0.0307442
	209.4	0.0154251	0.0514371	0.0897386	0.172811	0.282851	0.403931			209.4	0.0096219	-0.0011467	0.0230491	0.0478066	0.104452	0.196987			209.4	-0.0285012	-0.0114274	0.00187743	0.0632879	0.137279	0.199167			209.4	0.0342398	0.0456428	0.0704982	0.180479	0.303754	0.435582			209.4	0.0486695	0.0664628	0.176589	0.350736	0.54627	0.694805			209.4	-0.0036694	0.0142186	0.0308903
	209.6	0.015399	0.0510053	0.0896185	0.173007	0.282433	0.404548			209.6	0.0083864	-0.0010681	0.0231467	0.0473396	0.104679	0.197526			209.6	-0.0289166	-0.011298	0.00146469	0.0632923	0.13777	0.199431			209.6	0.0335171	0.0460369	0.0708292	0.180247	0.303364	0.435384			209.6	0.0474111	0.067012	0.177208	0.350261	0.546505	0.694533			209.6	-0.0036421	0.0144502	0.0307885
	209.8	0.015728	0.0507872	0.0891943	0.173353	0.282078	0.405251			209.8	0.00735045	-0.0009155	0.0232409	0.0467521	0.104836	0.197989			209.8	-0.0290563	-0.0111555	0.00127413	0.0632664	0.138192	0.199798			209.8	0.0329552	0.0463829	0.0711138	0.179895	0.302906	0.435429			209.8	0.0460873	0.0675924	0.177794	0.350014	0.547093	0.694336			209.8	-0.0034097	0.0146966	0.0304335
	210	0.0163604	0.0507503	0.0886373	0.173787	0.281919	0.405857			210	0.00653115	-0.0007178	0.0234878	0.0461666	0.104866	0.198215			210	-0.0288906	-0.0110031	0.00132039	0.063252	0.138547	0.200189			210	0.0324865	0.0466507	0.0714937	0.179558	0.302438	0.435564			210	0.0448555	0.0680392	0.178169	0.349879	0.547705	0.694144			210	-0.0030231	0.0148336	0.0299746
	210.2	0.0173255	0.0507459	0.0879517	0.174133	0.281939	0.406305			210.2	0.00600275	-0.0004582	0.0237581	0.045618	0.104889	0.198164			210.2	-0.0284934	-0.010877	0.00159789	0.0632425	0.138907	0.200504			210.2	0.0322795	0.0466217	0.0717357	0.179337	0.301944	0.435757			210.2	0.0437414	0.0683701	0.178302	0.349762	0.548348	0.694015			210.2	-0.0023899	0.0147808	0.0293488
	210.4	0.0184857	0.0506975	0.0873078	0.174484	0.281925	0.406533			210.4	0.00562985	-0.0001689	0.0240883	0.0451277	0.104963	0.19815			210.4	-0.0279275	-0.0108374	0.00207816	0.0633039	0.139176	0.200738			210.4	0.0323244	0.0464979	0.0718618	0.179222	0.301336	0.435871			210.4	0.0428235	0.0685515	0.178348	0.349516	0.549031	0.694042			210.4	-0.0016472	0.0147051	0.0286286
	210.6	0.0196948	0.0505343	0.0866819	0.174738	0.281828	0.406553			210.6	0.0054275	1.445e-05	0.0243706	0.0447366	0.105019	0.198096			210.6	-0.0272923	-0.0109073	0.00266319	0.0635001	0.139401	0.200865			210.6	0.032591	0.045943	0.0717969	0.178939	0.300494	0.435958			210.6	0.0423526	0.0684967	0.178374	0.349381	0.549653	0.69426			210.6	-0.0008282	0.0145256	0.0278657
	210.8	0.020835	0.0502038	0.0861935	0.175108	0.281784	0.406347			210.8	0.00538915	0.0001247	0.0246808	0.0444018	0.105169	0.198265			210.8	-0.026744	-0.0110817	0.00327693	0.0637106	0.139593	0.20099			210.8	0.0329964	0.0451446	0.0716357	0.178834	0.299568	0.435966			210.8	0.0425122	0.0681717	0.178613	0.349397	0.550065	0.694534			210.8	0.00013045	0.0142684	0.0271638
	211	0.0217212	0.0496632	0.0857364	0.175435	0.281819	0.406055			211	0.00548135	0.00013125	0.0247965	0.0440458	0.105396	0.198581			211	-0.0263667	-0.0113241	0.00388896	0.0638534	0.139743	0.201081			211	0.0336609	0.0443026	0.071234	0.178848	0.298711	0.436024			211	0.0432501	0.0677162	0.179019	0.34952	0.550444	0.694756			211	0.0011075	0.0140992	0.026583
	211.2	0.0222291	0.0492499	0.0853718	0.175719	0.282002	0.405534			211.2	0.00571865	2.58e-05	0.0248844	0.0436588	0.10556	0.198965			211.2	-0.0261039	-0.011573	0.00445191	0.0639906	0.139741	0.201107			211.2	0.0344607	0.0439656	0.0706867	0.179102	0.298143	0.435985			211.2	0.0445573	0.0672182	0.17945	0.349868	0.550583	0.694986			211.2	0.00198175	0.0140111	0.0261455
	211.4	0.0223055	0.0490252	0.085022	0.175845	0.282365	0.40491			211.4	0.00618635	-0.0002536	0.0249639	0.0431959	0.105556	0.198963			211.4	-0.0258441	-0.0118368	0.00492396	0.0642191	0.139685	0.201016			211.4	0.0352841	0.0440813	0.0700863	0.17955	0.297918	0.435953			211.4	0.0463258	0.0668697	0.179754	0.350697	0.550609	0.69523			211.4	0.0027391	0.0139314	0.0258787
	211.6	0.0220713	0.0490483	0.0849256	0.17575	0.28294	0.404256			211.6	0.00685465	-0.0006298	0.0250288	0.0427373	0.105504	0.198839			211.6	-0.0256281	-0.0121488	0.00527622	0.0644722	0.139534	0.20082			211.6	0.0360268	0.0447098	0.0695929	0.180319	0.298076	0.435936			211.6	0.0482838	0.0666261	0.179895	0.351685	0.550601	0.695514			211.6	0.00333815	0.0138402	0.0257831
	211.8	0.021506	0.0492048	0.0851642	0.175401	0.283539	0.403784			211.8	0.00774015	-0.0009374	0.0250022	0.0423759	0.10526	0.198364			211.8	-0.0254075	-0.0124493	0.0054465	0.0646708	0.1393	0.200491			211.8	0.0365208	0.0455371	0.069255	0.181106	0.298468	0.435985			211.8	0.0501147	0.0666016	0.179948	0.352433	0.550663	0.695906			211.8	0.00356465	0.0137765	0.0258454
	212	0.020818	0.0494779	0.0856982	0.175155	0.284042	0.403376			212	0.00869555	-0.0011173	0.0249095	0.0422796	0.104935	0.197509			212	-0.0252777	-0.0127679	0.00536937	0.064895	0.13905	0.200016			212	0.0367651	0.0463449	0.0690531	0.18204	0.298997	0.435968			212	0.0516736	0.0666667	0.179919	0.353071	0.550606	0.696405			212	0.0034445	0.0136574	0.0260187
	212.2	0.0199226	0.0496238	0.0864635	0.175055	0.284493	0.40306			212.2	0.00950835	-0.0010493	0.0247374	0.0424532	0.104634	0.196403			212.2	-0.0252351	-0.0130655	0.005118	0.0651238	0.138912	0.199533			212.2	0.0367723	0.0467827	0.0690528	0.182888	0.299466	0.435812			212.2	0.052794	0.0667904	0.179942	0.353672	0.550575	0.696955			212.2	0.0029543	0.0136109	0.026302
	212.4	0.0189165	0.0497345	0.0873508	0.175163	0.284966	0.402699			212.4	0.00996665	-0.0006453	0.0245573	0.0429896	0.104414	0.195398			212.4	-0.0253637	-0.0133123	0.00475857	0.0652513	0.138905	0.199101			212.4	0.0365053	0.046955	0.0691201	0.183599	0.299876	0.435414			212.4	0.0534869	0.0668492	0.180058	0.354211	0.550584	0.697525			212.4	0.002274	0.0135766	0.0267104
	212.6	0.0178656	0.0499511	0.0880613	0.175576	0.285575	0.402295			212.6	0.0100443	-4.34e-05	0.0243918	0.0436975	0.104321	0.194451			212.6	-0.025583	-0.0134023	0.00433311	0.065186	0.138989	0.198683			212.6	0.0360639	0.047039	0.0690947	0.184134	0.300378	0.434752			212.6	0.0536797	0.0669527	0.18034	0.354878	0.550756	0.698153			212.6	0.00153785	0.0136001	0.0271681
	212.8	0.0168188	0.0503726	0.0883798	0.176234	0.286316	0.401894			212.8	0.0097244	0.0005068	0.0243449	0.0446068	0.104473	0.193506			212.8	-0.025842	-0.0133985	0.00390597	0.0650034	0.139189	0.198281			212.8	0.0354302	0.047125	0.0689027	0.184332	0.301032	0.433885			212.8	0.0533436	0.0670644	0.180617	0.355919	0.551027	0.698779			212.8	0.00086395	0.0135844	0.0275302
	213	0.0160351	0.0508204	0.0883936	0.176876	0.287159	0.401567			213	0.00930925	0.00094465	0.0243151	0.045438	0.10473	0.192673			213	-0.0259394	-0.0132713	0.00352533	0.064686	0.139438	0.197918			213	0.0347153	0.0471245	0.0686901	0.184113	0.301681	0.432881			213	0.0525836	0.0672873	0.18085	0.357177	0.551406	0.699462			213	0.0003264	0.0135617	0.0277325
	213.2	0.0157531	0.0512233	0.0882779	0.177411	0.288017	0.401447			213.2	0.0088777	0.001198	0.02422	0.0460817	0.104915	0.191962			213.2	-0.0258937	-0.0131182	0.00315261	0.0642693	0.139681	0.197653			213.2	0.0339825	0.0471392	0.0684973	0.183652	0.302412	0.43199			213.2	0.0517234	0.0675345	0.180964	0.358199	0.551789	0.700133			213.2	4.87e-05	0.0133114	0.0278377
	213.4	0.0159693	0.051534	0.0881873	0.177681	0.288874	0.401509			213.4	0.00846915	0.00126005	0.0240631	0.0465463	0.105057	0.191486			213.4	-0.0257148	-0.0128936	0.00277914	0.0638446	0.139882	0.197585			213.4	0.0333577	0.0470158	0.0685005	0.182985	0.303214	0.431391			213.4	0.0509088	0.0678019	0.18083	0.358826	0.552052	0.70062			213.4	-3.755e-05	0.0128889	0.0279138
	213.6	0.0164883	0.0514931	0.0881089	0.177585	0.289588	0.401694			213.6	0.0081011	0.0012097	0.0239642	0.0468996	0.104994	0.191185			213.6	-0.0255562	-0.0126403	0.00246243	0.0634397	0.140063	0.197785			213.6	0.0327829	0.0465418	0.0687837	0.182082	0.303894	0.431144			213.6	0.0502075	0.0678882	0.180401	0.358893	0.552013	0.700868			213.6	3.475e-05	0.0122851	0.0280242
	213.8	0.0173359	0.0508992	0.0879615	0.177078	0.290063	0.401832			213.8	0.0077767	0.00101645	0.0238783	0.0470354	0.104817	0.191161			213.8	-0.0254905	-0.012425	0.00217416	0.0631356	0.140267	0.198124			213.8	0.0326055	0.0456787	0.0691964	0.181069	0.30423	0.431184			213.8	0.0496454	0.0679036	0.179905	0.358434	0.55178	0.700826			213.8	0.00022955	0.0117847	0.0281089
	214	0.0182224	0.0499415	0.0877505	0.176408	0.290291	0.401948			214	0.00744365	0.00075275	0.023962	0.0471007	0.104542	0.191406			214	-0.0255167	-0.0123594	0.00195195	0.0629758	0.140426	0.19867			214	0.032878	0.044608	0.0696599	0.180077	0.304523	0.431609			214	0.049288	0.0677663	0.179507	0.357623	0.551574	0.700568			214	0.00045815	0.0113959	0.0282125
	214.2	0.0189621	0.0488462	0.0875299	0.175784	0.290285	0.401865			214.2	0.00709415	0.0004281	0.0241552	0.0470808	0.104391	0.191808			214.2	-0.0256242	-0.0123818	0.00183675	0.0629508	0.140555	0.199345			214.2	0.0335024	0.0433258	0.0701854	0.179204	0.304794	0.432297			214.2	0.0491479	0.0675591	0.179148	0.356857	0.551518	0.700021			214.2	0.0008805	0.0112274	0.0283723
	214.4	0.0195569	0.0477709	0.087262	0.175553	0.290152	0.401658			214.4	0.0068707	0.00010525	0.0243124	0.046784	0.104437	0.192255			214.4	-0.0258554	-0.0125299	0.00185874	0.0629498	0.1407	0.200044			214.4	0.034409	0.0421	0.0705687	0.178721	0.305171	0.433136			214.4	0.0491632	0.0672364	0.178938	0.356088	0.551558	0.699302			214.4	0.0015178	0.0112579	0.0285084
	214.6	0.0200571	0.0468316	0.0869737	0.175619	0.289834	0.401481			214.6	0.00673095	-0.0002729	0.0243404	0.046098	0.104663	0.1927			214.6	-0.0260687	-0.0127927	0.00201261	0.0630835	0.140858	0.200636			214.6	0.0355115	0.0412402	0.070666	0.178587	0.305646	0.434065			214.6	0.0493218	0.0668884	0.178804	0.355325	0.551645	0.698443			214.6	0.00217105	0.0115134	0.0285817
	214.8	0.0205029	0.04631	0.0866893	0.175954	0.289461	0.401453			214.8	0.00683805	-0.0006602	0.0242971	0.0451539	0.104925	0.193106			214.8	-0.0262089	-0.0130648	0.00234399	0.0633313	0.140904	0.201216			214.8	0.0366291	0.0409443	0.0706853	0.178814	0.30631	0.435068			214.8	0.0496819	0.06642	0.178539	0.354646	0.551532	0.697657			214.8	0.0028488	0.0118131	0.0286741
	215	0.0208327	0.046119	0.0863546	0.17634	0.289036	0.401586			215	0.00713895	-0.0010789	0.0241601	0.044099	0.105312	0.193446			215	-0.0263163	-0.0132775	0.00281484	0.0637669	0.140904	0.201745			215	0.0375619	0.0408901	0.0707049	0.179292	0.306752	0.436066			215	0.0499958	0.0659936	0.178281	0.354044	0.551172	0.696965			215	0.00353175	0.0121218	0.0287652
	215.2	0.0212261	0.046255	0.0859217	0.176662	0.288521	0.401885			215.2	0.00770145	-0.0013797	0.0239337	0.0432514	0.10573	0.19394			215.2	-0.0264867	-0.0134428	0.00327231	0.0642177	0.140835	0.202174			215.2	0.0383997	0.0409109	0.0708064	0.179904	0.306974	0.437055			215.2	0.0501561	0.0655911	0.178117	0.353393	0.550445	0.696533			215.2	0.00398725	0.0124814	0.0288877
	215.4	0.0215597	0.0466358	0.085481	0.176766	0.287797	0.40228			215.4	0.0083973	-0.0015933	0.0236827	0.0428647	0.105888	0.1943			215.4	-0.0267152	-0.0135438	0.00359691	0.0646837	0.140638	0.202416			215.4	0.0390799	0.0408978	0.0710029	0.180554	0.306884	0.437978			215.4	0.0500866	0.0651269	0.178072	0.352841	0.549471	0.696341			215.4	0.00406475	0.0129243	0.0289994
	215.6	0.0219203	0.0473446	0.0850976	0.176994	0.286987	0.402544			215.6	0.0091456	-0.0016528	0.0234368	0.0431257	0.105856	0.194383			215.6	-0.0270302	-0.0135773	0.00380193	0.0650772	0.140382	0.202484			215.6	0.0398358	0.0408787	0.0712568	0.18132	0.306539	0.438726			215.6	0.049741	0.0647061	0.178041	0.352713	0.548424	0.696311			215.6	0.00393835	0.013526	0.0290007
	215.8	0.0222687	0.0482623	0.0847983	0.177319	0.286076	0.40259			215.8	0.00970805	-0.0015452	0.0232152	0.0439661	0.105682	0.194288			215.8	-0.0273478	-0.0134934	0.00392631	0.0654389	0.140135	0.202408			215.8	0.0405797	0.0408683	0.0714609	0.18215	0.305939	0.439125			215.8	0.0492102	0.0644226	0.178145	0.353003	0.54758	0.696454			215.8	0.00376485	0.0142194	0.0289532
	216	0.022838	0.0495145	0.084633	0.177903	0.285187	0.402504			216	0.0100553	-0.0012721	0.0230121	0.045212	0.105451	0.194112			216	-0.0276718	-0.0132648	0.00395832	0.0656936	0.139902	0.202195			216	0.0412964	0.0412689	0.0715552	0.183065	0.305505	0.439186			216	0.0487754	0.0642251	0.178307	0.353657	0.547008	0.696653			216	0.0038148	0.0150128	0.0288105
	216.2	0.0235634	0.0508944	0.0845531	0.178684	0.284411	0.402426			216.2	0.0102252	-0.0011082	0.022811	0.0465443	0.105178	0.193768			216.2	-0.0278292	-0.0128876	0.00388842	0.0659293	0.139679	0.20189			216.2	0.0420348	0.042056	0.0714574	0.184032	0.305266	0.438879			216.2	0.0483773	0.0641428	0.17857	0.354614	0.54674	0.696961			216.2	0.0040564	0.0157376	0.0284473
	216.4	0.0244313	0.0521793	0.084484	0.179485	0.283787	0.40233			216.4	0.0103015	-0.0011278	0.0225366	0.0479069	0.10502	0.193372			216.4	-0.0277633	-0.0124361	0.00374409	0.0661833	0.139518	0.201562			216.4	0.0427529	0.0430113	0.0711368	0.184812	0.305161	0.438213			216.4	0.0480249	0.0642021	0.17873	0.355718	0.546615	0.697304			216.4	0.0044682	0.0163737	0.0279425
	216.6	0.0252912	0.0531138	0.0844445	0.17998	0.283375	0.402259			216.6	0.0103643	-0.0012041	0.0221952	0.0491012	0.104933	0.193269			216.6	-0.027456	-0.0119431	0.00348129	0.0664182	0.13936	0.201258			216.6	0.0432919	0.0439596	0.0707408	0.185314	0.305092	0.437273			216.6	0.0477779	0.0642624	0.178914	0.356581	0.54654	0.697727			216.6	0.00497445	0.0168446	0.0274788
	216.8	0.0259999	0.053749	0.0844846	0.180154	0.283241	0.402311			216.8	0.0104325	-0.0011544	0.0219226	0.0500924	0.104806	0.193554			216.8	-0.0270521	-0.0115244	0.003048	0.0665361	0.139221	0.201032			216.8	0.0435146	0.0449309	0.0702661	0.185633	0.305128	0.436411			216.8	0.0475593	0.064245	0.179137	0.356967	0.546597	0.697987			216.8	0.00541985	0.0171628	0.0270406
	217	0.0262652	0.0540052	0.0845131	0.179928	0.283183	0.402421			217	0.0105365	-0.0010291	0.0217814	0.0507942	0.10451	0.194082			217	-0.0266201	-0.0111419	0.00244722	0.066444	0.139073	0.20089			217	0.043348	0.0457045	0.0697789	0.18579	0.305064	0.435669			217	0.0471516	0.0641361	0.17923	0.356914	0.546595	0.698185			217	0.00558395	0.017388	0.0266918
	217.2	0.0260736	0.053974	0.0844595	0.179251	0.28317	0.402503			217.2	0.0106614	-0.0008229	0.0216764	0.0512638	0.103945	0.1946			217.2	-0.0262793	-0.0108821	0.00180666	0.0661211	0.138902	0.20079			217.2	0.0427936	0.0462286	0.069265	0.185645	0.304862	0.435079			217.2	0.0466391	0.0639326	0.179148	0.356508	0.546498	0.698257			217.2	0.0054917	0.0176525	0.0263668
	217.4	0.0254451	0.0538865	0.0843315	0.178161	0.283153	0.402524			217.4	0.0108203	-0.0004676	0.0217109	0.051347	0.103238	0.195138			217.4	-0.02601	-0.0107913	0.00121296	0.0656113	0.138802	0.200725			217.4	0.0420844	0.046699	0.0687909	0.185191	0.304715	0.434611			217.4	0.0462896	0.0639174	0.179136	0.355913	0.546477	0.698177			217.4	0.0051869	0.018021	0.0260298
	217.6	0.0244724	0.0538499	0.0842007	0.176794	0.283088	0.40262			217.6	0.0109242	1.45e-05	0.0218319	0.0511369	0.10265	0.195608			217.6	-0.025843	-0.0108409	0.0007653	0.0650534	0.13876	0.200775			217.6	0.0414227	0.0471022	0.0683492	0.184478	0.304826	0.434312			217.6	0.0462447	0.0641545	0.179264	0.355359	0.54669	0.697979			217.6	0.00481845	0.0183489	0.0256503
	217.8	0.0231604	0.0538278	0.0841502	0.175345	0.282949	0.402683			217.8	0.0109532	0.00046845	0.0218129	0.0504443	0.10236	0.195982			217.8	-0.0257741	-0.0109458	0.00050307	0.0644964	0.138776	0.200831			217.8	0.0407421	0.047368	0.0679599	0.183595	0.305044	0.43402			217.8	0.046572	0.0646205	0.179443	0.354935	0.547013	0.697722			217.8	0.004358	0.0185742	0.0252113
	218	0.0217907	0.0538867	0.084158	0.173873	0.282894	0.402735			218	0.010938	0.00083725	0.0216141	0.0494101	0.102303	0.19632			218	-0.0258012	-0.0112743	0.00042408	0.064022	0.138909	0.200804			218	0.0401874	0.0476122	0.0674666	0.182573	0.305224	0.433725			218	0.047274	0.065294	0.179786	0.354437	0.547413	0.69742			218	0.0037221	0.0186077	0.0247066
	218.2	0.020487	0.0539884	0.0842377	0.172353	0.282912	0.402682			218.2	0.0108181	0.00121935	0.0214527	0.0481999	0.10246	0.196821			218.2	-0.0259394	-0.0117602	0.00055707	0.0636874	0.139119	0.200765			218.2	0.0397323	0.047982	0.0670061	0.181485	0.305316	0.433403			218.2	0.0481111	0.0660962	0.180197	0.35397	0.547881	0.697046			218.2	0.0029323	0.0183916	0.0243319
	218.4	0.0193727	0.0540686	0.0843538	0.170821	0.283117	0.402549			218.4	0.0105454	0.00158515	0.0213288	0.0470184	0.102862	0.197386			218.4	-0.0262135	-0.0122821	0.00089322	0.0634609	0.13929	0.200698			218.4	0.0394049	0.0484704	0.0667103	0.180406	0.305128	0.433104			218.4	0.0487747	0.0668478	0.180537	0.353593	0.548106	0.696758			218.4	0.0021482	0.0179573	0.0242456
	218.6	0.0184142	0.0540996	0.0844866	0.169325	0.283454	0.402191			218.6	0.0102066	0.0019523	0.0212581	0.0459462	0.103336	0.197819			218.6	-0.026677	-0.0127462	0.00132903	0.0632911	0.139489	0.20045			218.6	0.0389276	0.0489316	0.0666547	0.179398	0.30461	0.432834			218.6	0.0490343	0.0674452	0.180749	0.35328	0.548167	0.696637			218.6	0.00122155	0.017316	0.0244197
[truncated: 3,407 more rows]
[truncated: 10 more columns]

## Sheet: Extended Fig.9b
SPSB3
spsb3-Y160/T162/T259/R262A
	time	31nM	62nM	125nM	250nM	500nM	1000nM
	0	-7.193e-05	0.00111435	-0.0006445	-0.0020172	-0.0004844	0.00046394
	0.2	6.9196e-05	0.00159232	-3.35e-05	-0.0022975	0.00095625	0.00084231
[truncated: 4,498 more rows]

## Sheet: Extended Fig.9f
Extended Fig.9 f
[truncated: 7 more rows]
