# Supplementary material for: The CRL5–SPSB3 ubiquitin ligase targets nuclear cGAS for degradation
Source: Nature. 2024 Feb 28;627(8005):873–9. doi: 10.1038/s41586-024-07112-w (PMC10972748; doi:10.1038/s41586-024-07112-w)
Supplement: Supplementary file 22 — Source Data Extended Data Fig. 10 [file 41586_2024_7112_MOESM22_ESM.xlsx]

## Sheet: Extended Fig.10a
Extended Fig.10a			WT			NN			KK
		cGAS	0.786151	1.18582	1.02803	0.648734	0.830299	0.747788	0.662658	0.907733	1.01139

## Sheet: Extended Fig.10b
Extended Fig.10b			WT			KRKKNN
		cGAS	0.786151	1.18582	1.02803	0.798995	0.981636	0.99672
		ISG15	1.07495	0.957324	0.967731	0.0270987	0.0351128	0.0335096
		IFNB1	1.04942	1.06326	0.887321	0.0435885	0.111582	0.124409

## Sheet: Extended Fig.10f
Extended Fig.10f			-Dox				+Dox
		SPSB3	1.0595	0.982963	0.961104	1.00186	21.0577	22.2583	16.8903	17.2269
			-Dox			+Dox
		ISG15	1.00398	0.924212	1.07181	0.0878838	0.0936121	0.0759019
		IFNB1	1.17647	0.852263	0.971268	0.0196826	0.0113796	0.00821019

## Sheet: Extended Fig.10g
Extended Fig.10g			siControl			siSPSB3-1			siSPSB3-2
		SPSB3	0.953636	1.06747	0.978895	0.371585	0.366191	0.352834	0.444387	0.502604	0.461751
		ISG15	0.947752	1.03651	1.01574	1.49474	1.69823	1.75781	1.27035	1.59975	1.23435
		IFNB1	1.00482	0.99948	0.995695	4.18584	3.27297	3.29524	1.60309	1.31364	1.58082

## Sheet: Extended Fig.10h
Extended Fig.10h			siControl			siSPSB3-1			siSPSB3-2
		SPSB3	1.03961	0.974414	0.985976	0.510744	0.405772	0.467217	0.533841	0.52395	0.514279
		IFIT2	1.00513	0.98364	1.01123	5.15775	4.93334	4.71515	3.0947	3.1621	3.16273
		IFNB1	0.946223	0.955815	1.09796	3.7458	3.74462	3.94011	2.54168	2.54145	1.90825

## Sheet: Extended Fig.10i
Extended Fig.10i			siControl			siSPSB3-1			siSPSB3-2
		SPSB3	WT	0.893741	1.1107	0.995556	0.728086	0.812425	0.732844	0.572581	0.742458	0.651915
			cGAS KO	0.981064	1.01811	1.00083	0.817611	0.752103	0.780935	0.54382	0.519054	0.658233
		IFIT2	WT	0.983499	1.04378	0.976528	6.40353	6.39161	6.51586	3.94098	3.89942	3.98458
			cGAS KO	1.01386	0.985422	1.00429	1.0266	0.977271	0.978659	0.436196	0.424505	0.437097
		IFNB1	WT	0.943043	0.925889	1.1313	3.22423	2.74451	2.49636	2.54107	2.87802	3.17889
			cGAS KO	1.04407	1.08843	0.864767	0.438169	0.409564	0.400436	0.237645	0.18311	0.164244

## Sheet: Extended Fig.10j
Extended Fig.10j			WT				NN				KK
		MOCK	1.05e-06	6.1e-07	8.7e-07	9.9e-07	3.48e-06	1.68e-06	1.34e-06	4.29e-06	4.44e-06	4.49e-06	6.71e-06	3.36e-06
		HSV	3.46e-06	2.5e-06	5.47e-06	3.1e-06	4.72e-06	6.16e-06	6.48e-06	4.84e-06	9.91e-06	7e-06	9.93e-06	8.22e-06
		VACV	1.321e-05	1.87e-05	1.544e-05	7.95e-06	4.341e-05	4.4e-05	3.608e-05	3.809e-05	2.338e-05	3.263e-05	2.764e-05	3.526e-05

## Sheet: Extended Fig.10k
Extended Fig.10k			siControl			siSPSB3			siCUL5
		HSV	18.1	15.3	15.9	8.69	5.26	7.07	16.7	16.3	15.7
		VACV	13.8	13.9	14.7	7.95	8.64	7.27	14.6	16.7	14.8
